# Supplementary material for: lncRNA-based prognostic model for pancreatic cancer centered on the TME with exploratory LLPS connections
Source: Front Oncol. 2026 Jan 23;16:1753321. doi: 10.3389/fonc.2026.1753321 (PMC12875940; doi:10.3389/fonc.2026.1753321)
Supplement: Supplementary file 1 [file DataSheet1.xlsx]

## Sheet: Differentially expressed gene m
Gene ID	GTEX-69-5EGH-11	GTEX-3H-5EGG-11	GTEX-1F-5GIE-11	GTEX-86-5GZZ-11	GTEX-7F-5EGH-11	GTEX-79-5H11-11	GTEX-8C-5H13-11	GTEX-6B-5A5L-11	GTEX-17-5A5K-11	GTEX-66-5A5M-11	GTEX-95-5A5L-11	GTEX-53-5BC5-11	GTEX-43-5BC5-11	GTEX-40-5LUA-11	GTEX-36-5EGH-11	GTEX-33-5N9E-11	GTEX-90-5EGG-11	GTEX-7B-5GCN-11	GTEX-6G-5EGI-11	GTEX-4C-5BC6-11	GTEX-10-5GCN-11	GTEX-4H-5GCO-11	GTEX-7H-5IFE-11	GTEX-76-5GCM-11	GTEX-15-5EGH-11	GTEX-5F-5P9G-11	GTEX-5A-5IFH-11	GTEX-47-5IJE-11	GTEX-7C-5IFF-11	GTEX-3C-5IFH-11	GTEX-84-5IFJ-11	GTEX-34-5LZW-11	GTEX-9B-5IFE-11	GTEX-49-5IFI-11	GTEX-7G-5IFI-11	GTEX-57-5IFG-11	GTEX-2G-5KM3-11	GTEX-94-5J1N-11	GTEX-99-5IJE-11	GTEX-27-5IFF-11	GTEX-62-5L3I-11	GTEX-44-5S2Q-11	GTEX-1D-5IFF-11	GTEX-74-5LU3-11	GTEX-4F-5IFG-11	GTEX-4D-5LU5-11	GTEX-3I-5Q5C-11	GTEX-20-5Q5C-11	GTEX-26-5LU5-11
A2ML1	0.13	0.14	0.19	0.21	0.12	0.17	0.15	0.24	0.47	0.18	0.17	0.13	0.31	0.05	0.07	0.07	0.13	0.11	0.1	0.22	0.04	0.06	0.19	0.2	0.07	0.02	0.25	0.09	0.37	0.21	0.12	0	0.11	0.52	0.06	0.1	0.26	0.05	0.22	0.3	0.38	0.04	0.14	0.1	0.11	0.41	0.07	0.01	0.33
AACSP1	0.03	0.02	0.06	0.02	0.01	0.05	0.03	0	0.42	0	0.02	0.01	0.06	0.05	0.03	0.03	0.09	0.12	0.01	0.03	0.01	0.01	0	0.06	0.01	0.14	0.07	0.02	0.02	0.06	0.01	0.36	0.06	0.12	0.01	0.02	0	0.02	0.06	0.03	0.01	0.03	0.16	0.01	0.14	0.01	0.04	0	0
AADAC	49.14	5.2	33.08	0.82	3.4	1.46	35.72	12.76	1.75	22.06	14.28	11.46	14.42	22.23	17.63	8.27	10.96	0.88	1.55	15.05	3.82	17.2	46.72	13.27	25.01	38.59	3.48	8.06	34.48	24.61	5.3	33	32.74	17.16	7.11	3.23	17.56	0.27	20.3	9.39	6.92	13.5	82.89	38.47	41.75	93.7	22.26	14.47	40.29
AASS	11.85	7.96	9.72	13.51	16.79	7.77	6.6	3.73	11.37	22.41	4.19	3.7	32.89	6.29	9.44	20.48	13.01	3.55	1.9	42.19	10.64	20.48	7.53	5.08	2.62	18.14	5.13	3.99	14.52	14.2	8.73	11.23	9.5	19.9	13.03	6.8	8.38	11.79	10.61	19.52	15.93	3.8	2.74	15.64	15.45	84.06	98.51	5.04	9.36
ABAT	17.29	19.13	17.55	6.17	24.83	23.32	23.61	19.14	13.58	15.16	32.33	26.41	34.91	9.01	21.92	18.45	14.86	26.08	21.43	26.64	13.91	14.22	5.51	20.84	12.48	8.22	6.26	33.58	19.79	20.61	9.68	6.63	17.74	16.75	24.2	24.93	13.86	7.59	16.78	22.24	25.04	30.32	15.23	18.03	17.56	11.29	13.63	11.06	19.82
ABCA10	2.9	2.44	4.85	1.66	2.47	2.2	2.44	2.54	6.3	5.03	2.45	2.45	2.12	1.77	2.36	4.3	3.12	4.76	2.19	3.91	3.42	3.75	5.52	1.66	2.98	4.25	1.32	4.28	3.75	5.09	1.54	2.81	4.47	6.21	2.27	1.7	4.94	12.55	2.89	5.47	4.66	4.15	1.93	3.02	5.68	5.46	22.09	4.21	2.81
ABCA12	0	0	0.01	0.01	0	0	0.01	0	0	0	0.01	0	0	0	0	0	0	0	0	0.01	0	0	0.01	0	0	0	0	0	0.01	0	0	0	0	0.01	0.01	0	0.01	0.01	0	0	0.02	0.01	0.01	0.01	0	0.04	0	0	0.01
ABCA5	20.16	20.9	30.65	41.15	20.56	20.55	25.13	16.27	34.5	29.61	15.05	25.59	33.27	25.62	18.6	35.83	22.01	25.71	13.75	23.2	35.98	32.8	58.7	11.61	14.27	26.76	22.05	16.12	25.65	27.24	18.24	23	24.99	36.4	20.72	19.83	29.67	26.23	30.32	30.08	18.43	25.96	16	25.37	46.27	41.73	97.08	36.17	31
ABCB1	1.29	1.23	0.44	0.66	1.58	0.42	0.86	1.71	2.18	0.99	0.81	0.74	1.11	1.9	1.81	1.16	0.5	0.6	0.53	1.51	1.56	1.74	1.74	1.62	1.68	1.28	0.39	2.9	0.43	1.23	2.15	0.76	2.4	0.99	1.47	0.93	2.4	7.79	1.67	0.85	3.13	0.98	0.65	2.16	0.79	1.4	0.57	1.51	2.36
ABCB11	0.02	0	0	0.01	0.01	0	0.01	0	0.01	0	0.01	0	0	0.02	0	0	0.01	0	0	0.03	0	0.01	0.03	0	0.01	0.01	0.01	0	0.01	0	0.01	0.01	0.01	0.01	0.01	0	0.03	0.02	0	0.05	0.08	0.04	0	0	0.04	0	0.02	0	0
ABCB4	0.04	0.05	0.02	0.11	0.04	0.03	0.25	0.06	0.04	0.05	0.04	0.02	0.04	0.22	0.03	0.02	0	0.16	0.01	0.03	0.04	0.21	0.03	0.11	0.11	0.05	0.13	0.14	0.18	0.11	0.02	0.05	0.09	0.08	0.18	0.29	0.13	0.37	0.04	0.4	0.15	0.09	0.13	0.21	0.02	0.11	0.37	0.07	0.1
ABCC6	8.3	6.6	12.87	9.34	4.89	11.7	8.5	5.77	8.57	8.49	6.04	4.13	7.86	10.52	9.12	12.06	11.23	4.83	6.61	5.15	14.31	9.43	15.5	9.86	8.03	15.34	6.56	8.18	8.97	10.24	8.7	14.89	6.41	12.18	7.43	7.4	8.81	3.06	9.33	7.99	5.6	3.87	3.5	8.79	11.97	10.43	9.92	9.06	10.15
ABCC6P1	2.01	2.19	3.28	1.41	0.86	1.37	2.67	1.88	2.8	3.26	2.37	1.28	2.27	2.95	1.94	1.09	2.42	1.57	2.18	1.35	2.56	2.49	2.67	1.31	2.08	3.49	0.96	3.48	1.71	2.42	1.25	2.07	1.68	2.39	2.52	1.74	1.72	0.65	2.18	2.19	1.63	2.37	0.98	2.18	3.66	2.38	2.01	2.95	2.79
ABCG1	1.36	0.69	0.6	1.75	1.04	0.87	0.99	1.35	1.11	1.09	0.77	1.53	1.33	0.75	1.32	0.99	0.83	1.07	0.94	1.67	1.78	1.39	1.95	1.04	0.98	1.27	0.93	1.6	1.16	2.31	1.61	1.14	1.69	0.98	1.72	1.47	1.39	12.07	1.04	0.8	2.65	0.99	0.97	1.25	0.73	2.92	3.14	0.84	1.67
ABCG2	0.01	0.14	0.11	0.11	0.15	0.04	0.07	0.13	0.17	0.18	0.07	0.14	0.34	0.13	0.09	0.06	0.36	0.13	0.05	0.31	0.2	0.49	0.23	0.14	0.08	0.52	0.1	0.17	0.3	0.63	0.14	0.08	0.34	0.22	0.06	0.21	0.17	0.89	0.37	0.06	0.24	0.12	0.03	0.08	0.12	0.07	0.15	0.16	0.25
ABCG5	0	0.02	0.01	0.02	0.05	0.01	0.02	0	0.05	0.01	0	0.01	0.01	0.03	0	0.03	0.01	0	0.01	0.03	0	0.01	0.02	0.01	0.06	0.01	0.02	0.02	0.05	0.05	0	0	0.07	0.05	0.02	0.06	0	0.03	0	0.01	0.01	0.13	0.08	0	0	0.02	0.05	0	0.03
ABCG8	0	0	0	0.01	0.09	0.01	0	0.03	0	0.01	0	0	0.01	0	0	0	0.02	0	0.01	0	0	0	0	0.01	0	0.01	0.04	0.03	0	0.01	0	0	0.01	0	0	0	0	0.02	0.01	0.01	0	0.08	0.02	0.01	0.02	0	0	0	0.03
ABHD11-AS1	1.34	0.69	1.08	1.88	3.56	1.73	0.34	0.58	1.34	1.81	0.49	0.09	0.32	2.12	1.91	0.36	1.01	0.2	0.22	0.25	0.69	0.63	0.21	0.61	0.96	0.78	0.63	0.53	1.37	2.14	4.45	2.65	1.15	1.09	1.56	0.88	2.84	2.09	0.73	1.87	1.75	0.22	0.48	4.6	1.79	2.03	0.38	7.36	2.13
ABHD17C	3.12	2.09	2.56	1.8	3.09	3.11	2.05	2.26	3.1	2.26	1.91	1.64	2.45	3.26	2.47	1.69	2.74	1.19	1.48	2.87	3.09	2.68	2.62	1.94	2.66	4.36	3.75	2.51	4.23	3.37	3.93	2.92	3.19	3.49	2.46	2.17	4.42	2.23	2.28	2.38	3.42	1.81	2.99	2.51	2.1	2.89	2.67	6.55	4.52
ABLIM3	1.04	0.62	0.87	1	1.39	0.95	1.36	0.62	1.06	1.55	0.52	0.58	2.44	2.17	1.2	0.8	1.55	0.5	0.38	1.54	1.31	1.21	2.72	0.64	1.92	1.67	1.24	1.31	0.82	2.34	2.14	2.26	1.92	1.9	0.74	1	2.54	22.55	0.95	1.04	3.91	0.74	0.88	1.24	0.78	1.02	4.5	1.55	1.52
AC004160.1	0.18	0	0.12	0.07	0	0.05	0	0.06	0.06	0.11	0.01	0.02	0.11	0	0.02	0	0	0	0	0.1	0.04	0.21	0.1	0	0.04	0.27	0.09	0	0.39	0.26	0.01	0.28	0.38	0.11	0.14	0.06	0.14	0.27	0	0.02	0.23	0.02	0	0.1	0	0.13	0.17	0	0
AC004231.1	0	0.05	0	0	0	0	0	0	0	0.05	0	0	0	0	0	0	0.06	0	0	0.05	0	0	0	0	0	0.07	0	0	0	0	0.04	0	0	0	0	0	0.07	0.09	0	0	0	0	0	0	0	0	0.06	0.06	0
AC004264.1	0.13	0	0	0	0.16	0	0.08	0	0.17	0	0.03	0.06	0	0	0.19	0.07	0	0	0.09	0	0.05	0	0.65	0	0.05	0.11	0.11	0.04	0.05	0	0.97	0	0.05	0.05	0.09	0	1.17	0.29	0.04	0.06	0.27	0	0.1	0.4	0.06	0.1	0.06	0.31	0.06
AC004594.1	0.32	0.21	0.23	0.74	0.27	0.49	0.4	0.39	0.23	0.35	0.12	0.72	0.3	0.45	0.24	0.07	0	0.4	0.09	0.24	0.27	0.23	0.08	0.49	0	0.51	0.62	0.36	0.24	0.24	0.54	0.16	0.09	0.48	0.23	0.07	0.96	0.26	0.15	0.22	0.89	0	0.66	0.31	0.38	0.47	0.43	0.54	0.13
AC004771.4	0.84	1.18	0.31	0.97	0.14	0.7	0.08	0.45	0.43	1.08	0.19	0.43	0.23	0.47	0.44	0.29	0.19	0.62	0.14	0.92	0.2	1.14	1.14	0	0.65	0.26	0.84	0.17	0.42	0.61	0.71	0.67	0.35	0.22	0.44	0.65	2.02	0	0.76	0.37	0.8	0.22	0.2	0.63	0.27	0.94	1.06	0.9	0
AC004890.1	0	0	0	0	0	0	0	0	0	0	0	0	0	3.11	0	0	0	0	0	0	0	0	0.98	0.81	0	0	0	0	0	0	0	0	0	1.26	1.06	0	0	0	0	0	0	0	0	0	0	0	0	0	0
AC004890.2	9.29	4.48	7.01	3.3	4.31	6.17	8.47	6.82	9.93	8.41	4.6	4.04	6.02	5.41	6.7	5.01	6.23	7.04	4.67	5.86	7.27	6.51	2.6	4.75	6.23	8.48	4.86	7.13	5.6	7.76	2.57	7.71	5.22	9.13	5.06	4.68	7.36	11.13	9.77	8.29	8.73	6.15	3.04	4.53	5.87	4.93	13.84	7.65	3.34
AC004923.1	0.07	0	0.04	0.19	0.05	0.09	0.04	0.16	0	0.16	0.06	0	0	0.08	0	0	0.06	0.06	0.05	0.05	0.05	0.06	0.04	0	0.19	0.06	0.11	0.11	0.05	0.23	0.05	0	0	0.05	0.27	0	0.14	0.05	0.05	0.06	0.06	0	0.05	0	0.07	0.16	0.06	0	0.12
AC004990.1	0	0	0	0	0	0	0	0	0	0	0	0	0	0	0	0	0	0	0	0	0	0	0	0	0	0	0	0	0	0	0	0	0	0	0	0	0	0	0.07	0	0	0	0	0	0	0	0	0	0
AC005255.1	0.85	0	0	0.83	0	0	0	0	0	0.77	0	0	0.71	1.48	0	0	0	0	0	1.62	0	0	0.68	0	0	1.2	0	1.04	0	0	0	0.78	0.85	0	0	0	0	0	0	0.77	0	0	1.53	1.44	2.39	0	0	0	0
AC005281.1	0	0	0.03	0	0	0	0	0.13	0	0	0	0	0.08	0	0	0.04	0	0	0	0.04	0.08	0	0.04	0	0	0	0	0.06	0	0	0	0	0	0.04	0	0	0	0	0	0	0.09	0	0	0	0	0	0.1	0	0.05
AC005291.1	0	0	0.05	0	0	0	0.06	0	0.08	0	0	0	0.13	0	0	0.05	0.08	0	0	0	0	0	0	0	0	0	0	0	0.07	0	0	0.06	0.12	0.07	0	0	0	0.26	0	0.08	0.22	0	0	0	0	0	0	0	0
AC005324.2	0.01	0.01	0.01	0.01	0	0.01	0.02	0	0.01	0.03	0.01	0	0.01	0.03	0.01	0	0.05	0	0	0.01	0.02	0	0	0.02	0	0	0.02	0.02	0.08	0	0.02	0.02	0.01	0.07	0.01	0	0	0.01	0.02	0	0.06	0	0	0.01	0	0	0.09	0.01	0.02
AC005392.2	0	0	0.19	0	0	0	0	0	0	0	0	0	0	0	0	0.19	0	0	0	0	0	0	0.43	0	0	0	0	0	0	0	0.73	0	0	0	0	0	0	0	0	0	0.26	0	0	0	0	0	0	0	0
AC005829.1	1.66	2.59	2.14	0.99	0.31	1.38	1.02	1.43	1.45	2.17	0.67	1.06	1.02	1.77	3.54	3.25	2.27	0.87	2.14	1.05	1.06	1.03	0.87	1.56	0.55	5.43	2.05	0.3	3.03	3.03	1.04	1.37	2.38	2.15	3.48	1.33	0.95	0.1	3.4	5.38	1.13	0	0.9	1.97	2.93	2.45	2.29	2.41	1.46
AC005832.3	0	0	0	0	0.07	0.17	0	0	0	0	0	0	0	0	0	0.1	0	0	0	0.07	0	0.07	0	0	0	0	0	0.05	0	0	0	0	0.06	0	0	0.22	0	0	0	0	0	0	0	0.12	0	0	0	0	0
AC005865.1	0.85	1.78	1.5	0.69	0.62	0.46	0.26	0.33	0.66	1.38	0.75	0.12	1.97	0.98	0.52	0.4	0.93	0.67	0.29	0.87	0.92	0.61	0.61	0.14	0.07	1.01	0.03	0.29	0.09	0.54	0.14	0.08	0.38	0.58	0.55	0.88	0.12	0	1.26	0.54	0.63	0.25	0.03	1.61	1.55	0.36	1.27	0.22	0.66
AC006254.1	2	2.16	2.06	13.22	9.21	2.82	2.46	2.18	7.67	4.69	3.05	2.68	2.97	6.09	6.27	7.39	2.14	3.44	4.23	2.89	3.99	2.82	7.21	2.05	26.19	3.5	8.56	3.58	2.65	3.96	10.76	7.77	3.15	2.52	2.49	4.34	5.03	3.28	2.44	2.98	3.88	3.28	11.38	8.36	4.25	4.27	6.26	52.84	2.9
AC006971.1	0	0	0	0	0	0	0	0.01	0	0	0	0	0	0	0	0	0	0	0.01	0	0	0	0.01	0	0.01	0	0.01	0	0	0	0	0	0	0	0.01	0	0	0	0.01	0.01	0	0	0	0	0	0	0	0	0
AC007368.1	5.59	3.76	5.94	28.01	4.59	4.91	3.33	5.29	13.74	5.14	1.36	2.37	2.89	7.25	5.55	8.88	4.45	5.13	2.36	3.34	11.2	3.08	19.14	3.64	3.21	8.03	16.07	3.12	11.24	4.78	7.41	12.95	4.9	8.34	4.97	3.04	5.27	0.2	4.69	6.27	2.07	4.3	4.19	5.59	6.81	9.62	21.91	9.87	4.91
AC007663.2	0.02	0.02	0.01	0	0.02	0	0.01	0	0	0.03	0.03	0	0	0	0	0	0.02	0.02	0	0	0.01	0	0	0.01	0	0.01	0.02	0	0	0	0	0.01	0	0	0.01	0	0	0.03	0.03	0	0.02	0	0	0	0.02	0	0	0.02	0.02
AC007952.4	0	0	0.05	0.07	0.04	0.12	0.29	0.32	0.14	0.5	0	0.1	0	0	0	0.3	0	0	0	0.07	0.31	0.11	0.23	0	0.11	0	0.1	0.29	0.07	0	0.04	0.33	0	0.11	0	0.02	0	0.25	0.82	0.08	0.07	0.09	0.76	0.66	0	0	0.4	0	0.19
AC008379.1	0.14	0	0	0	0.11	0	0	0	0	0	0.06	0	0.11	0	0.13	0	0.27	0	0	0.11	0	0.25	0.09	0	0.1	0.08	0	0	0.12	0.14	0	0	0.52	0	0.1	0.24	0.15	0	0.1	0.13	0	0	0.11	0	0	0	0	0.14	0.15
AC008417.1	0	0	0	0.31	0.17	0.07	0.07	0	0.28	0.08	0	0.09	0	0.12	0	0	0.1	0	0	0	0	0.09	0.41	0	0.07	0.06	0.09	0.23	0	0	0	0.08	0.07	0	0	0.17	0.11	0.39	0	0	0.43	0.21	0.23	0.15	0.1	0.17	0.19	0.39	0.1
AC008514.1	0	0	0.06	0.07	0	0	0	0.07	0	0	0.04	0	0	0	0.09	0	0	0	0	0	0	0	0.22	0.06	0	0	0	0	0	0.09	0	0	0	0	0	0	0	0.15	0	0	0	0	0.07	0.07	0	0	0	0	0
AC008735.2	8.67	8.54	9.52	27.04	10.21	9.17	10.69	9.15	21.11	10.91	10.28	10.41	7.52	8.8	8.88	6.38	6.82	8.61	6.83	4.83	11.54	10.39	19.59	7.8	21.31	6.4	14.26	10.9	8.76	6.65	20.44	12.38	11.85	8.09	6.71	13.71	18.27	14.46	10.63	10.07	11.22	8.68	12.57	9.88	7.91	7.55	13.3	16.92	5.95
AC008982.2	0.5	0.42	0.38	0	0.41	0	0.66	0.3	0	0.31	0.06	0	0.2	0.31	0.12	0.15	0.24	0.24	0	0.31	0.09	0.22	0.17	0.74	0.27	0.37	0.77	0.14	0.63	0.61	0	0.38	0.09	0.52	0.34	0.32	0.14	0	0.36	0.57	0.63	0	0.29	0.45	0.51	0.31	0.12	0.12	0.27
AC009065.2	0.71	0.1	0.32	0.28	0	0.15	0.31	0.35	0.8	0.62	0.1	0.19	0.25	0.34	0	0.11	0.35	0.11	0.09	0.08	0.35	0.63	0.39	0.32	0.83	0.46	0	0.64	0.29	0.23	0.51	0.27	0.34	0.23	0.19	0.1	0.21	1.15	0.33	0.26	0.19	0.29	0.43	0.27	0.23	0.68	0.11	0.63	0.28
AC009065.5	0.37	0.16	0.26	0.35	0.39	0.23	0.85	1.01	1.47	0.63	0.66	0.48	0.56	0.56	0.82	0.33	0.46	0.43	0.07	0.67	0.42	0.9	1.62	0.25	1.78	0.58	0.65	0.97	0.1	0.61	0.37	0.28	0.76	0.3	0.13	0.48	0.62	1.71	0.4	0.25	1.16	0.49	0.58	0.13	0.34	0.76	0.87	0.9	0.19
AC009078.2	3907.96	3119.72	6028.15	2281.71	1341.1	3195.66	3855.49	2201.7	6687.72	7316.31	2868.34	1944.12	2650.96	3836.57	1923.74	4273.79	5637.34	3641.96	2920.9	1671.81	4219.92	5822.81	2203.22	2700.48	2232.74	4074.2	3587.09	2793.77	3025.17	2312.6	691.7	2417.5	3133.15	6562.82	3773.01	2040.63	1466.54	167.45	5500.32	3599.3	1600.82	4187	1440.25	1086.07	6370.54	2932.06	5956.71	700.77	3521.32
AC009093.3	0.02	0	0	0	0	0	0.02	0	0.02	0.06	0.02	0.04	0.07	0	0	0	0.02	0	0.02	0.02	0.03	0.02	0.02	0	0	0.01	0	0.03	0.02	0	0	0	0	0.03	0	0.02	0.13	0.09	0.02	0.02	0.02	0	0.03	0.02	0.02	0.02	0.11	0.04	0.04
AC009533.1	0.49	2.77	0.97	0.26	3.81	1.37	2.09	1.3	0.6	2.42	2.36	1.18	1.84	2.17	1.79	1.7	2.88	3.12	2.09	3.2	2.03	0.6	2.55	1.68	3.98	0.72	3.15	1.62	2.63	0.62	2	2	2.1	1.81	0.52	1.57	6.17	3.94	0.65	3.58	0.77	0.25	1.75	2.55	3.68	2.32	8.02	2.5	1.28
AC009542.1	0.36	0.13	0.25	0.19	0.09	0.19	0.16	0.18	0.04	0.25	0.05	0.23	0.18	0.12	0.16	0.3	0.11	0.15	0.07	0.4	0.11	0.32	0.34	0.18	0.13	0.12	0.02	0.04	0.02	0.1	0.38	0.18	0.22	0.24	0.24	0.11	0.37	0.52	0.14	0.29	0.06	0.38	0.25	0.17	0.32	0.19	0.42	0.25	0
AC009955.4	2.33	2.12	2.39	0.56	1.22	1.58	1.95	0.82	3.57	4.67	2.26	1.56	1.5	2.23	1.24	2.36	1.67	1.69	2.39	0.89	2.98	3.89	4.33	2.48	5.61	2	1.65	1.78	2.24	1.91	1.02	2.2	2.18	1.29	1.67	1.44	2.26	1.68	2.4	1.44	3.1	0.95	0.55	1.37	2.24	2.68	3.93	2.63	1.22
AC010185.1	0.43	0.86	0.21	2.52	2.17	0	0.13	0	1.83	0.18	0.29	0.38	0.94	0.26	1.25	0.71	0.2	0.63	0.27	1.23	0.6	0.51	0.75	0.61	0.28	0	1.05	0	1.22	0.54	1.6	0.78	0.34	0.16	0.28	0.59	0.25	0.16	0.43	0.35	0.37	1.08	0.69	1	0.41	0.55	2.06	0.36	0.2
AC010203.1	1.48	0.74	0.86	0.51	1.2	0.84	1.17	1.65	0.79	1.02	0.48	0.54	1.08	0.54	1.61	0.62	1.43	0.72	0.24	1.3	1.66	1.68	0.61	0.78	0.95	0.92	1.38	1.42	1.3	1.49	0.6	0.56	0.97	1.42	1.49	1.07	1.55	1.49	0.77	1.13	1.34	0.53	0.61	1.18	0.82	1.07	1.49	2.07	1.01
AC010210.1	1.29	1.1	1.72	0.82	0.65	1.32	1.13	1.1	0.6	1.25	0.5	0.3	2.12	0.63	0.9	0.67	1.38	1	0.37	2.08	0.94	1.62	0.45	0.65	0.17	1.89	0.41	0.36	1.65	2.71	0.61	0.85	1	2.21	1.18	0.56	0.9	0.38	1.07	3.35	1.81	0.32	0.41	0.75	1.87	2.65	4.28	1.54	0.32
AC010323.2	0	0.08	0.12	0.07	0	0.06	0	0.15	0	0.16	0.09	0	0.15	0	0	0	0.18	0	0	0.23	0	0.24	0.06	0	0	0.16	0	0.05	0.08	0.09	0.14	0.07	0.21	0.08	0	0.16	0.1	0	0.07	0.08	0.08	0	0.07	0	0	0	0.26	0	0
AC010401.1	0.02	0.02	0.02	0.08	0.01	0.04	0.07	0.02	0.09	0.02	0.03	0.05	0.03	0.02	0.05	0.16	0.05	0.07	0.11	0.04	0.04	0.07	0.04	0.01	0.02	0.03	0.02	0.01	0.03	0.03	0.06	0.04	0.03	0.05	0.05	0.07	0.1	0.05	0.04	0.05	0.04	0.06	0.03	0.03	0.05	0.02	0.09	0.12	0.05
AC010615.2	0.47	0.28	0.78	0.23	0.38	0.45	0.25	0.33	0.93	0.6	0.17	0.31	0.21	0.69	0.21	0.32	0.34	0.29	0.55	0.48	0.4	0.3	0.49	0.41	0.41	0.58	0.15	0.19	0.57	0.26	0.26	0.24	0.61	0.32	0.29	0.73	0.63	0.51	0.13	0.13	0.45	0.08	0.15	0.49	0.49	0.62	0.75	0.4	0.55
AC011294.1	0	0	0.01	0	0.05	0	0	0	0.02	0	0	0	0.09	0.06	0	0	0	0	0	0	0	0.02	0.04	0	0	0	0.04	0.01	0	0	0.03	0	0	0	0.03	0	0.05	0	0.02	0	0.05	0	0.02	0	0	0	0	0.08	0
AC011298.1	25.36	28.51	11.88	11.59	7.21	9.65	18.45	19.4	20.41	35.44	5.67	13.79	19.92	16.97	22.83	29.29	14.98	11.43	4.24	12.41	39.3	21.04	9.57	13.2	11.96	34.76	23.7	10.82	23.56	29.8	7.3	24.63	22.93	24.48	31.53	16.29	12.59	1.46	35.23	46.8	8.83	28.09	7.48	14.22	26.56	9.42	57.96	20.06	18.79
AC011450.1	2.29	2.18	3.04	3.97	1.94	1.88	2.52	1.49	5.12	1.92	1.99	2.04	3.71	1.31	2.45	1.96	1.5	2.53	1.78	2.04	3.66	2.34	2.31	1.42	1.77	1.71	2.41	1.72	1.45	1.93	1.18	1.42	2.28	1.89	2.28	2.07	1.73	4.15	2.47	2.24	3.45	1.87	1.94	2.27	2.5	4.12	7	2.79	1.98
AC012157.2	0	0.16	0.23	0.11	0	0.11	0.11	0	0.76	0	0.07	0	0.13	0	0	0	0	0	0	0.37	0	0.13	0.1	0	0	0	0.14	0.31	0.16	0	0.25	0.13	0	0	0.11	0	0.27	0	0.11	0.33	0.35	0.16	0	0	0	0.15	0.16	0.3	0
AC012181.2	3.88	2.06	3.92	2.31	1.7	2.38	4.43	1.17	8.68	2.87	4.75	10.14	3.7	4.3	3.88	2.46	1.45	3.39	5.02	3.23	2.61	3.68	3.44	2.64	3.95	2.79	4.77	2.94	3.03	2.8	1.83	2.73	7.22	4.04	2.39	3.41	4.02	0.54	5.15	3.76	3.78	11.21	7.02	2.14	4.79	3.33	9.99	1.37	2.51
AC012254.4	0.38	0	0.24	0	0.6	0	0.27	0	0.4	0.34	0.54	0	0.69	0.65	0.74	0	0	0.39	0	0	0.3	0	0	0.74	0.53	0.26	0.78	0.73	0.72	0	0.31	0.61	0	0.83	0.88	1.08	0.46	0.39	0.63	0	0.64	1	0.33	0	0.45	0	0.41	0.92	1.86
AC012317.1	0.11	0	0	0	0	0	0	0	0	0	0	0	0	0	0	0	0	0	0	0	0	0	0	0	0	0	0	0.32	0.09	0	0	0	0	0	0.08	0	0	0.09	0	0	0	0	0	0	0	0	0	0	0
AC012358.2	2.93	3.76	4.38	0.93	2.11	1.56	2.27	2.44	2.49	3.64	1.4	2.04	3.17	3.05	2.45	1.47	3.75	1.11	1.63	1.4	4.9	2.27	1.26	3.11	1.9	3.76	2.24	1.44	2.78	2.64	1.21	6.27	2.81	3.19	2.08	1.39	2.56	1.43	1.54	3.64	3.36	1.04	2.67	1.27	4.82	2.81	3.76	3.56	2.55
AC012618.2	0.29	0.1	0.39	0.43	0.34	0.31	0.53	0.14	0.48	0.44	0.17	0.1	0.18	0.27	0.23	0.3	0.34	0.17	0.08	0.09	0.3	0.24	0.19	0.31	0.21	0.4	0.25	0.17	0.57	0.26	0.34	0.39	0.76	0.68	0.35	0.44	0.19	0.31	0.28	0.52	0.45	0	0.39	0.41	0.17	0.61	0.53	0.16	0.38
AC013652.1	2.72	0.85	0.69	1.51	0.05	0.87	1.28	0.9	3.79	3.13	0.14	1.41	0.86	1.49	0.61	4.02	2.4	0.19	1.07	0.38	6.2	2.15	5.36	1.98	3.28	2.99	0.73	0.7	1.66	1.75	2.59	1.6	1.49	0.84	1.12	0.58	1.41	0.61	0.61	0.57	0.7	0.22	0.77	0.33	2.14	2.3	0.19	2.79	1.54
AC015971.1	0.89	0.47	1.25	0.07	1.18	0.9	1.03	0.65	0.27	0.8	0.17	0.33	2.01	0.74	1.18	0.65	1.09	0.4	0.36	1.17	1.29	1.2	0.73	0.7	0.41	1.12	0.38	0.8	0.86	1.25	0.42	0.8	0.86	1.24	1	0.81	0.68	0.08	0.99	2.02	0.78	0.08	0.24	1.4	1.21	1.26	1.1	0.07	0.51
AC016597.1	0.05	0	0.07	0.09	0	0.03	0.16	0.09	0	0.04	0.03	0.04	0.09	0	0.11	0.07	0	0.32	0.09	0.09	0	0.04	0.23	0.07	0	0.19	0	0.07	0	0	0	0.08	0.17	0.06	0.07	0.14	0	0.32	0	0.09	0.09	0.11	0	0.08	0.15	0	0.29	0.11	0.05
AC016738.1	0.57	0.53	0.92	0.94	0.96	0.88	1.01	1.02	0.8	2.23	1.98	0.68	0.41	0.54	1.01	1.09	1.28	0.48	0.8	1.2	1.1	1.37	1.21	1.07	1.24	1.12	0.48	1.28	1.49	0.71	0.87	1.3	1.38	0.63	0.72	1.32	0.84	0.77	0.69	0.49	1.33	0.8	0.9	0.94	0.79	0.8	1.18	1.06	1.19
AC018462.1	0.06	0	0	0	0	0.19	0.08	0	0.24	0	0.08	0.09	0	0.09	0	0.13	0.09	0.02	0.02	0	0	0.18	0.04	0.21	0.02	0.02	0	0	0	0.1	0	0.11	0.02	0	0	0.25	0	0	0	0.02	0	0.11	0.08	0.2	0.03	0	0.15	0.22	0.11
AC018816.1	0.68	0	0.16	0.2	0	0.1	0.19	0	0.36	0.07	0	0	0.21	0.25	0	0.32	0	0.5	0	0.62	0.28	0.17	0.25	0.09	0.5	0	0.17	0.15	0.62	0.3	0.14	0.48	0	0.16	0.39	0	0.3	0.86	0.33	0.65	0.13	0.41	0.59	0.28	0.2	0	2.36	1.23	0.23
AC019181.1	0	1.95	0	0.49	0.92	0.8	0.99	0.44	2.63	0.5	1.75	2.13	1	0	2.22	0.18	0.29	2.61	2.28	0.25	0.67	1.19	0.2	1.12	0.6	0.75	1.13	2.31	0.26	0.71	1.14	0.45	1.17	0	1.07	1.32	2.39	2.99	0.68	1.14	1.44	1.05	0.72	1.61	0.98	0.52	2.62	1.3	0.84
AC020659.1	3.78	4.17	10.18	3.82	3.34	11.32	5.25	9.66	4.36	5.15	5.45	7.27	2.3	1.52	6.21	6.61	1.09	2.92	5.37	3.27	6.74	4.51	3.51	4.37	2.8	4.01	3.58	5.2	7.86	9.17	4.25	2.93	9.63	4.39	9.85	9.77	8.27	9.58	9.04	5.9	12.6	8.82	3.6	0.7	6.64	3.16	4.46	11.03	2.59
AC020907.1	2.22	1.66	1.51	1.21	2.36	2.01	1.55	1.52	2.1	1.18	3.67	3.62	0.57	2.42	2.46	1.01	0.66	2.56	1.02	2.22	1.58	1.03	0.61	2.6	2.7	0.4	3.32	1.44	4	0.95	2.05	1.12	2.76	0.76	1.84	2.51	1	0.13	2.81	1.48	1.97	3.43	4.65	2.27	1.3	0.32	0.78	2.29	2.71
AC020922.1	0	0	0	0.01	0.02	0.01	0.01	0.01	0.01	0.04	0	0	0.01	0	0.07	0	0.01	0	0	0.04	0.01	0	0	0.02	0.05	0	0	0	0	0.01	0.04	0.15	0.01	0.02	0	0.01	0.22	0.05	0	0	0	0	0	0.03	0	0	0	0.03	0.01
AC021218.1	0	0	0	0	0	0	0	0	0	0	0	0	0	0	0	0	0	0	0	0.01	0	0	0.04	0	0	0	0	0.12	0.11	0.04	0.01	0.02	0	0	0	0.01	0	0.01	0.09	0	0	0	0.01	0	0	0	0	0	0.01
AC022182.2	0.06	0	0	0	0	0.04	0	0	0	0	0	0	0	0	0	0.07	0.06	0	0	0	0.04	0	0.04	0	0	0	0	0	0	0	0	0.13	0	0.04	0	0	0	0.11	0	0	0.05	0	0.1	0	0	0	0	0	0
AC022306.1	0.08	0.05	0.1	0.04	0.05	0.06	0.04	0.05	0.08	0.21	0.36	0.02	0.02	0.09	0.28	0.08	0.25	0.16	0	0.02	0.12	0.09	0.19	0.06	0.18	0.06	0.07	0.17	0.02	0.02	0.18	0.04	0.14	0.13	0.11	0.05	0.21	0.04	0.08	0.02	0	0.06	0.29	0.12	0.17	0.07	0.15	0.03	0.17
AC022395.1	0.13	0.11	0.2	0.19	0.27	0.35	0.04	0.16	0.12	0.32	0.15	0.06	0	0.3	0	0.11	0	0	0.09	0.16	0.28	0.22	0.12	0.17	0.18	0.11	0.06	0.26	0.26	0.12	0.19	0.1	0.33	0.3	0.26	0	0	0.05	0.31	0.12	0.38	0.07	0.15	0.14	0.13	0.1	0.12	0.43	0.18
AC022558.2	0	0	0.04	0.05	0.06	0	0	0.05	0.06	0.06	0.03	0	0	0	0.07	0.12	0	0.13	0.05	0.05	0.05	0.06	0	0.05	0	0	0	0.15	0	0.06	0	0.05	0	0	0	0.06	0.07	0.05	0	0	0	0	0	0.05	0	0	0	0.13	0
AC023154.1	0.08	0.01	0.08	11.49	0.06	0.04	0.06	0.01	0.88	0.24	0.01	0	0.15	0.86	0.07	0.51	0.02	0.06	0	0.2	0.12	0.43	1.36	0.02	1.34	0.25	0.29	0	0.11	0.21	4.08	2.65	0.13	0.32	0.09	0.1	0.22	0.07	0.08	0.09	0.04	0.05	0	0.25	0.1	1.18	0.24	0.1	0.29
AC023157.1	6.96	0	0	6.77	0	1.75	0	0	6.21	9.45	0	0	11.8	0	9.08	0	0	0	0	0	0	8.2	0	4.58	0	0	0	6.57	8.08	0	0	0.38	0	0	0	0	0	0	0	0	0	1.94	0	0	1.73	0	0	0	0
AC023310.1	0	0.3	0	0	0	0	0.12	0	0	0.44	0.1	0	0	0	0	0	0	0	0.05	0	0	0	0	0	0	0	0	0	0	0	0.1	0	0	0	0	0	0	0	0.28	0.25	0.19	0.12	0	0	0	0	1.09	0.16	0.21
AC023509.1	3.37	2.06	2.86	6.2	3.42	2.18	3.84	2.56	4.83	3.86	3.76	2.26	4.08	4.44	3.01	1.5	2.35	2.64	1.6	3.01	4.85	4.14	6.76	2.29	4.6	2.28	4.03	3.98	2.39	3.05	3.9	2.53	3.91	2.03	2.41	3.53	5.01	4.58	3.32	2.86	4.01	1.24	1.86	3.23	2.99	3.18	2.71	3.56	3.83
AC023509.2	0	0	0.02	0	0	0	0.13	0	0.03	0.1	0	0	0	0.13	0.13	0.02	0	0	0	0	0.09	0.05	0.08	0.04	0.04	0.11	0.1	0.03	0.06	0.11	0.06	0.09	0.07	0.05	0	0	0.04	0.08	0.03	0.03	0.12	0	0	0.06	0	0	0.12	0.06	0.03
AC023906.4	0.18	0.3	0.67	0.12	0.14	0.2	0.34	0.05	0.21	0.5	0.16	0.09	0.36	0.13	0.17	0.53	0.05	0.06	0.34	0	0.22	0.4	1.15	0.26	0.52	0.16	0.3	0.26	0.19	0.41	0.21	0.17	0.51	0	0.12	0.24	0.32	0.49	0.13	0.16	0.17	0	0.22	0.21	0.12	0.57	0.54	0	0
AC024361.1	0.84	0.71	1.6	1.21	1.67	0.79	1.49	0.75	1.63	1.62	0.8	0.97	1.84	1.49	1.73	1.76	1.16	1.44	1.53	1.02	1.88	1.3	1.18	1.01	0.79	1.17	1.6	0.87	1.32	1.24	0.74	1.46	1.55	1.61	1.03	1.14	1.2	2.91	1.72	1.59	1.65	1.66	0.77	0.96	2.13	1.1	2.72	1.84	1.42
AC025154.2	0.09	0.16	0.2	0.34	0.23	0.31	0.09	0.3	0.29	0.11	0.04	0.2	0.07	0.36	0.09	0.16	0	0.09	0.03	0.19	0.07	0.07	0.18	0.15	0.13	0.59	0.64	0.21	0.38	0.12	0.39	0.25	0.2	0.1	0	0.74	0.15	2.34	0.16	0.33	1.16	0.05	0.62	0.06	0.14	0	0.25	0.55	0.44
AC025252.2	0	0	0	0	0	0	0	0	0	0	0	0	0	0	0	0	0	0	0.09	0	0	0	0	0	0	0	0	0	0	0.03	0	0	0	0	0	0	0	0	0	0	0	0	0	0	0	0	0	0.12	0
AC025575.2	0	0	0	0	0	0	0	0	0.09	0.34	0.05	0	0	0	0	0.18	0	0.1	0	0	0.08	0.09	0	0	0.15	0	0	0.06	0.08	0	0	0	0	0	0	0.26	0	0	0	0	0	0	0	0	0	0	0.09	0	0
AC025594.1	0	0	0	0.02	0	0	0	0.04	0	0	0.04	0	0.42	0.33	0	0	0	0	0	0.03	0	0.05	0.17	0	0	0	0.15	0	0	0.16	0.28	0	0	0	0	0	0	0.6	0	0.05	0	0.17	0	0	0.02	0.08	0	0.1	0
AC025917.1	1.13	1.79	1.78	1.4	1.12	1.82	2.95	1.03	1.9	2.6	1.13	2.79	2.54	0.81	1.63	1.34	0.98	1.47	0.92	2.49	1.39	2.94	1.23	1.32	0.81	1.78	1.26	1.22	1.4	3.58	0.45	1.83	1.82	3.21	1.4	1.71	2.29	1.8	2.11	2.08	1.6	2.04	1.03	1.68	2.95	2.51	2.21	0.91	1.93
AC026362.1	1.54	1.29	1.73	1.94	0.96	1.51	1.99	1.46	3.66	1.93	1.44	1.21	1.69	1.47	2.22	2.26	1.8	2.13	2.9	1.85	1.87	2.68	1.35	1.81	2.07	2.39	1.66	1.3	1.59	1.76	1.48	2.37	1.82	3.9	1.62	1.68	3.16	2.89	2.33	1.46	2.28	1.99	1.69	1.35	2.04	1.71	3.41	3.01	1.56
AC026410.3	0.19	0	0.04	0	0	0.04	0.04	0.05	0	0	0.03	0	0.05	0	0.07	0.07	0	0	0	0.05	0	0	0.12	0.04	0	0.04	0	0.03	0.05	0	0.1	0	0	0.04	0	0.05	0.12	0	0	0	0.05	0.12	0	0	0	0	0	0	0
AC026464.1	0.54	0.25	0.08	0.21	0.13	0.11	0.45	0.43	0.56	0.11	0.92	0.28	0.23	0.54	0	0.25	0.45	0.25	0.27	0.43	0.11	0.82	0.11	0.22	0.47	0.81	0.77	0.52	0	0.46	1.07	0.38	0.34	0.63	0.3	0.39	0.15	0.14	0.53	0.84	0.13	0.28	0.34	0.42	0.26	0.25	0.25	0.12	0.73
AC027139.1	0	0.04	0.03	0.07	0	0.07	0.03	0	0	0	0	0.04	0	0	0	0	0	0.1	0	0	0	0.04	0	0.07	0	0	0	0.03	0	0	0	0.04	0	0	0.03	0	0	0	0.04	0	0	0	0.04	0	0	0	0	0	0
AC027176.2	0.21	0.06	0.34	0.1	0.11	0.37	0.22	0.28	0.19	0.17	0.1	0.3	0.37	0.32	0.4	0.12	0.2	0.26	0.15	0.11	0.26	0.41	0.46	0.46	0.2	0.08	0.12	0.16	0.23	0.56	0.3	0.16	0.3	0.38	0.23	0.23	0.23	0.16	0.14	0.12	0	0	0.26	0.15	0.07	0.33	0.63	0.39	0.13
AC027228.2	0.32	0.14	0.23	0.13	0.03	0.09	0.11	0.1	0.09	0.17	0.08	0.1	0.29	0.1	0.18	0.23	0.26	0.03	0.16	0.2	0.17	0.19	0.17	0.05	0.15	0.6	0.5	0.35	0.27	0.44	0.07	0.26	0.22	0.29	0.26	0.12	0.12	0.34	0.08	0.22	0.11	0.08	0.13	0.2	0.11	0.18	0.11	0.26	0.32
AC027309.2	3.12	3.67	3.21	7.24	1.56	0	3.91	0.79	2.51	4.45	3.43	1.38	2.15	7.17	4.01	3.84	2.25	0	6.15	3.24	5.64	6.08	2.39	3.32	0.71	2.6	6.3	0.71	2.2	5.49	1.98	3.39	4.86	7.23	0	4.28	0	12.12	3.89	7.09	2.7	0	3.96	6.16	3.53	7.53	6.86	7.55	6.62
AC027796.2	0	0	0.15	0.19	0.56	0	0.16	0	0	0.2	0	0	0.39	0.34	0.22	0.14	0	0	0.17	0	0.72	0	0	0.15	0.33	0	0	0	0	0	0.36	0.18	0.19	0	0.17	0	0	0	0.18	0	0	0	0	0.18	0	0	0	0	0
AC036108.2	0.12	0.1	0.06	0.09	0.15	0.05	0.15	0	0.25	0.15	0.02	0.07	0.31	0.07	0.03	0.07	0.19	0.04	0.03	0.19	0.03	0.19	0.2	0.06	0.07	0.17	0.06	0.02	0.14	0.18	0.16	0.18	0.08	0.18	0.1	0.04	0.16	0.06	0.27	0.1	0	0	0.06	0.2	0.07	0.12	0.81	0.06	0.17
AC037459.1	0	0.04	0	0	0.08	0	0	0	0	0	0	0	0	0	0	0.06	0	0	0.08	0	0	0	0	0	0	0.2	0	0	0	0	0.11	0	0	0	0.08	0	0	0.08	0	0	0	0	0	0	0	0	0	0	0.08
AC040162.1	3.17	2.59	3.13	1.99	2.1	2.57	4.65	1.53	12.44	4.44	8.92	2.81	2.71	2.45	3.75	3.94	4.29	2.17	4.89	2.49	2.23	2.96	3.46	2.08	2.57	5.06	3.54	2.3	5.16	2.02	1.34	3.11	5.03	5.69	2.93	2.39	3.1	2.4	6.14	4.45	2.84	4.51	4.61	2.88	3.27	2.19	19.26	2.11	3.44
AC048382.2	4.31	2.87	6.64	1.19	2.37	2.93	5.84	5.41	5.2	5.65	2.29	1.84	3.16	5.36	4.04	2.81	3.3	1.8	3.22	3.75	4.29	4.98	2.49	4.47	2.24	4.7	3.19	3.35	4.22	4.47	2.07	2.78	4.28	10.57	4	3.55	5.65	3.87	5.11	4.24	6.08	2.13	2.8	5.26	3.82	7.68	5.67	5.18	4.21
AC067930.4	0	0	0	0	0	0	0	0	0	0	0	0	0	0	0	0	0	0	0	0	0	0	0.08	0	0.09	0	0	0	0	0	0	0	0	0	0	0.07	0	0	0	0	0	0	0	0	0	0	0	0	0
AC068446.1	0.46	0.19	0.64	0.23	0.05	0.32	0.85	0.63	1.13	0.45	0.2	0.17	0.52	0.19	0.31	0.23	0.22	0.24	0.29	0.23	0.61	0.77	1.01	0.21	0.4	0.22	0.43	0.32	0.27	0.65	0.34	0.45	0.32	0.28	0.17	0.97	0.55	0.91	0.74	0.37	0.51	0.25	0.59	0.51	0.08	0.7	0.62	0.6	1.03
AC068580.4	0	0.61	0.6	0	0.66	0.62	0.29	0.24	0	0	0.09	0	0.48	0	0.63	0.17	0.51	0	0.82	0.57	0.5	0	0.26	0.46	0.21	1.38	0.2	0.17	0.4	0.8	0.86	0.48	0.93	0.89	0.62	0.29	1.19	0.48	0.35	2.4	0.47	0.21	0.79	0.24	0.28	0.3	0.65	0.91	0.17
AC073072.1	0.45	0	0.28	0	0	0	0	0	0	0	0	0	0	0	0	0.14	0.23	0	0.16	0	0	0	0	0	0	0	0	0	0	0	0	0.44	0.18	0	0	0	0	0.2	0	0	0	0	0	0	0	0.24	0	0	0
AC073464.1	0	0.2	0	0.77	0	0.81	1.27	0	0.23	0	0	1.19	0	1.36	0	0	0	1.16	0	0.2	0.36	0	0	0	0	0.15	0.22	0.28	0.21	0.54	0	0	0	0	0	0	0	0	1.25	1.13	0.2	1.09	0	0	0	0.21	0.92	0	0
AC073575.1	0	0.08	0	0	0	0	0.06	0	0	0	0	0	0	0	0	0	0	0	0	0.08	0.07	0	0	0.06	0	0	0	0	0.08	0	0	0	0	0	0	0	0	0	0	0	0	0.1	0	0	0	0.08	0	0	0
AC074143.1	7.74	4.73	5.34	11.47	6	5.4	7.23	5.02	12.27	12.51	4.72	4.72	6.68	7.45	5.55	10.55	6.35	4.78	4.12	5.54	8.23	10.96	7.5	3.29	9.47	6.75	9.2	5.58	9.14	5.74	8.26	8.16	4.57	10.69	6.45	4.34	9.53	7.86	10.43	6.37	7.89	6.04	5.81	7.56	11.63	7.4	14.91	17.83	4.85
AC079061.1	1.23	0.3	0.1	2.61	1.88	0.27	0.37	0.14	0.87	0.7	0.06	0.34	2.76	0.07	0.91	1.03	0.37	0.59	0.43	3.62	1.97	1.7	0.38	0.65	0.66	0.22	0.18	0.72	0.57	0.53	1.99	0.86	0.72	0.54	0.51	0.61	0.56	0.08	0.7	0.2	0.91	1.03	0.06	0.75	0.49	2.15	4.22	0.4	0.78
AC079140.2	7.2	0	2.66	4.53	5.57	0	3.23	2.66	4.95	3.39	1.74	4.33	0	0	3.64	0	8.88	0	1.72	4.52	0	0	0	0	2.53	0	0	0	0	8.52	0	0	4.1	0	0	0	0	16.24	0	0	0	0	0	4.58	0	0	0	0	10.15
AC083843.2	1.79	2.12	2.73	1.83	2.07	1.82	2.55	1.26	3.59	3.03	1.81	1.67	2.59	3.06	1.64	1.24	1.51	2.14	1.08	1.95	2.06	2.81	4.31	1.44	2.2	2.02	1.94	2.6	2.27	2.73	2.45	1.53	3.03	2.63	2.31	1.94	2.79	3.07	3.01	1.43	2.18	1.86	2.22	2.71	2.52	2.96	4.5	3.27	1.73
AC087481.1	0.35	0.54	0.67	0.29	0.46	0.62	0.29	0.2	0.59	0.04	0.26	0.9	0.46	0.06	0.44	0.26	0.1	0.84	0.11	0.28	0.22	0.29	0.03	0.37	0.22	0.28	0.21	0.31	0.24	0.56	0.11	0.41	0.36	0.34	0.5	0.25	0.05	0.15	1.07	1.76	0.34	0.75	0.52	0.07	0.54	0.24	0.36	0.51	0.27
AC087482.1	2.22	2.33	5.9	2.24	2.89	3	8.92	2.12	2.73	4.29	5.98	8.07	4.24	2.58	3.11	1.71	4	5.81	3.46	7.13	3.7	1.98	2.5	2.21	1.14	2.61	2.14	4.84	1.65	3.67	0.38	1.19	4.3	3.55	2.06	3.28	3.37	0.68	6.82	4.86	5.58	9.84	10.82	3.34	4.29	2.83	5.08	4.13	3.15
AC090114.1	0.29	0.12	0	0.13	0.24	0	0.1	0.16	0.61	0.16	0.15	0	0.38	0.26	0	0.21	0.15	0	0.42	0.24	0	0	0.2	0	0.12	0.18	0.42	0.09	0.25	0	0	0	0.22	0.2	0.11	0.13	0	0.14	0.33	0.41	0.12	0	0	0.22	0	0.14	0.14	0.15	0
AC091564.5	0	0	0	0	0	0	0	0	0.1	0	0	0	0.1	0	0	0.07	0	0	0	0	0	0	0	0	0	0	0	0	0	0	0.09	0	0.1	0	0.09	0	0	0	0	0.23	0	0	0	0	0	0	0.12	0	0
AC092134.1	0.23	0.71	0.26	0.2	0	0.75	0.41	0.36	0.13	0	0.08	0	0.5	0.88	0.5	0.09	0.46	0.69	0.11	0.2	0.36	0.47	0.12	0	0.3	0.51	0.28	0.33	0.28	0.48	0	0.34	0.35	0.69	0.35	0.19	0.16	0.75	0	0.27	0	0.45	0.12	0.27	0.45	0.33	0.8	0.71	0.11
AC092384.2	0.39	0.28	0.47	0.98	0.47	0.43	0.59	0.19	1.52	0.81	0.9	0.91	1.06	0.47	0.53	0.33	0.33	1.4	0.34	0.36	0.63	1.66	0.64	0.38	0.79	0.45	0.47	0.87	0.65	0.53	1.81	0.77	0.45	0.33	0.44	0.49	0.46	0.11	1.05	0.29	0.18	1.02	0.35	0.83	0.62	0.39	1.61	0.94	0.49
AC092427.1	0	0	0.14	0	0	0	0.15	0	0	0	0	0	0	0.11	0.13	0	0	0.13	0	0	0	0.16	0.09	0.09	0.07	0	0	0	0.22	0	0	0	0.1	0.11	0	0	0	0	0	0	0	0	0	0	0	0.11	0	0.13	0
AC092535.1	6.42	6.1	0	8.38	9.45	0	0	4.51	0	11.55	8.92	0	8.72	0	6.27	6.28	0	0	0	0	0	0	0	0	4.31	15.3	0	0	8.29	15.87	0	0	7.43	0	11.82	0	0	0	0	9.1	12.65	0	0	0	0	0	0	15.64	0
AC092658.1	0.05	0.05	0.1	0.2	0.05	0.15	0.25	0.04	0.25	0.09	0.05	0.05	0	0	0.05	0.06	0.11	0.05	0	0.22	0	0.09	0.25	0	0.08	0.06	0.05	0.12	0	0	0.12	0.12	0.04	0.08	0	0	0.18	0	0.15	0.1	0.05	0	0.16	0.04	0.05	0.04	0.05	0.1	0.05
AC092809.3	0.59	0.5	0.76	0	0.46	0.42	0.84	0.88	0	0.52	0	0	1.7	1.15	0	0.79	0.61	0	0.42	0.56	0.49	0	0	0.74	0	0.87	1.28	0	1.16	2.68	0.51	1.41	0	1.42	0.47	0	0	0	0.51	1.25	0.49	0	0	0	1.47	0	0	0.79	0
AC092868.1	0.38	0.16	0.15	0	0.31	0	0.08	0.3	0.29	0.26	0.09	0.16	0.19	0.29	0.06	0.18	0.18	0	0.05	0.25	0.42	0.11	0.21	0.04	0.09	0.29	0.11	0.36	0.2	0.06	0.23	0.09	0.23	0.24	0.17	0.69	0.27	0.8	0.09	0.06	0.64	0	0.14	0.18	0.12	0.15	0.17	0.59	0.3
AC092979.1	35.81	24.99	40.7	64.19	21.5	37.54	70.27	38.34	83.57	63.61	28.85	72.77	26.81	44.05	33	16.34	41.46	154.69	102.15	23.75	13.85	38.39	58.31	57.07	57.04	19.36	13.19	40.11	26.52	23.9	27.25	73.18	19.03	52.97	18.64	32.25	25.45	17.62	46.56	19.04	17.28	50.89	40.8	35.43	32.42	27.76	39.43	17.06	25.56
AC093155.3	0	0	0	0	0	0	0.25	0	0	0	0	0	0	0	0	0	0	0	0	0	0	0	0	0	0	0	0.13	0	0	0	0.1	0	0	0	0	0	0	0	0	0.09	0	0	0.13	0.07	0	0	0	0	0
AC093225.1	0	0	0.02	0	0.03	0	0	0	0	0	0.02	0	0	0	0	0.02	0.03	0	0	0.03	0.02	0	0	0	0	0.02	0	0	0	0	0	0	0	0	0	0	0	0	0	0	0	0	0.02	0	0.03	0	0	0	0.03
AC093520.1	0	0	0	0	0	0	0	0	0	0	0	0	0	0	0	0	0	0	0	0	0.02	0	0	0	0	0	0.02	0	0	0	0	0	0	0	0	0	0	0	0	0	0	0	0	0	0	0	0	0	0
AC093536.1	0	0	0	0	0	0	0	0	0.2	0.09	0	0	0.08	0.13	0.2	0	0	0	0	0	0	0	0.07	0	0	0	0	0	0.18	0	0	0	0.08	0	0.15	0	0.12	0	0	0	0.09	0	0.08	0.08	0	0	0	0.1	0
AC093673.1	1.25	0.56	0.92	0.88	1.79	0.72	0.82	1.14	0.84	1.53	0.59	0.52	1.1	1.67	0.73	1.45	0.81	0.63	2.11	1.41	1.61	0.5	3.94	0.89	1.87	1.3	1.08	0.81	0.55	0.61	3.39	1.07	0.55	1.19	1.08	0.99	2.55	3.51	1.06	0.75	1.91	0.17	0.89	2.14	0.75	1.76	0.84	3.96	1.32
AC093752.2	1.17	1.98	3.26	3.31	3.27	1.83	1.63	1.22	4.42	3.11	1.14	1.63	4.2	3.03	2.22	2.05	2.23	1.96	1	2.22	3.15	5.32	3.61	1.29	3.55	1.87	3.11	2.93	2.21	2.77	2.69	2.36	3.57	2.13	1.72	2.87	2.79	0.98	2.89	2.82	3	1.74	1.82	2.28	2.43	3.23	4.12	3.58	2.88
AC093797.1	2.04	0.78	1.47	1.52	1.06	1.02	1.52	0.89	3.19	2.36	1.21	1.9	1.19	1.35	1.55	1.43	1.37	0.89	1.25	2.36	1.82	3.01	1.43	1.04	2.26	1.2	0.76	1.56	1.04	1.53	2.05	1.95	1.44	1.48	0.95	1.51	2.88	3.06	1.56	0.68	2.27	0.62	1.78	1.84	0.87	2.2	2.31	3.08	1.29
AC093844.1	0	0	0.02	0	0	0	0	0	0	0	0	0	0	0	0	0	0	0	0	0	0	0	0	0	0	0	0	0	0	0	0	0	0.02	0	0	0	0	0	0	0	0	0	0	0.02	0	0	0	0	0
AC094019.2	0.13	0.78	0.25	0.1	0.22	0.54	0.35	0.63	0.25	0.56	0.31	0	0.21	0	0.26	0.08	0.52	0	0.1	0.66	0.8	0.48	0.18	0.35	0.38	0.47	0.59	0.16	0.45	0.79	0.49	0	0.6	0.22	0.19	0	0.3	0	0.1	0.49	0.56	0.29	0.21	0.49	0.14	0.78	0.13	0	0
AC096633.1	0.07	0.12	0.25	2.97	0.23	0.46	0.27	0.61	0.63	0.11	0.36	0.24	0.53	0.08	0.27	0.52	0.2	1.04	0.45	0.33	0.36	0.75	1.87	0.18	0.35	0.2	0.94	0.19	0.39	0.18	0.64	0.41	0.3	0.38	0.23	0.52	0.6	0.47	0.19	0.43	0.58	0.63	0.21	0.44	0.41	0.5	1.19	0.45	0.85
AC096713.1	0	0.04	0.03	0	0.04	0.03	0.1	0.08	0.04	0.04	0.02	0.08	0	0	0.05	0	0.05	0.14	0	0	0.07	0.24	0.06	0.03	0.11	0	0.08	0	0.04	0	0.07	0	0.04	0.15	0	0	0.11	0.04	0	0	0.13	0	0	0.17	0.1	0.19	0.09	0.05	0
AC097658.1	0.6	0.44	0.94	2.14	0.17	1.26	0.7	0.42	0.29	0.55	0.42	2.26	1.59	3.16	0.29	0.54	1.06	0.55	0.43	0.99	1.12	2.99	1.09	1.63	0.67	3.14	6.03	0.71	1.08	0.82	0.83	3.67	0.61	0.79	0.31	0.86	1.04	1.23	0.28	1.46	0.51	0.9	0.72	2.12	0.77	0.96	2.28	2.53	0
AC098583.1	0.48	0	0	0	0	0	0	0	0	0	0	0	0	0	0	0	0.46	0	0	0.42	0.37	0	0	0	0	0.32	0	0	0	0	0	0.36	0	0	0	0	0.56	0	0.38	0	0	0	0	0	0.55	0	0	0	0
AC098850.1	0.38	0.34	0.64	0.23	0.1	0.72	0.1	0.54	0.19	1	0.45	0.19	0.25	0.11	0.61	0.14	0.08	0	0.21	0.28	1.06	0.16	0.15	0.39	0.87	0	0.65	0.7	0.1	0.17	0.09	0.18	0.17	0.37	0.26	0.49	0.4	0.5	0.61	0.08	0.85	0.16	0.73	0.44	0	0.42	1.02	0.36	0
AC099336.2	7.21	6.2	4.2	14.48	14.65	7.87	8.21	4.96	13.76	10.26	6.61	8.56	18.6	8.19	8.24	17.1	7.24	2.85	4.78	6.84	5.17	9.25	16.69	6.75	9.05	23.4	16.96	8.82	25.14	15.6	10.09	8.63	22.23	15.23	10.89	9.75	14.74	37.31	13.61	13.1	8.29	5.53	16.62	17.62	13.74	13.91	22.92	34.07	21.92
AC099340.1	0	0	0	0	0	0	0.06	0	0	0	0	0.08	0.07	0	0	0.05	0	0	0	0	0	0	0	0.06	0	0	0.24	0	0	0	0.2	0	0.07	0	0	0	0	0.07	0.07	0	0	0.1	0.07	0	0	0	0	0	0
AC099677.1	8.62	6.42	9.58	4.54	4.34	5.52	4.46	5.2	1.78	14.21	2.65	2.03	4.78	3.65	2.76	3.36	3.16	0	2.11	6.16	12.07	2.07	11.22	4.58	7.78	10.33	1.77	5.04	6.27	2.72	5.67	4.78	8.44	10.74	2.42	12.17	7.64	0	2.81	5.08	7.6	0	1.38	3	2	6.56	6.23	2.51	0
AC100821.1	0.08	0.16	0.17	0.25	0.17	0.23	0.14	0.1	0.47	0.29	0.33	0.57	0.1	0.15	0.15	0.07	0.22	0.29	0.17	0.19	0.27	0.36	0.57	0.25	0.35	0.13	0.32	0.33	0.08	0.25	0.36	0.19	0.29	0.19	0.21	0.11	0.42	0.68	0.09	0.22	0.28	0.17	0.2	0.14	0.25	0.19	0.56	0.34	0.31
AC100861.1	0.5	0.25	0.5	0.87	0.37	0.25	0.27	0.35	0.89	0.91	0.23	0.22	0.49	0.59	0.34	0.5	0.37	0.4	0.12	0.17	0.63	0.99	0.5	0.25	0.72	0.2	0.73	0.59	0.73	0.5	1.63	0.14	0.73	0.75	0.32	0.4	1.45	1.06	0.54	0.22	0.67	0.35	0.14	0.4	0.57	0.47	0.79	2.08	0.83
AC103591.2	0.66	0.45	1.1	0.94	0.44	0.66	0.78	0.32	0.97	0.5	0.44	0.41	1.28	0.77	1.17	0.15	0.85	0.5	0.82	0.69	0.69	1.06	0.53	0.71	0.39	0.8	2.21	0.64	1.3	1.31	0.34	0.7	0.77	1.14	0.81	0.67	0.65	0.3	0.42	0.89	1.19	0.54	1.41	1.27	1.13	0.75	1.83	0.87	0.57
AC103740.1	0.49	0.09	0.31	0.39	0.06	0.26	0.35	0.2	5.73	0.2	0.03	0.69	0.1	0.25	0.17	2.88	1.16	0.14	0.3	0.66	0.82	0.59	0.03	0.16	1.36	0.27	1.06	0.17	0.5	0.19	0.25	0.62	0.69	1.14	0.43	0.39	0.15	0.14	0.14	0.09	0.07	0.04	0.51	0.13	0.08	0.74	0.31	1.02	0.29
AC104115.1	0	0	0	0.07	0.07	0	0.06	0	0	0	0	0	0	0	0.09	0	0	0	0.06	0	0.07	0	0.06	0.12	0	0	0	0.05	0	0.16	0	0	0.06	0.07	0	0	0	0	0	0.08	0	0	0	0.06	0	0.14	0	0	0
AC104117.1	0.05	0.18	0.17	0.08	0.05	0.04	0	0.09	0.15	0.04	0.03	0.09	0.08	0.06	0	0	0.05	0.05	0	0.04	0.04	0.14	0.14	0	0.08	0	0.09	0.15	0.18	0	0.08	0	0.04	0.13	0.04	0.09	0	0	0.04	0	0.05	0	0	0.11	0	0.04	0.3	0.05	0
AC104390.1	0	0	0.14	0.09	0.09	0.08	0	0	0.22	0	0.05	0	0.09	0	0	0.09	0.24	0	0	0.09	0	0	0	0.08	0.17	0.08	0	0	0.19	0	0	0	0.09	0	0.16	0.1	0	0	0	0.1	0.1	0	0	0.08	0	0	0	0	0.12
AC104563.1	1.15	0.67	0.25	0.76	0.98	1.1	0.78	0.57	0.95	0.41	0.4	0.64	0.98	1.2	0	1.17	0.82	0.69	0	0.55	0.53	0.24	1.07	0.48	0.64	0.29	0.46	0.89	1.33	1.82	0.73	0.77	0.79	0.43	0.2	0	0.83	2.3	1.58	0.89	0.31	0.26	0.75	1.25	1.45	1.45	0.7	0.74	0.92
AC104806.1	0	0	0.55	0	0	0.41	0	0	0	0.27	0	0	0	0.91	0.28	0	0	0	0.21	0.26	0	0	0	0	0.2	0	0	0.54	0	0.36	0	0	0	0	0.22	0	0	0	0	0	0	0	0	0	0	0	0	0	0
AC104986.1	0.15	0.51	0.28	0.12	0.37	0.31	0.3	0.36	0.86	0.51	0.29	0	0.12	0.39	0.29	0.09	0.15	0	0.11	0.13	0.23	0.14	0.52	0.3	0.43	0.09	0.27	0.27	0.39	0.46	0.34	0.12	0.23	0.65	0.32	0.4	0.34	1	0.11	0.14	0	0	0.24	0.79	0	0.77	0.72	0.31	0.18
AC105339.4	0	0.07	0.1	0	0	0	0	0.02	0	0.07	0	0.08	0	0	0	0.05	0.08	0.08	0	0	0.03	0.21	0.11	0.03	0	0	0	0.24	0.07	0.08	0.5	0.06	0	0.07	0	0.2	0.13	0.07	0	0.08	0.04	0	0.07	0.3	0	0	0.08	0.06	0.17
AC106782.1	0.13	0.2	0.12	0.01	0.19	0.19	0.12	0.3	0.18	0.27	0.24	0.09	0.07	0.03	0.3	0.2	0.33	0.31	0.6	0.46	0.3	0.07	0.09	0.07	0.08	0.69	0.26	0.31	0.48	0.23	0.18	0.16	0.23	0.39	0.4	0.39	1.18	1.85	0.39	0.54	0.45	0.13	0.56	0.09	0.45	0.38	0.73	0.75	0.15
AC108058.1	0	0.11	0.04	0.02	0.09	0.01	0.01	0.13	0.11	0	0.04	0	0	0.05	0.08	0.01	0.08	0.04	0	0.11	0.02	0.05	0.05	0.1	0.02	0.04	0.03	0.08	0.03	0.12	0.03	0.02	0.03	0.02	0.11	0.05	0.02	0.33	0.1	0.07	0.13	0	0.02	0.01	0.06	0	0.08	0	0.14
AC108134.1	4.28	5.83	8.56	5.69	7.92	7.12	4.36	4.05	7.55	8.54	3.86	4.8	7.89	8.21	6.14	3.07	5.52	4.44	4.49	3.28	6.21	8.48	4.41	4.77	5.64	4.53	12.16	4.15	7.25	7.35	7.94	6.56	4.22	5.04	6.31	8.63	11.82	1.49	8.58	4.98	4.39	2.81	3.67	11.07	5.79	8.19	5.11	5.44	3.56
AC108676.1	0.01	0.01	0	0.01	0.02	0	0.02	0.01	0.01	0.02	0	0	0.03	0	0.03	0.01	0.09	0.01	0	0.01	0.03	0.03	0.08	0	0.05	0.02	0.01	0.02	0	0	0.01	0	0.03	0.03	0.01	0.02	0.09	0.09	0.01	0.01	0.01	0.03	0.02	0.02	0	0.02	0.04	0.09	0.01
AC109446.2	0	0	0	0	0	0	0	0	0	0	0	0	0.07	0	0.09	0	0	0	0	0.07	0	0.08	0.06	0.06	0	0.05	0	0.05	0	0	0	0	0	0	0	0	0.19	0.61	0	0.08	0	0	0.06	0.06	0.09	0	0	0.08	0.08
AC109583.1	2.04	1.67	2.7	2.3	1.29	1.19	2.3	2.08	1.81	2.96	1.53	1.34	1.2	0.89	1.45	2.05	1.6	2.99	3.04	1.78	2.63	2.8	1.28	1.68	1.28	1.72	1.12	2.72	1.51	2.18	0.69	1.55	0.5	2.09	1.64	2.04	4.86	7.17	2.49	2.99	2.93	2.36	0.82	1.3	1.83	0.79	5.94	6.85	1.4
AC109631.1	0.06	0.05	0.04	0	0	0.09	0.04	0.1	0	0	0.03	0.17	0	0	0.06	0.04	0.06	0.06	0.05	0.16	0.19	0.11	0.04	0	0.05	0.04	0.06	0.11	0	0	0	0	0.09	0.05	0.04	0	0.07	0.05	0.05	0	0.06	0.07	0	0	0.06	0.05	0	0	0
AC110275.1	0	0	0	0	0	0	0	0	0	0	0	0	0	0	0	0	0	0	0	0	0	0	0	0	0	0	0	0	0	0	0	0	0	0	0	0	0	0	0	0	0	0	0	0	0	1.98	0	0	0
AC110285.2	5.38	2.45	3.59	2.4	1.96	1.98	3.04	2.55	5.77	5.68	0.9	1.62	3.95	4.63	3.23	8.56	2.86	3.46	1.48	2.68	4.28	3.97	1.79	2.54	3	1.98	6.58	0.63	3.51	3.25	0.4	2.64	2.46	5.29	2.79	2.55	5.04	8.81	5.2	6.45	2.37	2.21	1.69	3.04	6.03	4.44	7.79	6.02	2.32
AC112721.1	0	0	0	0	0	0	0	0	0	0	0	0	0	0	0	0	0	0	0	0	0	0	0	0	0	0	0	0	0	0	0	0	0	0	0	0	0	0	0	0	0	0	0	0	0	0	0	0	0
AC112777.1	0.05	0	0	0	0.08	0.04	0	0	0.04	0	0.04	0	0	0.1	0.12	0	0	0.03	0.03	0	0.14	0	0.02	0.02	0	0.04	0	0.03	0	0	0.11	0	0.08	0	0	0	0.15	0.03	0.02	0.01	0.18	0.01	0.07	0.08	0	0	0	0.03	0
AC113554.1	0	0	0	0	0	0.01	0	0	0	0	0	0	0	0	0	0	0	0	0	0.01	0	0.01	0.01	0	0	0	0	0.01	0	0	0	0	0	0	0	0	0	0	0	0	0	0	0	0	0	0	0	0	0
AC114730.3	2.93	1.95	2.91	4.77	1.77	1.22	1.8	1.1	4.76	2.35	1.89	1.67	2.14	3.66	2.39	3.64	0.74	2.58	1.04	1.34	5.89	5.02	4.32	1.54	2.36	1.83	3.12	1.39	3.45	1.35	3.44	1.34	1.69	2.37	2.43	1.64	1.51	3.35	2.45	1.85	3.11	2.04	1.25	1.8	4.36	6.05	4.67	4.77	4.28
AC118344.1	0.79	0.33	0.3	0.16	0.41	0.3	0.39	0.4	0.38	0.53	0.2	0.23	0.44	0.3	0.54	0.16	0.45	0.09	0.22	0.39	0.63	0.5	0.66	0.22	1.16	0.21	0.08	0.44	0.15	0.34	0.22	0.39	0.35	0.32	0.14	0.4	1.04	0.35	0.33	0.11	0.6	0.12	0.34	0.27	0.24	0.55	0.49	0.22	0.24
AC123912.3	0.8	0.7	0.83	0.22	0.41	0.45	0.6	0.38	1.01	0.99	0.88	0.7	0.81	0.73	0.52	0.25	0.62	0.68	0.5	0.63	0.81	0.43	1.11	0.42	1.3	0.52	0.22	1.01	0.82	0.39	0.12	0.49	0.66	1.38	0.28	0.57	0.49	0.29	0.36	0.55	1.07	1.11	0.15	0.42	1.14	0.52	0.98	0.21	1.12
AC124067.2	0	0	0.07	0	0.1	0	0.08	0	0.22	0	0.06	0	0.09	0	0.23	0	0	0	0	0	0	0.21	0	0	0	0.07	0	0	0	0	0.09	0.18	0	0.29	0	0	0	0.37	0	0.11	0.1	0	0	0	0.12	0.19	0.22	0.35	0
AC124067.4	0.07	0.15	0.03	0.05	0.06	0.06	0.05	0.1	0.24	0.03	0.03	0.07	0.01	0.02	0	0.04	0.07	0	0.26	0.03	0.27	0.33	0.01	0.02	0.03	0.11	0.12	0.17	0.03	0.19	0.01	0.09	0.13	0.05	0.05	0.15	0.17	0.37	0.05	0.05	0.26	0.02	0.1	0.05	0.05	0.07	0.27	0.13	0.03
AC124312.3	1.33	1.09	1.13	0.32	1.08	0.63	0.96	1.17	0.23	0.12	0.4	0.16	0.93	0.41	0.72	0.55	1.26	0.49	0.59	1.12	1.63	1.21	0.68	1.54	0.95	1.13	1.17	1.12	1.07	0.32	0.32	1.32	0.76	1.23	0.84	0.98	1.11	0.3	1.02	0.71	1.3	0.07	0.5	0.9	0.87	1.58	0.6	0.57	0.69
AC124916.1	0	0	0.07	0	0	0	0	0	0	0	0	0	0	0	0	0	0	0	0	0	0	0	0	0	0	0	0	0	0	0	0	0	0.08	0	0	0	0	0	0	0	0	0	0	0	0	0	0	0	0
AC124947.2	0	0.03	0	0	0	0	0	0	0	0.03	0	0	0	0	0.04	0	0	0	0	0	0	0	0	0	0	0	0.03	0	0.03	0	0	0	0	0.03	0	0	0.04	0	0.03	0.04	0.04	0	0	0	0.04	0	0	0	0
AC126773.4	0	0	0.02	0	0.02	0	0	0.02	0.05	0.02	0	0	0	0	0	0	0.03	0	0	0.02	0	0.04	0	0	0	0.02	0	0.03	0	0.07	0.02	0	0.02	0.02	0	0	0	0.26	0.08	0	0	0	0.02	0	0.03	0	0.04	0.09	0.05
AC127164.1	0.16	0.23	0.27	0.14	0.12	0.47	0.46	0.41	0.67	0.23	0.11	0.14	0.16	0.3	0.17	0.07	0.23	0.15	0.36	0.13	0.16	0.18	0.07	0.34	0.12	0.28	0.24	0.19	0.46	0.36	0.07	0.21	0.2	0.34	0.12	0.35	0.1	0.4	0.15	0.32	0.27	0.16	0.13	0.2	0.18	0.17	0.51	0.16	0.28
AC129507.1	5.12	1.32	1.63	2.03	1.69	0.42	2.12	1.4	7.67	0.77	2.02	4.31	1.51	1.49	2.76	2.18	0.92	1	3.71	1.55	3.13	2.37	2.1	3.65	2.78	3.31	2.79	1.59	3.22	3.02	1.61	1.27	5.63	2.6	4.66	2.56	7.72	1.4	2.54	3.08	3.35	5.52	3.41	1.2	3.34	10.76	8.22	8.27	3.08
AC130456.2	0	0	0	0	0	0	0	0	0.08	0	0	0	0	0	0	0	0	0	0	0	0	0	1.05	0	0	0.1	0	0.1	0	0.18	0	0	0	0	0	0	0	0	0.02	0	0	0	0.02	0	0	0	0	0.02	0
AC130456.3	0	0	0	0.06	0	0	0.23	0	0.48	0	0	0	0	0	0	0	0	0	0	0	0.06	0	0.23	0	0.06	0	0.22	0.05	0	0	0.06	0	0	0	0.06	0	0.28	3.64	0.06	0	0	0	0	0	0	0.14	0.32	0.49	0.09
AC133065.2	0	0.03	0.05	0	0.1	0	0	0.03	0	0	0	0	0.03	0.04	0.04	0.02	0.04	0	0.03	0.09	0.03	0	0	0.03	0	0	0.03	0.07	0	0.03	0.06	0	0.06	0.03	0.03	0.03	0	0	0.03	0.04	0	0.08	0	0	0	0	0.04	0.07	0
AC133473.1	0.62	0	0.2	0.27	0.25	0.44	0.21	0.24	0	0.81	0.15	0	0	0.49	0.3	0.19	0.31	0	0	0	0	0	0.44	0.2	0.87	0.41	0	0.97	0	0.39	0	0	0.26	0	0	0.86	0	0	0.25	0.31	0.52	0	0.26	0	0	1.14	1.27	0.36	0.47
AC133555.4	3.6	0	2.37	0	7.7	0	0	0.28	0	1.61	0	0	0	0	0	2.64	4.62	2.33	0	0	0	0	1.4	4.3	0	0	0	0	0	0	0	0	0	0	0	0	0	6.44	1.13	0	0.9	0	0	0	1.28	5.45	6.83	0	3.86
AC133963.1	0.21	0.26	0.35	0.63	0.15	0.21	0.2	0.38	0.54	0.41	0.29	0.31	0.53	0.23	0.13	0.92	0.13	0.29	0.23	0.39	0.99	0.32	0.29	0.12	1.03	0.35	0.13	0.48	0.19	0.24	0.15	0.21	0.66	0.37	0.22	0.54	0.11	1.53	0.37	0.32	0.65	0.49	0.1	0.31	1.21	0.29	1.48	0.57	0.59
AC134775.1	0.14	0.46	0.25	0	0.45	0.28	0	0.11	0.13	0.12	0.19	0	0	0	0.27	0	0.13	0	0.1	0	0.1	0	0.37	0.18	0.1	0.08	0	0.24	0.23	0.14	0	0.1	0	0	0.19	0.12	0.15	0	0	0.38	0.23	0	0.32	0.2	0.14	0.11	0.13	0	0.15
AC135782.1	0	0	0	0	0	0	0	0	0	0	0	0	0	0	0	0	0	0	0	0	0	0	0.04	0	0.01	0	0	0.01	0	0	0	0	0	0	0	0	0	0	0	0	0	0	0	0	0	0	0.05	0	0
AC136443.1	0.02	0.07	0.56	0.68	0.26	2.85	1.07	0	3.5	0.41	0.13	0.28	0.04	1.68	0.42	0	1.51	0.61	1.69	0.63	0.58	0.98	0	0.34	0.02	1.87	0.6	0	0	1.06	0	1.61	1.2	0.92	2.21	0.85	0	0	1.13	0.88	0	0.7	1.23	0	1.86	0.69	5.14	1.09	0.5
AC136475.3	149.52	129.03	308.94	441.57	53.98	166.4	541.34	186.74	696.27	525.19	212.69	93.82	120.55	240.67	181.02	794.88	46.55	39.76	210.85	103.68	371.62	834.05	575.87	258.73	438.64	111.49	414.06	210.28	152.13	555.83	360.16	417.84	480.4	564.8	369.13	167.66	134.58	58.87	220.34	156.53	368.03	188.97	205.84	274.53	387.38	107.66	397.69	259.66	128.43
AC136632.1	5.2	7.91	4.65	7.24	5.98	4.6	5.1	5.52	5.75	8.08	4.24	3.99	5.76	3.3	3.23	5.11	3.86	5.69	6.07	6.85	7.27	3.4	4.38	3.25	3.95	5.69	4.7	4.92	6.13	3.64	8.02	3.15	6.42	4.49	6.32	4.24	5.75	12.27	5.55	5.86	6.33	1.88	2.25	3.57	11.76	6.76	2.01	9.13	5.31
AC138035.1	5.26	4.66	10.41	13.26	5.8	4.55	6.53	2.62	8.25	8.64	3.32	4.97	7.11	6.18	5.3	4.92	3.59	2.99	3.55	3.92	8.7	13.05	9.05	4.65	3.86	9.05	7.3	5.47	4.48	6.75	6.72	5.07	6.31	8.11	3.85	6.43	4.61	10.1	3.2	6.72	4.75	2.02	4.69	5.7	4.09	12.55	11.35	10.08	5.06
AC138207.7	0.08	0.07	0.05	0.06	0	0.05	0	0.13	0.15	0.13	0.08	0	0.06	0.09	0.08	0.19	0	0.08	0.06	0	0	0	0.48	0.05	0	0.05	0	0	0.07	0.07	0.17	0	0.06	0.06	0.05	0.07	0	0.06	0.11	0.07	0.2	0	0.18	0.11	0	0.19	0	0	0
AC142381.3	0.45	0.22	0.08	0.12	0.07	0	0.1	0.27	0.62	0	0.21	0	0.11	0.05	0.15	0.09	0	0	0.13	0	0	0	0	0.09	0	0.09	0.01	0.08	0	0.17	0.11	0.03	0.35	0.09	0.21	0.13	0	0.11	0.44	0	0.22	0.2	0.34	0.06	0	0	0.43	0.04	0.04
AC144548.1	0.56	0.61	1.18	0.97	0.8	0.84	1.28	0.78	1.27	1.04	0.76	0.44	0.79	0.45	1.1	0.39	1.07	0.5	0.61	0.72	1.24	1.46	0.95	0.54	0.75	0.74	1.03	0.98	1.86	1.65	1.13	0.3	0.99	0.74	0.56	1.41	1.09	0.96	1.44	1.64	1.35	0.39	0.77	1.62	0.8	1.64	1.52	1.73	1.24
AC147055.1	0	0	0	0	0	0	0	0	0	0	0	0	0	0	0	0	0	0	0	0	0	0.06	0	0	0	0	0	0	0.17	0	0	0.1	0	0	0	0	0	0.36	0.05	0.06	0	0	0	0	0	0	0	0	0
AC241585.1	0.45	0.36	0.47	0.57	0.23	0.44	0.47	0.13	0.84	0.24	0.14	0.14	0.57	1.08	0.78	0.23	0.82	0	0	0.11	0.24	0.14	0.59	0.29	0.31	1.56	1.09	0.68	1.02	1.46	1.08	0.65	0.52	1.15	0.5	0.82	0.98	1.93	0.59	0.25	0.49	0.18	0.43	0.88	0.89	0.73	0.79	1.33	0.86
AC243562.2	0.15	0.37	0.57	0.26	0.04	0.07	0.38	0.4	0.45	0.33	0.28	0.08	0.27	0.06	0.58	0.17	0.39	0.19	0.07	0.16	0.33	0.16	0.65	0.17	0.11	0.37	0.12	0.47	0.16	0.22	0.04	0.11	0.5	0.22	0.07	0.33	0.32	0.26	0.27	0.22	0.3	0.05	0.07	0.17	0.44	0.75	0.81	0.27	0
AC244205.1	0	0	0	0	0	0	0	0	0	0	0	0	0	0	0	0	0	0	0	0	0	0	0	0	0	0	0	0	0	0	0	0	0	0	0	0	0.21	0	0	0	0	0	0	0	0	0	0	0	0
ACAD11	7.96	8.81	10.78	13.07	7.36	9.15	15.25	12.41	17.17	9.9	10.81	12.01	9.85	7.85	7.91	5.8	8.15	12.06	5.05	14.58	13.98	7.77	6.54	7.68	4.81	14.35	10.57	10.86	9.84	14.31	7.66	10.74	12.52	12.81	7.85	9.82	10	18.88	15.53	10.36	13.42	5.92	11.91	10.32	13.25	10.63	23.82	11.77	14.87
ACADL	17.62	22.21	34.59	8.98	16.28	20.85	20.25	14.3	16.75	25.91	13.73	12.52	27.62	18.49	18.38	20.15	21.99	11.42	9.41	18.49	24.94	25.5	7.58	16.32	7.47	23.59	12.75	11.62	23.25	27.64	6.93	11.36	32.15	24.68	18.91	15.67	19.07	5.93	36.59	28.6	23.42	10.77	8.05	20.63	26.98	33.06	63.25	21.51	25.44
ACAN	0.08	0.37	0.13	0.03	0.02	0.05	0.48	0.16	0.06	0.06	0.01	0.12	0.2	0.17	0.16	0.11	0.09	0.37	0	0.4	0.08	0.22	0.11	0.05	1.01	0.48	0.01	0.72	0.1	0.73	0.2	0.17	1.34	0.05	0.15	0	0.09	0.8	0.1	0.3	0.73	0	0.13	0.05	0	0.11	0.27	0.57	0.22
ACE	1.34	1.11	1.83	2.1	1.86	1.14	1.9	1.83	7.32	1.67	2.4	1.69	1.73	1.92	1.63	1.32	1.07	3.2	3.83	2.34	2.85	1.3	2.03	0.91	3.11	1.67	1.77	5.02	1.52	1.44	2.04	1.46	2.81	1.84	1.45	2.18	2.74	11.5	1.68	1.95	3.57	1.74	3.92	1.34	1.35	2.25	2.87	2.7	2.16
ACP7	0	0	0.02	0.05	0.01	0.01	0	0.02	0	0.01	0.02	0.01	0.01	0	0.01	0.04	0.01	0	0.01	0.01	0.16	0.01	0.02	0.05	0.03	0.02	0.01	0.02	0	0	0.01	0.04	0.05	0	0.01	0.01	0.08	0.02	0.05	0.01	0.01	0.08	0.03	0.03	0	0.07	0	0.07	0.08
ACSL5	1.1	1.05	1.44	2.79	1.78	1.58	1.47	1.3	3.15	1.96	0.76	0.96	1.75	2.17	1.59	0.77	1.48	0.78	0.56	2.35	2.35	2.03	3.89	0.78	1.65	2.15	1.45	1.95	2.27	2.27	2.98	2.32	1.99	2.52	0.93	1.87	1.98	11.96	1.64	1.24	4.39	0.88	2.2	1.86	1.47	2.33	2.84	3.16	2.2
ACSM6	0.72	0.37	1.1	0.44	0.61	1.69	1.12	1.93	1.41	0.69	9.55	3.16	0.22	0.15	0.89	0.09	2.97	0.71	0	3.6	0.22	0.2	0.03	0.37	0.28	1	0.32	0.7	0.73	1.16	0.1	0.48	3.93	0.41	0.34	3.58	0.22	0	1.42	2.09	1.59	12.71	3.72	2.7	1.22	0.71	0.82	0.09	1.64
ACTA1	1.93	1.81	3.69	4.73	2.02	5.13	3.48	3.81	3.8	4.72	5.02	16.25	4.52	0.82	1.66	0.14	2.93	2.26	2.62	3.94	1.75	1.84	0.63	1.86	1.42	1.01	0.89	0.93	1.07	0.51	2.31	1.53	1.02	3.08	2.54	0.47	0.86	7.42	1.22	0.83	4.47	0.53	0.69	4.08	0.78	3.88	1.53	1.44	5.27
ACTA2	24.96	32.69	41.95	14.44	32.19	32.76	26.81	40.94	30.36	16.04	10.38	21.21	51.01	33.25	22.47	28.29	74.47	30.11	6.91	72.76	23.72	37.83	27.97	18.04	68.21	70.62	8.42	69.72	15.1	107.5	54.79	25.61	169.89	58.94	17.03	10.4	33.13	593.95	24.47	21.8	124.33	14.25	23.27	20.43	16.87	31.96	16.72	15.15	68.97
ACTB	318.18	261.45	383.77	180.48	543.86	234.22	298.65	247.79	310.14	437.7	138.51	171.53	411	631.53	366.61	233.87	604.04	122.55	132.54	224.96	297.04	294.66	372.78	260.46	374.34	577.71	309.52	320.95	231.63	415.9	908.85	443.99	520.3	525.48	283.69	292.74	1060.85	1688.59	294.72	280.88	614.38	155.82	342.48	647.66	313.21	441.02	522	922.5	645.33
ACTBL2	0.01	0	0.01	0	0.06	0	0	0	0	0	0	0	0	0.03	0.01	0	0	0	0	0	0	0	0.01	0	0	0	0	0	0	0	0.12	0.01	0	0	0	0.01	0.03	0.04	0	0	0.03	0	0.01	0.03	0	0	0.05	0.01	0.01
ACTBP1	0	0	0	0	0	0	0	0	0	0	0	0	0	0	0	0	0	0	0	0	0	0	0	0	0	0	0	0	0	0	0	0	0	0	0	0	0	0	0	0	0	0	0	0	0	0	0	0	0
ACTBP9	0	0	0	0	0	0	0.06	0	0	0	0	0	0	0	0	0	0	0	0	0	0	0	0	0	0	0	0	0	0	0	0	0	0	0	0	0	0	0	0	0	0	0	0	0	0	0	0	0	0
ACTG1P14	0	0.03	0.05	0.12	0.07	0.05	0.11	0	0.19	0.17	0	0	0	0.09	0.12	0.07	0.04	0	0.03	0	0.06	0.17	0.22	0.08	0.12	0.09	0.24	0.14	0.07	0.07	0.15	0.19	0.06	0.03	0.08	0.14	0.27	0.21	0.14	0.04	0.11	0.29	0.09	0.23	0.08	0.1	0	0.23	0.07
ACTG1P25	0	0	0	0	0	0	0	0	0.03	0.02	0.01	0	0	0	0.03	0.01	0	0	0	0	0.01	0	0.01	0	0	0	0.02	0.01	0	0	0	0	0	0	0	0	0.04	0	0	0	0	0	0.02	0	0	0.01	0.03	0.03	0
ACTG2	1.15	2.21	2.37	2.89	0.99	2.19	2.73	1.32	5.66	1.07	1.57	0.72	3.39	2.3	2.57	2.4	3.45	6.8	1.2	7.31	4.33	4.29	1.7	3.97	7.12	0.48	0.42	2.59	0.72	7.96	6.98	1.05	19.23	3.6	1.58	0.55	5.61	2.14	1.54	0.86	15.19	0.57	1.89	3.11	0.58	2.94	1.1	0.82	2.77
ACTN2	0.77	1	2.1	1.86	0.83	1.84	1.84	1.49	1.38	1	1.3	1.48	2.25	1.45	0.87	0.89	1.11	1.26	1.14	1.27	1.34	0.72	3.66	0.95	0.68	1.49	2.39	1.16	0.88	1.87	1.02	0.3	1.83	1.4	1.33	0.66	1.41	2.12	1.11	3.16	1.97	2	3.44	2.17	1.88	1.98	3.72	1.09	1.62
ADAM12	0.19	0.03	0.05	0.02	0.09	0.01	0.04	0.07	0.1	0.02	0.03	0.05	0.06	0.03	0.19	0.02	0.06	0.03	0.01	0.04	0.04	0.02	0.17	0.01	0.15	0.06	0.02	0.11	0.01	0.06	0.23	0.03	0	0.05	0.02	0.02	0.14	0.64	0.03	0.02	0.16	0.05	0.16	0.05	0.02	0.07	0.07	0.05	0.06
ADAM19	0.17	0.2	0.19	0.31	0.23	0.18	0.15	0.34	0.8	0.25	0.17	0.22	0.27	0.37	0.23	0.2	0.18	0.12	0.15	0.32	0.19	0.17	0.75	0.15	0.59	0.51	0.23	0.57	0.25	0.43	0.68	0.41	0.25	0.29	0.14	0.17	0.52	2.27	0.18	0.24	0.8	0.1	0.2	0.32	0.04	0.28	0.23	0.35	0.32
ADAM23	0.09	0.39	0.16	0.1	0.1	0.1	0.07	0.07	0.33	0.18	0.07	0.12	0.41	0.27	0.19	0.18	0.13	0.08	0.02	0.09	0.35	0.36	0.12	0.08	0.38	0.28	0.11	0.63	0.13	0.32	0.33	0.3	0.24	0.37	0.17	0.12	0.59	2.78	0.07	0.29	0.21	0.11	0.09	0.18	0.27	0.23	0.39	0.37	0.2
ADAM28	2.02	0.97	1.28	0.87	1.9	0.76	1.76	0.64	4.43	0.95	0.59	1.26	2.61	1.95	1.99	0.88	1.28	0.57	1.23	3.24	2.95	0.91	7.88	1.25	2.64	2.16	1.54	5.43	2.62	2.77	1.72	2.89	2.05	2.44	1.9	1.98	4.58	8.77	2.26	1.67	2.92	0.54	2.28	1.97	0.86	1.73	2.22	2.27	3.3
ADAM32	1.73	0.62	2.43	1.13	1.5	0.5	0.67	0.31	1.44	3.47	0.76	0.66	1.01	1.84	0.83	0.94	0.43	0.51	0.51	1.37	0.32	1.65	0.41	0.42	0.54	1.73	1.68	0.75	1.59	1.11	0.15	1.46	2.01	1.91	0.84	0.89	0.79	0.73	1.32	2.49	2.82	0.35	1.49	1.08	1.74	2.56	2.71	2.68	1.75
ADAM7	0.08	0.06	0.13	0	0.05	0.05	0.06	0.12	0.12	0.1	0.08	0.02	0.07	0.03	0.13	0.03	0.03	0.07	0	0.03	0.11	0.11	0.05	0.06	0.06	0.1	0.04	0.02	0.07	0.03	0.03	0.06	0.07	0.16	0.06	0.05	0.09	0	0.02	0.04	0.12	0.01	0.08	0.02	0.03	0.04	0.09	0.03	0.03
ADAM8	2.08	1.9	2.72	1.73	2.49	1.65	2.32	1.58	3.54	3.94	1.17	0.78	2.47	4.95	3.22	3.44	1.49	2.27	1.07	2.01	2.75	4	6.47	1.16	3.36	2.68	2.98	2.89	2.53	2.7	3.82	3.94	2.59	3.11	2.21	1.71	2.86	11.78	2.14	2.77	6.11	0.76	2.24	2.86	2.25	3.29	5.96	5.39	2.31
ADAM9	4.77	3.76	3.36	5.13	7.83	5.47	5.14	6.27	6.09	3.94	2.09	5.12	7.46	12.89	10.23	2.65	6.36	2.07	4.48	8.42	4.96	3.42	10.19	4.14	5.81	8.11	6.18	6.32	6.34	8.27	22.75	7.78	5.99	4.98	4.35	5.55	26.52	21.54	3.24	6.13	16.85	3.1	7.39	9.62	2.64	9.39	6.05	23.33	11.49
ADAMDEC1	0.07	0.02	0.03	0.02	0.07	0.12	0.17	0.04	0	0	0.08	0.02	0.33	0.07	0.12	0.1	0.02	0.02	0.02	0.13	0.13	0	0.23	0.04	0.05	0.11	0.07	0.16	0.17	0.45	0.12	0.1	0.19	0.07	0.11	0.03	0.44	0.13	0.02	0.06	1.47	0.02	0.13	0.08	0.09	0.27	0.02	0	0.09
ADAMTS12	0.14	0.13	0.12	0.15	0.21	0.09	0.12	0.18	0.43	0.07	0.1	0.28	0.21	0.37	0.22	0.11	0.16	0.11	0.08	0.23	0.13	0.08	0.19	0.12	0.27	0.18	0.18	0.35	0.11	0.27	0.43	0.4	0.19	0.29	0.09	0.12	0.68	2.7	0.24	0.11	0.48	0.38	0.26	0.22	0.1	0.2	0.48	0.11	0.16
ADAMTS14	0.01	0.02	0.02	0.02	0.05	0.02	0.04	0.02	0.31	0.01	0.05	0.05	0.03	0.1	0.07	0.04	0.07	0.02	0.03	0.02	0.05	0.09	0.21	0.01	0.16	0.04	0.08	0.19	0.02	0.04	0.44	0.09	0.01	0.05	0.04	0.06	0.23	0.88	0.03	0.03	0.14	0.01	0.12	0.09	0.05	0.05	0.12	0.23	0.01
ADAMTS17	2.74	3.33	4.94	3.34	2.21	2.77	2.41	1.71	3.74	2.75	2.46	3.12	2.4	3.34	2.66	4.02	3.12	1.28	2.26	1.83	3.82	3.21	4.2	2.42	2.24	8.42	6.23	2.35	2.3	4.39	2.06	2.57	3.81	1.91	3.25	1.98	1.85	1.06	3.12	2.1	2.82	2.31	2.12	2.65	4.63	4.56	5.4	3.07	2.1
ADAMTS18	0.01	0.01	0	0	0.01	0.05	0	0.08	0.02	0.02	0	0.01	0.03	0	0	0.01	0.01	0	0.01	0.08	0.03	0	0.02	0.05	0	0	0.01	0.04	0.01	0.04	0	0.02	0.28	0.02	0.02	0.02	0.01	0.14	0.01	0.09	0.07	0.01	0.01	0	0.02	0.04	0	0.01	0.02
ADAMTS2	2.68	1.56	2.27	1.5	3.47	1.05	2.31	3.11	2.5	1.92	0.86	1.35	2.01	3.08	3.65	1.6	3.12	0.39	0.36	2.1	1.78	1.9	1.93	1.6	2.85	3.78	1.6	2.47	1.52	3.18	5.63	3.99	3.02	4.14	1.48	2.63	4.82	7.56	1.39	1.55	9.62	1.61	1.39	3.68	1.36	3.24	3.13	2.03	3.1
ADAMTS6	0.03	0.03	0.04	0.03	0.04	0.01	0.03	0.04	0.14	0.16	0.03	0.03	0.13	0.01	0.17	0.01	0.04	0.04	0	0.09	0.19	0.12	0.01	0.08	0.11	0.08	0.01	0.07	0.32	0.28	0.06	0.02	0.19	0.05	0.05	0.06	0.08	0.22	0.15	0.05	0.34	0.01	0.08	0.03	0.07	0.09	0.07	0.01	0.02
ADAMTS7	0.21	0.11	0.22	0.26	0.14	0.17	0.19	0.29	1	0.29	0.12	0.16	0.31	0.35	0.28	0.24	0.14	0.13	0.14	0.2	0.15	0.19	0.55	0.13	0.49	0.47	0.31	0.49	0.18	0.24	0.44	0.24	0.32	0.51	0.16	0.14	0.79	3.47	0.1	0.33	0.56	0.33	0.29	0.22	0.32	0.16	0.4	0.47	0.28
ADAMTSL1	0.17	0.08	0.16	0.36	0.25	0.15	0.05	0.44	0.41	0.2	0.14	0.22	0.37	0.22	0.21	0.25	0.67	0.14	0.03	0.21	0.16	0.2	0.28	0.06	0.46	0.2	0.06	0.36	0.11	0.44	0.28	0.15	0.23	0.13	0.14	0.25	0.36	2.6	0.11	0.33	0.46	0.22	0.26	0.24	0.11	0.12	0.15	0.27	0.54
ADAMTSL5	0.2	0.09	0.12	0.36	0.5	1.38	0.08	0.21	0.24	0.47	0.26	0.22	0.28	0.19	0.57	0.36	0.25	0.23	0.23	0.2	0.06	0.66	0.55	0.54	0.65	0.25	0.33	0.46	0.5	0.68	0.38	0.49	0.46	0.58	0.41	0.33	1.44	3.17	0.46	0.44	0.65	0.25	0.32	0.6	0.35	0.5	0.77	0.88	0.22
ADCY10P1	1.18	1.86	1.59	2.35	1.08	1.32	1.01	1.26	4.94	2.65	1.68	0.9	1.53	2.61	1.39	1.97	1.2	0.83	0.6	1.56	2.97	3.21	5.79	0.64	6.3	0.85	1.47	2.9	1.3	1.87	1.41	1.13	2.71	2.58	0.66	2.06	1.67	9.49	2.43	1.96	4.05	3.68	1.78	1.32	1.97	1.79	3.53	2.49	2.09
ADGRB2	0.14	0.12	0.14	0.1	0.19	0.13	0.17	0.33	0.17	0.31	0.14	0.15	0.16	0.06	0.14	0.09	0.26	0.12	0.35	0.14	0.38	0.18	0.2	0.1	0.17	0.21	0.16	0.37	0.03	0.19	0.25	0.15	0.26	0.1	0.23	0.14	0.54	1.47	0.42	0.17	0.41	0.16	0.09	0.13	0.14	0.04	0.29	0.3	0.24
ADGRE1	0.02	0.03	0.03	0.01	0.06	0.01	0.01	0.08	0.03	0	0.01	0	0.04	0.03	0	0.02	0.02	0	0.04	0.08	0	0.11	0.14	0	0.02	0.09	0	0.03	0	0.05	0.22	0.06	0.01	0.01	0.03	0.01	0.32	0.27	0.07	0.03	0.14	0	0.05	0.02	0	0.04	0.04	0	0.01
ADGRE3	0	0	0	0	0	0	0	0	0	0.02	0	0.02	0	0	0.24	0	0	0.02	0.09	0	0	0	0.3	0	0	0	0	0	0	0	0.05	0	0.02	0	0	0	0.02	0.51	0.01	0	0	0	0.04	0.03	0	0.02	0.02	0	0.02
ADGRF1	0.09	0.24	0	0	0.18	0.02	0.02	0.05	0.57	0.02	0.03	0.03	0.18	0.2	0.07	0.07	0.1	0.01	0	0.04	0.11	0.02	1.17	0.04	0.12	0.01	0.17	0.53	0.02	0.06	0.17	0.54	0.07	0.28	0.15	0.14	0.04	0.57	0.07	0.02	0.17	0.07	0.12	0.04	0.07	0.21	0.07	0.65	0.1
ADGRF2	0	0	0	0	0	0	0	0	0	0	0	0	0	0	0	0	0	0.04	0	0	0	0	0.01	0	0.01	0	0	0	0	0	0.01	0	0	0	0.01	0.02	0	0.01	0	0.01	0	0	0	0.01	0	0	0	0	0.01
ADGRF4	0	0.02	0.02	0	0.09	0	0.01	0	0.01	0.01	0.01	0	0.02	0.01	0	0.02	0	0	0.01	0.03	0.02	0.02	0.02	0.03	0	0	0.02	0.01	0.01	0	0.02	0.02	0.02	0.04	0.02	0.08	0.04	0.03	0	0.01	0.07	0	0.01	0.01	0	0.03	0	0.06	0.02
ADGRG6	0.79	0.42	0.37	0.49	0.99	0.69	0.53	0.63	1.66	0.42	0.39	0.58	1.11	1.03	1.02	0.78	0.75	0.38	0.37	1.66	1.05	0.5	1.13	0.51	0.84	0.85	0.44	1.15	1.29	1.39	1.46	0.73	1.26	0.82	0.55	1.08	1.54	6.89	0.73	0.89	2.01	0.64	0.81	1.47	0.67	1.18	0.94	0.9	2.74
ADGRG7	0.02	0	0	0	0.01	0	0.01	0	0.02	0	0.02	0	0	0	0	0	0.02	0	0.02	0	0	0.15	0.04	0	0	0	0	0	0	0.04	0.01	0.02	0	0	0	0	0.02	0	0.01	0.04	0.02	0.02	0.03	0	0	0.03	0	0.04	0.02
ADH6	0.04	0.38	0.03	0.14	0.16	0.12	0.1	0.1	0.32	0.26	0.08	0.34	0.12	0	0.28	0.08	0.04	0.09	0.13	0.19	0.22	0.31	0.18	0.28	0.8	0.18	0.24	0.76	0.13	0.49	0.09	0.7	0.41	0.37	0.26	0.44	0.18	0.87	0.33	0.32	0.49	0.49	0.14	0.16	0.16	0.02	0.13	0.49	0.26
ADORA2B	0.28	0.53	0.45	0.41	1.02	0.26	0.64	0.14	1.05	0.24	0.45	0.59	0.72	0.44	0.94	0.76	0.49	0.26	0.34	0.5	0.14	0.14	1.69	0.5	0.69	0.48	0.58	0.2	0.46	0.3	1.31	0.92	0.47	0.33	0.08	0.64	1.36	0.46	0.22	0.56	0.7	0.15	0.63	0.73	0.39	0.65	0.61	1.02	0.45
ADRB3	0	0	0	0	0.01	0	0	0	0	0	0	0	0	0	0	0	0.02	0.03	0	0.01	0.01	0	0	0	0.02	0	0	0	0	0.01	0.01	0	0	0	0	0	0	0	0	0	0.06	0	0	0	0.02	0	0	0	0
ADTRP	0.21	0.81	0.07	0.08	0.04	0.16	0.04	0	0.09	0.1	0.08	0.3	1.41	0.12	0.21	0.09	0.14	0.02	0.04	0.13	0.02	0.04	0.14	0.09	0.15	0.73	0.14	0.35	0.1	0.5	0.26	0.06	0.12	0	0.01	0	0.07	0.42	0.04	0.07	0.02	0.33	0.61	0.11	0	0.13	0.07	1.5	0
AEBP1	9.6	10.96	12.01	8	11.3	11.69	9.35	14.72	23.47	7.02	7.75	7	18.91	7.76	7.93	9.44	11.13	6.65	3.55	12.35	10.1	19.98	31.39	8.38	29.29	14.53	14.81	33.99	16.84	22.68	29.16	18.57	22.99	16.7	14.73	10.1	20.59	371.98	12.36	9.7	31.36	7.95	10.64	13.42	8.3	18.46	25.22	9.93	13.96
AF131215.1	0	0.19	0.07	0.09	0	0	0	0	0.11	0.1	0	0	0	0.14	0	0.07	0	0	0.08	0	0	0	0	0	0	0.07	0	0.07	0.19	0	0	0.17	0.09	0.09	0.08	0.2	0	0	0	0	0.1	0	0.27	0	0.35	0.28	0	0	0
AF131215.2	0.05	0.02	0.05	0.04	0.09	0.02	0.12	0.02	0.11	0.04	0	0.04	0.02	0.08	0.03	0.12	0	0.07	0.02	0	0.06	0.06	0.1	0.03	0.24	0.03	0.06	0.11	0	0.02	0.13	0.08	0.05	0.1	0.03	0.04	0.05	0	0.02	0.07	0.09	0	0.08	0.04	0.05	0.02	0.02	0.09	0.04
AF131215.4	0.15	0.13	0.14	0.07	0.19	0.12	0.16	0.12	0.16	0.14	0.05	0.08	0.17	0.11	0.25	0.07	0.17	0.05	0	0.06	0.17	0.18	0.16	0.05	0.42	0.14	0.08	0.15	0.06	0.13	0.16	0.09	0.16	0.13	0.05	0.1	0.03	0	0.03	0.11	0.13	0.02	0.2	0.17	0.12	0.26	0.02	0.05	0.02
AF201337.1	0.14	0	0.14	0.1	0.12	0	0	0.06	0.06	0.28	0	0	0.11	0	0	0.12	0.09	0.07	0.1	0.06	0.05	0	0.1	0.24	0	0	0	0.17	0.06	0.15	0.26	0.06	0.1	0	0.03	0.18	0.08	0.99	0.15	0	0.37	0	0.05	0.06	0.07	0	0.08	0.07	0.13
AFAP1	1.41	1.07	0.93	1.07	1.49	0.9	1.11	1.13	2.1	1.24	0.55	0.86	1.58	1.44	1.1	0.96	1.24	0.55	0.63	1.5	1.25	0.87	2.08	1.06	1.3	1.84	0.65	1.45	1.36	1.75	2.96	1.24	1.26	1.42	0.96	1.22	2.85	10.64	1.06	1.69	2.77	0.58	1.06	1.85	1.02	1.72	1.74	1.99	1.81
AFF3	0.04	0.08	0.06	0.11	0.32	0.09	0.14	0.13	0.16	0.06	0.06	0.19	0.51	0.12	0.1	0.07	0.02	0.1	0.01	0.25	0.22	0.26	0.2	0.05	0.19	0.12	0.05	0.14	0.16	0.33	0.06	0.08	0.15	0.11	0.05	0.08	0.24	1.13	0.07	0.06	0.44	0.04	0.03	0.12	0.09	0.21	0.13	0.13	0.24
AGAP13P	0	0.69	0.17	0.54	0	0	0	0.46	0.61	0	0.3	0	0.35	0.51	1.14	0.19	0	0	0	0	0.41	0	0.37	0.38	1.24	0.27	0.89	0.54	0.5	0.54	1.16	0.4	0	0.99	0.5	0	0	0.45	0.48	1.15	0.99	0.29	0	0	0	1.15	0.84	0.31	0
AGAP5	7.65	5.58	6.28	8.1	5.95	5.21	6.94	3.53	10.3	8.05	6.21	5.21	5.85	7.71	5.74	4.84	7.1	6.7	4.02	4.75	7.17	6.88	6.24	4.88	6.06	5.98	7.41	5.63	5.61	5.25	5	6.22	7.41	7.68	4.63	5.2	9.19	6.02	7.78	7.04	6.47	6.27	6.08	7.63	5.83	6.72	12.72	8.9	5.32
AGMAT	0.13	0.11	0.11	0.12	0.34	0.22	0.24	0.11	0.57	0.1	0.26	0.04	0.22	0.55	0.71	0.12	0.13	0.03	0.31	0.23	0.06	0.14	0.21	0.26	0.16	0.11	0.57	0.19	0.29	0.38	0.42	0.34	0.3	0.16	0.17	0.4	0.38	0.07	0.21	0.07	0.14	0.18	0.47	0.14	0.18	0.18	0.15	0.73	0.35
AGMO	0	0	0.04	0.01	0	0	0	0.01	0.03	0.01	0	0	0	0.02	0.02	0.01	0.03	0	0.04	0.04	0	0.03	0.02	0.01	0	0.03	0.01	0.18	0.01	0.1	0.06	0.04	0.04	0.04	0.01	0	0.04	0.15	0.03	0.07	0.18	0.05	0.05	0.04	0	0.09	0.3	0	0.03
AGR2	2.22	4.73	1.94	1.69	6.82	0.54	33.43	2.28	4.81	0.79	3.63	1.03	1.94	6.07	42.36	2.81	1.91	0.36	2.73	2.91	3.27	2.02	31.21	29.3	48.07	1.75	0.94	6.99	10	3.87	15.12	5.34	6.05	2.88	14.64	7.84	23.25	14.72	7.5	5.78	9.42	2.12	260.47	6.95	4.13	8.79	6.22	36.26	4.56
AGR3	0.9	2.04	1.37	2.56	1.75	0.91	0.76	0.98	3.61	0.51	0.79	1.64	2.97	1.77	1.14	1.51	1.29	0.41	0.4	3.01	1.22	0.78	2.48	1.59	3.32	3.45	0.53	2.9	0.89	2.26	2.24	1.23	1.81	0.8	1.77	3.31	2.18	12.58	2.77	2.25	3.01	0.79	1.36	1.91	0.96	2.78	1.22	4.91	3.55
AGRP	0.07	0	0	0	0.06	0	0	0.05	0	0	0	0	0	0	0	0.04	0	0	0	0	0	0.06	0	0.09	0	0.04	0	0	0	0	0.14	0.05	0.05	0	0	0	0	0	0	0	0.06	0	0	0	0.07	0	0	0	0.06
AHNAK2	0.33	0.43	0.47	0.31	0.92	0.38	0.36	0.2	1.22	0.43	0.47	0.23	0.82	1.12	0.54	0.55	0.38	0.54	0.36	0.33	0.42	0.68	0.79	0.31	0.72	0.51	0.89	0.61	0.91	0.84	0.65	0.96	1.07	0.87	0.45	0.44	0.9	4.55	0.33	0.64	0.71	0.31	0.58	0.78	0.42	0.59	0.49	2.45	0.71
AHR	2.69	1.43	1.24	2.18	2.32	1.11	1.53	1.4	5.77	2.69	0.9	1.33	3.57	2.43	2.13	1.4	1.64	1.53	0.8	2.91	2.44	2.19	4.37	1.81	4.2	2.62	2.96	3.14	1.59	3.46	5.31	2.68	2.67	2.31	1.23	1.46	4.76	18.12	1.57	1.99	6.28	0.93	2.79	3.16	1.64	4.08	2.65	4.01	3.05
AIF1	3.26	2.79	2.84	1.38	8.28	2	3.69	2.54	5.86	2.9	1.59	1.94	4.42	2.44	10.23	1.51	3.1	1.33	1.06	3.06	3.76	5.97	9.25	1.64	4.6	8.97	2.17	6.09	1.9	5.69	16.93	7.74	4.61	3.74	4.08	2.62	10.67	12.36	2.75	1.73	15.11	0.51	11.64	8.58	3.32	6.2	5.13	3.72	5.53
AIM2	0.06	0.15	0.05	0.08	0	0.06	0	0.21	0.16	0.07	0.03	0	0.04	0.32	0.09	0	0.12	0.06	0	0.1	0	0.19	0.21	0.13	0.15	0.09	0.25	0.07	0.14	0.17	0.25	0.18	0.23	0.23	0.1	0.05	0.37	0.94	0.08	0.14	0.4	0	0.46	0.14	0.25	0	0.1	0.18	0.1
AJAP1	1.8	1.45	1.21	0.42	0.58	0.49	0.98	0.67	0.97	0.65	0.05	0.28	0.79	0.63	1.04	0.68	0.14	0.23	0.06	1.05	1.02	0.61	0.27	0.66	0.24	0.79	0.19	0.25	0.59	1.09	0.88	0.33	1.34	0.35	1.63	0.92	1.23	4.12	0.22	1.44	0.65	0.03	0.34	0.67	0.76	0.47	0.96	0.6	0.57
AK4	0.46	0.1	0.25	0.72	0.29	0.15	0.35	0.17	0.61	0.15	0.07	0.25	0.69	0.74	0.56	0.26	0.12	0.12	0.09	0.29	0.31	0.51	2.53	0.11	1.09	0.28	0.24	0.38	0.43	0.82	1.61	0.9	0.66	0.4	0.41	0.16	1.27	4.04	0.19	0.36	0.58	0.26	0.51	0.22	0.13	0.84	0.45	0.72	0.3
AK4P1	0.16	0.14	0	0	0.15	0	0	0.44	0.09	0	0	0	0.18	0.33	0	0.09	0.28	0.11	0.12	0.08	0	0	1.08	0.03	0.15	0.11	0.09	0	0	0	0.38	0.14	0	0.08	0.11	0	0.16	0.96	0.12	0	0.27	0.1	0.11	0.32	0	0.34	0.29	0	0
AK5	0.23	0.13	0.16	0.15	0.07	0.2	0.02	0.11	0.23	0.01	0.04	0.14	0.16	0.02	0.37	0.05	0.08	0.04	0.27	0.41	0.21	0.56	0.08	0.22	0.47	0.18	0.19	0.32	0.03	0.11	0.21	0.17	0.18	0.22	0.09	0.22	0.03	1.15	0.11	0.03	0.52	0.15	0.08	0.43	0.08	0.13	0.21	0.01	0.15
AKR1B10	0.96	0.14	0.08	0.06	0.16	0.16	0.3	0.21	0.41	0.16	0.09	0.07	0.27	0.34	0.72	0.11	0.52	0.08	0.1	0.22	0.49	0.05	0.71	0.02	0.27	0.13	1.27	0.55	4.99	0.37	0.1	0.64	0.57	0.3	0.27	0.72	1.64	0.99	7.5	0.63	0.23	0.03	0.58	0.52	0.3	0.56	0.07	2.69	0.53
AKR1B15	0	0	0.03	0	0	0	0.03	0	0	0	0.02	0	0	0	0	0	0	0.02	0	0	0	0	0.03	0	0.02	0	0	0.04	0	0	0	0	0.05	0.02	0	0	0	0.1	0	0	0	0	0	0.03	0	0	0	0	0
AKR1B1P3	0	0	0.06	0	0.08	0	0.13	0	0.09	0.08	0	0	0.07	0	0	0	0	0	0	0	0	0.08	0	0	0.07	0.06	0	0	0	0	0	0	0.07	0	0	0	0	0.22	0	0	0.08	0.1	0.07	0	0	0	0.09	0	0
AKR1C4	0	0	0.02	0	0.06	0	0	0	0	0	0	0.03	0.06	0.04	0	0	0	0	0.06	0.03	0.14	0	0	0	0	0	0.03	0.2	0.15	0.07	0.03	0.03	0.11	0.03	0.08	0.13	0.04	0.25	0.19	0	0.03	0.23	0.09	0	0.04	0	0.03	0.04	0
AKR1C7P	0	0	0	0	0	0	0	0	0	0	0	0	0	0	0	0	0.09	0	0	0	0	0	0	0	0	0	0	0	0	0	0	0	0	0	0	0	0	0	0	0	0	0	0	0	0	0	0	0	0
AKR7A3	184.44	122.32	148.41	62.11	95.32	125.29	85.29	66.27	177.99	200.41	46.97	44.57	222.88	113.05	42.19	154.4	332.96	28.72	146.38	44.2	179.67	328.35	413.57	131.8	481	111.73	71.88	31.22	217.7	122.84	69.97	184.64	213.23	254.78	77.06	13.98	44.24	5.25	117.16	35.99	60.91	31.13	20.43	59.62	375.43	207.65	186.24	16.33	185.32
AKR7L	8.64	7.8	12.06	6.63	4.4	8.01	13.12	8.47	21.23	7.33	1.8	4.73	16.74	6.5	7.4	8.26	9.87	4.39	13.01	3.18	4.8	13.96	6.06	17.51	8.16	10.38	6.23	3.04	18.99	10.66	5.5	11.66	13.64	19.02	5.36	2.85	6.53	2.35	13.06	5.8	6.71	6.57	5.46	5.56	25.44	9.1	44.68	4.59	11.79
AL021707.5	0.26	0	0	0	0	0	0.21	0	0	0	0	0	0	0.28	0.36	0	0.27	0	0	0	0	0.28	0	0	0.24	0	0.23	0	0	0	0	0	0.18	0	0	0	0	0	0	0.22	0	0	0	0	0	0	0.39	0.29	0
AL031777.1	0	0	0	0.19	0	0	0	0	0	0	0	0.11	0	0	0	0	0	0	0	0	0	0	0.66	0	0.87	0	0	0.07	0	0	0.09	0.09	0	0	0	0.1	0	0.1	0	0	0	0	0	0	0	0	0	0	0
AL033381.1	0	0	0	0	0	0	0	0	0	0	0	0.01	0	0	0	0	0	0	0	0	0.01	0	0	0	0.01	0	0	0	0	0	0	0	0	0	0	0	0.03	0	0	0	0.01	0	0	0	0	0	0	0	0
AL033384.1	0	0	0	0.01	0.02	0.07	0.07	0	0.01	0	0	0	0.02	0.03	0	0.02	0.01	0.1	0	0.01	0.02	0.02	0	0.02	0	0	0	0	0.01	0.07	0	0.01	0.01	0.16	0.02	0	0.04	0.24	0	0	0.03	0	0.02	0	0	0	0	0.13	0.01
AL035458.2	0.13	0.33	0.25	0.1	0.11	0.27	0.35	0.11	0.63	0	0.38	0.12	0.11	0.5	0.52	0.08	0	0.39	0.5	0.22	0.7	0.12	0.45	0.35	0.28	0.94	0.59	0.16	0.56	0.78	0.39	0	0.5	0.33	0.47	0	0	0	0.29	0.12	0.23	0.43	0.21	0.19	0	0.44	0.12	0.26	0.87
AL049830.3	0.33	5.92	2.93	0.02	0.18	0.83	3.25	1.24	0.17	0.32	0.12	1.37	0.72	0.29	0.82	0.09	4.58	2.36	0.51	0.33	0.73	1.07	4.89	1.64	1.02	13.55	1.22	0.54	1.24	2.04	0.28	0.12	1.2	0.41	0.16	0.69	0.29	0	0.7	2.57	0.41	0.53	1.4	0.06	1.39	2.14	0.39	1.61	0.69
AL050343.2	1.53	0.56	0.77	0.46	0.42	0.79	0.93	0.6	1.74	0.52	0.26	1.05	0.81	1.14	0.46	0.75	0.59	0.59	0.51	1.44	0.83	1.9	1.45	0.75	0.8	1.3	1.58	0.84	0.96	2.06	1	1.78	1.26	1.27	0.49	1.08	0.7	1.44	1.37	0.77	1.13	0.63	0.65	0.56	1.13	1.17	3.05	0.78	1.21
AL117382.1	0	0	0	0	0	0	0.04	0.15	0.06	0.06	0	0.06	0	0	0.2	0.16	0.07	0.06	0	0.16	0.3	0	0.25	0.05	0	0.04	0	0.04	0.06	0	0	0.14	0.1	0.05	0.12	0.23	0.07	0.1	0	0.12	0.06	0	0	0.14	0	0.11	0.06	0.06	0.06
AL121723.1	0.06	0.02	0.05	0.04	0	0.02	0	0.09	0.05	0.02	0.04	0	0.04	0	0.06	0.03	0.03	0.03	0.08	0.02	0	0.02	0.02	0.02	0.06	0	0.05	0.03	0.02	0.02	0.04	0	0.02	0.04	0.04	0.12	0.09	0	0	0.08	0.03	0.06	0.02	0	0.09	0.04	0.03	0.03	0.06
AL121761.1	0.05	0.09	0.05	0.08	0.12	0.07	0.13	0	0.12	0.19	0.03	0.13	0.11	0.03	0.2	0.07	0.08	0.07	0.09	0.13	0.08	0.02	0.04	0.02	0.13	0.19	0.02	0.08	0.09	0.09	0.12	0.24	0.04	0.2	0.07	0.09	0.11	0.56	0.05	0.14	0.12	0.05	0.04	0.09	0.18	0.11	0.25	0.29	0.07
AL121839.2	4.1	3.2	4.72	12.73	2.41	4.2	4.18	3.55	10.83	8.71	2.82	3.23	6.86	7.47	4.13	9.71	3.44	3.65	6.56	5.39	2.71	6.36	11.75	3.57	2.82	4.28	3.89	2.74	4.67	6.13	6.32	8.48	3.12	5.52	4.05	4.98	4.71	1.45	8.11	3.41	3.32	3.7	2.35	4.88	6.1	8.05	16.89	8.85	7.36
AL122020.1	0.42	0.12	0.18	0.33	0.47	0.5	0.19	0.45	1.34	0.7	0.34	0.27	0.59	0.55	0.95	0.59	0.56	0.28	0.1	0.23	0.55	0.3	0.39	0.55	0.3	0.44	0.26	0.92	0.6	0.14	0.93	0.33	0.67	0.84	0.62	0.74	0.62	0.58	0.61	1.09	0.35	0.16	0.68	0.62	0.74	0.6	0.79	0	0.64
AL132838.1	0	0.09	0.33	0.08	0	0.07	0.07	0.09	0.1	0.27	0.05	0.19	0	0	0.1	0.25	0.32	0.1	0.23	0.09	0.16	0	0.08	0.28	0.08	0.19	0.09	0.06	0.18	0	0.32	0	0.08	0.26	0.15	0.09	0.24	0.17	0.31	0.29	0.27	0.11	0	0.31	0	0.35	0.2	0	0.11
AL133343.2	0	0	0	0	0	0	0.09	0.11	0.25	0	0	0	0.11	0	0	0	0	0	0	0	0	0.12	0	0	0	0	0	0.08	0	0.13	0.1	0	0.1	0	0	0.12	0	0.87	0	0	0.11	0	0	0	0	0	0	0	0
AL133346.1	0.38	0	0.08	0	0.53	0.08	0.57	0.1	0	1.08	0.3	0	0.1	0	0.38	0	0.12	0.48	0.28	0.21	0	0.55	0.08	0.08	4.43	0.07	0.11	0.44	0.11	0.12	0	0.19	0.47	0.1	0	0.22	1.55	0.3	0.72	0.23	0.65	0.27	0	0.09	1.03	0.1	0.94	0.24	0.81
AL135999.1	3.74	3.95	3.77	6.8	3.87	3.46	5.84	3.67	8.77	4.96	3.35	3.73	3.53	4.26	5.09	4.17	3.4	4.73	5.82	3.59	4.67	5.75	5.95	3.53	6.6	3.32	7.7	5.48	4.06	4.17	4.65	4.57	5.2	5.55	3.88	5.34	7.69	11.73	4.76	5.74	7.03	4.47	4.29	4.56	5.36	3.93	11.5	10.11	4.62
AL136968.2	0.22	0.19	0.14	0.36	1.02	0	0	0	0	0	0.1	0	0	0	0.43	0	0.22	0	0.32	0.38	0	0	0	0.14	0.16	0	0	0	0.19	0	0	0	0.18	0	0	0	0.25	0.19	0	0	0	0	0	0	0	0	0	0	0
AL138789.1	0	0.04	0.03	0	0	0	0	0	0	0	0	0	0	0	0	0	0	0	0	0	0	0	0	0	0.07	0	0	0	0	0	0	0	0	0	0	0	0.11	0	0	0	0	0	0	0	0	0	0	0	0
AL139095.2	0.28	0.48	0.48	0.39	0.82	0.47	0.49	0.46	0.84	0.65	0.47	0.69	0.61	0.26	0.73	0.25	0.42	0.07	0.26	0.46	0.38	0.06	0.64	0.19	0.51	0.29	0.42	0.28	0.46	0.45	0.31	0.56	0.41	0.62	0.39	0.36	0.39	0.7	0.45	0.6	0.53	0.29	0.76	0.42	0	0.8	0.29	0.53	0.61
AL139147.1	0.04	0	0	0.03	0.03	0	0	0	0.04	0	0	0	0.12	0	0	0	0	0	0.03	0	0	0	0	0	0.06	0	0	0.02	0	0.03	0	0	0.03	0	0	0	0	0.09	0	0	0	0	0.06	0	0	0	0	0	0
AL139805.1	0.16	0.13	0.08	0.05	0.12	0.07	0.1	0.13	0.14	0.04	0.12	0.16	0.04	0.07	0.09	0.14	0.12	0.11	0.14	0.05	0.06	0.04	0.14	0.12	0.03	0.16	0.01	0.1	0.11	0.07	0.02	0.03	0.05	0.13	0.05	0.09	0.07	0.02	0.06	0.2	0.04	0.24	0.04	0.05	0.02	0.03	0.2	0.12	0.06
AL157392.3	15.56	17.71	24.8	27.23	19.59	17.8	25.28	14.91	33.14	25.13	16.74	16.47	20.87	21.6	19.4	21.01	17.24	18.03	12.03	15.93	22.56	25.59	20.87	12.57	16.03	16.51	18.56	19.67	15.2	20.09	16.02	19.07	23.44	23.03	15.89	19.82	25.34	20.69	20.53	13.29	19.72	12.44	12.45	17.78	28.66	20.27	30.29	25.92	23.59
AL158151.1	0.05	0.05	0.02	0.04	0	0.02	0.04	0	0	0.03	0.01	0.02	0.04	0.13	0.06	0.13	0	0.03	0.3	0.09	0.04	0.16	0	0.08	0.17	0.09	0	0.02	0	0.05	0.05	0	0	0.14	0.04	0.02	0.06	0.32	0	0	0.17	0	0	0.02	0.07	0.02	0.03	0.05	0.02
AL158156.1	0.4	0	0.08	0	0.22	0.09	0.09	0	0.12	0.34	0.13	0	0	0	0	0	0.13	0.13	0	0.11	0.1	0.12	0.18	0.09	0.19	0.08	0.24	0.23	0	0	0.1	0.1	0.1	0.11	0.28	0	0.15	0.21	0.29	0	0.56	0	0.52	0.29	0	0.22	0.25	0.26	0
AL158823.1	0	0	0	0	0	0	0.09	0	0	0	0.06	0	0	0	0	0.16	0	0	0	0.11	0	0	0	0	0.1	0	0	0	0	0	0	0	0	0.11	0	0	0	0	0	0	0	0	0	0	0	0	0	0	0
AL161742.1	0.1	0	0	0.07	0	0	0	0	0	0	0	0	0	0	0.19	0	0.09	0	0	0	0	0	0	0.06	0	0	0	0	0	0	0	0	0	0	0	0	0	0	0.07	0	0	0	0	0	0.2	0	0.09	0	0
AL161787.1	1.48	0	1.97	4.67	1.12	2.27	0	2.14	1.56	0	1.36	2.08	1.64	0	4.19	1.15	1.63	0	0	0	0	0	0	0.94	0	1.33	1.82	0	3.22	2.83	0	0	2.9	2.21	1.24	0	3.92	0	1.45	1.76	0	0	0	1.56	2.06	0	4.29	0	0
AL162385.1	0	0	0	0	0	0	0	0	0	0	0	0	0	0.04	0.04	0	0	0	0	0	0	0	0.2	0.03	0.06	0	0	0	0	0	0	0	0	0.03	0	0	0	0	0	0	0	0.04	0	0	0	0.03	0	0	0
AL353150.1	5.29	10.15	8.89	8.05	1.91	6.58	12.77	7.34	20.81	8.55	0.78	12.01	4.15	1.04	3.95	7.52	3.4	9.58	14.78	2.19	6.25	11.52	10.59	15.34	13.15	9.89	16.77	4.49	17.11	9.4	11.55	4.3	4.91	9.65	12.55	3.86	6.16	2.47	21	10.53	3.19	8.16	6.07	0.69	9.11	3.39	9.2	11.31	5.3
AL353795.1	0	0	0	0	0.02	0	0	0	0.02	0	0.01	0	0	0	0	0.03	0	0	0.02	0.02	0	0.02	0.02	0	0	0.01	0	0	0	0	0.02	0	0.05	0.04	0	0.02	0.03	0.02	0	0	0	0	0	0.02	0	0	0	0	0
AL354733.3	4.34	2.63	3.54	4.05	4.62	3.11	2.97	2.62	6.64	5.81	2.67	1.77	2.76	6.09	4.9	3.3	4.11	2.13	4.89	2.93	4.07	6.48	10.34	2.29	4.75	1.59	2.96	3.49	2.8	3.62	6.83	3.93	5.46	3.95	4.4	3.07	6.94	3.24	4.62	3.78	6.86	1.9	2.32	3.21	5.84	4.95	9.13	7.35	1.74
AL355102.4	1.74	1.94	1.84	3.74	2.08	1.53	1.36	2.64	4.92	6.27	1.36	1.89	2.86	8.08	2.18	3.63	2.38	0.79	3.84	3.03	1.75	4.72	3.23	1.38	2.38	1.48	1.85	0.76	1.08	2.26	5.64	4.24	2.33	2.62	2.32	2.94	4.49	8.19	2.05	0.99	2.54	2.64	2.69	1.73	3.76	7.08	1.66	3.34	4.28
AL355336.1	0.03	0.02	0.03	0	0.02	0.03	0	0	0.02	0.13	0.04	0.07	0.08	0.06	0.08	0.01	0	0.05	0	0.06	0.1	0.06	0.03	0	0.04	0.01	0.06	0.04	0.08	0.02	0.06	0	0.02	0.04	0.03	0.04	0.06	0.04	0.02	0.11	0	0	0.02	0.09	0	0.14	0.12	0	0.02
AL360093.1	0.04	0	0.05	0.06	0.17	0.16	0.29	0.07	0.07	0	0.08	0.14	0.03	0.09	0.08	0	0.04	0	0	0.07	0.18	0	0.27	0.11	0.39	0.07	0.03	0.09	0.03	0	0.06	0	0.09	0.03	0	0	0.31	0.27	0	0	0.11	0.08	0.03	0.14	0.08	0.03	0.07	0.04	0.11
AL365357.1	0	0	0.14	23.59	36.38	24.57	0	30.55	0.42	0	0	0	27.71	17.59	27.97	60.08	25.15	17.78	0	0	0	0	0.15	0	0	58.1	32.39	22.13	0	25.35	0.17	35.51	0	29.11	29.35	0	0	18.86	0	0	0	0	55.97	28.19	0	0	36.03	26.06	20.91
AL445231.1	0.92	0.45	0.67	0.49	0.49	0.41	0.52	0.65	0.52	0.51	0.46	0.28	0.66	0.83	0.58	0.27	0.65	0.33	0.4	0.52	1	0.57	0.26	0.44	0.45	0.92	0.77	0.38	0.27	0.6	0.47	0.53	0.55	1.2	0.29	0.33	0.69	0.07	0.78	0.53	1.29	0.65	1.03	0.53	0.62	0.56	0.29	0.86	0.58
AL445433.1	0.89	0	0.56	0	1.39	0.32	0.43	0.33	0	0.39	0.82	0.51	0	0	0.43	1.44	0.45	0.92	0.31	0.82	1.43	1.51	0.64	0.28	0	0.31	0	0.85	0	1.87	1.11	0.35	1.52	1	0.34	0	0.54	0.48	0	1.29	0.67	0.6	0.38	1.51	1.6	0.43	0.48	0.55	0
AL450384.2	4.13	3.36	5.17	4.18	3.78	2.64	6.08	2.47	6.78	6.29	2.76	2.74	5.45	6.38	4.9	3.43	4.83	2.97	2	4.19	3.64	6.67	3.14	4.23	2.42	3.96	3.78	2.48	4.85	3.92	2.12	6.13	4.53	7.24	3.28	4.41	5.26	2.7	4.49	5.23	4.48	2.37	3.2	4.23	4.03	4.45	9.77	3.23	3.7
AL450405.1	14.09	13.58	13.6	20.53	21.3	12.76	14.92	11.37	18.19	14.99	13.09	19.09	194.87	9.83	18.2	14.06	12.3	6.2	7.73	26.85	8.49	5.51	95.07	8.15	10.54	10.13	15.4	12.74	22.51	9.05	17.36	13.77	21.14	20.73	14.82	10.66	115.59	19.19	12.01	15.47	16.24	6.2	13.48	25.09	13.29	22.13	131.78	21.24	11.64
AL451142.1	0	0	0	0	0	0	0	0	0	0	0	0	0	0	0	0	0	0	0	0	0	0	0	0	0	0	0	0	0	0	0	0.05	0	0	0	0	0	0.05	0	0	0	0	0	0	0	0	0	0.06	0
AL512328.1	0.08	0	0	0.12	0	0.08	0	0	0	0.13	0	0	0.06	0	0	0.18	0	0	0	0	0	0.2	0	0	0	0	0	0.14	0.09	0.07	0.06	0	0.06	0	0	0	0	0.15	0	0.14	0	0.08	0	0	0	0	0	0.07	0
AL512637.1	0.04	0	0	0	0	0.05	0	0.06	0.07	0.09	0.04	0.03	0.06	0.08	0.15	0.04	0.04	0.03	0.03	0	0	0.12	0.07	0.07	0	0.04	0	0.02	0.03	0.1	0.05	0	0.08	0.03	0	0.03	0.04	0	0.03	0.07	0	0	0.06	0.03	0.04	0	0.03	0.14	0.07
AL590004.3	0.1	0.07	0.09	0	0.11	0.05	0.15	0.02	0.03	0.05	0.01	0.01	0.06	0.08	0.08	0.03	0.04	0.01	0.01	0.09	0.03	0.06	0.03	0.15	0.06	0.12	0.07	0.05	0.25	0.14	0.05	0.04	0.08	0.07	0.12	0.13	0.43	0.06	0.12	0.19	0.38	0	0.01	0.3	0.07	0.16	0.1	0.53	0.05
AL590556.1	0	0.11	0	0	0	0	0	0	0	0	0	0	0	0	0	0.08	0	0	0.09	0	0	0	0	0.08	0	0	0.17	0	0.11	0	0	0	0	0.11	0	0	0	0	0	0	0	0	0.1	0	0	0	0	0.13	0.14
AL590666.2	0	0	0	0	0.06	0.04	0.44	0.11	0.25	0.06	0	0	0.05	0.47	0.29	0	0.13	0	0	0	0	0.33	0.11	0.18	0.34	0.15	0.12	0.08	0.16	0.06	0.19	0.46	0.09	0.16	0.54	0	1.23	0.41	0.14	0.06	0.6	0	1.28	0.04	0	0.2	0.18	1.32	0
AL591846.1	1.11	0.81	0.74	41.54	50.3	41.39	0.34	41.1	0.4	0.4	0.37	0.57	43.33	34.37	47.18	109.12	45.07	28.13	0.44	0.91	0.35	0.14	0.31	0.3	0.22	97.73	56.68	32.81	0.55	36.62	0.3	59.59	0.71	55.27	49.7	0	0.29	41.87	0.11	0.42	0.52	0	102.1	57.12	0.48	0.66	52.98	53.21	41.94
AL591866.1	0.35	0.29	0	0.14	0.28	0	0.35	0	0	0.3	0.08	0.17	0.29	0.23	0.17	0	0.17	0.51	0.13	0	0.13	0.16	0.48	0.23	0	0.32	0	0	0.15	0.74	0	0.13	0.27	0.16	0.25	0.15	0	0	0.13	0	0.59	0	0	0.13	0.19	0.15	0.17	0	0.21
AL596223.1	0	0	0	0	0	0	0	0	0	0	0	0	0	0	0	0	0	0	0	0	0	0	0	0	0	0	0	0	0	0	0	0	0	0	0	0	0	0	0	0	0.02	0	0	0	0	0	0.02	0	0
AL606490.2	0	0	0.04	0	0	0.07	0.02	0	0.03	0	0	0.03	0	0	0	0	0.03	0.03	0	0	0	0.03	0.02	0.05	0.02	0.02	0	0	0.03	0	0	0.05	0	0	0.05	0	0	0	0	0.09	0.09	0	0	0.02	0	0	0.03	0.03	0
AL627309.5	3.71	2.42	9.26	9.54	5	8.07	2.78	1.96	2.63	5.6	2.57	5.52	4.02	5.93	4.75	5.02	2.93	1.62	1.69	2.72	9.73	5.2	7.36	2.78	6.04	11.07	3.17	4.36	2.81	5.36	5.97	2.17	6.22	5.62	2.35	7.36	2.07	3.43	3.08	5.68	3.08	1.05	3.41	6.06	1.32	8.85	5.82	12.51	2.02
AL645568.1	0.07	0.03	0.06	0	0.06	0	0.04	0	0.06	0	0.08	0.09	0	0	0	0	0	0	0	0.03	0.02	0.14	0	0.05	0	0	0.06	0.06	0	0.14	0.02	0	0.05	0.05	0.02	0.08	0	0.02	0.05	0.09	0.09	0.07	0.03	0	0.07	0	0.06	0	0.03
AL663070.1	0	0	0	0.05	0	0.05	0.05	0	0.07	0	0.07	0.06	0	0.08	0	0.04	0	0.07	0.05	0	0.05	0.06	0.1	0	0.06	0.09	0	0.08	0.06	0.07	0.06	0	0	0.06	0.05	0.04	0.08	0.12	0.05	0	0	0.07	0.11	0	0.07	0.06	0	0.07	0.14
AL691403.1	0	0	0	0.06	0	0	0.1	0	0	0.13	0	0	0.06	0	0.08	0	0	0	0	0	0	0	0.1	0.05	0	0	0	0	0	0	0	0.06	0	0	0.16	0.07	0	0	0	0	0	0	0.12	0	0	0	0	0	0
AL731733.1	0.43	0.59	0.41	0.23	0.14	0.13	0.32	0.11	0.8	0.49	0.19	0.16	0.24	0.41	0.27	0.39	0.7	0.44	0.51	0.51	0.3	0.18	0.49	0.21	0.4	0.66	0.18	0.46	0.51	0.15	0.12	0.23	0.25	0.46	0.21	0.18	0.38	0.46	0.62	0.6	0.45	0.44	0.22	0.44	0.69	0.34	0.78	0.67	0.15
AL732414.1	0.4	0.33	0.3	0.9	0.08	0.13	0.26	0	0.73	0.17	0.23	0.09	0.16	0.24	0	0.17	0.29	0.09	0.07	0.08	0.07	0.26	0.33	0.07	0.64	0.23	0.78	0.51	0.08	0.47	0.43	0.07	0.15	0.24	0.07	0.17	0.66	1	0.28	0.09	0.17	0.1	0.15	0.07	0.3	0.16	0.55	0.38	0.51
ALB	207.43	633.19	370.9	271.46	253.79	382.26	375.95	156.45	827.26	383.29	143.99	312.09	876.61	270.43	319.37	294.6	446.68	322.71	152.59	516.92	338.99	393.36	132.15	390.15	204.43	190.45	92.04	393.36	416.3	539.51	200.07	181.55	390.99	71.77	354.61	229.36	165.64	40.57	412.11	946.85	353.85	327.96	198.66	411.11	586.34	716.79	95.12	674.65	365.31
ALDH1L1	29.38	30.73	37.78	12.56	32.97	16.77	24.06	17.75	14.67	35.28	5.14	9.46	35.86	23.56	19.07	21.86	27.13	5.53	7.8	17.4	31.08	21.62	5.97	23.38	7.68	52.31	27.42	6.94	25.6	22.63	12.43	24.1	21.72	23.53	22.41	17.68	21.36	12.23	22.09	30.16	23.85	6.55	6.37	28.77	37.17	58.49	37.99	36.51	24.53
ALDH1L2	13.11	7.91	10.64	7.53	10.64	12.81	12.41	8.92	7.95	8.13	10.6	20.37	9.98	11.11	13.61	6.21	10.06	8.98	10.39	12.08	7.5	5.18	4.56	12.57	7.13	9.88	13.74	6.04	7.81	10.87	8.8	15.52	12.74	9.85	9.82	10.93	10.97	1.73	10.91	13.53	15.44	9.94	21.93	10.68	9.02	9.92	10.54	9.4	10.7
ALDH3A1	0.13	0.2	0.21	0.12	0.6	0.17	0.08	0.09	0.16	0.03	0.18	0.21	0.49	0.06	0.2	0.04	0.06	0.13	0.2	0.07	0.16	0.35	0.61	0.14	0.14	0.23	0.66	0.19	1.37	0.85	0.17	0.18	0.65	0.62	0.17	0.24	0.18	1.19	0.91	0.33	0.28	0.08	0.33	0.37	0.16	0.45	0.13	0.56	0.17
ALDH3B1	2.88	1.88	3.01	2.59	4.64	4.66	3.84	2.88	5.35	1.43	1.14	1.19	2.19	2.07	5.32	3.38	2.37	2.26	1.9	3.26	2.26	1.25	1.9	3.6	1.73	3.31	1.89	2.72	3.2	4.15	2.75	4.02	4.77	6.04	2.83	4.24	6.98	10.09	2.6	4.95	9.29	1.19	5.23	4.89	2.9	4.52	2.84	4.44	4.11
ALDH3B2	0.1	0.1	0.08	0.04	0.35	0.03	0.04	0.06	0.19	0.03	0.07	0.06	0.04	0.04	0.05	0.06	0.1	0.1	0.15	0.11	0.15	0.31	0.08	0.02	0.12	0.08	0.1	0.04	0.04	0.04	0.22	0.22	0.03	0.12	0.06	0.11	0.14	0.03	0	0.28	0.07	0	0.32	0.06	0.04	0.14	0	1.75	0.1
ALDOB	295.43	17.53	38.54	28.5	23.52	403.21	33.32	8.94	80.54	334.6	57.39	11.83	57.73	279.71	9.73	169.45	619.73	1.25	2.69	116	93.4	29.18	156.75	160.68	87.57	465.45	274.03	5.34	109.56	35.1	45.24	78.99	264.29	367.68	35.8	34.68	54.31	3.34	274.07	160.41	47.22	7.67	7.44	200.31	234.69	525.59	306.15	217.41	461.54
ALDOC	2.03	1.18	1.33	0.85	2.87	1.2	1.97	1.39	1.86	1.35	0.65	1.76	5.49	1.43	1.89	2.65	1.46	0.57	0.68	1.47	1.61	0.89	3.78	1.09	1.73	2.46	0.91	3.59	1.4	2.33	3.67	3.07	2.32	2.95	1.59	2.35	4.59	8.24	1.12	1.64	3.27	2.29	1.12	2.13	1.15	1.9	2.01	3.71	2.07
ALG1L	0.21	0.52	0	0.07	0.33	0.41	0.29	0	0.48	0.5	0.46	0.38	0.32	1	0.62	0.33	0.68	0.46	0.13	0.19	0.54	0.2	0.22	0.58	0.13	1.21	0.55	0.05	0.17	0.55	0.27	0.93	0.93	1.13	0.88	1.46	1.03	0.13	0.32	0.86	0.29	0.77	0.43	1.33	0.69	0.39	1.35	0.88	0.92
ALG1L5P	0	0	0	0	0	0	0	0	0	0	0	0	0	0	0	0	0	0	0	0	0	0	0	0	0	0	0	0	0	0	0	0	0	0	0	0	0	0	0	0	0	0	0	0	0	0	0	0	0
ALKAL1	0.04	0	0.02	0.06	0.27	0.07	0.05	0.03	0.14	0.28	0.05	0	0	0.04	0.04	0.04	0	0	0	0.03	0.06	0.03	0.25	0.03	0.11	0.04	0.06	0.24	0.18	0.03	0.24	0	0.16	0.03	0.08	0.09	0.36	0.08	0.18	0.07	0	0	0.35	0.39	0	0.15	0.03	0.38	0.44
ALKAL2	32.28	25.96	23.7	31.57	27.04	22.55	35.94	28.64	37.21	28.05	15.79	9.14	39.21	28.63	28.07	25.95	25.29	7.12	12.8	49.02	32.44	34.48	18.43	21.67	16.91	48.93	22.96	15.77	19.31	37.48	25.01	27.5	31.29	35.23	26.35	37.81	27.28	113.82	21.49	24.84	55.69	12.56	13.91	30.39	27.24	27.37	32.89	32.41	30.61
ALMS1P1	0.33	0.46	0.13	0.58	0.19	0.04	0.53	0.28	0.36	0.52	0.4	0.23	0.33	0.23	0.08	0.15	0.34	0.49	0.04	0.07	0.5	0.25	0.23	0.46	0.19	0.26	0.5	0.22	0.18	0.48	0.33	0.16	0.16	0.67	0.14	0.37	0.4	0.56	0.3	0.19	0.37	0.56	0.2	0.24	0.24	0.32	0.27	0.75	0.29
ALOX5AP	5.11	3.86	3.59	1.12	8.11	3.25	4.72	5.68	2.05	6.17	1.05	1.12	7.56	5	13.44	2.83	2.42	0.56	1.6	8.83	4.81	7.49	8.55	3.67	6.95	10.72	4.01	4.08	3.84	8.95	27.94	9.64	6.72	6.01	5.29	6	17.5	16.29	3.29	2.48	18.56	0.33	9.39	11.3	3.89	8.09	4.56	3.15	12.71
ALPG	0	0	0	0	0	0	0	0	0	0	0	0	0	0	0	0	0.02	0	0.01	0	0	0	0	0	0	0	0	0.01	0	0	0.02	0	0	0	0	0	0	0	0	0	0	0	0	0	0	0	0	0	0
ALPI	0	0.02	0	0.02	0	0	0	0.01	0	0	0.02	0.02	0	0	0	0	0	0	0	0	0	0	0.01	0	0	0	0	0	0.02	0.01	0.02	0	0.01	0	0	0.02	0.02	0	0.02	0	0	0	0.02	0	0	0	0	0	0.01
ALPK2	0	0.04	0.05	0.01	0.02	0.01	0.01	0.02	0.02	0.02	0.05	0.02	0.01	0.03	0.09	0.01	0	0.01	0.01	0.05	0.02	0.02	0.04	0.02	0	0	0.05	0.02	0.01	0.07	0.04	0.04	0.02	0.01	0.03	0.02	0.1	0.09	0	0.01	0.09	0.01	0.09	0.06	0.02	0.04	0.05	0.02	0.01
ALPP	0.04	0	0	0	0	0	0	0	0.03	0	0.02	0.01	0	0	0	0.05	0	0	0	0	0	0.03	0	0	0	0	0	0.02	0	0	0	0	0	0	0	0	0	0	0.01	0.07	0	0	0.03	0	0	0	0	0	0.04
ALX1	0	0	0	0	0	0	0	0	0	0	0	0	0	0	0	0	0	0	0.02	0.02	0	0.05	0	0	0.07	0	0	0.02	0	0	0	0	0	0	0	0	0	0	0	0	0	0	0	0	0	0	0	0	0
AMHR2	1.44	5.19	5.51	0.6	3.23	4.88	4.92	5.59	3.68	1.87	6.09	3.25	1.54	0.45	4.43	1.97	2.36	5	11.96	2.04	2.99	1.5	0.15	4.49	1.28	3.52	1.44	5.87	2.96	6.03	0.89	1.13	3.6	1.31	4.08	4.29	2.96	1.68	4.49	7.32	7.14	3.98	3.59	2.56	1.94	1.15	1.93	7.24	1.61
AMIGO2	0.7	1.17	2.76	1.06	1.1	2	1.43	1.61	2.12	1.8	0.77	0.8	0.86	1.22	1.58	0.96	1.52	0.59	0.52	2.14	1.75	1.07	1.65	0.72	1.59	2.04	0.47	2.67	0.96	2.3	1.62	2.16	2.11	1.08	0.97	1.76	2.63	3.17	1.59	1	2.64	0.62	0.9	1.83	1.41	1.49	1.21	1.55	3.05
AMN	0.95	0.06	0.1	0.35	0.24	0.07	0.21	0.45	0.74	0.36	0.1	0.09	0.18	0.07	0.23	0.2	0.62	0.41	0.24	0.11	1.53	0.27	0.83	0.16	0.22	0.11	0.54	3.83	2.31	0.2	0.32	0.56	1.27	0.31	0.22	0.21	0.3	4.8	0.8	0.24	0.19	0.11	0.56	0.05	0.72	0.38	0.18	0.77	0.29
AMTN	0	0	0.03	0	0	0	0	0	0	0	0	0	0	0	0	0	0	0	0	0	0	0	0	0	0	0	0	0	0	0	0	0	0	0	0	0	0	0	0	0	0	0	0	0	0	0	0	0	0
AMY1B	0.79	4.47	1.61	0.11	2.25	2.07	0.79	2.3	0.53	0.49	10.17	4.3	13.89	0.08	3.15	0.99	1.29	44.21	12.42	5.58	6.35	0.38	0.4	2.91	1.74	0.2	0.12	5.3	1.91	1.77	0.23	0.52	1.83	0.31	1.32	1.91	0.15	0	12.02	16.9	2.06	130.51	6.15	4.96	0.74	0.24	0.55	0.1	0.39
AMY2A	3127.95	21349.3	10281	1633.78	11042.7	15183.3	5309.65	12532.6	4617.51	2377.61	42536.1	23325.2	18953.8	1030.55	14708.9	8450.38	5220.96	28405.8	40297.4	23336.5	11897.7	5429.11	1903.58	10141.6	8753.84	1549.51	635.83	16670.4	8474.43	13242.6	820.29	1853.97	9486.1	2012.68	7689.64	9833.57	523.01	424.58	22710.9	8350.23	16488.8	33677.6	15210.7	9329.6	5033.34	1072.08	3871.29	183.13	1504.22
AMY2B	713.07	3740.72	1703.63	268.52	1876.85	2219.93	1414.23	2167.78	315.52	304.9	7206.08	3571.22	4318.75	156.28	2408.97	908.03	785.3	3917.45	8589.75	3882.85	2098	651.58	298.94	3627.6	1539.88	237.02	240.68	5602.67	1712.04	1378.51	423.88	161.63	1642.3	287.5	1943.98	1359.72	103.55	104.6	4794.28	1233.55	3204.09	5561.27	1642.64	2479.79	1072.75	381.07	736.22	119.24	441.94
ANGPT2	0.19	0.14	0.09	0.22	0.1	0.2	0.14	0.19	0.53	0.15	0.08	0.22	0.42	0.37	0.25	0.35	0.32	0.15	0.04	0.23	0.16	0.16	1.68	0.2	0.67	0.15	0.16	0.4	0.23	0.59	0.78	0.38	0.17	0.26	0.06	0.08	0.23	2.11	0.18	0.06	0.29	0.23	0.29	0.18	0.07	0.5	1.67	0.51	0.29
ANGPTL2	3.02	0.96	1.38	1	0.71	1.89	1.93	1.35	6.36	0.94	1.03	0.98	1.39	1.43	2.08	1.69	1.97	0.82	0.69	1.34	0.86	1.14	3.97	1.72	3.6	3.17	1.52	2.66	2.01	2.92	3.2	2.24	2.75	2.25	1.9	1.14	1.82	13.73	1.49	1.52	2.54	1.27	1.44	1.46	0.96	1.93	3.46	1.91	2.13
ANGPTL7	0.06	0.06	0.13	0.11	0.06	0.13	0.06	0.12	0.1	0.15	0.09	0	0.27	0	0.07	0.11	0.18	0.11	0.06	0.1	0.08	0.15	0.05	0.12	0.49	0.52	0.38	0.26	0.21	1.41	0.2	0.03	0.42	0.14	0.03	0	0.14	11.77	0.13	0.03	0.22	0.04	0.01	0.12	0	0.28	0.09	0.03	0.08
ANK1	0.24	0.36	0.3	0.23	0.43	0.15	0.51	0.45	0.15	0.78	0.11	0.16	0.4	0.57	0.66	0.24	0.3	0.09	0.14	0.51	0.43	0.81	0.06	0.35	0.36	0.35	0.04	0.38	0.18	0.68	0.4	0.21	0.48	0.47	1.16	0.84	0.34	2.57	0.07	0.27	0.44	0.36	0.08	0.29	0.05	0.2	0.02	0.64	0.84
ANK2	0.53	0.35	0.4	0.39	0.5	0.27	0.36	0.38	0.94	0.59	0.36	0.39	0.72	0.5	0.34	0.29	0.7	0.26	0.18	0.68	0.49	0.59	0.53	0.3	0.91	0.96	0.42	1.29	0.4	0.84	0.61	0.62	0.98	0.72	0.41	0.58	0.5	4.46	0.34	0.34	1.08	0.67	0.71	0.84	0.35	0.69	0.54	0.33	0.72
ANKFN1	0.02	0	0.01	0	0.01	0	0	0	0	0.13	0.04	0	0.01	0.01	0.02	0.04	0.02	0	0	0.14	0.02	0	0	0	0.06	0.02	0	0.04	0	0.12	0.06	0.02	0.07	0	0.02	0.01	0.02	0.2	0	0	0.06	0	0.02	0.01	0	0.02	0.02	0.04	0.04
ANKRD20A11P	0.1	0.08	0.55	0.05	0.03	0.17	0.11	0.31	0.27	0.24	0.04	0.27	0.19	0.3	0.03	0.07	0.53	0.1	0.09	0.34	0.12	0.06	0.19	0.22	0.04	0.16	0.45	0.22	0.11	0.46	0.07	0.01	0.04	0.24	0.16	0.13	0.43	0.05	0.21	0.23	0.04	0.05	0.29	0.01	0.01	0.13	0.2	0.13	0.26
ANKRD20A2P	0.25	0.2	0.36	0.27	0.2	0.76	0.57	0.26	0.3	0.49	0.39	0.38	0.21	0.66	0.33	0.07	0.3	0.53	0	0.25	0.23	0.32	0.59	0.26	0.15	0.13	0.14	0.68	0.37	0.3	0.17	0.11	0.35	0.06	0.79	0.16	0.19	0.2	0.24	0.82	0.2	0	0.15	0.51	0.2	0.22	0.63	0.23	0.29
ANKRD20A4P	0	0.03	0.35	0.17	0.07	0.83	0.21	0	0.89	0.12	0.11	0.15	0.02	0.36	0.06	0.06	0.32	0.08	0.02	0.98	0.08	0.19	0.72	0.15	0.27	0.35	0.14	0.22	0.27	0.67	0.19	0.14	0.2	0.42	0.08	0	0.15	0.49	0.02	0.02	0.05	0.05	0.1	0.46	0.61	0.07	0.51	0.36	0.03
ANKRD20A5P	5.32	3.49	11.4	1.04	3.2	3.51	6.16	4.02	4.29	6.88	3.03	3.52	9.55	6.21	3	1.85	4.3	4.07	0.61	3.99	6.23	4.81	5.83	2.54	2.63	3.8	3.1	3.32	3.37	7.91	3.17	1.6	4.77	3.55	2.66	3.96	7.82	0.66	5.81	12.65	3.54	3.79	2.64	5.64	4.44	4.52	10.3	7.79	2.11
ANKRD20A7P	0	0	0	0.01	0.3	0.03	0.33	0.04	0.51	0	0.01	0.02	0.46	0.04	0	0	0.04	0.3	0	0	0.02	0.02	1.09	0	0.75	0.18	0.28	0.01	0	0.2	0	0.05	0.29	0	0.16	0.05	0.1	0.2	0.39	0.02	0	0.1	0	0.73	0	0	0.62	0.02	0.02
ANKRD20A8P	0	0.02	0.01	0.07	0.02	0.07	0.09	0	0.05	0	0.01	0.14	0.08	0.07	0.02	0	0	0.09	0	0.02	0.08	0.03	0.02	0	0.02	0	0.04	0.1	0	0.03	0	0	0	0	0.04	0	0.03	0.02	0.1	0.27	0.04	0.04	0.03	0.01	0.01	0	0.12	0.04	0.02
ANKRD20A9P	0.06	0.05	0.02	0	0.03	0	0.03	0	0	0.13	0.01	0	0.21	0	0	0	0.03	0.02	0	0	0	0	0.04	0	0	0.03	0	0.02	0	0.03	0	0.04	0.02	0	0	0.01	0.1	0	0.04	0.06	0.02	0.01	0.02	0.09	0.01	0.01	0.1	0.14	0.04
ANKRD24	2.71	1.82	2.29	4.18	2.61	1.13	1.17	0.44	2.6	2.4	1.11	1.08	1.19	2.01	1.09	1.73	1.6	1.37	0.77	1.15	1.5	2.35	1.57	0.7	6.26	1.17	1.74	1.75	1.13	1.21	1.63	1.9	2.41	1.56	1.15	0.88	1.18	1.66	2.24	1.27	2.64	0.8	0.9	1.9	2.63	3.31	4.2	3.49	2.18
ANKRD30B	0.06	0.33	0.75	0	0.09	0.01	0.96	0.05	0.5	0.66	0.59	0.02	0.54	0.78	0.13	0.06	0	1.3	0	0.07	0.22	0.13	1.34	0.08	0.16	0.28	0.11	0.41	0.05	0.09	0.02	0	0.02	0.03	0	0	0.26	0.01	2.61	1.29	0	1.88	4.47	0.61	0.83	0.43	0.07	1.47	0.13
ANKRD34B	0	0	0	0.01	0	0.01	0	0	0.01	0	0	0	0	0	0.01	0	0	0	0	0	0	0.06	0.08	0.01	0	0.01	0	0.01	0	0	0.09	0	0	0	0	0.01	0	0	0	0	0	0	0	0	0	0.01	0	0	0.02
ANKRD40CL	0	0	0	0.09	0	0	0	0.01	0.01	0	0	0	0.04	0	0.08	0.06	0.08	0	0	0	0	0	0	0.01	0.04	0.01	0.07	0.05	0.06	0.14	0.01	0.09	0.06	0.1	0.05	0	0	0.03	0.01	0.01	0	0	0	0.05	0.08	0	0	0	0
ANKRD45	0.09	0.05	0.04	0.09	0.03	0.02	0	0.05	0.19	0.05	0.03	0.08	0.21	0.07	0.03	0.05	0	0.03	0	0.1	0.07	0	0.08	0.02	0.05	0.06	0.03	0.03	0.02	0	0.04	0.02	0.07	0.13	0.03	0.05	0.13	0.31	0.08	0.13	0.13	0	0.02	0.19	0.03	0.07	0.13	0.06	0.1
ANKRD53	6.37	4.88	6.73	2.88	3.35	5.29	3.91	4.03	6.21	5.5	3.53	2.56	4.21	5.01	5.48	4.52	5.5	1.89	5.34	1.98	5.97	3.71	3.61	6.6	3.06	9.52	4.52	2.55	4.95	3.99	5.89	5.57	5.19	6.32	6.36	3.96	5.34	1.6	4.97	7.26	5.72	2.83	3.55	6.81	7.61	9.48	13.76	4	6.23
ANKRD55	0	0	0	0.02	0	0	0.02	0	0.02	0	0	0.02	0	0.02	0	0	0	0	0.01	0.02	0	0.02	0.06	0	0.13	0	0	0	0	0.05	0.14	0	0	0	0	0	0	0.15	0.02	0.03	0	0	0	0	0	0	0	0	0
ANKRD62	0.61	0.29	0.56	0.33	0.25	0.56	0.67	0.46	0.57	0.48	0.31	0.42	0.27	0.5	0.43	0.2	0.59	0.21	0.14	0.52	0.39	0.43	0.91	0.86	0.42	0.48	0.21	0.52	0.73	0.71	0.26	0.29	0.58	0.38	0.28	0.43	0.4	0.03	0.71	0.46	0.62	0.39	0.31	0.49	0.36	0.47	0.63	0.12	0.41
ANKS4B	0.11	0.01	0.05	0.03	0.01	0.07	0.1	0.04	0.22	0.12	0.04	0.01	0.04	0.24	0.06	0.03	0.01	0.02	0.01	0.08	0.11	0.1	0.18	0.01	0.03	0	0.03	0.19	0.04	0.05	0.05	0.11	0.09	0.02	0.11	0.08	0.28	0.04	0.15	0.15	0.03	0.03	0.12	0.08	0.09	0.11	0.03	0.4	0.09
ANLN	0.17	0.05	0.07	0.07	0.28	0.28	0.11	0.09	0.21	0.18	0.06	0.2	0.17	0.17	0.13	0.05	0.03	0.04	0.12	0.67	0.39	0.13	0.16	0.22	0.62	0.34	0.02	0.14	0.25	0.26	0.23	0.23	0.13	0.09	0.12	0.18	0.9	0.17	0.04	0.05	0.47	0.09	0.29	0.43	0.09	0.54	0.12	0.14	0.53
ANO1	1.36	0.55	1	0.92	1.22	1.08	1.25	1.26	1.05	1.64	1.11	0.82	3.24	1.98	1.15	0.85	0.93	1.14	2.04	1.65	0.49	0.84	2.86	1.3	1.67	1.26	1.19	3.32	1.52	2.52	2.63	1.59	2.92	2.41	1.13	1.1	4.02	10.57	2.46	1.9	6.28	0.8	1.42	1.53	1.4	0.98	2.64	2.11	2.44
ANOS1	0.05	0.02	0.04	0.02	0.15	0.07	0.04	0.04	0.11	0.03	0.01	0.1	0.17	0.09	0.04	0.08	0.02	0.08	0.03	0.06	0.08	0.05	0.04	0.05	0.17	0.1	0.05	0.06	0.04	0.12	0.18	0.04	0.19	0.07	0.11	0.06	0.08	1.35	0.08	0.06	0.32	0.03	0.1	0.11	0.04	0.09	0.16	0.03	0.12
ANP32D	0	0	0	0.04	0	0.03	0	0.04	0	0	0.02	0	0	0	0	0	0	0	0.04	0.08	0.04	0	0	0	0	0	0	0	0	0.04	0	0	0	0	0.07	0	0.05	0	0	0	0.04	0	0	0.04	0	0	0	0.05	0
ANPEP	327.15	402.82	414.32	201.01	257.62	361.16	338.73	343.7	633.45	493.57	142.91	295.09	541.64	543.82	271.12	329.13	555.75	315.72	405.29	197.53	480.9	288.27	702.47	418.85	262.59	633.63	230.94	376.58	366.23	301.62	184	312.63	351.26	301.45	141.75	222.17	209.96	46.74	328.15	370.72	290.6	150.31	102.64	222.23	462.78	535.15	282.28	471.92	480.53
ANTXR1	1.2	0.9	1.12	1.08	1.48	1.07	0.88	1.34	2.85	0.56	0.63	1.31	2.72	1.62	1.18	0.72	1.49	0.97	0.78	2.5	1.05	2.08	2.59	0.74	2.1	2.2	1.26	5.14	1.32	4.02	3.3	2.41	3.03	1.76	1.22	0.85	2.47	51.37	1.28	1.04	3.26	1.44	1.61	1.5	0.48	2.18	1.87	1.25	2.18
ANTXR2	3.93	4.01	4.5	2.01	8.92	4.34	2.85	4	2.94	2.64	2.34	1.44	5.02	2.72	3.07	1.68	4.97	1.1	1.02	5.46	3.74	3.53	5.69	2.95	7.27	8.11	3.95	6.53	5.19	11.19	4.3	5.32	7.75	6.03	4.13	2.33	4.86	27.88	4.18	4.67	12.49	1.51	2.93	5.77	3.19	8.1	5.51	1.41	7.62
ANXA1	9.48	5.35	9.85	4.93	18.57	7.68	6.68	7.61	14.79	6.41	6.4	7.04	22.1	10.11	13.23	8.2	8.31	4.92	4.51	15.73	9.81	8.68	31.65	4.82	32.05	35	12.11	17.72	10.85	24.67	38.3	14.57	31.1	14.4	8.81	8.42	19.27	151.73	9.25	9.52	32.42	7.49	14.95	18.99	9.69	16.06	25.57	10.5	14.48
ANXA10	3.82	3.27	6.89	25.33	7.87	4.53	5.64	2.3	4.84	11.89	2.05	0.67	11.39	9.76	6.95	4.95	5.08	1.08	0.21	1.83	39.67	5.58	51.29	3.1	22.15	9.61	86.99	1.67	14.27	3.12	24.12	33.49	8.05	14.66	3.2	9.54	16.63	4.03	2.92	4.8	4.04	1.57	2.68	24.64	15.19	7.78	4.02	45.96	15.33
ANXA13	0.17	0	0	0.02	0.1	0	0.04	0.05	0.15	0.1	0.05	0.03	0.11	0	0.11	0.08	0.03	0	0.02	0.1	0.08	0	0.38	0.06	0.07	0.05	0	0.58	0.04	0.1	0.04	0.24	0.21	0.2	0.02	0.18	0.06	0.59	0.38	0	0.29	0	0.08	0.08	0.03	0.02	0.03	0.11	0.11
ANXA2	95.78	71.84	103.54	95.12	172.78	77.06	130.02	128.08	105.7	91.01	53.19	55.68	144.5	272.06	178.23	135.18	127.07	32.36	66.31	130.71	117.44	118.81	222.21	85.6	99.07	194.37	71.17	101.57	88.77	128.09	366.89	158.6	138.68	119.68	110.51	164.93	402.29	474.02	83.46	98.92	258.35	46.55	116.47	217.32	88.19	163.29	105.33	339.65	220.46
ANXA2P2	1.08	0.75	1.43	1	1.99	0.89	1.11	1.74	1.23	0.95	0.93	1.25	2.38	3.04	2.18	1.21	2.1	0.1	0.78	2.02	1.18	1.26	2.27	0.73	0.82	2.09	1.27	1.36	1.27	1.37	4.16	2.25	1.5	1.33	1.57	1.86	4.16	4.66	1.4	0.59	2.04	0.37	1.63	2.02	0.98	1.67	0.69	3.17	2.73
AOX1	49.04	50.36	37.83	121.47	50.22	13.58	14.38	16.74	25.25	36.98	32.63	12.45	51.53	52.09	26.49	46.31	60.72	9.68	18.2	38.58	81.03	45.14	49.07	7.27	46.16	79.28	67.85	24.53	58.08	74.31	61.04	96.44	52.23	42.08	28.18	25.09	33.49	14.84	21.18	32.38	50.13	15.24	41.15	88.8	37.96	86.41	45.99	59.62	54.54
AP000251.1	0	0	0	0	0.1	0	0.04	0	0.17	0	0	0	0	0	0.12	0.04	0.06	0	0	0.05	0.04	0	0	0	0.04	0	0	0.03	0	0.05	0	0.09	0	0	0.04	0.05	0	0.05	0.04	0	0.05	0	0.09	0	0	0	0	0.11	0
AP000346.1	0.54	0.47	0.26	0.03	0.66	0.41	0.15	0.04	0.28	0.22	0.47	0	0.1	0.73	0	0.18	0	0.13	0.16	0.39	0.66	0.58	0.47	0.22	0.27	0.67	0.41	0.22	0.29	0.27	0.19	0.39	0.41	0.27	0.03	0.33	0.62	0.93	0.16	0.22	0.17	0.27	0.44	0.5	0.92	0.18	0.48	0.45	0.12
AP000695.2	0	0.07	0.05	0	0	0.06	0	0	0.08	0.07	0	0	0	0	0	0	0	0.08	0	0	0.12	0	0.6	0	0	0.05	0	0	0.14	0	0	0	0	0.13	0.06	0.14	0.08	0.06	0	0.07	0.07	0	0.06	0	0	0.07	0.08	0.07	0
AP000757.2	1.25	1.74	1.42	2.17	0.77	1.01	2.42	3.88	3.74	1.77	0.5	0.93	1.38	1.5	1.63	3.32	1.46	0.89	1.88	0.84	2.6	1.99	2.22	1.19	2.2	2.64	1.51	1.26	0.77	0.79	1.59	2.37	1.61	1.9	0.78	4.13	1.71	10.81	1.78	1.09	1.67	0.98	0.61	1.04	2.95	1.26	1.89	1.61	1.24
AP000925.1	0.03	0.05	0.11	0	0.03	0.02	0.08	0.15	0.06	0	0.03	0	0.07	0.03	0.12	0.04	0.06	0	0.04	0.12	0.07	0.08	0	0.06	0.07	0.1	0.08	0.02	0.05	0.05	0.02	0	0.07	0.05	0.02	0.1	0.07	0.09	0.08	0.08	0.11	0.03	0.05	0.02	0.03	0.12	0.28	0.14	0.11
AP001020.2	0.07	0.23	0.17	0.06	0.11	0.23	0.18	0.23	0.12	0.22	0.17	0.09	0.16	0.11	0.27	0.12	0.23	0	0.1	0.43	0.32	0.17	0.18	0.17	0.02	0.22	0.27	0.11	0.16	0.37	0.1	0.15	0.2	0.34	0.21	0.16	0.21	0.23	0.13	0.31	0.24	0.15	0.07	0.13	0.24	0.45	0.03	0.15	0.06
AP001120.2	0	5.31	2.83	9.24	1.53	2.1	2.02	4.55	3.41	0	1.94	7.32	2.74	4.31	0	4.47	1.36	0	2.59	1.43	2.39	0	5.56	0.79	5.04	1.65	0	0.3	2.97	2.79	0.85	0	0.6	6.68	3.53	1.07	3.02	4.62	6.16	0	1.77	0	0.37	0	5.03	1.92	4.33	0	4.79
AP001350.1	0.24	0.3	0.2	0.13	0.12	0.17	0.17	0.14	0.24	0.12	0.13	0.17	0.13	0.13	0.23	0.12	0.09	0.14	0.11	0.14	0.26	0.28	0.21	0.18	0.11	0.18	0.22	0.21	0.16	0.35	0.19	0.22	0.27	0.2	0.27	0.22	0.25	0.17	0.12	0.23	0.23	0.03	0.13	0.27	0.09	0.09	0.29	0.29	0.05
AP001469.1	0.14	0.27	0.09	0.05	0.18	0.14	0.2	0.1	0.06	0	0.1	0	0.06	0	0.06	0	0.21	0.07	0	0.1	0.09	0	0	0.27	0	0	0	0.15	0	0.13	0.11	0	0.05	0.05	0.1	0.11	0.54	0.15	0	0.19	0.11	0	0.05	0.21	0.14	0.18	0	0.07	0
AP002001.1	0.42	0.47	0.42	0.88	0.37	0.59	0.24	0.14	1.65	0.46	0.59	0.13	0.36	0.3	0.54	1.34	0.44	0.26	0.14	1.44	1.09	0.84	0	0.08	0.24	0.19	0.47	1.33	0.45	0.48	0.34	0.26	0.3	0.41	0.07	0.31	0.11	0.16	0.32	0.11	0.68	0	1.06	0.19	0.17	0.87	0.02	0.2	0.09
AP002001.2	0.6	0.28	0.54	1.17	0.43	0.2	0.39	0.42	1.25	0.28	0.65	0.23	0.28	0.57	0.27	0.12	0.62	0.26	0.24	0.24	1	0.3	0	0.18	1.02	0.36	0.78	1.25	0.44	0.59	0.22	0.32	0.52	0.57	0.14	0.7	0.23	0.57	0.5	0	1.19	0.39	0.49	0.13	0.21	1.15	0	0.22	0.43
AP002498.1	0	0	0	0	0	0	0	0	0	0	0	0	0	0	0	0	0	0	0	0	0	0	0	0	0	0	0	0	0	0	0	0	0	0	0.07	0	0	0.31	0	0	0	0	0	0	0	0	0.09	0	0
AP002761.4	0.1	0.09	0.11	0.04	0.28	0.11	0.12	0.11	0.18	0.15	0.08	0.04	0.13	0.11	0.11	0.08	0.07	0.01	0.03	0.09	0.09	0.04	0.18	0.1	0.14	0.14	0.07	0.03	0.08	0.18	0.27	0.1	0.17	0.13	0.15	0.15	0.25	0.17	0.14	0.1	0.21	0.04	0.25	0.29	0.06	0.14	0.07	0.19	0.1
AP002807.1	7.93	6.08	7.18	15.78	6.59	6.24	14.31	8.98	36.17	8.39	6.97	9.15	9.06	8.24	17.12	7.68	7.76	17.66	12.08	8.53	6.54	9.47	12.08	8.96	42.23	9.31	6.54	12.31	8.73	6.14	9.12	9.78	8.44	24.1	6.73	9.68	14.86	11.37	13.75	4.48	14.97	22.31	5.54	6.41	9.46	4.42	17.05	9.91	11.62
AP002812.1	0	0.44	0.24	0.21	0.32	0.27	0.44	0.1	0.12	0.11	0.06	0	0.11	0.17	0.39	0.39	0.78	0.25	0.1	0.33	0.4	0.71	0.27	0.26	0.09	0.31	0.12	0.23	0	0.13	0.39	0	0.3	1	0.28	0.34	0.3	0	0.19	0.12	0.22	0.43	0.1	0.39	0.41	0.22	0.5	0.26	0.29
AP002852.1	0.09	0	0	0	0	0	0.06	0	0	0	0	0	0	0	0	0	0	0	0	0	0	0.08	0.06	0	0	0	0	0	0	0	0.14	0	0	0	0	0	0	0	0	0	0.08	0	0.07	0.07	0.1	0	0	0.09	0
AP003392.1	1.36	1.05	1.61	0.35	0.56	1.29	2.24	1.27	1.27	1.05	0.75	0.62	1.16	0.28	0.88	0.86	1	0.65	0.57	1.3	1.53	1.4	0.76	1.13	0.49	1.94	1.9	1.05	1.33	1.64	0.5	2.41	1.86	1.12	1.57	1.07	1.38	0.09	0.97	2.58	2.11	0.24	0.7	1.64	0.7	1.5	1.06	1	0.48
AP005018.2	0	0	0	0	0	0.02	0	0	0	0	0.06	0.15	0	0.12	0.28	0.08	0.3	0	0	0	0.06	0	0	0.07	0	0.08	0.1	0	0	0	0.12	0.2	0.06	0	0.15	0	0	0	0.14	0	0	0.24	0	0.08	0	0	0	0.13	0.09
AP005233.2	0	0	0.25	0	0	0.28	0.14	0.16	0	0	0	0	0	0	0	0	0.2	0	0.58	0	0.15	0	0	0.39	0	0.12	0	0	0.71	0.44	0	0	0.16	0	0.14	0.18	0	0.52	0	0	0.17	0	0	0	0	0.35	0	0	0
AP005901.1	0	0	0	0	0	0	0	0	0	0	0	0	0	0	0	0	0	0	0	0	0	0	0	0	0	0	0	0	0	0	0	0	0	0	0	0	0	0	0	0	0	0	0	0.01	0	0	0	0	0
AP006621.1	8.63	8.93	13.96	13.16	7.95	9.43	7.15	13.45	17.74	16.21	7.44	22.29	5.11	12.85	29.05	22.82	13.2	14.03	16.54	6.81	9.71	18.38	6.6	8.69	14.13	13.87	11.39	4.05	16	12.41	5.68	6.73	11.19	25.79	10.13	8.89	2.84	1.92	15.3	9.49	8.41	20.87	15.44	3.41	18.13	12.35	11.12	3.47	5.79
AP1S3	0.52	0.43	0.63	0.69	0.88	0.98	1.08	0.86	1.35	0.35	0.32	0.91	0.91	0.45	1.18	0.1	0.72	0.36	0.7	0.63	0.78	0.44	0.71	0.83	0.93	0.84	1.16	0.92	1.12	1.61	2.29	0.67	1.21	0.63	0.7	0.96	2.15	2.59	0.51	0.73	1.76	0.34	1.41	1.31	0.27	1.15	0.53	1.57	0.98
AP4B1-AS1	0.85	0.79	0.7	1.27	0.55	1.02	0.96	0.56	1.8	1.24	0.82	1.3	1.05	1.43	0.82	0.46	0.57	1	0.72	0.65	0.98	1.5	1.82	0.44	1.63	0.67	1.47	0.92	0.8	0.95	1.36	0.99	0.91	1.14	0.69	1.09	2.22	1.28	1.44	0.59	0.95	1.32	1.47	1.32	0.77	0.76	2.02	2.46	1.53
APCDD1L	0.06	0.12	0.05	0.1	0.1	0.08	0.09	0.16	0.45	0.09	0.05	0.08	0.25	0.17	0.29	0.06	0.11	0.03	0.11	0.16	0.1	0.14	0.09	0.04	0.1	0.02	0	0.41	0	0.2	0.21	0.23	0.11	0.11	0.04	0.1	0.1	0.99	0.06	0.09	0.06	0.12	0.19	0.07	0.15	0.33	0.05	0.26	0.1
APCS	0.89	0.48	0.06	1	0.57	0.55	0.65	0.76	16.08	0.56	0.37	0.05	0.08	0.65	1.23	0.27	0.87	0.1	0.53	0.67	6.02	8.17	28.03	0.49	10.56	7.09	17.87	1.71	0.85	0.78	11.11	24.26	2.6	5.06	1.48	2.71	14.99	3.58	2.35	0.74	3.13	4.64	6.52	1.32	0.36	8.02	3.28	15.26	4.19
APLN	0.14	0.07	0.2	0.05	0.08	0.04	0.12	0.07	0.14	0.08	0.03	0.11	0.54	0.36	0.14	0.44	0.1	0.05	0.07	0.06	0.07	0.04	0.4	0.1	0.09	0.19	0.06	0.03	0.09	0.15	0.47	0.23	0.07	0.13	0.08	0.04	0.12	0.12	0.11	0.24	0.11	0.11	0.09	0.12	0.07	0.2	0.53	0.1	0.08
APLNR	0.39	0.35	0.19	0.29	0.14	0.41	0.19	0.73	0.62	0.41	0.79	0.45	0.39	0.41	0.5	0.23	0.44	0.65	0.52	0.19	0.29	0.18	1.67	0.39	1.53	0.35	0.22	3.62	0.21	0.58	0.92	0.36	1.96	0.48	0.5	0.03	2.94	7.02	0.12	0.23	0.39	1.18	2.84	0.5	0.07	0.48	0.71	2.37	1.04
APOA4	0	0	0.09	0.33	0	0.26	0.29	0.05	0.14	0.07	0.14	0	0	0.17	0	0.05	0.12	0	0.04	0	0.07	0.05	0.2	0.02	0.02	0.2	0.4	0.05	0.31	0.82	0.24	0.07	0.41	0.41	0.2	0.3	0	0	0.14	0.42	0.03	0.03	0.11	0.02	0.26	0.17	1.58	0.03	0.08
APOA5	2.77	0.55	0.39	0.03	0.41	1	0.04	0.04	0.16	1.39	0.42	0.04	0.19	0.4	0.51	6.53	2.19	0.06	0.16	0.85	0.67	0.32	0	0.51	0.46	3.45	0.26	0.06	1.23	1.63	0.18	0.37	11.03	4.37	1.63	0.36	0.02	0.03	1.52	1.93	1.7	0.67	0.13	0.46	0.37	9.98	22.55	0.1	2.27
APOBEC1	0	0	0	0	0	0	0.04	0	0	0	0	0	0	0	0	0	0	0	0	0	0.04	0	0	0	0.04	0	0	0	0.19	0.1	0	0	0	0	0	0	0	0.09	0	0	0	0	0.04	0	0.06	0	0	0	0
APOBEC3D	0.29	0.12	0.16	0.6	0.48	0.22	0.23	0.35	0.69	0.44	0.16	0.12	0.3	0.14	0.48	0.35	0.02	0.34	0.13	0.52	0.22	0.18	0.49	0.15	0.45	0.2	0.16	0.9	0.27	0.43	0.52	0.14	0.65	0.41	0.11	0.17	0.72	2.14	0.21	0.29	0.68	0.14	0.34	0.28	0.27	0.26	0.61	0.48	0.26
APOBEC3G	0.61	0.97	0.59	0.61	1.12	0.52	0.79	0.56	1.91	0.93	0.49	0.49	0.96	1.32	0.95	0.54	1.06	0.39	0.41	1.54	1.36	1.21	1.6	0.59	0.91	1.13	1.01	1.15	0.65	0.75	1.19	0.81	1.04	0.89	0.56	0.93	3.04	4.75	0.87	0.69	3.73	0.29	1.67	1.15	0.63	0.98	1.22	1.86	1.37
APOBR	0.41	0.47	0.34	0.11	0.7	0.35	0.41	0.51	0.4	0.41	0.18	0.1	0.35	0.35	1.15	0.22	0.31	0.09	0.08	0.33	0.33	0.5	1.37	0.18	0.34	0.71	0.19	0.53	0.36	0.59	2.26	0.61	0.41	0.44	0.44	0.31	0.9	1.15	0.27	0.37	1.48	0.11	1.03	0.97	0.32	0.81	0.94	0.51	0.45
APOC1	1.91	3.32	0.94	2.5	15.78	1.88	2.69	3.31	1.73	2.17	2.75	2.18	6.93	5.92	16.12	1.46	1.86	2.37	5.8	4.12	3.67	8.84	6.7	1.63	4.55	4.25	6.03	4.79	3.38	9.01	18.79	4.47	3.71	3.09	3.13	4.74	14.87	17.99	3.33	8.32	36.99	28.27	18.21	13.82	5.56	2.39	8.1	2.47	0.97
APOC1P1	0	0	0	0	0.36	0	0	0	0	0	0	0.09	0.33	0	0.07	0	0	0.37	0	0.41	0	0.53	0	0	0.25	0.05	0.09	0	0.34	0	0	0	0.08	0	0	0	0.6	0	0	0	0.39	0	0	0	0	0	0	0	0
APOC2	0	0.03	0.18	0.23	1.78	0.07	0.29	0	0	0.49	0	0.18	0.15	0	0.16	0	0.26	0.12	0	0.02	0	0.24	0.47	0.17	0	0	0	0.93	0.07	0.09	0.46	0.53	0.05	0.34	0.07	0.18	0.13	0.45	0.08	0	1.01	0.42	0.36	0.05	0.76	0.54	0.48	0.44	0
APOC4-APOC2	0.57	0.35	0.1	0	2.64	0.11	0.44	0.19	0.2	0.15	0.07	0.26	0.32	0	1.21	0.09	0.47	0.16	0.57	0.85	0.52	1.22	0.87	0.39	0.78	0.16	1.1	0.29	0.92	0.79	0.78	0.46	0.87	0.2	0.48	1.11	1.47	1.97	0.07	1.52	5.21	4.14	2.14	0.7	0.53	0.15	0.04	0	0.21
APOE	10.82	8.29	4.83	4.7	24.71	4.46	8.35	7.21	10.56	8.1	7.11	7.71	16	8.87	35.69	6.45	6.8	4.26	5.6	22.4	9.44	13.26	9.74	5.33	31.05	12.09	5.79	16.39	13.11	20.39	37.12	17.76	6.63	10.3	18.17	6.86	60.56	84.32	11.27	10.99	87.51	13.31	25.82	26.03	4.08	9.04	25.36	7.78	6.03
APOL1	3.2	1.47	1.87	1.96	4.11	1.78	1.52	2.91	8.46	1.61	1.15	1.34	2.44	3.99	3.67	2.04	2.04	1.01	1.2	2.38	2.96	2.22	13.13	1.43	5.09	3.63	4.65	5.54	2.61	4.17	9.73	8.09	3.7	4.93	2.19	2.37	7.56	24.95	2.74	1.88	7.58	1.22	3.15	4.84	1.62	3.87	3.41	5.44	3.95
AQP10	0	0.02	0.01	0	0	0.04	0.04	0.02	0	0.05	0	0.02	0	0	0	0.01	0	0	0	0	0.08	0.02	0	0	0.02	0.03	0	0.03	0.02	0	0	0	0	0.01	0	0	0.06	0.07	0	0	0	0	0.01	0	0.02	0.12	0	0	0
AQP12A	74.77	75.19	68.18	108.44	32.66	44.45	103.61	29.37	254.72	109.36	95.51	127.96	71.83	69.56	132.72	64.05	25.1	189.75	23.02	121.73	69.6	171.71	58.73	33.03	106.87	28.7	28.77	55.79	46.4	50.23	20.32	65.21	138.83	35.27	79.12	79	23.47	39.23	122.21	44.91	87.66	149.21	39.15	49.26	88.56	54.33	68.34	20.09	32.51
AQP12B	146.62	134.32	204.17	130.52	77.47	176.43	321.64	104.61	432.27	190.36	273.27	213.12	127.11	152.69	271.16	119.6	100.21	309.01	145.47	169.69	94.16	263.58	121.9	107.2	153.01	118.94	53.67	203.06	103.02	179.05	66.92	118.22	246.54	112.21	304.94	140.87	89.53	12.8	196.26	125.37	178.33	215.87	105.56	123.19	233.24	100.08	80.49	40.74	102.5
AQP5	0.25	0.41	0.45	0.78	1.09	0.26	0.16	0.2	1.95	0.35	0.16	0.13	0.35	0.86	0.4	0.16	0.25	0.26	0.31	0.8	0.64	0.1	2.71	0.12	0.25	0.42	3.32	1.24	1.03	0.8	1.17	0.65	1.12	0.3	0.16	1.91	0.63	9.85	0.37	0.4	1.63	0.12	1.2	0.17	0.49	0.15	0.77	1.24	0.81
AQP6	0	0.05	0.01	0.03	0.02	0	0	0.01	0.06	0.21	0.04	0	0.07	0.02	0.02	0.04	0.13	0	0.06	0	0.07	0.1	0.04	0.05	0	0.02	0.08	0.03	0.02	0.04	0	0	0.01	0.05	0.09	0.08	0.09	0.79	0.03	0.03	0.07	0.01	0.01	0.01	0	0.01	0.12	0	0.01
AQP8	176.89	200.23	200.96	65.35	154.32	214.79	207.86	127.24	206.89	170.58	297.47	263.31	89.57	118.02	208.67	226.32	184.37	248.69	142.54	104.02	181.27	191.53	46.22	124.57	108.82	194.81	74.15	257.05	296.71	213.69	73.75	77.99	266.98	144.21	229.01	200.05	82.65	5.6	252.6	225.14	162.48	327.17	211.86	175.85	200.94	136.76	153.65	52.81	184.09
AQP9	0.1	0.06	0.05	0.03	0.15	0.08	0.08	0.06	0.18	0.08	0.05	0.17	0.1	0.22	0.22	0.12	0.19	0.01	0.07	0.19	0.03	0.05	1.52	0.06	0.14	0.22	0.16	0.04	0.09	0.11	3.55	0.42	0.28	0.04	0.07	0.11	0.29	1.47	0.06	0.03	0.61	0.15	0.26	0.27	0.16	0.32	1.05	0.29	0.3
ARC	0.03	0.07	0.03	0.03	0.26	0.03	0.1	0.12	0.05	0.05	0.01	0.15	0.14	0.09	0.08	0.68	0.17	0.07	0.12	0.07	0.12	0.05	0.16	0.05	0.29	0.48	0.08	0.11	0.17	0.08	0.17	0.16	0.1	0.06	0.09	0.08	0.18	0.29	0.25	0.09	0.55	0.03	0.24	0.13	0.01	0.15	0.16	0.11	0.22
AREG	0.37	0.53	0.25	2.59	7.21	0.37	0.26	0.45	0.23	0.64	0.06	0.53	1.13	0.37	1.19	0.23	0.34	0.1	0.11	2.63	0.76	0.22	1.91	0.25	0.76	5.77	1.29	0.53	0.76	1.77	4.07	5.23	0.34	0.74	2.6	0.4	0.91	4.25	1.21	0.4	1.97	0.22	0.11	2.38	0.25	1.46	1.47	0.78	0.66
ARHGAP15	0.35	0.41	0.34	0.51	0.67	0.11	0.16	0.43	1.84	0.54	0.26	0.78	0.44	0.55	0.29	0.2	0.56	0.5	0.54	0.62	0.22	0.49	0.81	0.22	0.96	0.65	0.32	1.26	0.32	0.88	1.82	0.4	0.63	0.36	0.67	0.19	2.43	14.44	0.3	0.53	1.91	0.44	1.3	0.73	0.33	0.41	1	0.7	1.4
ARHGAP40	0	0.06	0.03	0.18	0.08	0.03	0.04	0	0.08	0.45	0.06	0.04	0.17	0	0.24	0.03	0	0.02	0.1	0	0.04	0.06	0.11	0.03	0.01	0.01	0.07	0.01	0.05	0.72	0.1	0.02	0.02	0.3	0.75	0.2	0.5	0.94	0.13	0.61	0.08	0.11	0.07	0.47	0	0.06	0.44	0	0.03
ARHGAP42	0.27	0.24	0.21	0.19	0.21	0.15	0.34	0.27	0.28	0.15	0.11	0.17	0.48	0.69	0.32	0.22	0.22	0.19	0.1	0.64	0.21	0.31	0.55	0.17	0.49	0.39	0.1	0.4	0.25	0.49	0.83	0.24	0.26	0.2	0.18	0.15	0.72	2.64	0.23	0.39	0.64	0.18	0.47	0.4	0.22	0.64	0.57	0.25	0.59
ARHGDIB	8.53	5.85	8.73	6.41	13.57	6.38	8.03	7.77	16.33	11.09	4.81	5.9	13.87	10.52	20.02	6.88	10.16	4.76	4.58	9.48	10.05	14.78	20.19	7.15	15.07	19.84	5.77	17.2	7.44	14.89	34.31	15.04	14.34	13.31	9.47	7.87	26.93	87.54	7.87	8.05	35.16	5.57	22.48	19.86	8.87	11.43	14.58	36.1	17.61
ARHGDIG	45.28	42.81	67.14	31.23	47.95	54.13	57.68	35.08	28.27	88.62	30	39.16	37.19	59.97	43.28	55.62	65.39	49.59	54.37	31.58	50.22	28	43.4	45.21	59.53	54.85	35.62	25.27	37.57	29.47	54.01	52.02	57.81	84.17	62.24	62.45	52.95	2.66	85.49	49.87	24.57	75.49	47.33	65.64	55.05	51.93	80.28	53.73	54.15
ARHGEF4	13.39	12.39	13.9	16.75	9.69	14.61	17	11.36	17.85	13.95	10.99	10.86	13.57	8.68	16.48	9.89	8.44	10.78	14.91	16.27	14.31	13.2	3.44	11.3	5.93	17.46	18.87	10.98	18.87	14.88	15.23	14.65	12.73	14.86	10.64	18.48	14.69	3.46	17.42	16.13	15.19	10.83	11.46	15.57	10.85	17.54	31.69	15.05	17.7
ARL11	0.03	0	0.03	0.02	0.05	0.05	0.04	0.05	0.03	0.06	0.02	0.02	0.09	0.04	0.12	0.01	0.04	0	0.02	0.04	0.06	0.11	0.16	0.04	0.04	0.08	0.04	0.11	0.05	0.09	0.23	0.09	0.09	0.06	0.03	0.04	0.07	0.09	0.04	0.05	0.31	0	0.17	0.14	0.03	0.08	0.02	0.06	0.05
ARL14	2.38	2.07	4.66	0.87	5.33	2.05	3.42	1.08	4.29	2.49	0.33	6.01	2.69	1.98	2.16	1.71	4.03	4.18	2.09	1.95	2.7	1.89	7.37	2.16	2.03	6.25	2.66	2.04	4.58	3.86	3.52	2.9	2.77	2.8	2.27	0.9	4.07	2.28	3.58	2.09	2.16	1.6	2.48	4.04	9.44	7.87	4.68	5.63	5.14
ARL4C	1.63	1.14	0.79	1.37	2.8	1.02	1.73	1.65	1.57	1.75	0.63	2.15	1.45	2.38	2.17	1.37	1.14	0.99	0.86	2.56	1.14	1.59	2.78	1.21	1.95	2.35	1.24	1.95	2.09	1.82	8.49	3.96	1.14	2.22	1.35	1.47	8.07	14.23	1.91	1.23	3.35	1.1	1.44	2.49	1.74	2.39	4.32	5.02	2.98
ARL4D	0.49	0.87	0.57	0.97	1.37	0.77	0.72	0.82	2.76	0.81	0.52	0.11	0.45	2.78	0.78	1.03	0.96	0.46	0.34	0.8	1.12	1.31	0.75	0.79	1.36	1.36	1.95	0.78	0.85	1.08	1.32	1.64	1.22	1.45	0.56	0.75	1.02	8.77	0.54	0.69	1.73	0.4	0.36	0.72	0.85	1.31	1.3	1.46	1.03
ARL9	0.11	0.09	0.04	0.11	0	0.02	0	0.03	0.07	0.03	0.03	0.06	0.03	0.24	0.07	0.08	0.04	0.03	0	0.06	0.03	0	0.02	0	0.37	0.06	0	0.1	0.03	0.03	0.05	0.03	0.08	0.03	0.05	0	0.12	0.34	0	0.06	0.06	0.07	0.08	0.03	0.07	0.2	0.07	0.07	0.03
ARMH4	0.16	0.11	0.25	0.11	0.62	0.13	0.17	0.26	0.54	0.32	0.17	0.12	0.41	0.55	0.47	0.16	0.17	0.05	0.14	0.45	0.32	0.46	0.41	0.18	0.38	0.23	0.08	0.25	0.18	0.31	0.37	0.23	0.78	0.28	0.17	0.29	0.28	1	0.27	0.55	0.61	0.1	0.32	0.16	0.18	0.17	0.17	0.41	0.31
ARNTL2	0.46	0.18	0.17	0.58	0.42	0.24	0.71	0.35	0.46	0.39	0.06	0.09	0.46	0.78	0.64	0.27	0.24	0.12	0.28	0.73	0.41	0.49	1.48	0.39	0.44	0.63	0.47	0.36	0.56	0.47	1.43	0.78	0.4	0.43	0.31	0.25	1.76	2.17	0.43	0.22	0.9	0.1	1	0.77	0.38	1.03	0.3	1.73	0.48
ARPC1B	23.81	19.15	19.32	24.9	31.87	20.26	22.55	20.06	37.17	17.85	11.71	10.31	26.43	40.93	35.2	22.1	20.88	9.27	19.31	18.48	24.11	23.87	36.07	17.99	26.63	39.34	37.35	24.41	23.42	29.69	78.43	43.18	26.69	26.12	26.12	26.69	75.13	104.92	18.75	20.85	51.62	10.34	34.6	41.38	18.39	27.04	23.41	81.07	40.5
ARPC3P4	0	0.19	0.2	0.17	0	0.07	0.15	0.26	0.52	0.09	0.31	0.2	0	0.14	0.11	0	0.22	0.21	0.16	0.09	0.17	0.58	0	0.07	0.24	0	0.19	0.13	0.09	0	0.24	0.42	0.08	0.36	0.15	0.09	0.49	0.26	0.08	0.2	0.19	0.35	0.26	0.32	0	0.09	0.41	0.32	0
ARSDP1	0.04	0.03	0	0	0.03	0	0.02	0	0.07	0.03	0.02	0.06	0.06	0	0	0	0	0	0	0	0.03	0.03	0.02	0	0	0	0.03	0.04	0	0	0	0	0	0	0	0	0	0	0	0	0	0	0	0	0	0	0	0.03	0
ARSF	0.02	1.2	1.01	0.09	0.16	0.44	0.01	0.12	0.04	0.75	0.2	0.02	0	0.05	0.04	0.36	0.34	0	0	0.15	0.51	0.38	0.03	0.1	0.05	0.08	0.04	0.01	0.15	0.29	0.03	0.1	0.14	0.13	0.07	0.2	0.05	0	0.12	0.38	0.3	0	0.02	0.22	1.71	0.42	0	0.1	0.3
ARSI	0.03	0.03	0.08	0.11	0.05	0.09	0.01	0.03	0.37	0.13	0.05	0.03	0.09	0.11	0.09	0.07	0.06	0.06	0.09	0.02	0.09	0.11	0.4	0.12	0.16	0.12	0.18	0.07	0.05	0.06	0.14	0.11	0.11	0.08	0.02	0.08	0.24	0.87	0.03	0.06	0.16	0.09	0.28	0.19	0.03	0.23	0.15	0.09	0.3
ART3	3.23	5.68	5.58	0.49	0.48	0.35	0.83	0.45	11.94	0.23	1.92	3.19	2.91	0.61	0.48	3.72	2.15	1.13	1.01	1.66	14.03	1.09	0.27	0.16	1.75	3.77	1.48	4.02	2.1	0.42	0.87	0.07	0.66	0.13	1.26	1.42	0.44	19.32	1.9	1	1.8	0.31	0.87	1.52	4.5	3.93	1.58	1.61	5.69
ASB11	0.04	0.04	0.01	0.06	0.05	0.08	0.06	0.02	0.03	0.04	0.01	0.04	0	0.07	0.04	0.01	0.04	0	0.02	0.03	0.04	0.01	0.02	0.01	0.02	0	0.07	0	0.04	0.08	0.1	0	0.01	0	0.02	0.02	0	0	0	0.08	0.04	0.59	0.17	0.01	0	0.04	0	0.12	0.03
ASB14	0.69	0.79	0.78	0.95	0.49	0.59	0.5	0.52	0.77	0.82	0.33	0.32	1.02	0.86	0.54	1	0.65	0.44	0.78	0.73	1.1	1.11	1.49	0.4	0.47	0.71	0.79	0.48	0.6	0.72	0.61	1.35	0.43	0.8	0.5	0.29	0.65	0.44	0.74	0.62	0.52	0.51	0.23	0.85	1.16	1.19	2.01	0.56	0.52
ASB2	0.2	0.07	0.24	0.19	0.33	0.14	0.15	0.19	0.23	0.15	0.05	0.13	0.78	0.22	0.13	0.08	0.21	0.08	0.13	0.2	0.13	0.12	0.51	0.09	0.76	0.13	0.12	0.46	0.22	0.59	0.33	0.1	0.69	0.35	0.1	0.08	0.72	0.68	0.04	0.19	0.47	0.06	0.3	0.18	0.09	0.21	0.34	0.09	0.23
ASF1B	0.19	0.08	0.1	0.03	0.24	0.17	0.15	0.27	0.26	0.12	0.08	0.02	0.26	0.25	0.49	0.15	0.24	0.12	0.28	0.3	0.2	0.08	0.2	0.06	0.32	0.82	0.43	0.24	0.23	0.26	0.83	0.35	0.26	0.32	0.14	0.29	1.6	0.15	0.14	0.07	0.61	0.06	0.68	0.73	0.17	0.22	0.19	0.34	0.36
ASPHD2	0.19	0.23	0.25	0.14	0.09	0.17	0.19	0.26	0.32	0.17	0.09	0.12	0.2	0.29	0.06	0.25	0.17	0.07	0.32	0.23	0.21	0.23	0.53	0.16	0.21	0.26	0.31	0.38	0.32	0.21	0.28	0.26	0.16	0.31	0.26	0.16	0.5	0.42	0.27	0.28	0.28	0.04	0.17	0.13	0.09	0.17	0.42	0.4	0.23
ASPM	0.03	0	0.04	0	0.12	0.02	0.02	0	0.02	0.03	0.02	0.01	0.05	0.11	0.11	0.06	0.05	0.01	0.11	0.06	0.03	0.01	0.02	0.02	0.57	0.04	0.03	0.02	0.02	0.05	0.15	0.11	0.01	0.1	0.03	0.05	0.23	0.02	0.01	0.01	0.08	0.01	0.11	0.12	0.02	0.06	0.03	0.03	0.11
ASPN	1.26	0.95	1.78	0.84	1.36	0.59	0.9	1.44	2.73	0.65	0.93	2.15	1.26	0.48	1.49	0.42	1.02	1.48	0.28	2.34	1.2	1.33	1.54	0.8	3.11	3.27	0.72	6.04	0.95	3.27	1.8	0.67	1.85	2.07	1.2	0.56	1.47	50.04	1.1	0.65	5.9	3.32	2.16	1.19	0.94	2.1	1.68	1.32	1.86
ASS1	18.63	14.49	16.02	19.77	28.55	11.01	15.45	16.62	25.68	28.23	9.51	20.53	22.99	25.91	18.34	20.68	17.88	13.64	14.38	18.83	24.91	16.72	30.41	10.76	13.09	37.37	29.54	16.98	18.55	19.44	38.64	21.38	25.05	24.88	20.48	18.73	28	41.35	15.95	17.7	33.06	11.86	18.96	32.46	17.32	27.03	24.28	56.67	22.77
ATG9B	0.24	0.64	0.62	0.2	0.57	0.23	0.23	0.48	0.65	0.3	0.04	0.3	0.26	0.36	0.09	0.16	0.56	0.06	0.41	0.44	0.53	0.19	0.25	0.11	0.34	0.15	0.2	0.12	0.72	0.23	0.29	0.18	0.38	0.19	0.11	0.12	0.34	1.08	0.28	0.36	0.65	0.39	0.53	0.12	0.62	0.45	0.4	0.69	0.13
ATOH1	0	0	0	0	0	0.01	0.02	0	0	0	0	0	0	0	0	0	0	0	0	0	0	0	0.01	0	0	0	0.03	0.02	0	0.02	0	0	0.01	0	0	0	0	0	0	0	0	0	0.03	0	0.02	0	0	0	0
ATP10A	0.15	0.19	0.2	0.06	0.19	0.13	0.15	0.28	0.33	0.11	0.18	0.04	0.23	0.11	0.11	0.12	0.13	0.08	0.03	0.23	0.17	0.31	0.6	0.18	0.47	0.3	0.13	0.27	0.3	0.97	0.25	0.22	0.41	0.18	0.12	0.27	0.21	1.66	0.24	0.05	0.71	0.01	0.12	0.09	0.04	0.15	0.05	0.11	0.19
ATP1A3	0.15	0.24	0.19	0.09	0.06	0.06	0.06	0.31	0.1	0.09	0.15	0.17	0.2	0.08	0.12	0.03	0.22	0.14	0.08	0.19	0.25	0.24	0.18	0.13	0.08	0.08	0.05	0.3	0.14	0.19	0.09	0.17	0.13	0.07	0.22	0.2	0.24	0.5	0.21	0.13	0.25	0.27	0.17	0.23	0.04	0.19	0.11	0.13	0.18
ATP2C2	1.11	0.09	0.39	0.19	2.12	0.12	0.06	0.17	0.48	0.26	0.27	2.19	0.2	0.15	0.27	0.22	0.34	0.75	1.15	1.1	0.28	1.19	3.9	1.22	0.53	0.43	0.29	0.72	0.25	0.11	3.26	0.2	0.3	0.05	0.18	0.31	0.53	1.44	1	0.09	0.13	0.84	0.62	3.86	1.69	0.71	3.77	1.58	0.85
ATP4A	0.53	5.33	1.68	78.81	3.54	4.05	0.14	1.21	1.74	9.51	9.33	1.15	3.45	8.28	1.33	4.14	4.01	2.4	4.16	7.24	4.49	0.38	6.13	0.11	0.52	3.22	10.06	7.3	2.88	0.74	0.64	13.59	5.12	12.31	1.24	7.85	0.17	0.65	15.02	2.62	1.63	5.39	0.4	3.34	4.37	0.69	3.8	0.31	3.01
ATP5MC1P4	0	0	0	0	0	0.1	0.1	0	0	0	0	0	0	0	0	0	0	0	0	0	0.11	0	0.1	0	0.11	0	0	0	0	0	0.22	0.11	0	0	0	0	0	0	0	0	0.25	0	0	0	0	0	0	0.15	0
ATP5MC1P5	0	0	0	0	0	0	0	0	0	0	0	0	0	0	0	0	0	0	0	0	0	0	0	0	0	0	0	0	0	0	0	0	0	0	0	0	0	0	0	0	0	0	0	0	0	0	0	0	0
ATP6V0D2	0	0.06	0	0	0	0	0	0	0	0	0.01	0	0.01	0.02	0.03	0	0	0.02	0	0.01	0.09	0.02	0	0	0.03	0	0	0.02	0.01	0.01	0.02	0.05	0	0	0.08	0.03	0.02	0.07	0.01	0	0.08	0	0.04	0	0	0.01	0	0.05	0.06
AUNIP	0.21	0.03	0.1	0.01	0.03	0.09	0.09	0.08	0.13	0.13	0.07	0.08	0.15	0.13	0.14	0.1	0.17	0.13	0.15	0.08	0.13	0	0.09	0.14	0.14	0.08	0.09	0.1	0.11	0.06	0.07	0.13	0.17	0.09	0.04	0.03	0.06	0.17	0.2	0.12	0.22	0	0.24	0.22	0.06	0.1	0.05	0.22	0.24
AURKA	0.65	0.21	0.45	0.43	0.47	0.25	0.63	0.31	0.76	0.49	0.15	0.12	0.98	0.46	0.72	0.39	0.47	0.19	0.43	0.61	0.37	0.42	0.87	0.22	1.59	0.59	0.48	0.45	0.31	0.29	1.16	0.58	0.56	0.66	0.55	0.78	0.58	0.28	0.28	0.25	0.68	0.16	0.47	0.59	0.57	0.51	0.29	0.64	0.98
AURKB	0.07	0.13	0.14	0.14	0.77	0.17	0.36	0.21	0.36	0.12	0.34	0.18	0.58	0.05	0.88	0.13	0.42	0	0.33	0.32	0.36	0.42	0.14	0.11	1.6	0.41	0.07	0.17	0.13	0.6	0.9	0.7	0.68	0.56	0.22	0.39	3.15	0.1	0.2	0.18	0.88	0.13	0.34	0.48	0.24	0.27	0.24	0.39	0.58
AXDND1	0.22	0.2	0.11	0.2	0.24	0.03	0.05	0.12	0.15	0.59	0.06	0.12	0.14	0.15	0.46	0.16	0.07	0.24	0.01	0.44	0.19	0.39	0.05	0.03	0	0.21	0.09	0.09	0.31	0.36	0.07	0.16	0.11	0.29	0.15	0.18	0.05	0.3	0.1	0.36	0.09	0.09	0	0.22	0.16	0.21	0.08	0.68	0
AXL	1.1	1.12	1.64	0.85	1.64	1.03	1.23	1.39	1.48	1.07	0.67	0.43	2.92	1.48	1.53	1.07	1.61	0.54	0.39	2.35	1.1	1.34	1.53	1.15	2.28	3.61	1.43	1.95	1.62	3.01	1.75	1.6	4.07	2.83	1.98	0.85	1.8	18.16	1.64	1.4	6.38	0.61	1.56	2.34	1.14	2.09	2.31	0.87	2.14
AZGP1	326.47	396.97	401.79	175.76	369.59	388.8	217.7	189.47	348.66	214.46	282.2	264.6	255.4	137.69	280.66	258.67	244.31	243.54	175.58	410.26	133.11	152.83	195.69	168.99	158.51	435.7	220.57	202.43	523.12	345.15	220.17	172.84	471.85	163.87	309.48	236.63	165.45	18.45	342.98	612.3	312	271.59	160.58	253.26	534.3	433.86	654.84	141.64	242.73
B2M	545.94	389.37	525.12	524.72	907.15	388.86	467.59	354.88	1327.04	582.57	290.84	436.58	705.79	858.75	894.6	386.33	470.71	270.56	319.31	646.72	915.17	689.83	1031.62	277.66	687.92	1140.46	836.49	670.73	592.26	912.07	1720.13	849.75	801.19	568.02	508.15	647.62	1411.78	4254.28	393.28	482	1429.6	410.35	1151.26	933.75	479.04	803.69	718.63	2731.35	948.36
B3GALNT2	14.99	9.95	14.91	7.77	10.52	12.7	9.57	8.93	9.36	17.26	8.02	10.18	19.67	16.28	10.44	10.35	16.61	7.38	7.52	12.15	13.47	15.79	16.43	11.5	6.6	15.55	11.45	6.03	13.41	13.18	9.72	15.24	16.6	20.06	10.77	8.22	12.35	5.46	12.42	16.1	12.75	6.82	10.09	15.14	16.59	17.24	17.9	6.75	14.37
B3GALT2	0.03	0.06	0.04	0.07	0.06	0.03	0.02	0.11	0.04	0.07	0.04	0.06	0.11	0.04	0.1	0.03	0.05	0.08	0.04	0.03	0.3	0.08	0.52	0.02	0.13	0.03	0.04	0.36	0.02	0.12	0.24	0.16	0.15	0.12	0.09	0.22	0.12	0.41	0.04	0.05	0.18	0.02	0.06	0.1	0.05	0.1	0.02	0.23	0.13
B3GALT4	1.26	1.39	1.61	0.92	1.72	0.94	1.94	1.63	1.42	1.37	0.41	0.47	1.33	1.65	2.23	0.92	1.82	0.41	1.41	1.68	2.48	1.33	0.89	0.9	1.09	3.25	1.12	2.03	1.3	2.52	1.96	1.62	1.56	1.38	1.63	1.72	2.74	5.54	1.2	2.15	3.15	0.33	0.92	1.97	0.81	1.29	1.94	3.91	1.58
B3GAT2	0.47	0.38	0.79	0.35	0.37	0.6	0.6	0.45	0.71	0.56	0.52	0.8	0.33	0.28	0.33	0.37	0.35	0.71	0.42	0.65	0.32	0.66	0.5	0.41	0.33	0.43	0.68	0.58	0.59	0.91	0.45	0.76	0.45	0.77	0.4	0.33	0.54	1	0.47	0.57	0.52	0.67	0.54	0.46	0.53	0.29	0.76	0.98	0.64
B3GAT3P1	0	0	0	0.05	0	0	0	0	0	0	0	0	0	0	0	0.04	0	0	0	0	0	0	0	0	0	0.04	0	0	0	0	0	0	0	0	0	0	0	0	0	0	0	0	0	0	0	0	0	0	0
B3GNT3	1.54	0.25	0.08	0.9	0.13	0.66	0.58	1.43	1.02	1.59	0.8	0.47	0.76	1.47	1.05	2.7	0.43	0.12	1.18	0.08	2.45	1	5.72	0.86	1.19	2.4	6.29	1.7	2.35	1.2	4.29	1.72	0.76	0.56	0.98	0.82	4.28	3.25	1.52	2.16	0.58	0.6	1.81	0.72	0.85	2.02	0.15	7.49	1.64
B3GNT6	0	0	0	0	0	0.01	0	0	0	0	0	0	0	0	0	0	0	0	0	0	0	0	0.01	0	0	0	0	0	0.12	0	0	0	0.01	0	0	0	0	0.04	0	0.01	0.01	0	0	0	0	0	0	0	0
B4GALNT2	0	0.02	0.01	0	0	0.01	0	0	0.02	0.01	0	0.01	0	0	0.01	0	0	0	0	0	0	0	0.02	0	0	0	0	0.01	0	0.02	0	0	0	0	0	0	0	0.02	0	0.01	0	0	0	0	0	0	0	0	0
B4GALNT3	1.06	0.93	1.19	1.65	2.3	1.22	1.58	1.85	3.46	1.14	0.56	0.53	1.79	2.23	1.87	1.3	1.51	0.9	1.23	1.33	1.76	1.81	3.2	0.98	3.83	1.62	1.25	2.83	1.91	1.82	4.93	2.04	1.92	1.31	1.82	2.89	5.46	5.18	1.07	2.58	2.74	0.49	3.33	3.08	1.41	2.06	1.61	4.57	2.19
BACE1	61.64	47.18	57.61	28.16	32.76	39.19	28.09	37.28	130.87	61.55	80.6	80.96	55.73	46.5	42.43	21.91	63.38	85.38	57.45	61.71	40.26	68.6	34.13	30.77	46.06	51.72	21.66	101.17	37.81	55.24	22.68	22.01	55.53	42.82	35.79	44.4	30.26	17.6	51.34	50.5	45.04	103.16	40.99	46.57	37.44	43.19	34.36	33.26	44.44
BAIAP2L2	0.42	0.61	0.59	0.62	0.58	0.44	0.95	0.81	1.59	0.7	0.34	0.5	0.7	0.76	1.16	0.6	0.89	0.86	0.67	0.39	1.3	0.78	1.41	0.42	1.32	0.47	0.8	2.09	0.47	0.61	1.08	1.09	1.07	0.6	0.65	1.59	0.73	7.99	1.32	0.83	1.14	1.12	0.69	0.68	0.98	0.94	1.51	1.35	1.64
BANK1	0.28	0.26	0.16	0.15	0.49	0.12	0.21	0.45	0.27	0.15	0.05	0.07	0.6	0.44	0.24	0.19	0.09	0.04	0.23	0.43	0.43	0.37	0.21	0.17	0.33	0.4	0.29	0.24	0.15	0.61	0.37	0.47	0.4	0.55	0.15	0.47	0.34	1.05	0.11	0.18	0.94	0.06	0.24	0.08	0.14	0.29	0.1	0.38	0.58
BASP1	0.94	0.7	0.61	1.48	1.5	0.48	0.36	0.94	3.02	0.48	0.28	0.99	1.29	0.84	1.11	0.7	0.49	0.33	0.3	1.33	0.73	0.6	6.49	0.41	5.4	1.65	1.1	2.71	1	1.28	5.82	1.83	0.99	1.03	1.01	0.49	2.78	21.3	1.07	0.66	2.51	0.5	1.53	1.86	0.35	1.63	2.44	1.04	0.96
BATF	0.29	0.08	0.17	0.18	0.25	0.1	0.16	0.24	0.54	0.08	0.17	0.04	0.37	0.11	0.88	0.45	0.77	0	0.07	0.38	0.12	0.14	1.27	0.14	0.53	0.64	0.7	0.44	0.63	0.6	1.98	0.62	0.28	0.41	0.26	0.41	1.32	3.58	0.29	0.15	0.75	0.09	0.56	0.58	0.27	0.67	0.8	1.12	0.7
BBOX1	0.14	0.07	0.09	0.1	0.14	0.02	0.07	0.02	0.17	0.13	0.1	0.21	0.06	0.17	0.15	0.26	0.03	0.08	0	0.23	0.3	0.16	0.18	0.07	0.54	0.06	0.13	0.13	0	0.02	0.26	0.35	0.16	0.25	0.06	0.09	0.38	0.24	0.15	0	0.52	0.14	0.08	0.19	0.05	0.18	0	0.25	0.24
BBOX1-AS1	0.5	0.11	0	0	0	0	0	0	0	0	0	0	0	0	0	0	0.07	0	0	0	0	0	0	0	0	0	0	0	0.06	0	0.05	0	0	0.51	0	0	0	0.21	0	0	0	0	0	0	0	0.11	0	0.58	0
BCAR3	1.64	1.06	1.51	1.56	1.67	1.35	1.43	1.2	2.17	1.22	1.03	0.72	1.49	1.52	2.26	1.28	1.59	1.01	1.23	2.03	2.21	1.4	1.51	1.75	1.75	2.3	1.56	2.43	2.31	2.59	1.41	1.52	3.16	2.38	1.42	2.04	2.03	7.06	1.39	1.99	3.02	0.89	1.54	1.41	1.4	1.98	1.88	1.95	2.82
BCAS1	0.29	0.33	0.33	0.05	0.23	0.22	0.22	0.19	0.1	0.2	0.1	0.44	0.68	0.01	0.18	0.22	0.15	0.04	0.08	0.65	0.37	0.24	0.25	0.28	0.13	0.27	0.07	0.85	1.34	0.23	0.09	0.22	0.13	0.22	0.29	0.41	0.72	1.68	0.42	0.33	0.75	0.13	0.08	0.21	0.22	0.36	0.18	0.85	0.72
BCAS4	0.29	0.44	0.59	0.88	0.52	0.29	0.37	0.86	0.66	0.33	0.34	0.35	0.82	0.79	0.51	0.49	0.36	0.17	0.48	0.68	0.84	0.68	0.71	0.28	1.08	0.45	0.66	0.85	0.38	0.59	0.61	0.64	1.69	0.42	0.77	1.64	1.82	2.78	0.49	0.47	0.99	0.22	1.37	0.8	0.41	0.97	1.56	5.24	1.81
BCAT1	10.76	10.01	14.82	10.75	11.16	18.36	15.25	15.08	10.48	13.26	14.12	22.87	22.41	19.46	12.17	9.78	12.58	10.26	13.15	11.58	10.59	7.27	26.58	11.99	11.2	11.63	14.26	9.2	15.68	15.76	11.87	11.81	12.66	14.7	11.44	10.83	15.82	0.96	13.19	13.35	16.98	13.01	18.04	11.66	15.93	13.66	8.99	21.38	17.3
BCL11B	0.03	0.01	0.02	0.02	0.02	0.05	0.02	0.03	0.08	0.03	0.02	0.03	0.04	0.02	0.06	0.04	0.03	0.01	0.02	0.03	0.07	0.05	0.1	0.04	0.03	0.03	0.04	0.18	0.05	0.11	0.05	0.07	0.02	0.02	0.05	0.03	0.17	0.23	0.06	0.04	0.19	0.01	0.08	0.05	0.02	0.09	0.03	0.04	0.08
BCL2A1	0	0	0.06	0.2	0.46	0.06	0.04	0.15	0.76	0.33	0.06	0.27	0.24	0.1	0.9	0.11	0.09	0.09	0.13	0.1	0	0.1	3.82	0.04	0.41	0.47	0.38	0.21	0	0.17	7.02	0.38	0.22	0.24	0.06	0.23	0.98	15.61	0	0	2.13	0.06	1.09	1.13	0.04	1.07	1.94	0.96	0.29
BCO1	0.05	0	0.03	0.03	0.03	0	0.03	0	0.07	0.04	0.01	0.06	0.02	0	0.09	0.04	0	0	0	0.08	0.07	0.04	0.1	0	0.15	0.05	0.04	0.08	0.04	0.09	0.18	0.13	0.09	0.02	0.02	0.04	0.23	0.06	0.02	0.04	0.04	0.05	0.05	0.05	0	0.07	0.01	0.05	0.05
BDNF	0.06	0.04	0.03	0.04	0.02	0.03	0.05	0.05	0.09	0.06	0.07	0.07	0.05	0.13	0.03	0.02	0.08	0.08	0.03	0.05	0.08	0.05	0.02	0.04	0.08	0.01	0.06	0.04	0.03	0.09	0.05	0.03	0.1	0.07	0.06	0.05	0.09	0.09	0.06	0.03	0.11	0.06	0.04	0.03	0.04	0.08	0.09	0.04	0.05
BEAN1	0.68	0.59	0.74	0.12	0.24	0.26	0.41	0.17	0.36	0.79	0.26	0.13	0.31	0.53	0.26	0.37	0.73	0.46	0.19	0.26	0.62	0.29	0.2	0.34	0.07	0.8	0.14	0.26	0.28	0.46	0.24	0.46	0.3	1.51	0.41	0.31	1.15	0.17	0.35	0.61	0.65	0.06	0.11	0.37	0.36	0.47	0.72	0.39	0.21
BEGAIN	8.28	12.28	16.16	14.31	10.08	13.61	8.54	12.36	12.77	15.95	6.63	5.27	9.78	22.05	9.01	14.49	10.22	9.5	18.81	8.62	15.35	13.14	15.98	12.4	13.02	11.94	18.66	9.19	19.15	13.23	14.18	13.09	9.52	12.22	12.25	8.28	13.73	3.67	13.74	15.96	10.12	9.72	7.25	15.05	15.37	8.26	15.29	15.79	12.86
BEND4	0	0	0	0	0	0	0	0	0	0.03	0	0.03	0	0	0	0	0	0	0	0.01	0	0	0.01	0	0.02	0	0.01	0.01	0	0	0	0	0	0.01	0	0	0.03	0.03	0	0	0.01	0	0.01	0	0	0	0.01	0	0
BEND6	0.09	0.03	0.05	0.09	0.24	0.06	0.06	0.09	0.18	0.07	0.04	0.12	0.08	0.2	0.03	0.06	0.07	0.09	0.08	0.1	0.06	0.06	0.25	0.06	0.29	0.05	0.03	0.21	0.02	0.11	0.13	0.1	0.06	0.15	0.05	0.16	0.13	1.89	0.04	0.08	0.26	0.23	0.18	0.03	0	0.08	0.03	0.13	0.15
BFSP2	0.14	0	0	0	0	0	0	0	0	0	0	0	0	0	0	0	0	0	0	0	0	0	0	0	0	0	0	0	0	0	0	0	0	0.12	0	0	0	0.11	0	0	0	0	0	0	0	0	0	0.14	0
BGN	11.75	11.61	16.39	11.71	31.4	8.33	14.78	18.35	46.34	13.24	7.65	11.68	30.75	14.36	25.59	12.89	15.56	11.27	10.87	22.46	21.69	42.39	36.11	10.52	59.35	32.25	17.31	63.03	17.46	56.05	73.71	54.07	31.9	30.38	19.17	12.99	40.83	459.91	9.06	8.13	66.77	16.97	35.48	34.56	11.41	28.72	28.85	26.09	30.53
BHLHA15	244.75	134.76	92.98	126.97	159.89	108.56	68.59	73.76	139.55	181.34	52.5	37.58	190.37	111.57	112.75	266.57	194.2	37.2	56.01	257.6	173.85	175.29	107.24	130.4	55.93	308.94	59.99	27.84	261.4	114.61	156.88	228.43	116.73	261.32	119.8	62.85	88.12	0.96	159.04	107.31	114.89	72.51	53.54	200.44	129.37	385.88	654.52	47.03	144.93
BICDL2	52.83	68.56	85.27	119.39	80.04	75.09	55.84	49.82	98.37	79.25	42.65	55.97	80.21	84.84	57.95	50.13	56.32	52.12	70.44	44.51	81.15	91.93	49.82	48.09	67.23	73.77	136.31	39.54	89.99	70.97	102.84	83.57	48.51	60.06	73.01	84.23	101.51	27.41	101.52	55.48	45.7	51.1	41.39	105.47	91.5	91.99	74.11	69.43	70.76
BIK	1.11	0.89	0.96	0.37	2.27	0.97	0.52	0.86	1.01	0.46	0.65	0.35	0.46	1.14	0.84	0.44	1.33	0.29	0.73	0.4	0.6	0.59	0.6	0.3	0.44	1.38	0.55	1.25	0.98	0.4	0.8	1.13	0.62	0.81	0.78	0.8	2.62	2.55	0.8	0.89	1.42	0.1	0.79	3.04	0.65	1.05	2.43	4.15	1.44
BIRC3	1.95	1.45	1.7	2.56	5.97	1.74	1.76	1.23	5.55	2.28	0.92	1.23	3.53	5.07	5.97	1	2.33	0.53	1.16	2.94	1.99	2.19	4.63	1.35	2.17	2.82	3.03	4.59	1.73	3.9	17.44	4.32	2.41	1.76	2.64	3.83	8.36	19.83	1.42	1.93	9.03	1.14	3.63	8.22	1.43	4.38	4	38.27	6.2
BIRC5	0.35	0.2	0.15	0.28	0.53	0.13	0.26	0.13	0.35	0.24	0.04	0.01	0.2	0.28	0.33	0.23	0.22	0.18	0.33	0.28	0.14	0.09	0.18	0.27	1.29	0.4	0.24	0.19	0.18	0.28	1.09	0.65	0.15	0.55	0.09	0.53	1.03	0.28	0.23	0.08	0.54	0.08	0.34	0.77	0.16	0.7	0.48	0.28	0.45
BIRC7	0	0	0.06	0	0	0	0	0	0	0.03	0.03	0.06	0	0.07	0	0.14	0	0.03	0.02	0	0	0	0	0.02	0	0.05	0	0.02	0	0	0	0.05	0	0	0	0	0	0.12	0	0	0.03	0	0.03	0.05	0	0.06	0.03	0	0
BLK	0.05	0.02	0.06	0.05	0.02	0.03	0.03	0.09	0.1	0.02	0.04	0.04	0.07	0.04	0.15	0.09	0	0.02	0.06	0.15	0.09	0.09	0.14	0.03	0.1	0.1	0.06	0.09	0.06	0.07	0.06	0.06	0.13	0.25	0.03	0.21	0.26	0.62	0.15	0.13	0.87	0.02	0.19	0.11	0.08	0.02	0.22	0.06	0.06
BLM	0.31	0.27	0.51	0.2	0.35	0.11	0.18	0.14	0.23	0.32	0.15	0.04	0.53	0.23	0.21	0.1	0.23	0.04	0.2	0.44	0.31	0.38	0.15	0.12	0.23	0.61	0.07	0.24	0.33	0.41	0.41	0.3	0.22	0.67	0.35	0.35	0.67	0.51	0.16	0.23	0.58	0.07	0.31	0.34	0.53	0.31	0.35	0.39	0.34
BMP3	0	0.01	0	0.01	0.01	0.02	0.01	0.01	0.05	0.01	0.02	0.03	0.02	0	0	0.01	0.01	0.02	0	0.01	0.01	0.02	0.01	0.01	0.01	0.03	0.01	0.06	0.01	0.09	0	0	0.02	0.03	0.02	0	0.01	0.65	0.01	0.01	0.02	0	0.01	0	0	0.02	0	0.03	0
BMP4	1.42	0.91	0.86	1.29	0.88	0.88	0.82	1.83	1.93	1.52	0.9	0.53	0.73	0.64	0.73	1.27	0.65	0.74	0.65	1.23	1.4	2.19	2.13	1.16	4.26	1.55	0.77	3.3	0.62	2.26	1.55	1.39	1.54	3.55	0.45	1.08	2.16	8	1.13	1.47	1.73	0.76	0.84	1.27	1.22	1.15	1.52	1.73	3.57
BMP7	0.26	0.09	0.09	0.5	0.18	0.11	0.08	0.06	0.25	0.1	0.01	0.13	0.08	0.42	2.2	0.01	0.02	0.08	0.24	0.27	0.41	0.14	0.19	0.9	0.37	0.13	0	0.48	0.08	0.71	0.08	0.63	0.11	0.32	0.98	0.1	2.81	1.71	0.05	0.23	1.79	0.09	1.17	0.03	0.07	2.95	0.55	0.45	0.02
BMPR1AP2	0	0	0	0.18	0	0	0	0.15	0	0	0.08	0	0.11	0	0.18	0	0.12	0	0	0.21	0.17	0.07	0	0.17	0.17	0.01	0	0.09	0	0.09	0	0	0.3	0.08	0	0	0	0.12	0	0.09	0	0	0	0.14	0	0	0	0	0.22
BMS1P1	3.18	3.53	3.53	1.85	2.3	1.51	4.06	1.46	4.59	3.03	2.08	2.28	3.03	3	3.65	1.7	4.96	1.5	1.37	4.28	3.33	2.06	2.93	2.47	2.07	2.37	3.36	3.55	3.19	3.99	2.41	2.42	3.18	4.01	2.22	3.25	3.76	2.36	2.51	3.34	3.59	1.83	2.68	2.8	2.36	3.61	4.09	3.4	2.06
BMS1P15	0	0.07	0.06	0	0	0.03	0	0	0	0	0	0	0.06	0.05	0	0.02	0	0	0	0	0	0	0	0	0.03	0	0.04	0	0	0.04	0	0	0.1	0.03	0	0	0	0.12	0	0	0	0	0	0	0.04	0	0.08	0	0.07
BMS1P2	0.87	1.69	1.36	0.84	0.9	0.59	1.92	1.2	2.77	1.32	1.12	1.22	1.38	0.93	1.71	0.92	1.22	1	0.65	1.64	1.27	1.96	1.79	1.13	1.4	0.94	1.23	2.08	1.07	1.66	1.07	1.63	1.14	1.29	0.49	1.25	1.49	1.8	1.1	1.28	3.53	0.67	1.43	1.99	0.57	1.24	1.81	1.2	0.91
BMS1P4	1.16	0.31	0.7	0.15	0.8	0.48	0.64	0.47	0.25	0.8	0.32	0.69	1.59	0.31	0.96	0.47	0.92	0.55	1.09	1.7	0.26	0.65	0.49	0.96	0.05	0.98	1.32	0.41	0.38	1.34	0.85	2.07	0.43	0.74	0.7	0.5	0.9	0.15	0.82	1.13	0.75	0.35	0.45	0.98	0.62	0.76	1.93	0.14	0.28
BNC2	0.23	0.22	0.09	0.04	0.23	0.15	0.14	0.24	0.48	0.08	0.14	0.18	0.28	0.23	0.27	0.07	0.14	0.09	0.03	0.22	0.15	0.16	0.35	0.1	0.66	0.27	0.27	0.26	0.27	0.4	0.23	0.27	0.28	0.19	0.26	0.08	0.37	2.21	0.05	0.11	0.44	0.08	0.21	0.17	0.1	0.19	0.2	0.26	0.2
BNIP3	298.25	134.37	105.56	314.82	120.17	175.42	86.42	60.98	55.68	345.87	29.98	34.93	233.63	204.34	95.55	228.4	409.98	28.61	29.87	221.34	209.4	204.18	283.42	170.91	71.78	566.02	137.51	49.94	120.8	147.9	99.44	250.57	186.93	500.21	122.57	81	102.46	24.04	227.54	82.13	135.45	77.88	30.47	180.05	346.62	433.89	315.52	58.83	150.13
BNIP3P1	2.68	0.91	0.53	1.38	0.86	0.59	0.25	0.17	0.38	1.9	0.2	0.26	2.48	1.72	1.11	1.76	3.86	0	0.23	1.88	0.95	0.55	1.43	1	0.37	3.32	0.78	0.18	0.52	0.51	0.79	1.11	0.97	4.75	0.75	0.25	0.59	0.08	2.01	0.25	1.97	0.03	0.24	0.83	1.27	2.49	0.64	0.51	1.29
BPI	0	0	0	0.06	0.21	0.04	0	0.17	0	0	0.03	0.11	0.19	0	0.02	0.05	0	0	0	0.13	0.03	0.16	0.04	0	0.02	0.19	0	0.36	0	0.33	0.02	0.2	0.24	0.03	0	0.05	0	1.94	0	0.36	0.11	0	0.1	0	0.06	0.05	0.27	0	0
BPIFB1	0.08	0.04	0.02	0	0.02	0	0	0	0.02	0	0.02	0	0	0	0	0	0	0.05	0	0.02	0	0.02	0.03	0.02	0.02	0.05	0.04	0.01	0.34	0.23	0.02	0	0.07	0.08	0	0.08	0.03	0.04	0.05	0.24	0	0	0.04	0.02	0.05	0	0	0.08	0
BRD7P3	0.03	0	0.04	0	0	0.02	0	0	0.03	0.07	0.03	0.1	0	0.03	0	0	0	0.11	0.02	0.02	0	0.07	0.02	0.02	0.07	0	0	0.05	0.02	0.08	0	0.02	0.04	0.05	0.04	0.02	0.03	0.13	0	0	0	0	0.07	0.02	0	0.1	0.03	0.03	0.05
BRD9P2	0	1.09	0	0	0	0	1.01	0.9	1.75	1.84	0.4	1.53	1.9	1.24	1.07	0.74	0	1.25	0	1.07	0	0	0	0.4	0	0	2.6	1.97	2.69	3.97	0	1.61	3.5	1.43	0	0	1.55	2.05	0.42	0	0.61	0.77	0	0	1.91	4.2	0	0	0
BRI3P1	0	0.16	0.12	0.16	0.16	0.27	0.13	0.46	0	0.17	0.09	0	0.16	0.27	0	0	0.19	0	0.14	0.16	0	0	0	0.25	0.14	0.36	0.18	0.23	0	0	0.59	0	0.3	0	0.14	0.17	0	0	0	0.37	0.33	0	0	0	0.21	0.34	0.19	0	0
BRINP1	0.01	0.03	0.02	0	0	0.04	0.02	0.03	0.22	0.01	0.02	0.09	0.06	0.06	0.05	0.02	0.03	0	0.01	0.01	0.06	0.04	0.01	0.05	0.05	0.04	0.04	0.01	0	0.04	0.03	0.04	0.09	0.04	0.03	0.06	0.09	0.19	0.01	0.05	0.03	0.06	0	0.05	0.01	0.1	0.08	0.1	0.02
BRINP3	0	0	0	0	0.01	0	0	0.02	0.02	0	0.01	0.01	0	0.08	0.01	0.04	0	0.01	0	0.02	0	0.01	0.03	0.01	0	0	0	0.07	0.02	0.19	0.01	0	0.06	0	0.01	0	0.01	0.03	0.03	0	0	0.01	0.01	0	0	0.01	0.06	0	0.03
BRSK2	53.09	45.69	45.79	42.77	42.68	58.41	68.54	45.51	115.82	61.3	59.13	44.99	45.23	34.75	50.89	42.9	43.73	58.11	41.04	26.24	43.35	50.12	33.08	54.64	50.05	41.95	39.03	57.98	73.81	41.68	27.39	54.78	54.8	82.13	46.84	63.91	26.55	5.31	54.39	49.33	48.9	56.5	35.37	56.21	50.9	29.34	76.96	16.68	46.69
BST1	0.3	0.13	0.18	0.34	0.53	0.26	0.25	0.61	0.54	0.27	0.24	0.09	0.61	0.38	0.69	0.29	0.47	0.24	0.14	0.57	0.29	0.23	1.11	0.22	0.52	0.74	0.28	0.27	0.55	0.82	2.4	0.72	1.09	0.59	0.27	0.26	1.31	9.51	0.36	0.3	1.49	0.28	0.91	0.78	0.26	0.48	0.6	0.86	0.97
BST2	7.27	4.08	7.81	7.23	5.58	3.2	5.58	7.08	50.9	5.65	5.08	4.42	8.32	7.98	8.79	8.6	5.22	3.81	5.47	6.63	5.79	13.03	35.52	4.42	37.81	11.41	10.01	13.26	8.39	9.7	31.9	13.31	11.7	13.19	6.23	6.33	14.1	167.32	8.73	6.75	22.76	8.08	15.26	7.61	5.58	7.29	15.62	14.06	9.78
BTBD11	0.08	0.06	0.18	0.19	0.32	0.17	0.04	0.13	0.38	0.13	0.08	0.05	0.14	0.12	0.17	0.07	0.07	0.04	0.09	0.13	0.29	0.15	0.1	0.02	0.07	0.07	0.06	0.2	0.07	0.12	0.19	0.15	0.32	0.15	0.18	0.31	0.29	0.26	0.19	0.2	0.18	0.02	0.08	0.13	0.08	0.33	0.21	0.31	0.32
BTBD16	0	0.09	0	0.05	0.07	0	0.14	0.07	0.02	0.26	0.07	0.06	0.18	0.13	0.09	0.12	0.14	0.09	0.02	0.04	0.2	0.2	0.86	0.08	0.24	0.14	0.3	0	0	0.17	0.1	0.07	0.38	0.03	0.06	0.08	0.28	0.07	0.03	0.08	0.04	0.27	0.09	0.06	0	0.07	0.21	0.72	0.09
BTBD6P1	0	0	0	0	0	0	0	0	0	0	0	0	0.03	0	0	0.04	0	0	0	0	0	0	0	0	0	0	0	0	0	0	0	0	0.03	0	0	0	0	0	0	0	0	0	0	0	0	0	0	0	0
BTG2	146.03	92.28	83.34	436.91	598.29	67.26	42.99	34.93	165.66	370.26	27.24	73.53	348.45	203.28	68.1	323.97	129.5	77.39	108.11	258.21	233.76	286.02	692.42	73.5	94.95	187.47	92.29	76.25	80.59	131.19	231.55	197.84	116.93	176.88	144.92	63.88	102.06	33.21	281.95	57.87	90.35	216.63	62.83	290.44	300.22	577.99	1116.52	134.42	150.87
BTK	0.31	0.63	0.47	0.11	1.13	0.33	0.33	0.35	0.94	0.53	0.23	0.45	0.7	0.74	1.24	0.53	0.64	0.27	0.22	0.76	0.85	0.59	1.76	0.22	0.6	0.71	0.86	1.39	0.78	0.91	2.3	0.58	0.81	0.91	0.61	0.64	1.77	2.45	0.19	0.65	4.17	0.1	1.97	0.89	0.78	0.5	1.61	0.49	1.15
BTLA	0	0.01	0.01	0	0	0.04	0.05	0.06	0.29	0.03	0.11	0.01	0.01	0.03	0.1	0	0.1	0	0	0	0.03	0.12	0.01	0	0.25	0.01	0	0.17	0.02	0.21	0	0.03	0.03	0.08	0	0.03	0.22	0.06	0.01	0.01	0.36	0	0.05	0.15	0	0.01	0.01	0.07	0.05
BTN1A1	0	0	0	0	0	0	0	0	0	0	0	0	0.01	0	0	0	0	0	0	0.01	0.01	0	0	0	0.01	0	0	0	0.01	0	0.01	0	0	0	0	0	0	0.04	0	0	0.02	0	0	0	0	0	0	0	0
BTNL3	0.02	0	0.02	0.06	0.04	0.14	0.04	0	0.02	0.03	0	0.01	0.01	0	0.03	0	0.07	0	0.01	0	0.09	0.13	0.01	0.05	0.01	0	0.05	0.03	0.03	0.1	0	0.17	0.01	0.03	0.02	0.03	0.04	0.11	0.14	0.14	0.04	0	0.06	0.1	0.02	0	0.03	0	0.12
BTNL8	0.42	0.27	0.51	0.19	0.49	0.13	0.21	0.51	0.08	0.33	0.63	0.16	0.29	0.18	0.7	0.14	0.07	0.28	0	0.17	0.29	0.16	0.37	0.02	0.62	0.43	0.25	0.61	0.71	0.42	0.24	0.03	0.85	0.59	0.1	1.97	0.35	0.42	0.28	1.38	0.94	0.09	0.05	0.58	0.42	0.29	0.99	0.52	0.4
BTNL9	5.68	7.97	8.71	11.37	17.27	8.74	13.19	5.67	10.94	11.01	9.91	7.1	9.79	2.82	11.68	5.23	6.48	14.14	2.78	15.98	16.04	12.37	2.88	4.23	2.9	16.38	10.01	10.65	15.44	12.74	3.96	4.53	14.19	12.54	7.87	16.68	15.79	40.33	14.17	12.69	37.82	7.95	1.86	9.9	9.19	4.27	37	6.01	11.75
BUB1	0.13	0.1	0.05	0.04	0.33	0.06	0.04	0.04	0.08	0.12	0.01	0.03	0.04	0.07	0.13	0.04	0.02	0.09	0.12	0.38	0.09	0.07	0.02	0.06	0.6	0.16	0.02	0.08	0.09	0.13	0.4	0.31	0.05	0.15	0.13	0.12	0.67	0.04	0.03	0.11	0.4	0.11	0.25	0.15	0.08	0.1	0.07	0.13	0.17
BUB1B	0.14	0.07	0.29	0	0.21	0.07	0.17	0.02	0.25	0.31	0.11	0.19	0.2	0.11	0.65	0.18	0.26	0.14	0.21	0.33	0.18	0.15	0.03	0.06	0.68	0.4	0.23	0.07	0.21	0.44	0.22	0.58	0.15	0.19	0.08	0.32	0.88	0.34	0.05	0.17	0.7	0.01	0.51	0.38	0.16	0.37	0.42	0.36	0.4
BX088651.4	0.22	0.07	0.49	0.65	0.04	0.37	0.21	0.22	1.12	0.35	0.88	1.06	0.24	0.5	0.46	0.42	0.54	0.78	0.2	0.7	0.51	0.81	0.69	0.28	0.68	0.42	0.88	0.24	0.2	0.53	0.15	0.62	0.68	0.53	0.55	0.53	0.48	0.37	0.27	0.63	0.46	0.04	1.3	0.27	1.12	0.37	0.56	1.51	0.15
BX284668.2	1.5	1.9	0.58	0.79	0.6	1.89	1.24	1.45	0.56	0.93	1.34	1.1	0.61	0.71	0.9	0.86	0.85	0.71	1.1	0.91	0.72	0.49	0.49	1.6	0.85	1.49	1.12	0.63	1.63	1.1	1.12	0.79	0.83	0.86	1.24	1.06	0.49	0.14	0.64	2.16	0.83	0.33	1.49	1.18	0.33	0.9	1.09	1.25	1.5
BX470102.1	0	0	0	0.17	0.36	0.15	0.07	0	0.1	0.19	0.05	0	0.17	0	0.22	0	0	0	0	0	0.17	0	0.22	0.07	0.16	0.33	0.1	0.19	0.28	0	0.33	0.42	0.17	0.09	0	0.1	0.74	1.22	0	0.2	0.28	0	0.09	0.16	0.11	0.27	0.1	0.65	0
BX664727.3	0.71	1.21	2.51	1.35	0.79	2.06	1.89	0.84	3.92	2.68	1.15	0.92	1.49	2.32	1	1.13	1.53	2.2	0.42	2	1	2.09	3.35	0.67	2.53	1.65	1.8	2.51	2.13	3.22	1.16	0.73	1.31	1.37	1.62	1.66	0.61	1.32	2.31	0.99	0.93	0.82	0.91	2.96	2.55	1.91	2.54	1.55	3.31
BX679664.3	10.89	6.67	6.08	7.2	13.72	6.52	6.26	5.83	8.63	6.33	7.39	7.92	13.12	10.38	7.45	8.68	9.77	3.16	5.16	13.41	2.59	4.21	9.27	6.2	9.5	8.69	9.34	5.96	11.04	7.04	7.17	10.52	6.87	8.54	7.68	7.08	7.43	8.59	7.44	7.75	8.32	2.72	7.25	10.71	6.6	11.27	6.53	8.76	11.26
BX842568.3	1.23	1.06	1.97	5.79	0.95	0.89	2.22	0.92	0.69	2.18	0.57	1.51	1.2	1.22	0.59	1.25	0.64	0.65	3.55	2.36	1.54	0.75	1.81	0.39	0.42	2.3	2.7	0.86	0.61	1.9	0.54	2.67	0.55	1.51	0.98	0.6	3.1	0	2.69	1.97	1.55	0	0.55	1.66	0	3.1	1.44	2.86	1.15
C10orf55	0.02	0.02	0.04	0	0.03	0.05	0.03	0	0.11	0.02	0.02	0.03	0.01	0	0.06	0.06	0	0	0.03	0.05	0	0.02	0.12	0.01	0.01	0.03	0.01	0.01	0.04	0.06	0.1	0.04	0.01	0	0	0.03	0.04	0.51	0	0.05	0.04	0	0.03	0.06	0.02	0.05	0.07	0.04	0
C10orf62	0.11	0.13	0.07	0.11	0.16	0.03	0.27	0.09	0.21	0.06	0.13	0	0.03	0	0.19	0.11	0.07	0.11	0.22	0.45	0.25	0.16	0.05	0.18	0.17	0.11	0.06	0.26	0	0.07	0.08	0.08	0.16	0.11	0.08	0.16	0.2	0.61	0.23	0.1	0.1	0.15	0.2	0.4	0.07	0.09	0.07	0.1	0.1
C11orf16	0	0	0	0.02	0	0	0	0	0.02	0	0	0	0.02	0	0.03	0	0	0	0.02	0	0	0	0.01	0	0	0	0	0	0	0	0.02	0	0	0	0	0.1	0	0	0.02	0	0.02	0	0.02	0	0	0.02	0	0	0
C11orf53	0.11	0.1	0.05	0.03	0.06	0	0.1	0.09	0.07	0.09	0.05	0.06	0.09	0.21	0.11	0.09	0.07	0.14	0.03	0.12	0.06	0.03	0.65	0.03	0.03	0.06	0.13	0.77	0.06	0.07	0.08	0.6	0.11	0.17	0.05	0.1	0.04	3.49	0.44	0	0.03	0	0.2	0.03	0	0.03	0.1	0.17	0.1
C11orf86	0	0	0	0	0	0	0	0	0.03	0	0	0	0	0	0	0	0	0	0	0	0	0	0.03	0	0	0	0.03	0	0.09	0	0	0.03	0.03	0	0	0.03	0	0	0	0	0	0	0.03	0	0.04	0	0	0	0
C12orf56	0	0	0.01	0.02	0	0.01	0	0	0.05	0.01	0.02	0.03	0.31	0	0	0.01	0	0.23	0.09	0.01	0.06	0.04	0	0.03	0.07	0	0.01	0.03	0.01	0.01	0.01	0	0.02	0.01	0	0	0.01	0.04	0.01	0	0.02	0.01	0	0	0	0.02	0.02	0.08	0.04
C12orf71	0.2	0.04	0.18	0.04	0.17	0.1	0.1	0.08	0.09	0.08	0.07	0	0.15	0.17	0.05	0.03	0.05	0.05	0	0.12	0.11	0.08	0.17	0.1	0	0.17	0.17	0.17	0.04	0.04	0	0.15	0.07	0.19	0.07	0.25	0.11	0	0.1	0.09	0.26	0	0.11	0.35	0.2	0.16	0.36	0.23	0.28
C15orf48	2.06	0.65	1.85	12.78	10.11	1.04	1.33	1.77	3.33	5.45	0.71	0.55	2.95	10.07	6.04	0.85	1.17	0.33	3.65	1.73	4.41	1.73	25.91	0.88	2.33	2.77	6.17	5.07	2.02	3.25	15.3	4.47	4.26	2.25	1.85	4.8	10.04	6.98	0.85	1.76	4.03	0.43	9.96	6.91	1.54	8.1	2.29	85.05	4.07
C16orf54	0.05	0.05	0.07	0.05	0.16	0.05	0.05	0.11	0.06	0.04	0.05	0.04	0.12	0.11	0.14	0.12	0.06	0.02	0.02	0.05	0.06	0.07	0.14	0.05	0.11	0.24	0.05	0.17	0.18	0.14	0.16	0.11	0.22	0.1	0.05	0.03	0.47	0.21	0.23	0.03	0.54	0	0.11	0.27	0.06	0.18	0.07	0.03	0.14
C16orf74	0.21	0.23	0.51	0.16	0.23	0.27	0.28	0.61	0.44	0.17	0.4	0.43	0.12	0.32	0.21	0.12	0.29	1.13	0.55	0.17	0.31	0.34	0.24	0.28	0.19	0.24	0.18	0.86	0.28	0.43	0.34	0.1	0.35	0.58	0.37	0.35	0.26	2.7	0.53	0.37	1.29	0.7	0.31	0.15	0.07	0.22	1.04	0.45	0.26
C16orf96	0.16	0.27	0.31	0.11	0.18	0.1	0.17	0.14	0.1	0.17	0.14	0.21	0.17	0.17	0.08	0.12	0.13	0.12	0.16	0.19	0.27	0.13	0.05	0.12	0.05	0.29	0.16	0.12	0.24	0.26	0.05	0.06	0.18	0.36	0.16	0.04	0.08	0.04	0.2	0.19	0.24	0.19	0.2	0.14	0.28	0.22	0.25	0.12	0.1
C17orf99	0	0	0.02	0	0	0	0	0.08	0	0	0	0	0.01	0	0	0	0	0	0.05	0	0	0	0	0	0	0	0.01	0.01	0	0	0	0.16	0.02	0.26	0.07	0	0	0.16	0	0	0.08	0	0.01	0.01	0	0	0	0	0
C1orf195	0.15	0.13	0.18	0	0.12	0	0.1	0	0.14	0	0	0	0.12	0	0	0	0.15	0	0	0	0	0	0.2	0	0.52	0.09	0.27	0.17	0.25	0	0	0.34	0.11	0	0.1	0.26	0	0	0	0.14	0.38	0	0	0	0	0.25	0.42	0	0
C1orf94	0	0.03	0	0	0	0	0	0	0	0	0	0.02	0	0	0	0	0	0	0.01	0.02	0.01	0	0	0	0	0	0	0	0	0	0	0	0	0	0	0	0	0.03	0	0	0	0	0.01	0	0	0	0	0	0
C1QA	12.48	9.63	11.9	2.53	17.27	6.19	11.33	13.17	9.15	10.89	4.87	4.42	18.14	9.88	27.37	4.66	6.56	1.66	1.92	14.91	8.47	13.66	6.56	6.69	18.78	22.88	6.39	13.81	7.55	17.96	26.12	13.97	16.9	10.28	12.2	8.67	54.51	6.84	9.49	10.39	64.46	0.89	15.6	17.13	8.7	13.34	6.59	3.53	29.53
C1QB	21.96	13.28	19.02	2.66	32.22	10.08	17.37	16.81	13.06	16.2	5.88	4.95	26.2	14.97	42.95	8.19	8.84	1.36	2.76	17.84	13.68	25.53	10.54	9.52	31.75	38.82	10.43	15.18	13.85	24.15	44.81	28.18	21.57	16.24	18.28	13.99	78.53	6.37	8.88	12.43	83.88	0.36	25.43	21.79	11.09	22.47	8.56	5.41	38.56
C1QC	15.82	8.63	12.62	1.54	19.29	8.11	11.43	12.23	7.79	10.8	4.59	2.99	17.39	12.16	29.72	5.8	7.83	1.03	2.13	14.14	9.15	18.69	8.66	6.56	25.45	27.32	5.82	12.66	9.11	16.96	32.5	21.48	17.7	11.83	14.13	8.75	48.69	3.77	7.13	9.4	69.71	0.4	17.29	18.93	7.05	17.33	5.04	3.97	28.31
C1QTNF3	2.04	2.54	3.81	3.08	2.37	1.78	4.04	2.47	5.84	2.75	1.67	2.22	2.57	3.38	3.1	1.71	2.72	1.68	2.16	3.99	3.88	3.88	4.13	1.9	2.83	3.34	4.38	3.18	1.73	3.74	3.25	3.28	3.16	4.76	1.97	3.3	4.02	13.73	2.51	3.54	3.07	1.95	3.15	3.3	4.2	3.62	4.62	6.21	3.52
C1QTNF5	5.37	3.72	6.15	8.45	8.54	4.84	6.36	7.07	17.59	5.46	3.33	3.91	6.24	12.53	9.57	9.32	7.52	3.33	4.27	4.84	4.74	9.4	11.24	4.65	5.86	11.01	7.34	9.38	5.28	5.49	16.89	9.69	6.66	8.84	8.51	8.58	18.61	65.12	8.2	5.88	11.97	4.44	6.48	12.08	4.55	6.18	13.4	19.09	11.68
C2	0.78	0.59	0.46	0.29	0.9	0.44	0.48	0.62	1.49	0.46	0.55	0.36	1.33	0.52	1.2	0.39	0.43	0.27	0.39	0.96	0.97	1.05	1.36	0.24	2.01	0.94	0.91	1.02	0.64	1.33	4.32	1.74	1.2	0.92	0.93	0.4	2.97	7.55	0.53	0.87	4.1	1.54	1.02	1.1	0.29	1.24	1.05	4	1.01
C20orf85	0	0.11	0	0	0	0	0.04	0	0	0	0.06	0	0.05	0	0	0	0	0	0	0.15	0.05	0.05	0	0	0	0	0	0	0.05	0	0	0	0	0	0	0	0	0.14	0	0.06	0	0	0.09	0	0	0	0.17	0	0
C2CD4B	12.23	18.36	11.74	104.1	77.83	17.89	9.55	15.83	30.31	37.07	14.66	107.05	20.13	10.49	12.26	16.73	10.09	111.1	58.78	28.83	9.69	16.11	14.35	20.63	24.38	12.52	36.44	17.5	19.98	19.2	53.17	6.81	14.71	9.01	14.99	12.47	14.38	17.41	34.58	11.99	12.59	162.65	78.6	12.77	28.83	12.03	125.2	69.89	7.75
C2orf66	0.1	0.13	0.05	0.82	0.09	0.02	0.27	0.09	0.33	0.17	0.11	0.04	0.32	0.75	0.05	0.08	0.2	0	0.02	0.1	0.25	0.55	1.15	0.02	3.38	0.27	0.37	0.12	0.1	0.09	0.32	0.57	0.19	0.43	0.09	0.09	0.25	0.02	0.11	0.02	0.25	0.05	0.23	0.29	0.28	0.25	0.05	0.45	0.41
C2orf91	0	0	0	0	0	0	0.01	0	0	0	0	0	0	0	0.02	0	0	0	0	0	0	0	0	0.01	0	0.02	0	0	0	0	0	0.02	0	0	0	0	0.06	1.01	0.01	0.01	0.01	0	0	0.01	0	0	0	0	0
C2orf92	14.03	8.27	13.81	10.02	6.32	10.46	4.89	3.35	10.85	9.7	6.04	3.01	4.51	11.48	3.82	8.29	6.27	5.12	3.01	5.01	11.14	9.51	9.05	4.13	6.74	9.42	8.64	4.73	8.74	9.97	4.68	6.53	9.02	9.62	9.66	8.47	10.65	12.53	9.36	11.48	10.43	5.39	2.64	9.91	19.27	12.13	19.48	14.95	8
C3orf70	0.1	0.09	0.1	0.08	0.1	0.1	0.08	0.06	0.16	0.1	0.07	0.1	0.2	0.18	0.05	0.07	0.12	0.04	0.07	0.18	0.14	0.11	0.13	0.04	0.11	0.2	0.13	0.16	0.07	0.34	0.11	0.08	0.24	0.1	0.05	0.09	0.08	0.61	0.09	0.09	0.34	0.06	0.12	0.09	0.09	0.1	0.16	0.07	0.15
C3orf80	0.04	0.11	0.03	0.03	0.1	0.02	0.05	0.11	0.08	0.09	0.03	0.02	0.21	0.06	0.12	0.05	0.07	0.04	0.06	0.02	0.17	0.03	0.08	0	0.1	0.1	0.03	0.23	0.08	0.16	0.15	0.08	0.25	0.13	0.11	0.14	0.21	1.06	0.03	0.04	0.19	0.02	0.08	0.05	0.04	0.15	0.06	0.18	0.41
C3P1	0.3	0.05	0.09	0.31	0.07	0.11	0.02	0.03	1.65	0.22	0	0.03	0.08	0.1	0.24	0.01	0.06	0.04	0.03	0.01	0.03	0.05	0.13	0.12	0.04	0.16	0.13	0.12	0.1	0.14	0.02	0.02	0.29	0.33	0.02	0.06	0.02	0.05	0.32	0.14	0.13	0.17	0.13	0.06	0.19	0	0	0.39	0.09
C5	10.95	4.35	6.01	48.1	8.13	4	6.62	2.57	8.56	9.46	3.47	7.2	10.16	18.6	6.67	7.77	7.65	6.17	3.35	6.42	10.5	10.63	16.24	4.33	18.57	5.99	14.59	6.46	5.15	8.83	12.77	30.2	9.89	14.95	5.09	5.62	12.14	2.36	4	4.72	11.01	6.57	7.94	11.82	11.86	14.9	10.12	15.62	10.18
C5orf46	0.4	0.08	0.06	0.09	0.65	0.4	0.26	0	0	0.5	0	0	0.39	0	0.23	0.46	0	0.09	0.29	0.5	0.4	0.34	0.13	0.07	1.07	0.23	0.26	0.17	0.16	0.28	0.51	0.07	0	0.1	0.14	0.1	1.56	0.85	0	0.18	0.5	0.1	0.15	0	0.4	0.08	0.11	1.24	0.51
C6orf15	0	0	0	0	0	0.03	0	0	0	0	0	0	0	0	0	0	0	0	0	0	0	0	0	0	0	0	0	0	0	0	0	0	0	0	0	0	0	0	0	0	0	0	0	0.03	0	0.03	0	0	0
C6orf201	0.46	0.2	0.28	0.07	0.5	0.15	0.24	0.19	0.51	0.85	0.19	0.3	0.56	0.16	0.6	0.24	0.16	0.2	0.24	0.91	0.23	0.43	0.24	0.3	0.16	0.33	0.18	0.33	0.08	0.28	0.13	0.29	0.53	0.72	0.48	0.51	0.12	0.18	0.43	0.53	0.32	0.21	0.18	0.21	0.74	0.32	0.42	0.27	0.06
C6orf223	0.23	0.21	0.3	0.08	0.39	0.16	0.15	0.29	0.1	0.23	0.05	0.05	0.29	0.1	0.61	0.33	0.21	0.11	0.14	0.15	0.21	0.05	0.19	0.15	0.12	0.4	0.14	0.24	0.18	0.29	1.11	0.45	0.19	0.23	0.15	0.31	1.36	1.1	0.3	0.26	0.51	0.06	0.05	0.45	0.21	0.17	0.41	0.48	0.16
C6orf58	0.08	0	0.02	0.03	0	0	0	0	0	0.06	0.02	0.52	0.32	0.13	0.04	0	0.19	0	0.03	2.19	0.45	0	0.5	0.1	0.03	0.04	0.16	0.02	0.34	0.23	0.08	0.06	0.14	0.17	0.18	0.25	0.08	0	0.08	0.3	0.07	0	0.09	0	0.22	0.26	0.07	0.21	0
C7orf57	0.02	0	0.01	0	0	0.01	0.03	0.04	0	0.02	0	0	0.02	0	0.02	0.01	0	0	0.02	0.04	0.02	0.02	0.01	0	0.02	0.01	0	0.01	0	0.04	0.02	0	0	0.1	0.01	0	0	0.02	0.02	0	0.11	0	0.02	0.05	0.07	0	0	0	0
C8B	0.02	0.02	0.01	0.03	0.07	0	0	0	0.02	0	0.05	0.02	0	0.07	0.02	0.04	0.02	0	0.08	0	0.12	0.12	0.27	0.01	0.31	0.02	0.1	0	0.02	0.04	0.03	0.13	0.1	0.08	0	0.07	0.04	0.06	0.03	0.04	0	1.03	0	0.03	0.06	0.08	0	0.32	0.05
C8orf31	0.17	0	0.19	0.14	0.18	0.17	0.21	0.24	0.27	0.22	0.13	0.18	0.38	0.19	0.29	0.3	0.1	0.47	0.18	0.16	0.25	0.73	0.2	0.11	0.39	0.43	0.36	0.53	0.22	0.22	0.24	0.16	0.5	0.3	0.16	0.09	0.59	2.31	0.34	0.23	0.72	0.05	0.17	0.26	0.34	0.57	0.83	0.46	0.27
C8orf49	2.78	1.22	1.83	1	0.95	2.48	1.1	1.78	2.62	1.22	1.28	2.33	0.93	2.09	1.37	2.22	2.05	1.55	2.56	1.43	1.19	1.32	2.16	2.59	1.32	1.02	1.39	1.91	2.13	1.48	0.83	1.06	1.94	2.31	1.42	0.9	1.17	0.12	1.22	1.71	1.22	1.89	1.79	1.66	0.89	2.67	1.12	2.33	2.46
C8orf74	0.05	0	0	0	0	0	0	0	0	0	0	0	0	0	0	0	0	0	0	0	0	0	0	0	0	0	0.04	0.01	0	0	0	0	0	0	0	0	0.12	0	0	0	0	0	0	0	0	0	0	0	0
C9orf131	0.1	0.17	0.1	0.01	0.07	0.04	0.05	0.2	0.19	0.06	0.06	0	0.08	0.12	0.06	0.02	0.04	0.15	0.03	0.13	0.04	0.1	0.03	0.17	0.11	0.2	0.1	0.03	0.14	0.08	0.04	0.1	0.04	0.08	0.03	0.1	0.12	0.12	0.22	0.05	0.1	0.1	0.2	0.1	0.05	0.13	0.27	0.21	0.08
CA14	0.03	0.13	0.03	0.08	0.05	0.08	0.08	0.13	0.11	0.16	0.02	0	0.04	0.09	0.12	0.09	0.08	0.15	0.13	0.1	0.12	0.13	0	0.08	0.05	0.18	0.15	0.11	0.09	0.08	0.04	0.21	0.11	0.09	0.06	0.07	0.38	0.24	0.1	0.26	0.17	0.09	0.04	0.07	0.11	0.08	0.11	0.18	0.04
CA4	10.47	12.42	7.73	8.44	5.82	6.1	13.26	13.06	54.62	9.58	7.53	6.94	6.25	16.32	8.12	7.81	11.73	6.25	6.7	9.17	11.95	17.32	3.7	12.91	2.71	51.07	10.57	7.37	5.89	18.14	4.89	9.24	10.11	15.47	9.17	14.69	8.5	27.2	8.71	8.65	16.34	6.01	9.8	6.26	11.12	9.85	16.68	16.92	18.03
CA7	0	0	0.05	0	0	0	0	0.03	0.04	0.02	0.01	0.03	0.02	0.04	0	0	0	0	0.03	0	0.03	0	0	0	0	0	0.03	0.02	0.02	0.07	0.02	0	0	0.06	0	0	0.04	0.04	0.02	0.03	0	0.04	0.03	0.04	0.04	0.03	0	0.04	0.05
CA9	7.79	0.58	0.61	0.58	0.83	0.23	1.75	1.1	28.25	22.13	0.15	1.56	1.78	11.01	1.49	6.01	17.54	0.21	2.68	2.97	1.37	7.79	6.75	34.54	28.47	4.72	0.65	0.43	2.18	1.71	3.14	7.43	2.63	29.45	2.55	1.43	4.63	3.52	0.47	1.74	2.58	0.03	0.54	0.38	1.86	16.8	4.48	5.87	7.21
CABP4	0.34	0.25	0.25	0.35	0.28	0.18	0.37	0.22	0.31	0.5	0.21	0.03	0.09	0.25	0.43	0.16	0.68	0.07	0.21	0.57	0.41	0.46	0.45	0.36	0.39	0.6	0.17	0.4	0.25	0.57	0.77	0.88	0.45	0.5	0.18	0.36	0.32	0.85	0.43	0.43	1.25	0.02	0.3	0.12	0.32	0.37	0.62	1.43	0.18
CACNA1E	0.02	0.01	0	0.01	0	0.02	0	0.01	0.01	0	0	0.01	0.02	0	0.06	0	0.01	0	0	0.03	0.02	0	0	0	0.01	0	0	0	0	0.03	0.04	0.01	0.03	0.01	0.01	0	0.01	0.04	0.01	0	0.02	0	0	0.03	0.01	0.01	0	0.01	0
CACNA2D3	0.02	0.08	0.11	0.08	0.02	0.02	0.03	0.01	0.19	0.09	0.09	0.04	0.1	0.08	0.4	0.04	0.13	0.1	0.07	0.1	0.19	0.07	0.1	0.04	0.04	0.16	0.01	0.24	0.03	0.22	0.12	0.05	0.12	0.42	0.01	0.12	0.07	0.37	0.12	0.24	0.19	0.05	0.13	0.03	0.05	0.3	0.27	0.14	0.19
CACNB3	1.91	1.23	1.62	1.49	2.61	1.49	1.6	1.7	1.87	1.73	0.74	0.4	1.69	1.89	1.73	1.59	2.16	0.74	1.63	1.19	2.45	1.86	2.39	1.14	1.99	1.93	1.39	2.49	1.91	1.79	2.83	1.24	2.85	1.79	1.77	1.77	8.1	9.47	1.97	1.69	3.77	0.86	1.4	2.73	1.94	1.4	2.7	5.43	1.99
CACNG4	0.02	0.04	0.1	0.11	0.08	0.02	0.12	0.38	0.14	0.1	0.06	0.07	0.14	0.08	0.12	0.06	0.1	0.02	0.04	0.13	0.39	0.07	0.1	0.09	0.04	0.06	0.02	0.37	0.04	0.13	0.14	0.09	0.62	0.1	0.15	0.55	0.27	0.86	0.08	0.14	0.23	0.04	0.09	0.08	0.15	0.24	0.22	0.02	0.59
CACNG6	0	0	0	0	0	0	0	0	0	0	0.04	0.07	0.02	0.03	0	0	0	0	0	0.06	0	0	0	0	0	0	0	0	0	0	0	0	0.05	0	0	0	0.1	0	0.04	0	0.05	0	0	0	0	0.02	0.07	0	0
CACNG8	0.01	0	0.01	0	0	0	0.01	0	0.01	0.01	0	0.02	0.01	0	0.01	0	0	0.01	0	0.02	0	0.03	0.01	0.02	0.01	0.01	0	0.01	0.01	0.01	0.02	0.01	0	0	0.02	0	0.08	0.02	0	0	0.04	0.01	0	0	0.01	0	0.01	0.02	0.01
CALB2	0.07	0.06	0.19	0.11	0.25	0.1	0.1	0.25	0.18	0.1	0.06	0.39	0.2	0.37	0.19	0.18	0.12	0.15	0.09	0.14	0.4	0.15	0.2	0.06	0.2	0.1	0.05	0.61	0.19	0.8	0.54	0.21	0.16	0.39	0.2	0.25	0.61	0.71	0.19	0.13	0.34	0.36	0.17	0.23	0.23	0.17	0.41	0.5	0.08
CALCB	0.33	0.29	0.37	1.2	0.62	0.42	0.39	0.26	0.91	0.51	0.18	0.38	0.33	0.88	0.2	0.34	0.57	0.25	0.69	0.3	0.35	0.51	2.57	0.3	0.66	0.65	1.8	0.26	0.51	0.67	0.66	0.5	0.74	0.49	0.42	0.25	1.27	0.46	0.64	1.03	0.5	0.44	1.1	0.53	0.51	0.7	1.25	0.45	0.49
CALCR	0	0	0.02	0	0	0	0	0	0	0.02	0	0	0	0	0	0	0	0	0.02	0	0	0	0	0.01	0.02	0	0.03	0.02	0.02	0	0.02	0.01	0.02	0.02	0	0	0.03	0	0.02	0	0	0	0.01	0.02	0	0	0	0	0
CALHM3	0.08	0.31	0.08	0.06	0.11	0.1	0.05	0.39	0.26	0.39	0.05	0.04	0.44	0.17	0.13	0.27	0.13	0.05	0.12	0.27	0.33	0.11	0	0.11	0.04	0.16	0.15	0.13	0.17	0.25	0.02	0.26	0.15	0.32	0.14	0.22	0.06	0.31	0.11	0.16	0.52	0.1	0.12	0.24	0.33	0.17	0.29	0.05	0.28
CALHM5	0.07	0.04	0.04	0.03	0.07	0.04	0.05	0.04	0.08	0.03	0.03	0.05	0.13	0.09	0.05	0.03	0.09	0.03	0.01	0.1	0.07	0.11	0.08	0.05	0.15	0.1	0.03	0.07	0.03	0.14	0.11	0.05	0.18	0.21	0.05	0.03	0.11	0.55	0.04	0.04	0.12	0.03	0.09	0.07	0.07	0.06	0.04	0.04	0.11
CALHM6	0.62	0.45	0.8	0.41	0.45	0.72	0.14	0.25	0.58	1.18	0.1	1.17	0.68	0.39	0.74	0.25	0.11	0.1	0.06	0.52	0.16	0.85	0.7	0.3	0.62	1	0.37	0.62	0.39	0.72	1.9	0.97	1.03	0.34	0.45	0.45	1.41	1.8	0.61	0.4	4.07	0	0.39	0.75	0.88	0.47	1.29	0.1	0.58
CALML4	6.27	5.93	6.7	5.3	5.63	4.54	6.55	7.99	7.57	7.04	3.6	2.42	4.58	5.61	5.98	5.47	6.03	3.09	1.96	5.95	7.58	5.28	3.54	5.43	3.05	9.31	3.97	4.06	5.18	5.61	4.07	5.74	7.07	8.41	4.24	8.62	9.34	23.48	4.23	6.04	10.41	1.98	2.95	4.2	6.24	5.17	6.55	9	10.39
CALML6	1.12	1.33	1.28	0.7	0.93	0.86	1.32	1	1.68	0.88	1.19	0.96	0.86	1.01	1.8	0.97	0.59	1.99	1.54	0.51	0.96	0.71	0.35	0.73	2.27	0.62	0.36	0.56	0.73	0.66	0.92	0.63	0.87	1.45	1.17	1.2	0.84	1.18	1.14	1.05	1.69	1.72	0.54	1.14	1.82	0.44	2.39	1.32	0.53
CAMK2N1	2.44	1.78	2.44	3.75	2.63	1.58	2.37	4.96	6.69	2.34	1.27	2.64	4.07	2.27	2.51	2.22	1.83	1.34	1.2	3.24	3.95	2.06	4.45	2.32	4.19	3.06	2.62	7.83	2.29	3.27	4.07	3.72	5.12	2.94	2.35	3.71	5.61	48.18	2.95	2.31	5.98	2.31	2.66	2.52	1.59	4.81	8.91	3.46	4.9
CAMK2N2	18.89	12.96	16.68	11.82	11.46	8.8	6.35	4.45	21.72	37.13	6.72	4.82	22.71	14.97	6.13	33.15	22.11	6.3	9.64	7.74	13.86	14.54	15.37	11.7	7.4	35.49	11.57	5.53	22.05	12.93	12.04	16.63	11.57	34.7	16.9	5.82	13.18	1.62	15.96	13.54	6.17	7.2	3.65	14.78	15.88	18.96	41.63	10.05	11.4
CAMK4	0.03	0.2	0.08	0.1	0.08	0.07	0.04	0.17	0.18	0.05	0.01	0.07	0.07	0.03	0.04	0	0.27	0.05	0.05	0.11	0.09	0.22	0.09	0.07	0.31	0.04	0.03	0.2	0.1	0.31	0.13	0.19	0.05	0.06	0.06	0.08	0.28	2.21	0.09	0.04	0.16	0.11	0.1	0.09	0.02	0.22	0.17	0.18	0.07
CAP1P1	0	0	0	0.02	0	0	0	0	0	0.03	0	0	0.02	0.07	0	0	0	0.03	0	0	0	0.05	0.02	0	0	0	0	0.02	0	0	0.05	0.02	0	0	0	0	0	0.02	0.02	0	0	0	0.02	0	0	0	0	0	0
CAPG	10.95	12.47	18.15	3.97	25.98	13.06	16.81	23.33	9.6	16.68	4.5	2.87	20.29	24.99	26.56	17.6	17.48	2.83	10.14	8.91	15.35	10.07	21.25	15.65	10.05	27.55	5.28	12.07	17.27	16.21	45.48	11.71	8.91	19.76	14.61	13.63	68.81	44.66	8.55	23.18	26.4	11.49	19.05	40.26	13.14	23.89	21.51	27.48	18.57
CAPN5	1.99	1.59	1.81	1.36	2.26	0.75	3.09	2.48	2.77	1.93	1.49	1.76	1.94	2.27	3.28	1.54	1.37	2.79	1.77	1.53	2.07	2.56	5.05	3.64	3.12	3.01	1.51	5.27	2.55	2.45	3.04	2.91	1.99	2.92	2.47	2.26	7.5	15.57	2.07	2.72	3.93	1.89	4.03	1.35	1.98	1.81	1.22	9.12	2.44
CAPN8	0.83	0.5	0.5	0.18	0.37	0.13	14.24	2.01	1.6	0.4	0.07	0.3	4.76	0.74	1.21	1.2	0.98	0.16	2.29	0.43	2.82	9.64	9.82	12.12	5.25	0.46	1.59	4.56	11.12	0.53	1.12	4.28	0.7	1.79	3.77	0.62	6.69	25.6	4.72	0.32	0.69	0.31	3.71	0.02	0.41	1.46	0.91	13.94	0.52
CAPN9	0	0.09	0.01	0.01	0	0.07	0.01	0.09	0.04	0.08	0.01	0	0.09	0	0.02	0.02	0	0.23	0	0.2	0.09	0	0.03	0.01	0.03	0.07	0	0.04	1.2	0.1	0	0.08	0.01	0.09	0.04	0.01	0	1.06	0.07	0.2	0.19	0	0	0.02	0	0	0.11	0.04	0.03
CAPSL	0.05	0	0	0	0	0	0	0	0	0.07	0.04	0	0	0	0	0.05	0	0	0.06	0.08	0.06	0	0	0.03	0.06	0	0	0.06	0	0.07	0	0	0.12	0.06	0	0.17	0	0.18	0.06	0	0	0	0.04	0.06	0.08	0.13	0	0.08	0
CARD11	0.26	0.29	0.49	0.37	0.42	0.13	0.36	0.54	0.98	0.28	0.25	0.2	0.49	0.36	0.61	0.32	0.09	0.1	0.33	0.41	0.73	0.6	0.64	0.29	0.49	0.66	0.21	0.76	0.45	0.61	0.55	0.87	0.41	0.63	0.36	0.32	2.7	2.55	0.54	0.56	2.04	0.15	0.83	0.61	0.25	0.66	0.4	1.61	1.03
CARD16	1	1.05	1.3	0.88	1.55	0.58	1.7	0.89	5.54	0.81	1.05	1.13	1.23	1.28	3.1	1.36	0.5	0.61	0.34	1.74	1.82	1.16	3.45	0.72	4.93	1.32	1.88	4.44	1.01	2.31	6.5	1.42	3.56	1.2	0.84	0.76	4.24	23.41	1.16	0.34	3.26	0.87	2.41	1.3	1.4	1.59	2.55	6.5	2.56
CARTPT	0.21	0.09	0.45	0.08	0.04	0.07	0.03	0.13	0	0	0.05	0.18	1.01	0.06	0.05	0.03	0.98	0.1	0.19	0	0.16	0.04	0.25	0.11	0	0	0	0.45	0	0.14	0.69	0.2	0.19	0.24	0.29	0.04	0.17	0.28	0.22	0.09	0.05	0	0.04	0.04	0	0.13	0.14	0.1	0
CASC9	0	0	0	0.24	0.1	0	0	0.08	0.6	0.09	0	0.07	0	0	0	0	0.04	0.1	0	0.25	0.61	0.03	0	0.12	0	0.58	0	0.18	0.34	1.17	0	0.37	0	0	0	0	0	0	0	0.09	0	0.04	0	0.07	0	0.06	0	0	2.28
CASP1P2	0	0	0	0	0	0	0	0	0	0	0	0.03	0	0	0	0	0	0	0	0	0	0	0	0	0	0	0	0	0	0	0	0	0.03	0	0	0	0	0	0	0.03	0.06	0	0	0	0	0	0	0	0
CATSPER1	0.09	0.07	0.03	0	0.06	0	0.24	0.07	0	0	0.01	0	0.11	0.08	0.37	0.03	0	0	0	0.1	0.05	0.24	0.15	0	0.12	0.16	0.06	0.13	0.06	0.06	0.16	0.16	0.06	0.07	0.15	0.12	0.08	0.08	0.03	0.06	0.26	0	0	0.18	0.07	0.01	0.2	0	0
CATSPERB	22.06	1.4	3.94	47.34	2.71	2.68	3.9	3.3	15.18	13.96	1.39	4.08	6.14	38.08	6.26	8.41	20.14	2.49	6.36	3.84	2.44	9.11	6.39	3.33	4.68	6.12	5.15	1.74	2.6	2.93	8.54	51.91	1.43	42.44	1.75	2.69	17.15	0.88	4.44	2.1	2.98	4.86	6.55	4.64	6.55	13.07	16.16	25.61	6.57
CBFA2T3	12.49	12.73	13.49	11.56	12.63	16.33	12.07	10.3	16.86	12.18	9.59	7.8	13.75	17.1	12.38	13.12	15.12	9.07	10.41	9.56	10.55	15.18	6.38	17.02	15.79	10.01	16.63	12.06	19.01	15.34	15.92	18.96	11.03	25.7	15.45	10.47	9.92	7.07	14.19	13.59	7.25	8.09	6.94	12.55	10.7	13.79	15.56	11.79	18.03
CBR3	0.85	0.27	0.61	0.22	0.44	0.56	0.65	0.44	0.46	0.42	0.28	0.1	0.34	0.67	0.73	0.56	0.26	0.33	0.18	0.43	0.26	0.33	0.49	0.47	0.44	1.25	0.89	0.85	0.49	0.81	0.51	0.48	1.01	0.7	0.55	0.57	0.89	6.23	0.44	0.91	2.19	0.3	0.83	0.97	0.71	0.71	1.01	0.9	0.54
CBS	36.69	20.73	51.77	112.35	97.01	72.88	96.38	22.99	165.36	68.17	96.49	56.9	113.57	94.49	114.85	43.22	76.62	100.96	75.67	24.59	26.78	74.57	27.64	65.29	56.13	125.69	64.07	46.09	106.87	78.23	76.71	63.12	39.52	102.77	40.21	66.12	36.65	14.85	103.21	195.02	124.06	167.57	54.56	55.56	135.54	153.67	176.29	48	57.97
CBY3	0.68	0.22	0.29	0.29	0.32	0.34	0.17	0.17	0.55	0.27	0.31	0.06	0.25	0.07	0.31	0.13	0.25	0.22	0.14	0.43	0.52	0.38	0.51	0.25	0.97	0.77	0.39	0.66	0.68	0.31	0.41	0.52	0.47	0.47	0.57	0.43	0.63	0.36	0.72	0.54	0.69	0.33	0.39	0.41	0.42	0.33	0.46	0.42	0.12
CCDC110	7.12	5.11	5.58	6.61	4.81	6.65	3.41	4.4	4.16	5.46	3.57	3.09	4.31	6.4	2.61	3.64	6.16	3.06	3.3	4.65	9.27	7.71	5.13	5.77	4.58	4.88	3.55	2.6	5.3	7.98	4.66	3.27	6.33	8.98	4.46	2.67	2.74	1.29	4.66	6.26	5	2.6	3.07	5.22	7.05	9.82	6.88	2.4	10.74
CCDC141	0.58	1.92	1.81	0.38	1.5	0.58	0.73	0.76	1.52	0.93	1.98	2.08	1.82	0.65	0.63	0.76	1.44	1.5	0.85	1.35	0.84	1.03	1.64	0.77	0.75	2.25	0.88	0.92	0.71	1.44	1.51	0.37	0.71	0.42	1.85	0.63	1.04	2.86	2.04	0.82	2.18	1.34	0.99	1.22	1.46	0.57	1.15	1.88	1.71
CCDC144A	0.31	2.49	1.83	0.01	0.38	0.98	0.01	1.01	1.01	4.41	0.74	0.4	0.32	2.5	1.95	0.68	0.13	0.06	0.28	2.6	3.14	0.14	0.08	0.96	1.47	0.02	1.83	2.57	0.03	0.03	0.94	0.63	1.64	1.29	0.62	1.5	0.14	0.7	2.06	0.04	4.34	0.41	3.86	1.02	0.08	1.76	1.58	0.75	0.07
CCDC144B	2.35	0.69	1.06	0.25	1.09	1.38	0.72	1.39	0.38	1.53	0.84	0.53	1.68	0.94	1.06	0.34	0.31	0.22	0.15	1.3	2.31	0.97	1.49	0.66	0.63	0.3	1.16	1.42	0.72	1.3	0.97	0.68	0.94	0.94	0.5	0.51	1.3	1.09	1.03	1.54	2.91	0.28	2.15	1.42	0.03	1.76	1.42	1.09	0.55
CCDC144NL	0.03	0	0	0.15	0.06	0.21	0	0.02	0.04	0.04	0.04	0.28	0.07	0.23	0.16	0.03	0.01	0.01	0	0.09	0.03	0.1	0.01	0.03	0.2	0.02	0.11	0.07	0.02	0	0.02	0.19	0.03	0	0.11	0.2	0	0.04	0.05	0.03	0.1	0.01	0.01	0.02	0.45	0	0.33	0.17	0
CCDC170	0.01	0	0.02	0.01	0.1	0.06	0.03	0.08	0.18	0.15	0.02	0.08	0.06	0.12	0.21	0	0.11	0.09	0.07	0.12	0.07	0.1	0.03	0	0.04	0.11	0.01	0.22	0.07	0.14	0.09	0.07	0.3	0.24	0.06	0.03	0.23	0.22	0.06	0.31	0.07	0.01	0.06	0.11	0.02	0.34	0.18	0.1	0.15
CCDC180	2.98	2.31	4.06	1.4	3.6	2.85	2.69	1.95	5.5	3.43	2.82	1.49	4.25	2.98	4.05	4.09	2.99	2.95	0.95	2.38	3.66	4.33	2.49	1.25	3.01	4.49	2.95	3.39	3.57	3.81	1.4	2.1	2.77	3.98	2.28	2.82	4.09	4.77	3.47	4.47	4.82	2.97	2.03	2.83	3.5	2.55	9.38	5.52	2.25
CCDC184	0.11	0.18	0.14	0.21	0.36	0.09	0.1	0.27	0.29	0.22	0.08	0.17	0.18	0.31	0.23	0.25	0.07	0.03	0.17	0.2	0.5	0.28	0.28	0.18	0.48	0.22	0.19	0.35	0.23	0.09	0.37	0.32	0.36	0.21	0.24	0.22	0.42	0.71	0.15	0.19	0.43	0.18	0.13	0.32	0.12	0.24	0.5	0.31	0.64
CCDC18-AS1	12.15	11.37	19.98	14.14	9.3	8.75	11.2	9.04	23.26	16.77	8.53	10.11	10.62	15.23	16	6.47	10.86	9.43	5.95	15.87	27.41	13.49	18.75	5.04	11.02	12.51	14.53	11.93	13.15	24.81	4.06	11.27	16.32	17.98	11.27	11.24	13.63	27.37	11.57	25.17	20.21	3.88	9.83	8.18	18.33	15.46	28.41	26.69	10.62
CCDC190	0	0	0	0	0	0.07	0	0	0.03	0	0	0	0	0	0.03	0.01	0	0	0	0	0	0.03	0	0	0	0	0	0.11	0	0.03	0	0	0	0	0	0.08	0	0	0	0	0.08	0	0	0.02	0	0	0	0	0
CCDC33	0	0.01	0.03	0.02	0	0	0	0	0.05	0	0	0	0.02	0	0	0.01	0	0	0	0.07	0	0.03	0	0	0	0	0	0	0	0	0	0	0	0	0	0	0	0.05	0	0	0.02	0	0	0	0.02	0.05	0	0.02	0
CCDC60	0	0	0	0	0.08	0	0	0	0	0	0	0	0	0	0	0	0	0	0	0.01	0	0.05	0	0	0	0.01	0	0	0.05	0	0	0	0	0.01	0.07	0	0	0	0	0.05	0	0	0	0.07	0	0	0	0.02	0.01
CCDC74A	0.73	1.35	0.96	0.69	1.29	0.47	1	1.06	2.47	1.39	0.85	0.89	1.16	0.6	0.97	1.65	0.72	1.29	0.92	1.69	1.2	1.33	0.86	0.51	1.43	1.42	0.83	1.35	1.16	1.49	1.02	0.74	1.47	1.68	0.6	1.36	3.74	11.65	1.49	0.83	2.2	0.96	1.14	1.31	1.94	1.12	2.36	2.12	1.13
CCDC80	15.09	5.24	9.5	2.77	21.1	5.81	4.56	9.35	13.66	7.17	6.01	6.97	11.63	15.05	11.31	10.39	13.03	3.62	2.41	9.17	8.68	20.54	17.21	2.98	19.49	20.93	4.06	18.77	5.41	14.29	32.11	17.98	8.54	21.17	6.72	8.67	18.6	302.46	3.86	1.77	19.46	11.54	19.73	14.76	6.41	11.3	5.32	7.68	21.04
CCDC89	0	0.03	0.04	0	0.08	0.02	0.04	0.03	0	0	0.05	0.03	0.05	0.03	0.03	0	0	0	0	0.23	0.05	0	0.08	0.11	0.16	0.04	0.08	0.16	0.03	0.16	0.05	0.07	0.14	0.1	0.02	0	0.14	0.14	0.02	0.06	0.08	0.09	0.05	0.07	0.03	0.13	0.03	0.06	0.06
CCIN	0	0.06	0.04	0	0.04	0	0.01	0.02	0.04	0.05	0.01	0	0.05	0.05	0.02	0	0	0.02	0	0.12	0	0.02	0.03	0	0.11	0.05	0	0.02	0.02	0	0.11	0.05	0	0	0.01	0.04	0.02	0.08	0	0.02	0.02	0	0.05	0.02	0.02	0.02	0	0.02	0.02
CCKBR	3.82	1.66	0.72	2.21	3.93	0.84	2.29	1.51	11.7	7.42	0.78	3.41	18.16	1.11	4.32	5.92	1.53	1.6	26.02	15.28	1.92	4.65	1.11	5.81	3.19	0.79	0.55	2.11	1.31	2.44	3.91	1.17	1.4	2.87	3.65	2.86	1.35	0.85	7.83	1.27	3.84	2.31	0.68	1.78	1.8	4.22	9.09	2.52	1.39
CCL13	0.12	0	0.1	0.06	0.2	0.04	0.11	0.13	0.95	0.07	0.04	0	1.17	0.37	0.7	0.23	0	0	0.12	0.14	0.17	0.24	0.16	0.31	0.17	0.1	0.3	0.16	0.14	0.31	1.96	0.06	0.5	0.13	0.82	0.44	0.44	0.78	0.11	0.21	0.96	0	0.44	0.34	0.24	0	0.81	0.08	0.23
CCL17	0	0	0	0	0.35	0	0	0.17	0	0	0	0	0.33	0.13	0.1	0	0	0	0.08	0.17	0.08	0	0.49	0	0	0	0	0	0	0.1	0	0	0.08	0	0.07	0.09	0	0.25	0	0	0	0	0.08	0	0.11	0.09	0	0	0
CCL19	0.16	0.13	0.19	0.17	1.08	0.11	0.15	0.26	4.09	0.45	0.22	0.81	0.66	0.36	1.88	0.13	0.3	0.07	0.22	1.18	0.86	0.39	1.69	0.25	7.63	1.86	0.92	2.46	0.38	0.21	6.63	0.69	0.17	1.27	0.21	0	5.02	19.5	0.05	0.14	2.03	0.24	4.5	4.64	0.15	0.44	2.75	1.02	0.22
CCL20	0.13	0.16	0.35	0.09	1.14	0.31	0.21	0.13	0.5	0.13	0.12	0.15	0.84	0.65	2.3	0.25	0.12	0.07	0.09	0.44	0.14	0.15	1.06	0.05	0.13	0.38	0.21	0.72	0.19	0.28	11.03	0.84	0.41	0.06	1.15	0.77	3.58	0.85	0.17	0.21	1.11	0.19	1.26	2.47	0.23	1.14	0.17	1.32	0.85
CCL21	1.45	0.54	1.88	2.11	1.83	2.12	2.33	0.52	11.61	2.45	1.35	1.11	4.59	3.24	2.44	4.62	5.17	2.63	0.59	5.86	2.23	5.34	7.31	0.7	8.63	9.61	3.64	6.57	7.78	10.48	18.61	7.22	18.14	13.59	1.92	1.14	10.15	36.75	2.1	2.63	2.63	0.94	5.24	3.39	0.81	4.74	18.26	16.33	2.62
CCL22	0	0	0	0	0.01	0.01	0.02	0.07	0	0.12	0.08	0	0.03	0.11	0.03	0.01	0	0.01	0.01	0	0.02	0.01	0.16	0	0	0	0	0.03	0	0.02	0	0.04	0	0.02	0.03	0.02	0.08	0.04	0.01	0.04	0.05	0.01	0.04	0.06	0	0.01	0.03	0	0.02
CCL24	0.19	0	0	0	0	0	0	0.08	0	0.24	0.05	0	0	0	0.19	0	0	0	0	0.08	0.22	0	0.13	0.06	0.14	0	0.08	0.11	0.08	0.09	0	0	0	0.08	0	0	0	0	0	0	0.33	0	0	0	0	0	0.09	0	0.1
CCL26	0	0.19	0.07	0.09	0.18	0.15	0	0	0	0.09	0.05	0	0	0	0.11	0.07	0.22	0	0.08	0.12	0.67	0.1	0.23	0	1.05	0.07	0.1	0.26	0.19	0.11	0.08	0	1.51	0.09	0.39	0	0.5	1.15	0.24	0	0.67	0	0	0	0.12	0.09	0	0.11	2.38
CCL8	0.07	0	0	0.05	0.12	0.02	0.05	0	0.55	0	0.02	0	0.11	0.04	0.18	0.04	0.04	0.03	0.05	0.03	0	0	0.26	0	0.03	0.04	0	0.04	0.03	0.09	0.41	0	0.05	0	0.02	0.03	0	0.05	0.1	0.03	0.5	0	0.03	0	0.04	0.03	0.03	0.03	0.16
CCN4	0.2	0.03	0.07	0.09	0.65	0.09	0.1	0.16	0.21	0.33	0.04	0.1	0.44	1.9	0.36	0.2	0.53	0.04	0.08	0.38	0.02	0.03	0.95	0.09	0.99	0.32	0.04	0.09	0.23	0.45	1.86	0.41	0.53	0.67	0.18	0.11	0.74	1.95	0.08	0.15	1.84	0.04	0.11	0.62	0.18	0.71	0.12	0.31	0.26
CCN6	0.07	0.04	0.09	0.1	0.07	0.1	0.11	0.1	0.12	0.1	0.07	0.08	0.13	0.11	0.08	0.11	0.03	0.03	0.04	0.08	0.05	0.1	0.06	0.03	0.04	0.09	0.15	0.08	0.07	0.1	0.04	0.11	0.1	0.14	0.05	0.07	0.18	0.16	0.16	0.09	0.07	0.02	0.04	0.04	0.07	0.11	0.2	0.12	0.04
CCNA1	0.05	0.04	0.02	0.02	0.04	0.02	0	0	0.02	0	0	0.02	0	0.03	0.05	0.04	0.05	0.07	0	0.27	0.02	0.02	0.1	0	0.04	0.03	0.02	0	0	0	0.02	0.07	0.05	0	0.05	0.04	0.1	0.28	0.02	0.02	0.07	0	0.06	0.04	0	0.02	0.05	0.12	0
CCNA2	0.21	0.31	0.25	0.67	0.41	0.24	0.3	0.3	0.96	0.28	0.39	0.29	0.41	0.57	0.29	0.34	0.22	0.21	0.38	0.3	0.63	0.47	1.18	0.14	1.85	0.31	0.42	0.61	0.34	0.36	0.69	0.31	0.5	0.65	0.18	0.39	1.4	1.01	0.31	0.25	0.77	0.36	0.31	0.39	0.34	0.35	0.68	1.01	0.78
CCNB1	2.07	1.69	1.94	0.49	1.44	1.2	1.54	1.58	2.91	1.84	0.97	0.53	1.67	2.41	1.5	2	2.46	0.38	1.07	1.55	2.97	1.13	1.52	0.98	7.98	2.95	1.61	1.46	1.31	1.65	2.05	1.51	1.9	2.79	1.61	1.54	5.3	0.99	1.4	1.36	2.93	0.97	1	3.13	1.66	1.9	1.01	1.53	2.06
CCNB2	0.13	0.07	0.31	0.13	0.28	0.16	0.2	0.23	0.35	0.29	0.1	0.24	0.18	0.11	0.23	0.14	0.21	0.14	0.51	0.31	0.2	0.09	0.19	0.22	2.05	0.34	0.25	0.26	0.38	0.22	0.5	0.27	0.06	0.44	0.18	0.16	1.32	0.31	0.2	0.3	0.59	0.11	0.47	0.53	0.18	0.35	0.44	0.26	0.37
CCNB2P1	0.04	0	0	0.03	0	0	0.03	0	0	0	0.04	0	0	0	0	0	0.04	0.04	0	0	0	0.07	0	0.08	0	0	0.03	0	0.03	0	0	0	0	0	0	0	0	0	0	0.07	0	0	0	0.03	0	0	0.04	0	0
CCNJL	0.04	0.1	0.07	0.04	0.14	0.14	0.04	0.05	0.27	0.05	0.12	0.07	0.08	0.08	0.09	0.03	0.05	0.03	0.06	0.11	0.17	0.09	0.26	0.04	0.4	0.21	0.12	0.12	0.04	0.1	0.33	0.04	0.2	0.02	0.08	0.06	0.25	1.18	0.05	0.18	0.19	0.11	0.06	0.13	0.05	0.07	0.39	0.23	0.17
CCNP	0	0	0.04	0.29	0	0.13	0.02	0.08	0.15	0.05	0.04	0.08	0.05	0.1	0	0.04	0	0.06	0.07	0.02	0.04	0.14	0.17	0.06	0.42	0	0.05	0.07	0.02	0	0.03	0.02	0.14	0.17	0.07	0.14	0.09	0.21	0.23	0.1	0.22	0	0.08	0.07	0.15	0	0.09	0.02	0.12
CCNYL7	0.5	0.24	0.53	0.16	0.12	0.28	0.51	0.35	0.46	0.53	0.47	0.5	0.28	0.25	0.07	0.12	1.05	0.07	0	0.29	0.21	0.85	0.38	0.48	0.31	0.41	0.06	0.33	0.12	0.45	0.1	0.11	0.21	0.56	0.19	0.24	0.16	0.16	0.15	0.38	0.24	0.07	0.38	0.46	0.36	0.17	0.33	0.13	0
CCR3	0	0.03	0	0	0	0	0	0	0	0	0	0	0	0	0	0	0	0.03	0	0.03	0	0	0.08	0	0.02	0	0	0	0	0	0.08	0.03	0	0	0	0.02	0.04	0.03	0	0	0.03	0.08	0	0	0	0	0.1	0	0
CCR4	0.01	0	0	0	0.01	0	0	0.02	0.01	0.07	0	0.02	0.04	0	0	0.01	0	0.01	0.01	0.03	0.02	0.01	0.09	0.01	0	0.02	0	0.02	0.01	0	0.04	0.07	0.03	0.04	0	0.02	0.14	0.08	0.08	0	0.1	0	0.01	0	0	0	0.05	0.01	0
CCR5AS	0	0	0	0.06	0.14	0.05	0	0	0	0	0	0.07	0	0	0	0	0.16	0	0	0.07	0.18	0	0.05	0	0	0.05	0	0.05	0.13	0	0.06	0	0.06	0	0	0	0	0.56	0	0.15	0	0	0.19	0	0	0	0.08	0.08	0
CCR7	0.14	0.16	0.08	0.15	0.26	0.21	0.08	0.05	0.52	0.27	0.15	0.07	0.1	0.3	0.23	0.24	0.22	0	0.09	0.17	0.14	0.16	0.62	0.11	0.53	0.12	0.24	0.22	0.21	0.21	0.52	0.38	0.47	0.2	0.13	0.26	1.19	0.68	0.27	0.19	0.53	0	0.14	0.18	0.19	0.31	0.96	0.12	0.12
CCR8	0	0.07	0	0	0	0	0	0	0	0	0.07	0	0	0	0	0	0.04	0	0.03	0	0	0	0	0	0	0	0	0.02	0	0	0	0	0.05	0	0	0	0	0.03	0	0	0	0.04	0	0	0	0	0.04	0.04	0
CCR9	0.03	0	0.02	0	0.01	0.03	0.07	0.04	0.06	0.03	0.11	0	0	0	0.02	0.02	0.03	0	0.01	0.01	0.02	0.01	0.02	0	0.01	0	0.01	0.04	0.03	0	0.02	0.19	0	0.02	0.16	0	0.04	0.1	0.01	0.03	0.28	0	0.05	0.09	0.04	0.01	0.07	0.06	0.3
CCRL2	2.58	0.39	0.52	0.32	3.13	0.6	0.3	0.21	0.37	0.42	0.22	0.49	0.15	1.35	0.67	0.4	0.47	0.3	0.22	0.3	0.49	0.21	0.94	0.2	0.55	0.71	0.65	1.09	0.82	0.72	0.79	0.97	0.58	0.31	0.46	0.45	0.46	1.61	0.62	0.4	1.31	0.39	2.06	0.9	0.59	0.64	0.88	1.54	0.72
CD109	0.17	0.17	0.13	0.1	0.19	0.11	0.15	0.11	0.29	0.34	0.06	0.11	0.31	0.13	0.24	0.07	0.09	0.09	0.04	0.25	0.3	0.35	0.14	0.06	0.2	0.32	0.13	0.25	0.16	0.54	0.3	0.15	0.43	0.28	0.13	0.09	0.26	2.1	0.09	0.46	0.47	0.11	0.18	0.26	0.08	0.22	0.09	0.17	0.34
CD163L1	0.07	0.08	0.34	0.21	0.11	0.07	0.74	0.02	0.99	0.1	0.26	0.11	0.41	0.23	0.92	0.13	0.52	0.04	0.04	0.23	0.07	0.1	0.51	0.15	0.23	0.05	0.18	0.38	0.18	0.62	0.22	0.19	0.25	0.51	0.41	0.39	0.53	0.19	0.09	0.26	0.42	0.01	0.51	0.33	0.62	0.1	0.6	0.39	0.88
CD177	0.08	0.09	0.13	0.09	0.88	0.11	0.12	0.13	0.38	0.15	0.08	0.1	0.2	0.39	0.41	0.17	0.11	0.03	0.33	0.11	0.03	0	0.15	0.08	0.25	0.3	0.29	0.09	0.05	0.1	6.04	0.28	0.31	0.33	0.47	0.08	0.74	3.05	0.09	0.09	0.18	0.08	0.16	0.27	0.17	0.27	0.7	0.32	0.13
CD180	0.04	0.01	0.05	0.01	0.1	0.04	0.05	0.09	0.05	0.03	0.03	0.03	0.14	0.08	0.2	0.03	0.02	0.01	0.01	0.06	0.03	0.1	0.31	0.01	0.19	0.07	0.02	0.1	0.04	0.14	0.47	0.03	0.06	0.05	0.06	0.06	0.29	0.02	0.01	0.01	0.52	0	0.26	0.21	0.02	0.11	0.01	0.01	0.16
CD19	0.1	0	0.01	0	0.06	0	0.02	0	0.1	0.1	0.01	0.02	0.04	0.04	0.13	0	0	0.02	0.02	0.14	0.07	0	0.01	0.04	0.04	0.03	0.05	0.13	0.07	0.11	0.12	0.02	0.04	0.19	0.02	0.11	0.66	0.25	0.04	0	0.37	0.13	0.08	0.08	0	0	0.09	0	0.07
CD1A	0	0	0.01	0	0	0	0.01	0	0	0	0.01	0	0.02	0.04	0	0	0.02	0	0	0	0	0.03	0	0	0.01	0	0.02	0.02	0	0.05	0.04	0.03	0	0.02	0	0	0.02	0	0	0	0	0	0	0.01	0	0	0	0	0.02
CD1B	0.03	0	0	0	0.03	0.02	0	0.04	0	0	0	0	0.02	0	0.09	0	0	0	0	0	0	0	0	0	0	0	0	0	0	0.04	0	0.05	0.07	0.07	0	0.04	0.07	0	0.03	0	0.12	0	0	0	0	0	0	0	0
CD1C	0.06	0.05	0	0	0.1	0.02	0.02	0.17	0	0.07	0.03	0	0.13	0.03	0.18	0.11	0	0	0	0.05	0.05	0.15	0.65	0	0.05	0.1	0.05	0.42	0.05	0.46	0.17	0.51	0.17	0.23	0.04	0.05	0.33	0.04	0.17	0.1	0.54	0	0.58	0.06	0	0.15	0	0.05	0.05
CD1E	0.06	0.14	0	0	0.19	0	0	0.02	0	0.05	0.02	0	0.15	0	0.31	0.06	0.17	0.1	0.04	0.04	0.11	0	0.7	0	0.12	0.03	0	0.21	0.06	0.09	0.05	0.52	0.23	0	0	0	0.06	0.15	0.07	0	0.59	0	0.15	0	0	0.2	0	0.05	0.13
CD2	0.52	0.28	0.28	0.28	0.45	0.27	0.46	0.94	0.51	0.5	0.18	0.23	0.68	0.42	0.62	0.39	0.12	0.08	0.08	0.17	0.86	0.58	1.2	0.18	0.3	0.55	0.19	1.4	0.63	0.69	0.52	0.89	0.47	0.29	0.56	0.32	2.34	2.53	0.43	0.29	2.02	0.18	0.87	0.34	0.13	1.2	0.47	0.22	1.44
CD207	0.05	0.02	0.03	0.02	0	0.02	0.04	0.02	0.02	0.04	0	0	0.02	0	0	0.04	0.11	0.09	0	0.04	0.05	0.04	0.23	0.03	0	0.09	0	0.14	0.04	0.02	0.03	0.09	0.02	0.02	0.08	0	0.05	0.08	0.02	0.02	0.04	0.02	0.05	0.02	0.02	0.05	0.02	0	0
CD22	0.74	0.48	0.21	0.3	0.18	0.3	0.23	0.45	0.44	0.57	0.35	0.77	0.35	0.17	0.39	0.58	0.59	0.18	0.32	0.41	0.69	0.33	0.36	0.06	0.36	0.99	0.68	1.64	0.28	0.47	0.58	1.04	0.76	0.74	0.24	1.08	0.86	1.18	0.96	0.42	1.04	0.26	0.4	0.86	0.38	0.66	0.68	0.42	1.11
CD247	0.28	0.21	0.13	0.14	0.18	0.22	0.17	0.25	0.81	0.47	0.17	0.36	0.5	0.14	0.24	0.25	0.13	0.59	0.19	0.31	0.47	0.49	0.4	0.09	0.16	0.36	0.2	0.59	0.59	0.39	0.29	0.31	0.33	0.29	0.13	0.11	1.48	3.09	0.19	0.22	0.99	0.36	0.59	0.23	0.1	0.42	0.7	0.45	0.51
CD248	7.3	1.29	3.6	1.08	3.79	3.1	2.49	3.58	6.26	1.58	1.22	1.56	6.6	13.69	5.39	5.89	5.09	1.11	1.54	2.4	3.14	1.41	4.16	1.92	5.76	9.19	4.24	6.85	3.76	6.92	13.07	12.68	5.57	6.68	3.99	3.4	12.94	26.12	1.74	2.8	12.69	2.47	4.69	4.71	1.46	2.36	2.56	2.23	4.71
CD27	0.34	0.21	0.12	0.15	0.49	0.25	0.31	0.18	0.4	0.19	0.13	0.14	0.47	0.37	0.48	0.53	0.05	0.05	0.08	0.27	0.37	0.22	0.53	0.05	0.38	0.05	0.42	0.45	0.59	0.53	0.17	0.13	0.37	0.19	0.21	0.33	1.19	0.68	0.37	0.38	1.91	0.09	0.44	0.2	0.2	0.55	0.42	0.32	0.35
CD28	0.01	0	0.02	0	0.03	0.02	0.01	0.01	0	0.01	0	0.11	0.03	0.01	0.07	0.01	0.02	0.05	0	0.01	0.04	0.06	0.07	0	0.03	0.02	0.01	0.08	0.03	0.01	0.03	0.02	0.06	0.02	0.01	0	0.21	0.43	0.02	0.05	0.13	0.02	0.07	0.11	0	0.07	0.07	0	0.14
CD300A	0.8	0.66	0.62	0.45	1.26	0.32	0.58	0.7	1.11	0.71	0.55	0.53	1.16	0.61	1.48	0.63	0.68	0.15	0.57	0.86	0.93	1.56	3.52	0.28	0.92	1.68	0.64	0.95	0.3	1	4.52	1.45	0.71	0.77	0.45	0.54	1.7	4.05	0.73	0.55	3.17	0.12	2.06	1.52	0.67	0.87	2.24	0.94	1.43
CD300LB	0.06	0.03	0.06	0	0.16	0.02	0.06	0.02	0	0.18	0.02	0.03	0.15	0.04	0.04	0.04	0.02	0	0.01	0.06	0.03	0.01	0.54	0.08	0	0.22	0.03	0.06	0	0.15	0.45	0.19	0.05	0.04	0.09	0.05	0.13	0.03	0	0.05	0.2	0	0.27	0.08	0	0.18	0.14	0.07	0.11
CD300LF	0.11	0.16	0.11	0.03	0.17	0.07	0.06	0.04	0.28	0.12	0.05	0.1	0.17	0.12	0.47	0.11	0.08	0.05	0.02	0.12	0.21	0.1	0.68	0	0.25	0.16	0.17	0.3	0.08	0.39	1.6	0.62	0.09	0.26	0.26	0.2	0.67	0.63	0.14	0.12	0.46	0.06	0.37	0.39	0.08	0.16	0.26	0.18	0.25
CD3D	0.17	0.34	0.79	0.36	0.5	0.17	0.3	0.42	1.32	0.53	0.22	1.44	0.19	0.43	0.52	0.27	0.47	0.31	0.31	0.22	0.38	0.25	0.89	0.36	0.21	0.35	0.12	0.83	0.8	1.05	0.29	1.61	1.26	0.22	0.69	0.25	3.59	3.16	0.21	0.41	1.5	0.13	1.39	0.33	0.62	0.5	0.91	0.13	0.8
CD3E	0.6	0.55	0.66	0.57	0.6	0.39	0.58	0.94	1.43	1.2	0.29	0.56	0.41	0.55	0.93	0.48	0.44	0.2	0.58	0.52	1.5	0.95	1.04	0.64	0.58	0.87	0.42	2.23	0.86	1.13	1.26	1.77	0.54	0.72	0.95	0.36	3.87	6.33	0.67	0.47	3.1	0.14	1.01	0.69	0.19	2.19	0.95	0.78	0.99
CD3G	0.14	0.03	0.05	0.15	0.06	0	0.08	0.15	0.19	0.3	0.01	0.1	0.1	0.03	0.13	0.03	0.04	0.04	0.1	0.05	0.09	0.14	0.08	0.14	0.05	0.09	0.11	0.12	0.09	0.3	0.5	0.32	0.05	0.06	0.13	0.06	0.35	0.4	0.15	0.11	0.27	0.05	0.25	0.14	0.05	0.2	0.04	0.06	0.29
CD4	2.09	1.43	1.7	1.16	3.14	1.25	1.81	1.87	2.73	1.69	0.94	1.35	2.51	1.32	3.49	0.91	1.87	1.39	1.13	3.17	2.19	2.5	3.14	1.45	3.22	3.8	1.36	4.72	1.35	3.81	4.79	2.37	2.7	2.83	1.85	1.56	5.44	7.04	1.57	2.07	6.56	0.84	4.23	2.06	0.94	2.36	3.57	1.6	3.12
CD40LG	0	0.02	0.05	0	0.02	0	0.02	0	0.07	0	0	0.09	0	0	0.02	0.06	0	0.02	0	0.06	0.06	0.02	0.1	0.02	0.14	0	0.02	0.07	0.02	0.09	0.05	0.04	0.03	0.11	0	0.02	0.26	0.19	0	0.06	0.1	0.05	0.06	0.12	0.02	0.02	0.11	0.02	0
CD48	0.24	0.32	0.39	0.48	0.64	0.29	0.31	0.66	1.6	0.61	0.27	0.49	0.69	0.67	0.91	0.59	0.2	0.27	0.09	0.52	0.65	0.35	2.48	0.3	0.68	0.49	0.31	1.3	0.4	0.96	3.01	0.6	0.62	0.54	0.49	0.12	2.44	7.45	0.42	0.31	3.01	0.22	2.48	1.12	0.27	0.97	1.06	0.5	1.16
CD5	0.21	0.17	0.36	0.31	0.04	0.13	0.09	0.24	0.24	0.13	0.03	0.18	0.16	0.1	0.26	0.17	0.1	0.08	0.07	0.13	0.21	0.29	0.21	0.17	0.08	0.21	0.13	0.24	0.11	0.13	0.31	0.12	0.16	0.22	0.16	0.12	0.7	1.08	0.08	0.19	0.45	0.08	0.2	0.14	0.2	0.18	0.25	0.23	0.32
CD52	0.81	1.25	1.08	0.52	2.09	0.91	1.61	1.71	3.18	1.9	1.34	1.5	1.94	1.37	6.12	1.11	0.79	1.17	2.04	1.89	1.62	1.94	14.18	0.8	2.8	1.28	1.33	5.18	1.71	2.42	30.16	2.1	2.14	2.62	1.79	2.8	12.6	12.42	1.08	0.87	8.74	1.45	15.09	7.13	0.98	2.25	2.29	2.41	5.1
CD55	6.31	4.12	4.2	12.19	7.59	4.53	4.33	4.26	6.37	5.18	2.3	5.26	8.27	9.19	5.49	4.28	4.44	2.71	4.1	6.05	6.71	4.31	98.55	5.52	9.25	5.34	10.91	4.7	5.53	7.4	19.73	7.77	9.45	6.16	5.9	5.18	9.96	29.16	5.17	5.01	10.21	2.97	6.85	8.01	5.27	19.11	10.93	9.11	9.54
CD58	2.24	1.75	2.09	2.3	3.65	1.9	2.21	1.75	3.54	1.84	1.09	1.39	3.2	4.25	3.05	2.07	2.22	1.12	1.55	2.93	3.15	2.57	4.02	1.94	2.24	3.58	1.86	2.85	2.23	3.38	4.65	2.36	4.56	3.78	2.24	2.5	5.79	12.5	2.5	2.42	7.73	1.07	2.1	3.29	1.42	2.69	2.97	3.31	4.12
CD6	0.22	0.23	0.23	0.23	0.28	0.14	0.46	0.48	0.34	0.55	0.19	0.49	0.43	0.19	0.26	0.14	0.43	0.57	0.21	0.43	0.41	0.48	0.47	0.3	0.44	0.39	0.23	0.47	0.37	0.41	0.7	0.64	0.21	0.25	0.18	0.53	1.38	2.39	0.27	0.43	1.08	0.17	0.48	0.48	0.24	0.27	0.41	0.45	0.35
CD68	11.29	2.66	5.18	0.3	8.2	4.46	3.22	4.46	0.91	12.15	2.28	0.41	5.72	14.3	17.72	1.42	18.34	0.07	0.22	5.03	7.29	5.31	10.55	3.04	6.95	28.19	6.65	6.56	7.04	7.37	26.47	12.9	12.62	9.17	5.96	2.7	18.08	4.58	1.49	7.32	32.34	0.25	13.17	7.74	5.47	12.69	1.4	19.33	10.27
CD69	0.29	0.41	0.16	0.34	1.4	0.27	0.19	0.59	1.2	0.35	0.32	1.63	0.28	0.23	0.41	0.12	0	0.91	0.08	0.6	0.65	0.61	1.3	0.13	0.62	0.8	0.56	3.8	0.4	1.76	1.26	0.82	0.67	0.6	0.43	0.15	2.01	21.78	0.58	0.14	1.2	0.71	0.44	1.07	0.05	0.48	2.11	0.45	0.48
CD7	0.19	0.16	0.38	0.48	0.36	0.13	0.22	0.43	0.81	0.5	0.09	0.4	0.52	0.47	0.41	0.48	0.1	0.18	0.26	0.64	0.56	0.47	0.82	0.41	0.36	0.83	0.17	0.99	0.26	0.6	1.19	1.6	0.56	0.57	0.46	0.18	1.97	10.74	0.25	0.33	1.33	0.7	1.25	0.23	0.17	0.83	1.36	0.83	0.44
CD70	0	0	0	0.04	0	0	0	0.09	0.05	0	0	0	0	0	0.05	0	0	0	0	0	0.04	0	0	0	0	0.03	0	0	0	0	0.08	0	0	0.12	0	0	0.12	0.4	0.07	0	0.23	0.05	0	0	0	0.09	0	0.05	0
CD74	54.43	59.93	73.39	43	168.62	42.28	73.37	67.83	401.15	72.86	43.64	65.04	119.81	91.43	150.56	34.51	63.5	40.39	31.36	135.72	119.66	179.34	152.58	47.13	135.77	253.02	73.71	167.57	73.57	123.18	281.46	149.75	81.65	106.69	105.13	76.69	271.44	738.47	52.17	88.14	359.11	32.86	221.98	135.94	41.79	106.32	159.31	305.73	143.56
CD79A	0.19	0.06	0.09	0.21	0.15	0.07	0.09	0.29	0.42	0.17	0.2	0.27	0.41	0.12	0.32	0.29	0.11	0.09	0.03	0.14	0.08	0.19	0.19	0.1	0.11	0.06	0.3	0.41	0.39	0.25	0.15	0.19	0.34	0.25	0.14	0.39	1.26	0.47	0.15	0.25	3.04	0.21	0.11	0.2	0.14	0.09	0.1	0.49	0.29
CD79B	0.32	0.3	0.23	0.27	0.24	0.19	0.24	0.33	1.65	0.43	0.17	0.25	0.7	0.58	0.57	0.3	0.3	0.19	1.03	0.25	0.57	0.21	0.94	0.5	0.64	0.37	0.67	0.66	0.42	0.72	0.82	0.3	0.74	0.57	0.26	0.61	2.43	7.1	0.41	0.22	1.57	0.5	0.98	0.92	0.57	0.27	1.75	1.46	0.43
CD82	13.05	9.24	11.69	6.03	10.23	7.26	10.96	11.55	7.66	10.71	7.27	7.58	10.85	10.39	13.87	8.34	17.24	4.96	11.01	10.12	10.89	8.12	7.85	16.69	9.14	19.03	8.58	11.32	10.18	12.1	17.3	8.86	9.06	13.86	15.02	9.37	11.19	8.99	6.73	9.75	15.4	5.58	8.33	13.18	8.89	14.05	11.86	18.46	15.39
CD86	0.14	0.19	0.24	0.06	0.59	0.19	0.26	0.3	0.17	0.34	0.14	0.48	0.36	0.58	0.6	0.13	0.19	0.03	0.08	0.76	0.28	0.51	1.06	0.28	0.21	1.11	0.19	0.37	0.16	1.09	1	0.63	0.41	0.26	0.32	0.13	0.85	0.57	0.16	0.23	1.77	0.05	0.65	0.6	0.19	0.37	0.33	0.18	1.22
CD96	0.13	0.09	0.1	0.12	0.17	0.08	0.09	0.26	0.46	0.16	0.03	0.78	0.13	0.03	0.15	0.08	0.12	0.21	0.09	0.13	0.29	0.41	0.27	0.09	0.07	0.2	0.12	0.58	0.16	0.54	0.13	0.53	0.2	0.14	0.24	0.09	1.46	6.16	0.06	0.09	0.68	0.68	0.3	0.06	0.1	0.32	0.84	0.24	0.22
CDA	0.21	0.25	0.16	0.52	0.72	0.2	0.06	0.27	1	0.22	0.12	0.21	0.38	0.22	1.19	0.39	0.07	0.19	0.11	0.27	0.66	0.74	0.86	0.4	0.4	0.48	0.51	0.26	0.44	0.3	2.18	0.45	1.01	0.47	0.07	0.21	0.18	6.69	0.24	0.62	0.51	0.07	0.44	1.11	0.74	0.28	0.41	0.97	0.27
CDC20	0.07	0.02	0.18	0.04	0.48	0.18	0.13	0.12	0.23	0.18	0.03	0.04	0.25	0.2	0.49	0.1	0.18	0.46	0.37	0.77	0.36	0.23	0.03	0.14	2.83	0.54	0.12	0.28	0.13	0.2	0.47	0.75	0.35	0.89	0.17	0.39	3.51	0	0.11	0.06	0.97	0.16	0.43	1.12	0.08	0.06	0.11	0.63	0.85
CDC20B	0	0	0.02	0	0	0	0	0	0.03	0	0	0	0	0	0	0.01	0	0.02	0	0	0	0.01	0	0	0	0	0.01	0.01	0	0.02	0.02	0.02	0.02	0	0	0	0.02	0.06	0.02	0.01	0	0	0	0	0	0.05	0	0	0
CDC20P1	1.65	1.4	1.98	0.22	0.52	1.07	0.44	0.8	1.35	2.03	0.83	0.45	0.49	0.42	0.29	1.1	2.1	0.67	0.81	0.75	4.21	1.11	0.21	0.48	0.52	2.23	0.42	0.71	1.54	1.18	0.34	0.48	0.67	2.06	0.45	0.91	0.44	0.39	1.36	1.4	1.04	1.35	0.2	0.86	2.45	1.35	2	0.35	1.14
CDC25C	0	0.04	0.04	0.02	0.15	0	0.04	0.05	0	0.05	0.02	0	0.02	0.06	0.02	0.08	0.06	0	0.08	0.12	0.05	0.08	0.01	0	0.26	0.08	0.03	0.04	0.07	0	0.03	0.08	0.02	0.1	0.03	0.09	0.15	0	0	0.02	0.11	0	0.1	0.1	0	0.03	0.09	0.02	0.06
CDC42EP2	1.28	1.48	2.18	0.94	2.06	2.35	1.42	2.95	1.71	1.34	0.59	0.2	2.1	3.48	2.23	3.52	1.82	0.18	1.96	1.17	1.55	0.96	3.86	2.65	2.44	3.67	1.4	1.84	2.02	3.07	4.51	1.92	3.1	2.72	2.13	2.31	5.03	11.46	1.95	1.37	4.4	0.61	1.13	4.53	1.72	2.95	3.12	5.25	3.59
CDC42P1	0	0	0	0	0	0	0	0	0	0	0	0	0.08	0	0	0	0	0	0	0	0	0	0.07	0	0	0	0	0	0	0	0	0.08	0	0	0	0	0	0	0	0	0	0	0	0	0	0	0	0	0
CDC45	0	0.24	0.13	0	0.19	0.07	0.09	0.21	0.07	0.33	0.05	0.08	0.18	0.25	0.26	0.12	0.11	0.1	0.24	0.41	0.27	0.31	0.08	0	0.24	0.26	0.09	0.23	0.28	0.17	0.37	0.22	0.32	0.09	0.38	0.13	0.92	0.35	0.05	0.11	0.31	0	0.41	0.16	0.25	0.08	0.05	0.16	0.52
CDCA2	0	0.02	0.04	0.04	0.12	0.03	0.01	0.09	0.01	0.01	0.03	0.02	0.04	0.11	0.07	0.02	0.02	0.05	0.08	0.11	0.05	0.01	0.03	0.05	0.18	0.15	0	0.06	0.03	0.04	0.17	0.03	0.05	0.11	0.01	0.04	0.36	0.05	0.02	0.02	0.15	0.02	0.18	0.04	0.03	0.06	0.05	0.02	0.11
CDCA4P1	0.18	0.15	0.43	0.13	0	0.47	0.23	0.28	0.08	0.29	0.25	0.08	0.48	0.21	0.26	0	0.26	0.17	0.19	0.07	0.07	0.45	0.41	0.23	0.19	0.15	0.15	0.2	0.14	0.24	0.06	0.13	0.13	0.28	0.3	0.15	0.77	0.27	0.19	0.08	0.37	0.09	0.4	0.25	0.09	0.07	0.24	0.17	0
CDCA5	0.15	0.05	0.19	0.07	0.33	0.17	0.15	0.13	0.33	0.25	0.12	0.22	0.15	0.35	0.35	0.13	0.24	0.07	0.37	0.38	0.14	0.26	0.19	0.16	0.87	0.55	0.2	0.13	0.18	0.36	0.63	0.18	0.44	0.42	0.15	0.35	1.02	0.14	0.21	0.06	0.56	0.02	0.39	0.54	0.24	0.2	0.33	0.22	0.51
CDCA7	0.1	0.17	0.25	1.54	0.15	2.46	0.36	0.07	1.61	1.6	0.16	0.19	0.24	0.98	0.19	0.05	1.89	1.96	0.27	1.9	0.23	0.17	1.73	0.08	0.64	3.31	1.07	1.55	0.65	0.44	1.02	1.2	3.12	0.57	0.58	1.07	1.51	2.05	0.33	0.21	0.53	0.1	0.69	1.15	0.19	0.31	0.26	0.65	2.28
CDCA8	0.35	0.29	0.28	0.1	0.46	0.36	0.37	0.15	0.41	0.41	0.13	0.12	0.23	0.57	0.2	0.38	0.25	0.07	0.2	0.2	0.3	0.15	0.35	0.17	1.47	0.5	0.24	0.17	0.5	0.37	0.44	0.41	0.45	0.58	0.43	0.3	1	0.13	0.28	0.37	0.55	0.14	0.45	0.4	0.43	0.16	0.25	0.53	0.44
CDH11	1.31	0.87	0.96	0.53	1.79	0.78	0.86	1.88	1.16	0.56	0.39	0.5	1.29	1.1	1.06	0.22	1.1	0.24	0.2	0.83	0.64	0.79	1.39	1.33	2.52	1.48	0.78	2.46	0.86	1.41	2.65	1.97	1.74	1.51	0.79	0.36	2.26	12.01	0.39	1.33	2.76	0.81	1.44	1.1	0.22	1.39	0.94	0.44	1.22
CDH13	0.26	0.18	0.14	0.15	0.29	0.17	0.21	0.1	0.48	0.12	0.09	0.07	1.04	0.26	0.16	0.28	0.25	0.46	0.08	0.7	0.26	0.28	0.09	0.14	0.43	0.1	0.16	0.32	0.1	1.09	0.67	0.16	0.82	0.18	0.21	0.03	0.23	2.07	0.14	0.08	1.13	0.08	0.13	0.13	0.16	0.29	0.09	0.15	0.35
CDH15	0.06	0.46	0.19	0.03	0.1	0.14	1.45	0.48	0.01	0.67	0.03	0.05	0.73	1.05	0.13	0.06	0.04	0.01	0.03	0.03	0.02	0.41	0.07	0.58	0.59	0.78	0.05	0.02	2.81	0.33	0.83	0.06	0.09	1.68	0.04	0.27	0.94	0.16	3.12	0.01	0.35	0.19	0.06	0.03	0.06	0.54	1.32	1.55	0.03
CDH16	0.02	0.04	0.01	0	0.02	0.01	0	0.03	0.02	0.02	0.19	0	0	0	0.02	0.06	0	0.02	0	0.17	0.05	0	0	0.01	0.02	0	0.02	0.04	0	0.11	0.02	0.02	0.01	0.02	0	0	0.05	0.14	0.07	0.09	0.02	0	0	0	0.08	0	0.02	0	0
CDH17	0.07	0.07	0.01	0.1	0.09	0.07	0.08	0.16	0.21	0.07	0.05	0.08	0.05	0.01	0	0.11	0.02	0.01	0.02	0.09	0.11	0.03	0.28	0.16	0.07	0.12	0.08	0.62	0.02	0.16	0.07	0.14	0.22	0.26	0.07	0.12	0.31	0.48	0.25	0.22	0.14	0.05	0.22	0.05	0.05	0.06	0	0.06	0.11
CDH2	0.14	0.08	0.08	0.17	0.21	0.16	0.18	0.24	0.22	0.13	0.09	0.16	0.35	0.18	0.22	0.1	0.16	0.08	0.08	0.46	0.4	0.19	0.13	0.18	0.18	0.07	0.09	0.45	0.07	0.34	0.24	0.14	0.14	0.28	0.24	0.33	0.14	0.96	0.1	0.12	0.17	0.04	0.12	0.14	0.13	0.27	0.09	0.36	0.21
CDH23	3.67	7.08	5.39	7.21	2.04	4.86	5.65	7.92	5.24	6.15	3.37	2.37	3.56	2.89	2.43	2.19	5.37	3.4	2.79	11.07	5.07	5.78	1.03	8.99	0.91	6.71	1.01	2.8	0.73	7.42	0.85	4.08	3.59	5.79	4.85	2.94	1.95	7.08	4.08	1.84	8.48	1.78	1.28	3.78	6.19	4.77	3.34	1.78	3.6
CDH3	0.49	0.29	0.34	0.31	0.57	0.29	0.5	0.57	3.28	0.29	0.14	0.08	0.4	0.22	0.84	0.09	0.69	0.26	0.4	0.41	0.72	0.92	0.6	0.32	0.39	0.75	0.43	0.39	0.3	0.21	1.57	0.72	0.24	0.63	0.29	0.22	3.3	1.57	0.36	0.72	2.28	0.14	0.52	0.32	0.16	1.25	0.35	2.74	0.85
CDH6	0.18	0.09	0.29	0.19	0.33	0.16	0.14	0.23	0.92	0.28	0.16	0.08	0.49	0.39	0.41	0.18	0.14	0.23	0.12	0.32	0.29	0.21	0.31	0.1	0.46	0.17	0.19	0.38	0.09	0.28	1.49	0.17	0.61	0.3	0.12	0.06	1.46	2.5	0.17	0.2	0.36	0.19	0.26	0.56	0.1	0.08	0.15	0.63	0.15
CDHR2	0.22	0.02	0.02	0.05	0.05	0.09	0.11	0.2	0.11	0.1	0.08	0.02	0.02	0.06	0.03	0.1	0.07	0.27	0.03	0.24	0.08	0.2	0.16	0.08	0.01	0.03	0.32	0.17	0.84	0.1	0.21	0.27	0.17	0.13	0.02	0.1	0.14	0.74	0.28	0.15	0.3	0.06	0.07	0.17	0.17	0.09	0	0.34	0.11
CDHR4	0	0	0	0	0	0	0.01	0	0.1	0	0	0	0.01	0	0	0.05	0	0.1	0	0.04	0	0.09	0	0.01	0	0	0	0.12	0	0	0.01	0.03	0.01	0	0	0	0	0.07	0.03	0	0	0	0	0	0	0	0.04	0.02	0.01
CDHR5	0.5	0.87	0.91	0.69	0.68	0.41	0.27	1.17	0.72	1.16	0.3	0.28	0.21	0.31	1.23	0.51	1.04	0.48	0.34	0.26	2.77	0.85	0.46	0.75	0.18	1.06	0.69	0.93	0.79	0.53	0.32	0.67	1.4	0.36	0.73	1.74	0.37	0.47	1.55	1.33	0.97	0.89	0.86	1.3	0.28	0.73	0.49	0.79	0.66
CDK1	0.19	0.1	0.18	0.2	0.55	0.21	0.16	0.23	0.27	0.2	0.1	0.41	0.5	0.21	0.38	0.14	0.24	0.25	0.25	0.59	0.41	0.39	0.37	0.04	1.83	0.56	0.31	0.44	0.28	0.84	0.89	0.47	0.41	0.64	0.31	0.42	1.75	1.18	0.32	0.22	0.91	0.19	0.71	0.45	0.16	0.38	0.31	0.61	0.73
CDKN2A	0.79	0.58	0.07	0.44	0.26	0.19	0.16	0.46	0.2	0.26	0.13	0.31	0.26	0.49	0.84	0.09	0.23	0.38	0.24	0.59	0.79	0.48	0.37	0.16	1.27	0.6	0.22	0.86	0.18	0.33	0.6	1.59	0.37	0.26	0.26	0.53	1.85	3.19	0.3	0.7	1.58	0.37	0.92	0.15	0.76	0.67	1.11	2.25	0.36
CDKN2A-DT	0	0	0.07	0	0	0	0	0	0	0	0	0	0	0	0	0	0	0	0	0	0	0	0	0	0	0.03	0	0	0	0	0	0	0	0	0	0	0	0	0	0	0	0	0.05	0	0	0.1	0	0	0
CDKN2B	0.88	0.13	0.35	0.49	0.91	0.49	0.54	0.5	0.43	0.4	0.13	0.19	1.11	0.46	0.92	0.52	0.34	0.16	0.29	0.58	0.28	0.33	0.94	0.35	1.11	0.45	0.3	0.49	0.33	0.46	3.06	0.55	0.53	0.51	0.57	0.52	3.22	3.92	0.42	0.46	1.88	0.32	0.82	1.97	0.29	1.02	1.44	1.22	1.05
CDKN2B-AS1	0.08	0	0.05	0.05	0	0.01	0.06	0.15	0.05	0.07	0.08	0.08	0	0	0.15	0	0.02	0	0.03	0.14	0.11	0.12	0.03	0.01	0.07	0.14	0.06	0.05	0	0.23	0.1	0	0.06	0.14	0	0.13	0.41	0.63	0.05	0	0.07	0	0.16	0.06	0.06	0.17	0.05	0.13	0.07
CDKN3	0.34	0.35	0.1	0.2	0.33	0.25	0.26	0	1.63	0.25	0.08	0.19	0.65	0.26	0.37	0.3	0.2	0.41	1.08	0.89	0.31	0.15	0.75	0.49	3.62	0.54	0.21	0.2	0.23	0.67	1.82	0.51	0.08	0.6	0.29	0.57	1.26	1.58	0.24	0.54	0.66	0.26	0.56	0.82	0.34	0.9	0.24	0.86	0.77
CDNF	2.67	3.19	4.68	1.62	2.26	3.2	3.76	2.32	2.92	2.83	1.94	1.36	3.23	3.74	3.55	1.76	4.37	2.54	3.31	2.74	3.3	2.19	1.51	1.91	0.67	4.26	3.83	1.67	4.69	4.66	1.23	3.86	4.35	5.05	2.69	1.43	3.87	2.02	2.34	7.64	4.55	1.31	1.67	4.1	6.14	6.79	11.08	2.97	3.43
CDR2L	1.21	1.48	1.4	1.82	1.69	0.97	1.19	1.51	2.23	1.33	0.53	0.43	1.25	2.56	1.77	1.21	1.36	0.34	0.95	1.2	1.69	1.38	1.82	1.09	1.24	2.2	1.42	1.57	1.14	1.33	4	1.37	1.77	1.58	1.11	1.89	3.63	12.76	1.33	1.17	3.55	0.55	0.96	1.89	1.01	1.5	1.66	4.34	2.41
CDT1	0.21	0.34	0.17	0.03	0.41	0.07	0.18	0.22	0.28	0.11	0.03	0.06	0.17	0.41	0.48	0.24	0.33	0.67	0.27	0.3	0.31	0.18	0.04	0.21	1.17	0.32	0.08	0.16	0.35	0.16	0.51	0.14	0.16	0.33	0.16	0.12	1.64	0.26	0.16	0.14	0.64	0.07	0.49	0.39	0.31	0.34	0.22	0.78	0.49
CDX1	0	0	0.02	0.02	0	0	0	0.03	0.06	0.03	0.06	0.03	0.05	0	0	0	0.03	0	0	0	0.02	0	0.02	0.05	0.05	0.02	0.17	0.06	0.03	0.14	0.07	0	0.02	0	0.02	0.08	0.04	0.15	0.05	0.06	0	0	0.1	0	0.03	0.08	0	0	0
CEACAM1	0.47	1.4	1.12	1.3	1.69	0.76	0.48	0.65	3.2	0.71	0.4	1.06	0.52	0.6	0.42	0.26	0.45	0.59	0.36	1.25	2.52	1.51	1.72	0.35	1.56	1.42	1.63	1.36	1.79	0.45	1.25	0.71	2.03	0.71	0.4	3.01	0.86	5.51	1.34	0.8	4.15	0.23	0.78	1.35	1.17	1.01	0.94	1.76	1.52
CEACAM16	0.14	0.45	0.34	0.06	0.21	0.31	0.34	0.39	0.07	0.37	0.36	0.05	0.13	0.12	0.08	0.67	0.22	0.47	0.61	0.13	0.29	0.25	0.11	0.41	0.22	0.09	0	0.3	0.16	0.4	0.1	0.04	0.18	0.1	0.31	0.12	0.06	0.04	0.15	0.19	0.43	0.14	0.04	0	0.19	0.11	0.15	0	0.1
CEACAM18	0	0	0	0	0	0	0	0	0	0	0	0	0	0	0	0	0	0	0	0	0	0	0	0	0.02	0	0	0	0	0	0	0	0	0	0	0	0	0	0	0	0	0	0	0	0	0	0	0	0
CEACAM7	0.32	0.45	0.46	0.34	0.86	0.27	1.05	0.64	1.01	0.27	0.16	0.22	0.77	0.84	1.5	0.38	0.72	0.08	0.41	0.7	0.53	0.21	4.39	0.34	0.71	2.13	0.31	1.45	0.2	1.23	1.06	1.67	0.63	0.41	0.39	0.42	1.25	2.41	0.23	1.25	0.85	0.24	2.59	1.26	0.52	1.92	0.45	3.21	1.14
CECR2	0.95	0.95	1.27	0.91	1.23	0.95	1.59	0.69	1.47	1.09	0.91	0.86	1.72	0.79	0.47	1.45	0.8	0.83	1.09	1.39	1.33	1.51	2.33	0.91	0.61	1.19	0.39	1.09	1.01	0.76	0.86	0.73	0.69	1.6	0.83	0.64	1.56	0.34	1.34	1.22	0.85	0.88	0.44	1.19	1.6	1.9	3.79	0.7	0.76
CEL	15492.7	16250.5	14563.8	12037.1	15105.6	15683.9	15097.3	14740.5	15934.9	15790.8	20288.9	18356.5	16320.5	12611.9	12646.1	12944	9815.19	27625.2	22810.3	19186.5	13855.8	18083.7	15139.2	14749.7	18804.6	8255.84	4570.07	14111.7	10221.4	10584	6866.69	8246.69	13568.8	13433.1	17513.7	9328.31	5412.95	361.16	16071.3	12571.8	10737.7	24305.6	11421.8	9703.57	15141.3	9012.43	7300.6	1323.18	7090.64
CELA2A	12261.1	26380.8	14406.2	3348.04	5664.37	13198.6	9799.55	17343.4	5592.59	7808.34	21356.7	34691.6	7871.92	6032.75	5384.14	16031.3	14212.8	36310.5	37884	8755.05	10001.3	20088.8	6927.89	18126.3	25086.1	6283.27	2053.26	10152.2	7671	18098.7	2146.69	2110.84	12183.1	10178.9	16737.5	9759.56	217.58	356.34	13032.3	12904.6	1432.58	42953.8	9773.77	3246.34	10240.5	4363.89	4499.97	156.72	1884.8
CELA2B	732.41	2334.66	1858.73	885.78	720.97	1761.15	726.79	2363.32	1732.57	998.83	3398.54	3172.93	1166.04	830.77	714.5	1142.2	1570.93	3768.04	4018.66	1221.97	1101.69	1314.32	807.71	1180.27	486.3	417.69	150.38	4656.4	1234.83	1396.4	107.67	357.92	1452.58	830.36	395.41	1907.41	40.29	71.52	2516.15	1046.89	544.47	4370.85	1898.05	512.57	1063.79	568.33	687.78	5.35	454.49
CELA3A	33099	53739.7	49519.2	24265.2	20352.2	59138.1	31586	37050.4	22410.7	35122.3	57401.5	61041.4	30724.5	22729.8	36786.8	49317.1	43862.5	20593.5	58949.8	32312.4	29855.3	45014.4	18507.2	34344.7	19183.8	37266.7	27877.2	49787.6	41167	41753.2	11612.6	11179.8	42215.9	30484.8	35154	62592.4	10890.6	991.8	65101.4	55089.9	24368	33942.4	23746	33055.4	56220.2	36776.6	19161.2	18922.3	29454.5
CELA3B	15828.1	21653.3	17147.4	5981.12	13369	21141.6	20956.3	19098.9	5310.01	10253.3	17875.5	23485.8	21811.5	7768.93	14022	23252.5	15128.7	23330	14576.9	12481.5	9798.87	17586.7	8689.76	14894.6	10307.5	13309.8	9205.62	12808.4	14441.2	15429.5	3919.62	4501.53	14601.2	10087.6	27263.8	17547.8	3773.27	361.14	19494.8	22280.6	4765.46	23002.5	7215.58	9616.52	22533.8	10264.7	8465.62	2181.95	10368.4
CELP	566.53	301.2	942.92	176.43	265.63	300.56	190.96	296.85	268.52	632.4	123.36	202.94	159.11	467.39	73.49	1116.06	2408.13	194.41	799.08	119.32	740.01	587.15	496.24	199.76	236.11	536.04	93.8	44.79	254.8	95.02	78.54	196.71	101.82	1614.75	176.8	114.96	80.06	17.16	187.41	181.65	113.71	198.25	65.83	196.86	1047.62	193.13	579.35	31.06	181.38
CELSR1	0.32	0.32	0.29	0.46	0.68	0.3	0.32	0.29	1.03	0.57	0.14	0.29	0.81	0.8	0.41	0.39	0.87	0.49	0.43	0.51	0.23	0.46	0.67	0.2	0.79	0.31	0.32	0.6	0.5	0.54	0.94	0.53	0.5	0.77	0.77	0.69	1.68	2.31	0.49	1.66	1.28	0.47	0.86	0.83	0.54	0.41	1.15	0.83	0.52
CEMIP	0.22	0.22	0.6	0.33	0.79	0.3	0.22	0.16	0.76	0.25	0.42	0.34	0.44	0.53	0.17	0.16	0.33	0.03	0.3	0.17	0.23	0.18	0.4	0.35	0.58	0.23	0.73	0.34	0.32	0.25	0.67	0.24	0.32	0.52	0.19	0.45	0.6	1.34	0.12	0.32	0.83	0.25	0.26	0.6	0.45	0.31	0.77	0.78	0.61
CENPA	0.08	0.13	0.05	0.04	0.15	0.06	0	0.12	0.14	0.06	0.06	0.03	0.17	0.09	0	0.21	0.04	0.07	0.33	0.19	0.06	0.13	0.06	0.1	0.74	0.28	0.1	0.12	0.12	0.21	0.35	0.23	0.2	0.24	0.06	0.03	0.26	0	0.03	0.14	0.33	0	0.41	0.13	0.06	0.12	0	0	0.07
CENPE	0.05	0.04	0.04	0	0.07	0.03	0.07	0.01	0.04	0.05	0.01	0.01	0.08	0.19	0.11	0.04	0.02	0.02	0.25	0.09	0.04	0.03	0.03	0.05	0.26	0.08	0.02	0.14	0.04	0.09	0.08	0.23	0.08	0.25	0.05	0.02	0.44	0.05	0.03	0.11	0.22	0.01	0.09	0.08	0.04	0.06	0.1	0.04	0.24
CENPF	0.01	0.01	0.09	0.01	0.68	0.14	0.14	0.27	0.23	0.18	0.03	0.06	0.27	0.08	0.37	0.08	0.14	0.03	0.3	0.39	0.05	0.05	0.16	0.08	2.15	0.19	0.01	0.25	0.44	0.05	1.01	0.41	0.04	0.77	0.19	0.11	1.25	0.1	0.05	0.01	0.43	0.07	0.09	0.59	0.07	0.08	0.07	0.04	0.56
CENPI	0.08	0.05	0.06	0	0.04	0.01	0.16	0.01	0.05	0.05	0.01	0	0.1	0.1	0.14	0.04	0.09	0.01	0.1	0.07	0.03	0.13	0.07	0.03	0.14	0.06	0.02	0.07	0	0.06	0.14	0.01	0.09	0.13	0.05	0.03	0.36	0.17	0.02	0.02	0.09	0	0.11	0.07	0.07	0.05	0.01	0.09	0.29
CENPK	0.27	0.11	0.19	0.03	0.31	0.22	0.14	0.25	0.47	0.14	0.07	0.18	0.23	0.65	0.29	0.3	0.4	0.04	0.16	0.49	0.5	0.57	0.17	0.25	0.64	0.34	0.48	0.09	0.42	0.16	0.42	0.21	0.42	0.2	0.29	0.14	0.88	0.74	0.25	0.16	0.49	0.3	0.31	0.21	0.9	0.18	0.2	0.66	0.41
CENPM	0.28	0.13	0.14	0.06	0.25	0.27	0.27	0.17	0.1	0.25	0.11	0.11	0.15	0.24	0.21	0.37	0.05	0.1	0.22	0.12	0.3	0.48	0.03	0.13	0.51	0.76	0.2	0.34	0.08	0.42	0.64	0.41	0.04	0.26	0.2	0.25	1.88	0.45	0.16	0.13	0.46	0.05	0.73	0.57	0.11	0.24	0.41	0.34	0.31
CENPU	0.72	0.51	0.77	0.17	0.8	0.46	0.67	0.3	0.66	0.79	0.47	0.56	1.55	1.13	0.63	0.86	0.71	0.24	0.39	0.9	1.25	1.08	0.23	0.6	1.2	1.44	0.44	0.57	0.68	1.35	0.58	0.49	1.08	1.22	1.06	0.97	2.07	0.81	0.2	0.51	1.22	0.32	0.63	0.85	1.26	0.64	0.5	1.36	1.23
CENPUP2	0.23	0.03	0.07	0.09	0.06	0.1	0.08	0.09	0.1	0.03	0.09	0.36	0.06	0.04	0.04	0.04	0	0.22	0.17	0.09	0.06	0.13	0.2	0.03	0.11	0.11	0	0.07	0.06	0.07	0.06	0.17	0.03	0.03	0.03	0.03	0.04	0.17	0	0	0.03	0.15	0.06	0.05	0	0	0	0.18	0.03
CENPW	0.55	0.54	0.56	0.86	0.71	0.42	0.58	0.38	1.25	0.7	0.59	1	0.76	0.72	0.87	0.76	0.68	0.13	0.4	1.01	0.71	0.81	0.99	0.61	1.05	1.78	0.62	0.7	0.61	0.99	1.24	1.1	1.53	2.54	0.56	0.55	0.89	11.47	0.6	0.59	1.73	0.49	0.72	0.74	1.14	1.24	0.88	1.52	1.89
CEP250-AS1	0	0	0	0	0	0.06	0.09	0	0	0.11	0	0.08	0.08	0	0.1	0	0	0	0.07	0	0.1	0.09	0.19	0	0.07	0	0.11	0	0	0	0.25	0	0	0.15	0	0	0.1	0.22	0.1	0	0.12	0.14	0.24	0	0	0	0.12	0.18	0.14
CEP55	0.03	0.06	0.08	0.05	0.07	0	0.01	0.01	0.06	0.03	0.02	0.05	0.1	0.16	0.22	0.03	0.08	0	0.1	0.09	0.05	0.08	0.01	0.01	0.34	0.14	0.01	0.08	0.03	0.08	0.28	0.11	0.04	0.14	0	0.09	0.63	0.08	0	0	0.19	0	0.22	0.27	0.07	0.06	0.03	0.13	0.18
CER1	0.04	0	0.21	0.06	0.03	0	0.02	0	0	0.03	0.02	0	0.06	0.04	0.04	0	0.07	0.04	0.08	0.03	0	0	0.02	0.13	0.03	0	0	0.15	0.03	0.03	0.03	0	0	0.03	0.05	0.09	0.16	0.06	0.1	0.13	0.16	0.34	0.03	0.08	0.11	0	0	0	0
CERKL	0.17	0.11	0.3	0.26	0.25	0.09	0.17	0.53	0.45	0.33	0.06	0.19	0.25	0.28	0.33	0.22	0.18	0.05	0.1	0.28	0.38	0.26	0.45	0.3	0.3	0.22	0.07	0.59	0.1	0.47	0.68	0.41	0.45	0.28	0.18	0.49	0.35	2.09	0.18	0.23	0.65	0.14	0.5	0.19	0.22	0.5	0.27	0.29	0.65
CERS4	39.79	47.35	49.68	37.26	45.77	51.97	43.74	46.69	50.21	45.18	34.05	26.31	32.01	40.39	42.37	96.3	37.63	33.27	44.17	20.88	54.31	41.28	35.53	38.7	62.43	52.11	41.96	60.06	64.7	41.49	49.04	38.77	36.81	50.72	58.56	44.57	46.29	35.22	43.95	40.54	32.26	39.17	26.19	61.75	67.62	34.03	58.07	51.36	58.62
CES1	8.58	2.28	2.96	1.79	2.77	7.23	2.97	10.8	12.63	5.3	0.34	0.56	2.27	3.22	3.83	4.56	3.29	1.94	0.64	7.59	5.47	1.77	7.06	1.61	3.23	1.53	2.4	8.21	1.76	7.88	1.94	4.99	10.07	6.58	1.74	7.6	8.41	47.57	35.69	1.53	7.57	3.09	3.32	1.75	4.79	8	1.79	4.88	2.61
CES4A	8.17	7.58	12.6	4.18	6.73	3.82	6.79	5.25	4.5	20.47	3.09	3.29	5.17	4.59	4.86	7.44	19.67	3	2.2	5.61	17	8.51	1.71	3.57	3.48	19.18	5.08	3.75	6.82	6.6	4.11	10.06	13.99	19.71	5.34	7.49	6.95	22.56	5.97	12.02	6.87	2.63	2.7	9.18	15.16	15.95	17.96	15.16	11.19
CFAP300	0.25	0.33	0.26	0.09	0.08	0.13	0.15	0.38	0.62	0.18	0.09	0.11	0.83	0.27	0.28	0.23	0.25	0.26	0.3	0.35	0.51	0.36	0.37	0.19	0.35	0.13	0.03	0.59	0.58	0.64	0.38	0.19	0.66	0.41	0.31	0.47	1.02	1.49	0.17	0.22	0.48	0.11	0.18	0.14	0.32	0.34	0.5	0.64	0.22
CFAP45	0.13	0.08	0.1	0.1	0.11	0.19	0.18	0.15	0.13	0.12	0.03	0.13	0.17	0.15	0.21	0.16	0.14	0	0.1	0.21	0.14	0.07	0.15	0.14	0.09	0.18	0.21	0.06	0.25	0.24	0.17	0.23	0.04	0.1	0.13	0.13	0.28	1.01	0.14	0.25	0.18	0.33	0.1	0.17	0.13	0.31	0.51	0.54	0.14
CFAP47	0	0.02	0.01	0.01	0.02	0	0	0.01	0	0.01	0.03	0.01	0.01	0	0	0	0.06	0.01	0.02	0.01	0.05	0	0	0	0	0	0	0	0.03	0.02	0.01	0	0	0.01	0	0.01	0.01	0.09	0.02	0.01	0.02	0	0	0.05	0	0	0	0.06	0
CFAP54	0.01	0.01	0	0.01	0	0.05	0.04	0	0.03	0.07	0.01	0.15	0	0.01	0.01	0.04	0.02	0	0.01	0.03	0.02	0.02	0.03	0	0.03	0.01	0	0.01	0	0.02	0.02	0.19	0.05	0.07	0	0.02	0	0.08	0.1	0.01	0.03	0.03	0.04	0.04	0	0.01	0.1	0.07	0.01
CFAP70	2.39	4.4	4.55	4.19	3.29	2.73	2.19	2.64	6.64	4.5	3.75	3.15	2.94	1.26	2.9	2.3	2.95	4.65	1.67	3.92	5.21	3.71	2.5	1.04	3.24	2.08	3.74	3.25	2.31	4.83	0.95	1.86	4.62	3.48	2.45	3.29	2.99	16.93	6.02	3.18	7.57	3.96	1.91	3.05	6.11	3.65	7.3	6.39	3.17
CFAP77	0	0.05	0	0	0	0.02	0	0	0.02	0.02	0	0	0	0	0.05	0	0	0	0	0.04	0	0	0	0	0	0.02	0.02	0	0	0.05	0	0	0	0	0	0.05	0	0	0	0.05	0	0	0.02	0	0	0	0.07	0	0
CFAP91	8.11	8.17	11.54	8.42	3.92	6.97	5.82	5.47	12.93	7.59	4.81	7.91	8.05	3.8	7.39	7.98	6.5	5.44	6.54	9.35	11.63	10.08	9.44	4.63	2.94	12.2	5.97	4.72	5.72	10.86	7.42	6.75	7.92	7.6	4.96	6.89	10.34	8.8	13.76	10.78	7.65	7.96	5.29	7.43	9.26	12.54	26.97	8.47	8.54
CFC1B	0	0	0	0.18	0.19	0	0.3	0.75	0	0.45	0.12	0	0	0.82	0	0.29	0.25	0	0	0	0	0	0	0	0	0.14	0	0.15	0	0	0.1	0.15	0	0	0.64	0	0	1.01	0	2.81	0.23	3.59	0	0	0.41	0.21	0.24	0	0.88
CFH	3.23	2.7	2.11	2.4	4.14	2.75	1.79	3.06	11.26	2.4	1.83	2.21	4.5	2.28	2.43	1.54	2.39	2.57	0.84	6.56	5.43	5.67	14.71	1.7	9.82	6.77	7.59	10.84	2.91	12.3	7.44	9.21	7.87	7.1	2.55	1.9	5.28	53.65	6.92	2.47	8.52	3.36	3.91	3.8	2.87	8.6	5.25	7.79	8.31
CFL1	88.93	79.87	91.71	90.66	141.87	70.24	95.51	96.6	115.87	91.48	51.34	47.34	106.59	163.86	123.53	115.29	109.32	38.43	65.96	80.63	99.88	91.87	113.98	90.07	88.93	162.4	124.11	91.16	86.92	106.93	268.63	152.52	113.13	128.49	101.3	98.85	270.01	395.19	76.31	93.36	177.47	47.86	136.36	169.1	87.89	124.84	113.01	242.44	132.03
CGB3	0	0	0	0	0	0	0	0	0	0	0	0.07	0	0	0	0	0	0.07	0.1	0	0	0	0	0	0	0.03	0	0.03	0	0	0	0	0	0	0	0	0	0	0	0	0	0	0	0	0	0	0	0	0
CGB5	0	0	0	0	0	0	0	0	0.05	0	0	0	0	0	0	0	0	0.04	0	0	0	0	0	0	0	0	0	0	0	0	0	0	0	0	0	0	0	0	0	0	0	0	0	0	0	0	0	0	0
CGB7	0	0.09	0.06	0.02	0.04	0.07	0.07	0.08	0.14	0	0.07	0.02	0.01	0	0.22	0.12	0.05	0.29	0.07	0.12	0.2	0.02	0.04	0.09	0.08	0.01	0.04	0.07	0.12	0.1	0.04	0.01	0.15	0.12	0.14	0.03	0.21	0.47	0.09	0.09	0.05	0	0.04	0.02	0	0.17	0.05	0	0.05
CGB8	0	0	0	0	0	0	0	0	0	0	0	0	0	0	0	0	0	0	0	0	0	0	0	0	0	0	0	0	0	0	0	0	0	0	0	0	0	0	0	0	0	0	0	0	0	0	0	0	0
CGREF1	0.1	0.39	0.16	0.8	1.6	0.47	0.21	0.41	1.09	0.46	0.33	1.31	0.94	0.96	0.28	1.11	0.34	0.5	0.29	0.21	0.27	0.42	1.04	0.43	0.75	0.65	1.69	0.49	2.79	1.62	0.96	1.17	1.85	1.15	0.7	2.02	1.18	6.74	0.93	1.15	0.68	0.79	1.51	1.98	0.61	1.21	3.04	1.44	1.17
CHAD	7.92	14.06	15.25	1.8	11.23	14.6	7.21	3.49	15.12	9.43	17.57	11.77	18.76	3.04	12.02	3.43	8.95	19.62	6.03	8.25	8.14	12.8	2.12	4.97	3.83	10.87	4.13	6.72	17.64	5.28	1.74	3.72	25.33	9.3	16.39	7.83	1.4	3.32	35	22.24	7.31	19.08	4.78	10.07	20.76	7.08	33.7	3.69	9.21
CHCHD3P3	0.09	0	0	0	0.07	0	0	0.14	0.08	0	0	0.08	0	0	0	0	0	0	0	0.21	0	0	0	0.06	0.06	0	0.07	0	0	0	0	0	0	0	0.06	0.07	0	0	0	0	0.15	0	0	0	0	0	0	0	0
CHI3L2	0.09	0.06	0.18	0.1	0.32	0.03	0.04	0.08	0.68	0.02	0.01	0.03	0.08	0.08	0.4	0.06	0.24	0.12	0.08	1.25	0.14	0.18	0.27	0.17	0.81	0.89	0.43	0.05	0.34	0.56	0.44	0.58	1.07	0.51	0.38	0.25	0.84	0.8	0.18	0.21	0.74	0.06	1.03	0.41	0	0.26	0.21	0.74	1.42
CHIT1	0.2	0.02	0.09	0.01	0.22	0.06	0.18	0.16	0.22	0.51	0.08	0.02	1.16	0.15	0.03	0.07	0.22	0.04	0.49	0.1	0.07	0.48	0.25	0.22	0.13	0.23	0.26	0.02	0.1	0.02	0.14	0.33	0.15	0.67	0.11	0.07	0.02	0.31	0	0.16	0.4	0	0.21	0.02	0.03	0.21	0.23	0.04	0.19
CHP2	0	0.01	0.01	0.06	0.06	0.09	0.05	0.04	0.08	0.04	0.04	0.06	0.01	0.04	0.02	0.01	0	0.05	0.04	0.04	0.03	0.06	0.06	0	0	0	0.04	0.02	0.04	0.16	0.01	0.01	0.04	0	0.01	0.03	0.02	0.13	0.01	0.03	0.09	0	0.01	0.05	0.05	0.01	0.02	0.02	0
CHRD	11.77	6.86	5.49	86.95	14.85	5.18	14.05	10.26	13	9.67	5.5	6.21	10.96	25.96	13.31	8.32	5.46	8.5	21.33	7.14	24.17	24.25	25.25	10	53.21	11.58	58.36	8.41	11.44	12.34	60.16	44.67	6.15	13.13	19.1	11.94	35.28	15.06	9.41	11.04	9.84	8.49	27.58	18.46	9.31	9.25	17.9	39.53	13.16
CHRDL2	1.24	0.13	0.91	4.33	1.44	0.35	0.16	0	3.84	0.02	0.13	0.17	0.29	3.5	0.99	1.31	0.72	0.22	0.22	0.72	0.75	0.66	3.65	0.36	5.67	1.26	4.24	0.3	2.55	0.89	5.56	3.94	1.3	1.8	0.85	0.66	1.84	1.94	0.19	0.45	1	0.41	2.48	1.53	0.6	2.35	0.69	9.91	1.95
CHRM3	5.48	3.2	4.25	6.73	4.69	4.63	3.44	3.58	3.68	5.56	2	4.42	3.87	4.63	3.46	4.04	4.71	2.35	2.65	3.48	4.95	4.21	7.06	4.32	4.85	5.85	4.86	2.97	3.38	4.47	7.2	5.52	4.74	5.38	3.08	3.09	4.02	0.81	3.29	3.94	3.61	3.21	3.84	4.38	5.93	8.18	5.65	6.49	6.71
CHRNA1	0	0.05	0.03	0	0	0	0.02	0.02	0	0.03	0.01	0.03	0	0	0.06	0.02	0.03	0	0	0.05	0.03	0.07	0.04	0	0	0	0	0.02	0.07	0.04	0.02	0	0.02	0.02	0.01	0.05	0	0.06	0.02	0.13	0.05	0.03	0.02	0	0.08	0.05	0.02	0	0.17
CHRNA3	0.21	0.27	0.27	0.3	0	0.07	0.06	0.05	0.36	0.03	0	0.02	0.21	0.11	0.14	0.07	0.3	0.19	0.08	0.01	0.23	0.26	0.19	0.2	0.38	0.07	0.04	0.47	0.23	0.45	0.01	0.22	0.09	0.1	0.5	0.04	0.03	0.55	0.1	0.08	0.03	0.05	0.1	0.08	0.04	0.02	0.1	0.21	0.11
CHRNB4	0.04	0.06	0.17	0	0.02	0	0.01	0.04	0.06	0.05	0.02	0	0.02	0	0	0.01	0.07	0.01	0.02	0	0.05	0.03	0.01	0	0.01	0.04	0	0.06	0.03	0	0.01	0.05	0.02	0.03	0.01	0	0.02	0.07	0.05	0.01	0.03	0	0.01	0.03	0	0.01	0.01	0.01	0.03
CHST13	0.1	0.02	0	0	0.07	0	0.03	0.04	0.04	0.02	0.06	0.02	0.03	0	0.1	0.03	0	0.04	0.03	0.08	0.05	0.02	0.03	0.02	0.05	0.03	0.1	0.07	0	0.03	0.28	0.06	0.03	0.02	0.03	0.02	0.08	0	0.02	0.04	0.03	0.04	0.34	0.06	0.08	0.04	0.07	0.02	0
CHST6	0	0.01	0.02	0.03	0	0.01	0	0	0.02	0	0	0	0.02	0.06	0.02	0.01	0.02	0.1	0.02	0.02	0.01	0.01	0.03	0.01	0.01	0.02	0.02	0	0	0.03	0.04	0.01	0.05	0.01	0	0.02	0.07	0.05	0.05	0.01	0.02	0.01	0.08	0.02	0	0	0.02	0.04	0
CHSY3	0.16	0.04	0.05	0.13	0.22	0.08	0.06	0.15	0.18	0.07	0.15	0.17	0.13	0.26	0.1	0.04	0.12	0.21	0.02	0.2	0.1	0.15	0.15	0.01	0.24	0.12	0.17	0.14	0.06	0.12	0.41	0.23	0.06	0.23	0.06	0.08	0.27	0.56	0.06	0.07	0.24	0.1	0.19	0.12	0.04	0.12	0.07	0.12	0.21
CIB4	0.19	0.08	0.18	0	0	0	0	0.21	0.48	0.16	0.28	0.08	0	0.11	0	0.08	0.65	0.54	0.21	0.11	0	0	0.17	0	0	0.06	0.08	0.22	0.08	0.12	0	0.29	0	0.08	0	0.08	0	0.15	0.4	0.18	0.4	0.67	0.05	0	0	0	0.26	0	0
CICP16	0.26	0.14	0.19	0.15	0.16	0.22	0.38	0.24	0.32	0.24	0.19	0.11	0.15	0.21	0.37	0.12	0.13	0.18	0.17	0.04	0.33	0.27	0.23	0.21	0.39	0.14	0.47	0.29	0.31	0.28	0.18	0.26	0.22	0.37	0.07	0.18	0.43	0.05	0.17	0.17	0.5	0.15	0.25	0.45	0.17	0.2	0.29	0.05	0.19
CILP2	0.03	0.01	0.01	0.01	0.03	0.03	0.07	0.01	0.03	0.01	0.01	0	0	0.02	0.02	0.02	0.01	0	0.02	0.03	0.01	0.01	0.06	0.01	0.36	0.02	0.01	0.04	0.02	0.1	0.05	0.09	0	0.03	0.07	0.01	0.29	0.6	0.02	0	0.12	0.01	0.01	0.01	0	0.11	0.01	0.01	0.03
CIP2A	0.24	0.25	0.22	0.07	0.3	0.14	0.37	0.33	0.14	0.13	0.07	0.13	0.35	0.28	0.37	0.11	0.28	0.17	0.18	0.24	0.3	0.25	0.39	0.28	0.46	0.53	0.34	0.28	0.18	0.38	0.42	0.36	0.27	0.41	0.17	0.18	0.68	0.41	0.22	0.14	0.66	0.09	0.46	0.26	0.26	0.46	0.3	0.34	0.31
CIR1P2	0.03	0	0.06	0	0.03	0.07	0.02	0.08	0	0.08	0.02	0.06	0.15	0.07	0.1	0.02	0.16	0.03	0.02	0.24	0.1	0	0.02	0.02	0.07	0.09	0.08	0.04	0.05	0.14	0.02	0.2	0	0.08	0.02	0.06	0.11	0	0.12	0.18	0.12	0.03	0.1	0.12	0.07	0	0.15	0.06	0.06
CIT	0.21	0.4	0.68	0.17	0.26	0.37	0.73	0.4	0.13	0.34	0.2	0.47	0.32	0.09	0.62	0.3	0.33	0.12	0.39	0.29	0.52	0.51	0.37	0.78	1.4	0.54	0.12	0.35	0.33	1.49	0.27	0.79	0.87	0.2	0.23	0.21	0.5	2.05	0.08	0.19	0.58	0.24	0.56	0.39	0.27	0.89	1.02	0.88	0.47
CKAP2	0.69	0.48	0.61	0.33	1.22	0.43	0.8	1.13	0.83	0.65	0.53	0.38	0.68	0.57	0.6	0.39	1.38	0.42	0.66	1.06	1.01	0.51	0.25	0.53	1.49	1.55	0.55	0.8	0.64	0.93	0.71	0.88	1.17	0.72	0.68	0.96	2.45	0.97	0.49	0.97	1.18	0.59	0.68	0.57	0.76	0.47	0.51	0.94	1.35
CKAP2L	0.02	0	0.01	0	0.1	0	0.02	0	0.06	0.01	0.03	0	0.01	0.07	0.03	0.04	0.06	0.02	0.03	0.05	0.1	0.01	0.01	0	0.2	0.2	0	0.03	0.05	0.16	0.27	0.08	0.01	0.05	0.01	0.01	0.24	0.08	0	0	0.16	0.02	0.2	0.02	0.01	0.01	0	0.06	0.06
CKLF	5.19	5.18	6.77	4.27	10.02	4.51	7.03	6.74	6.38	5.11	2.41	2.46	6.56	10.04	7.09	5.57	7.81	1.76	4.37	4.78	8.1	6.97	11.09	7.14	7.67	14.12	8.33	7.93	9.44	8.13	17.2	8.88	8.91	9.54	8.08	6.77	19.31	20.24	5.49	7.97	11.35	2.73	10.8	12.2	8.24	10.09	8.69	21.12	11.06
CKLF-CMTM1	0.23	0.37	0.08	0.19	0.58	0.3	0.4	0.24	0.83	0.51	0.16	0.18	0.21	0.52	0.12	0.26	0.52	0	0.16	0.56	0.21	0.24	1.15	0.08	0.59	0.64	0.73	0.68	0.27	0.14	1.19	0.23	0	0.14	0.38	0.18	0.76	2.01	0.29	0.29	0.5	0	0.29	0.31	0.24	0.54	0.45	0.85	0.34
CKM	1.24	1	2.66	3.08	1.26	2.87	1.98	1.9	1.73	1.92	2.28	5.92	2.3	0.98	1.06	0.11	1.21	0.59	1.06	1.4	0.62	0.52	0.54	0.66	0.72	0.46	0.75	0.47	0.68	0.67	2.07	0.65	0.51	2.35	2.14	0.64	0.62	4.39	0.56	0.97	2.68	0.34	0.72	3.84	0.51	5.98	1.35	0.94	4.09
CKMT1A	2.2	1.29	1.83	2.02	2.82	2.84	1.81	1.62	2.21	1.83	0.9	0.43	0.82	1.18	0.44	1.65	1.72	0.41	1.11	1.01	2.4	1.51	1.41	1.14	1.89	2.37	3	1.7	1.36	2	2.72	3.9	3.73	1.34	2.2	2.27	0.45	2.48	2.21	1.33	2.2	0.7	2.37	0.25	2.52	2.65	2.2	5.42	2.44
CKMT1B	2.22	0.64	1.49	1.36	2.62	2.17	2.3	1.36	2.68	1.1	0.71	0.49	1.21	2.31	2.31	0.95	1.9	0.79	1.09	1.11	2.79	1.44	0.79	1.7	1.59	1.53	3.36	1.18	2.4	2.66	2.83	2.8	3.75	2.26	2.4	2.87	5.63	1.6	1.61	2.47	2.93	0.83	3.13	3.17	2.68	4.58	1.18	5.49	2.24
CKS1BP3	0	0	0	0	0	0	0	0	0	0	0	0	0.55	0	0	0	0	0	0.55	0	0.75	0	0	0	0	0	0	0	0	0	0.68	0	0	0	0	0	0.86	0	0.17	0	0	0	0	0	0	0	0	0	0
CKS2	1.35	1.82	0.77	1.22	2.6	0.72	0.47	1.01	3.07	1.58	0.51	0.96	1.12	1.93	1.75	2.14	0.7	0.77	0.85	1.46	2.81	1.08	2.04	0.6	8.97	2.82	4.67	1.5	1.71	1.5	6.23	2.38	2.25	2.6	1.23	1.45	4.94	4.58	1.02	0.32	3.06	2.15	1.51	3.03	1.64	1.69	1.5	1.29	2.16
CLCA1	0.03	0.02	0.02	0.08	0.03	0.08	0.03	0.08	0.01	0.03	0.04	0.01	0	0.04	0.03	0	0.03	0	0.05	0.06	0.02	0.06	0.14	0	0.01	0.01	0.11	0.01	0.25	0.43	0.05	0.02	0.11	0.1	0.04	0.15	0.01	0.01	0.07	0.12	0	0	0.15	0.04	0.08	0.04	0.01	0	0.09
CLCA2	0.04	0.02	0.02	0.01	0.06	0.07	0.03	0.02	0.1	0.02	0.06	0.21	0.02	0.03	0.04	0.01	0.12	0.02	0.01	0.06	0.03	0.06	0.05	0.01	0.01	0	0.04	0.02	0.05	0.08	0.1	0	0.11	0.02	0	0.05	0.02	0.01	0.02	0.06	0.03	0.12	0.05	0.04	0.11	0.06	0	0	0.06
CLCA3P	0	0	0.01	0	0	0	0	0.01	0.02	0	0	0.01	0.02	0	0	0	0	0	0	0	0.03	0.01	0.01	0	0	0	0	0	0	0	0	0.01	0	0	0	0	0	0	0	0	0	0	0.01	0.01	0	0	0	0	0
CLCN1	0	0	0	0	0.08	0	0.01	0	0.01	0.01	0.02	0.02	0	0	0.01	0	0	0	0	0.02	0	0.01	0.03	0	0	0	0	0	0	0.01	0.01	0	0	0	0.07	0.34	0	0.02	0.01	0	0	0	0.01	0	0	0	0.01	0	0
CLCNKA	0.68	1.35	2.78	1.34	0.77	2.19	3.5	4.69	2.24	1.89	0.72	0.71	1.1	1.43	4.62	3.57	3.19	1.31	1.96	1.36	1.3	5.01	0.37	2.6	0.97	2	0.87	1.33	1.29	2.45	1.36	3.79	1.32	2.1	3.83	0.87	2.05	7.86	1.1	1.21	2.66	1.79	3.55	0.71	2.11	0.76	2.59	2.18	1.45
CLDN11	0.46	0.41	0.27	0.29	0.64	0.35	0.43	0.32	1.06	0.19	0.24	0.13	0.64	0.28	0.4	0.48	0.43	0.26	0.32	0.95	0.36	0.36	0.34	0.27	2.63	1.06	0.51	0.64	1	1.35	1.17	1.12	1.95	1.2	0.7	0.21	1.15	12.09	0.38	0.58	2.4	0.57	0.37	0.76	0.56	0.41	1	0.61	1.15
CLDN18	0.16	0.2	0.11	0.13	0.07	0.13	0.14	0.11	0.22	0.22	0.12	0.14	0.58	0.07	0.08	0.05	0.13	0.11	0.05	0.06	0.19	0.24	0.53	0.06	0.23	0.15	0.12	0.22	4.17	0.26	0.19	0.06	0.21	0.15	0.09	0.26	0.19	1.31	0.09	0.1	0.32	0.04	0.07	0.17	0.1	0.1	0.11	0.25	0.18
CLDN2	0.36	1.46	0.27	2.36	16.82	0.63	0.14	4.5	59.27	0.18	1.18	0.25	2.77	0.18	7.9	2.52	0.22	3.45	10.05	2.75	6.08	0.22	8.14	0.32	12.42	1.55	3.54	16.34	5.88	2.51	13.52	35.05	1.93	10.01	3.69	4.06	38.38	13.23	2.53	10.7	9.88	0.21	3.66	21.79	0.52	1.14	11.79	52.22	1.17
CLEC11A	2.55	1.01	2.21	2.21	4.5	2.24	1.57	1.7	3.99	2.34	1.75	1.47	2.25	2.57	2.53	2.95	2.27	1.33	2.45	2.35	1.9	2.57	2.24	0.85	3.65	2.87	2.39	3.8	2.22	2.84	4.65	3.43	2.11	3.38	2.52	2.04	7.9	35.89	2.44	2.51	4.64	3.05	2.89	2.97	2.64	1.84	4.09	2.9	1.61
CLEC17A	0	0	0	0	0.03	0	0	0	0	0.02	0.01	0.02	0.03	0	0	0	0	0	0	0.03	0.03	0	0.02	0	0.02	0.03	0.03	0.02	0.03	0	0	0.02	0.03	0.03	0	0.05	0	0.03	0	0.03	0.09	0.04	0.07	0	0.04	0	0	0.03	0.02
CLEC2B	0.66	0.43	0.65	1.33	1.14	0.55	1.05	0.57	2.93	1.19	0.51	2.01	1.38	0.43	1.18	0.68	0.33	0.81	0.22	0.94	0.67	1.36	2.26	0.68	1.88	1.37	0.5	1.17	0.87	1.8	2.64	1.5	1.02	1.1	1.01	0.72	2.34	31.71	0.6	1.02	2.86	1.35	1.38	1.67	1.06	0.86	5.33	1.55	1.6
CLEC2L	0	0.03	0	0	0	0.02	0.02	0.2	0.09	0	0	0.03	0.21	0.04	0	0	0	0	0.01	0.03	0.02	0.03	0.07	0.02	0	0.02	0	0.16	0.03	0	0	0	0.02	0	0.07	0.02	0.04	1.84	0	0.02	0.03	0.07	0.01	0.02	0	0	0.11	0	0.03
CLEC6A	0.03	0	0	0	0	0	0.02	0.02	0.02	0	0	0	0	0	0	0	0	0	0	0	0	0.02	0.05	0	0.02	0	0	0	0	0	0.02	0	0	0.02	0	0.02	0	0.09	0	0	0	0	0	0	0	0.02	0	0	0
CLECL1	0.04	0	0.06	0.06	0.2	0.03	0.03	0.15	0.04	0.04	0	0	0.15	0.05	0.09	0	0	0.08	0.15	0.26	0.11	0.09	0.03	0.08	0.09	0.07	0.07	0.08	0.1	0.11	0.23	0	0.15	0.03	0.06	0.09	0.42	0.4	0	0.12	0.35	0	0.03	0.14	0	0.25	0	0.15	0.11
CLIC1	52.98	40.44	66.6	44.57	56.18	40.99	39.72	42.24	52.75	70.35	24.65	20.9	53.35	108.28	50.57	66.62	66.62	15.26	29.5	38.43	89.89	62.27	101.72	36.11	45.88	121.61	76.27	43.59	61.44	66.34	121.34	75.76	64.44	78.42	51.27	51.96	132.89	230.18	45.03	51.7	84.69	19.75	53.55	96.83	71.68	97.34	64.96	152.44	98.14
CLIC3	0.14	0.47	0.2	0.39	0.48	0.25	0.18	0.27	0.17	0.06	0.29	0.13	0.22	0	0.31	0.04	0.12	0.2	0.17	0.82	0.25	0.12	0.14	0.24	0.14	0.47	0.18	0.5	0.82	0.16	0.05	0.1	0.7	0.48	0.22	0.36	0.3	5.14	0.4	0.36	1.73	0.14	0.28	0.44	0.56	0.33	0.19	0.45	0.34
CLPS	57457.2	78586.8	81454.1	13013.3	51222.8	32854.4	46447.1	72034.5	59253	25963.5	78244.4	78429	26632.5	40667.8	72646.2	108279	52714.1	105516	88457.7	52324.5	43962.9	26271.3	30652.1	45541.7	24771.6	29663.5	22410.7	62536	25358.8	29847	9650.58	18977.5	50447.7	43987.3	41657.8	28104.2	12497.9	3026.22	37344.3	80970	29548.5	112807	27946.9	33407.9	22117.5	47344.2	21094.8	4150.01	31489.9
CLPSL1	79.92	200.39	351.14	0.07	115.72	0.12	49.14	233.32	200.12	72.41	15.73	128.75	0	106.47	119.42	267.72	101.36	151.3	175.8	29.35	89.77	15.96	54.8	145.42	39.36	134.33	72.64	6.63	0.75	50.72	15.14	45.77	63.99	83.46	84.33	0.82	29.62	2.64	0.07	109.75	22.11	61.74	26.18	29.37	0.09	126.48	0	9.76	87.8
CLPSL2	0.95	1.69	2.87	0.36	4.36	1.72	1.56	1.27	1.36	1.46	1.47	1.23	0.26	3.39	1.33	3.17	1.49	2.25	2.36	0.69	3.17	1.93	1.53	1.46	0.08	2.01	0.94	1.55	1.45	2.25	3.03	2.23	1.25	3.06	6.09	1.46	4.44	0	0.39	2.87	1.25	1.11	0.53	1.39	2.59	1.71	1.23	5.25	2.55
CLRN3	0.12	0.03	0	0	0.03	0	0.03	0.03	0.29	0	0.04	0	0.06	0	0	0	0	0.04	0	0.03	0.24	0	0.93	0.03	0.06	0.05	0.03	0.9	0	0.07	0.14	0.24	0.29	0.09	0.03	0.07	0	0.24	0.41	0.14	0.03	0	0.12	0.06	0.08	0.03	0	0.11	0.11
CLSPN	0.02	0.02	0.05	0.01	0.08	0.02	0.07	0	0.08	0.18	0.02	0.01	0.11	0.05	0.09	0.01	0.05	0.02	0.04	0.07	0.11	0.06	0.03	0.03	0.1	0.17	0.06	0.01	0.09	0.14	0.11	0.05	0.1	0.02	0.07	0.06	0.3	0.08	0.1	0.04	0.1	0	0.08	0.08	0.04	0.07	0	0.03	0.04
CLTB	26.26	27.14	32.89	32.82	25.52	26.97	23.38	21.46	29.41	31.95	14.89	12.94	23.38	31.9	24.89	38.24	32.74	15.18	18.21	17.38	29.1	32.99	26.58	24.14	25.57	51.21	38.01	17.14	32.35	29.52	33.46	31.71	27.72	30.4	30.8	25.24	37.28	78.53	31.23	26.82	27.92	18.12	21.89	32.94	31.46	30.86	40.75	49.66	33.24
CMTM1	0	0.26	0.2	0.05	0.18	0.2	0.17	0.21	0.49	0.17	0.07	0.13	0.28	0.17	0.14	0.12	0.1	0.27	0.23	0.1	0.38	0.26	0.55	0.16	0.64	0.29	0.11	0.59	0.23	0.27	0.43	0.19	0.15	0	0.14	0.13	0.76	0.62	0.18	0	0.54	0.21	0.43	0.2	0.1	0.15	0.85	0.65	0.35
CMTM3	2.42	1.04	2.11	1.4	3.7	1.41	2.09	2.03	4.28	1.8	1.14	1.25	2.54	3.63	3.07	2.05	1.72	1.35	1.15	2.54	2.01	3.69	3.58	0.87	3.14	4.4	1.65	3.85	2.26	3.48	7.1	3.96	3.14	4.8	1.83	1.32	8.15	36.5	1.28	2.61	7.82	1.93	3.34	5.74	1.26	2.99	4.63	4.19	4.34
CNN1	2.07	2.88	2.85	2.33	1.55	2.49	1.23	2.24	3.88	1.22	1.07	3.8	4.89	2.18	1.79	3.14	4.92	3.9	0.86	8.41	2.46	3.85	3.41	2.1	6.66	3.28	0.67	5.72	1.27	13.01	6.33	1.68	14.82	4.49	1.71	1.12	4.78	113.22	3.89	1.5	13.15	1.44	1.25	3.16	0.76	2.47	3.08	0.92	4.72
CNTN1	0.43	0.5	0.54	0.34	0.56	0.35	0.34	1.26	0.67	0.49	0.23	0.46	0.89	0.57	0.58	0.34	0.66	0.18	0.26	1.03	1.23	0.96	0.69	0.47	0.83	0.47	0.13	1.84	0.19	1.19	1.02	0.64	0.78	0.7	0.67	1.14	0.39	5.38	0.3	0.46	1.07	0.55	0.7	0.31	0.2	1.34	0.21	1.12	2.41
CNTNAP2	0.09	0.03	0.04	0.11	0.07	0.03	0.03	0.04	0.05	0.05	0.06	0.06	0.15	0.02	0.05	0	0.34	0.02	0.01	0.27	0.39	0.16	0.06	0.02	0.08	0.03	0.09	0.06	0.08	0.15	0.19	0.17	0.07	0.04	0.1	0.02	0.05	0.21	0.13	0.46	0.08	0.01	0.11	0.15	0.25	0.15	0.52	0.12	0.24
COCH	11.39	56.36	22.11	0.43	9.21	3.92	25.76	12.49	0.84	4.57	2.75	15.64	27.43	16.01	13.97	5.48	56.58	23.71	7.31	6.83	13.3	12.78	59.18	17.23	22.08	173.14	12.99	6.31	14.22	18.84	3.66	3.15	20.86	5.39	6.27	5.99	3.5	2.03	5.77	22.77	2.31	10.15	39.55	1.41	24.68	13.85	6.34	20.68	11.37
COL10A1	0.01	0.27	0.09	0.04	0.41	0	0.06	0.09	0.19	0.02	0.17	0.13	0.04	0.03	0.04	0.05	0.02	0.06	0.04	0.07	0.06	0.41	0.04	0.02	0.07	0.05	0.05	0.63	0.01	0.06	0.05	0.06	0.06	0.01	0.22	0.03	0.09	12.22	0	0.06	0.51	0.2	0.62	0.15	0.01	0.17	0.08	0.17	0.14
COL11A1	0.22	0.38	0.11	0.26	0.24	0.08	0.36	0.11	0.05	0.08	0.03	0.11	0.44	0	0.25	0.32	0.37	0.24	0.1	0.1	0.26	0.53	0.05	0.23	0.29	0.2	0.07	0.08	0.02	0.07	0.3	0.24	0.13	0.1	0.14	0.4	0.37	2.09	0.31	0.09	0.54	0.06	0.23	0.24	0.21	0.13	0.1	0.16	0.19
COL12A1	2.15	1.41	1.58	0.92	2.19	2.14	1.09	1.54	4.49	0.76	1.06	2.05	3.2	2.91	1.92	1.56	1.35	1.12	0.52	2.62	0.81	1.61	6.05	1.03	4.42	4.03	2.73	3.49	3.03	3.42	4.8	2.4	5.48	3.46	1.39	1.02	2.5	38.62	2.88	2.57	3.67	2.1	2.08	1.89	1.59	2.14	4.54	1.46	1.76
COL14A1	1	0.96	0.85	0.61	4.08	0.86	0.72	1.2	4.51	0.94	0.86	1.52	3.49	1.22	1.18	1.13	1.57	1.19	1	3.97	2.74	4.16	3.62	0.51	5.68	1.52	0.6	8.69	1.21	9.92	8.09	3.57	2.04	2.42	1.64	0.78	2.01	38.85	0.68	0.88	4.53	1.49	3	0.95	0.26	2.1	0.99	1.23	4
COL16A1	5.1	3.96	4.6	3.32	3.64	2.8	3.9	7.23	8.37	4.53	3.04	3.87	5.57	4.57	5.21	5.06	3.59	3.12	1.19	4.21	3.96	5.93	6.13	2.86	9.34	5.73	3.2	11.27	3.65	7.71	6.32	6.03	4.91	10.33	4.58	3.39	14.61	87.37	4.85	4.17	14.43	3.6	2.92	4.12	4.25	3.54	8.65	6.15	4.73
COL18A1-AS1	0.05	0.05	0.03	0.01	0.07	0	0.09	0.02	0.05	0.06	0.01	0	0.03	0.08	0.05	0.05	0	0.04	0	0	0.07	0.03	0.07	0.06	0.05	0.02	0.03	0.1	0.02	0.05	0.03	0	0.09	0.01	0.02	0.09	0.1	0.12	0.07	0.06	0.05	0	0.04	0.05	0.02	0.03	0	0.04	0.02
COL1A1	22.84	4.94	15.98	4.62	41.98	5.12	10.54	18.84	25.02	6.61	6.74	4.44	8.77	20.27	21.89	8.02	12.21	3.58	3.78	8.16	6.92	15.22	17.7	8.23	58.21	19.45	9.88	25.75	7.87	15.13	77.72	24.04	11.3	22.74	8.43	8.33	54.64	112.09	5.58	4.93	70.68	5.68	22.27	26.26	5.96	14.73	15.26	15.01	19.78
COL1A2	29.02	9.24	22.42	6.18	42.56	9.75	13.41	21.27	37.69	10.61	12.66	12.4	19.46	27.93	24.2	11.87	19.49	7.66	6.11	14.95	15.33	21.37	23.06	10.43	72.25	32.96	14.53	47.03	11.19	34.11	75.57	29.91	21.84	30.23	13.52	11.37	46.29	240.17	8.14	10.22	69.41	15.86	29.26	31.82	12.21	20.29	17.45	17.4	31.52
COL22A1	0.01	0.03	0.16	0.09	0.21	0.09	0.19	0.04	0.32	0.03	0.14	0.1	0.11	0.04	0.09	0.02	0.03	0.13	0.11	0.12	0.07	0.17	0.22	0.01	0.62	0.03	0.12	0.17	0.16	0.17	0.61	0.1	0.14	0.02	0.03	0.27	0.74	0.6	0.04	0.08	0.19	0.03	0.3	0.2	0.13	0.11	0.1	0.12	0.18
COL24A1	0.01	0	0	0.01	0	0	0.01	0.06	0.07	0.02	0	0	0.07	0	0.02	0	0.01	0	0	0.04	0.01	0.01	0.13	0.02	0.13	0.03	0.02	0.16	0.03	0.1	0.02	0.03	0.03	0.03	0.02	0.01	0.02	0.17	0.11	0.01	0.06	0	0.03	0.03	0.03	0.04	0.06	0.02	0.07
COL26A1	0.79	0.92	0.8	1.57	0.75	0.92	0.53	0.9	0.53	1.01	1.12	0.41	0.64	0.87	0.93	0.98	0.42	0.75	0.81	0.72	0.55	0.29	0.42	1.73	0.16	1.2	0.79	0.48	1.51	1.21	0.67	0.79	0.62	0.56	1.31	0.38	0.44	0.21	0.83	2.1	0.36	0.88	0.27	0.9	0.35	0.65	1.43	0.6	0.89
COL28A1	4.77	5.49	8.41	1.8	2.01	4.05	6.98	7.14	1.91	9.59	1.61	1.32	4.81	5.71	5.35	8.08	5.83	0.85	1.48	3.74	10.74	8.27	0.73	8.74	4.57	8.09	3.63	2.09	7.18	5.05	2.15	2.1	3.53	11.46	7.34	4.91	4.17	5.14	5.3	3.6	3.23	0.8	1.19	1.53	9.46	5.11	4.09	2.18	8.06
COL3A1	23.62	5.79	15.78	4.53	38.48	6.15	8.97	15.66	30.32	8.7	9.96	9.89	11.51	16.55	21.36	6.71	12.46	3.59	3.85	10.97	11.58	17.93	15.7	8.03	64.25	24.94	12.16	35.39	7.14	21.57	69.65	19.38	14.36	19.27	10.61	7.81	39.5	138.29	5.74	4.93	83.75	10.82	27.64	27.56	7.3	16.05	8.54	13.2	28.04
COL4A1	14.35	6.22	10.95	4.64	13.94	6.41	7.39	12.16	11.75	8.9	2.74	5.54	12.19	24.28	12.39	5.2	15.99	2.12	4.14	14.84	8.14	12.3	12.77	9.12	14.82	19.19	5.51	8.72	5.21	17.74	23.18	21.06	16.46	24.54	6.39	6.17	13.89	83.5	5.42	5.9	45.23	3.67	13.32	11.84	6.95	14.53	10.41	7.22	19.62
COL4A2	17.16	9.87	14.63	6.12	16.96	7.28	10.65	14.87	17.49	10.55	5.68	6.15	12.78	28.83	18.61	8.78	20.7	3.85	7.25	15.07	10.14	14.73	14.36	10.23	18.77	27.3	7.2	13.95	8.43	22.6	29.93	27.18	18.98	30.19	9.77	8.2	27.12	79.28	7.75	9.78	47.49	4.15	17.26	20.57	9.08	17.87	15.04	12.11	21.64
COL4A3	0.94	2.66	1.4	0.98	1.19	1.59	3.05	2.41	1.98	1.86	2.15	2.45	2.69	0.69	1.38	1.07	1.64	1.53	2.62	2.7	1.6	2.52	1.33	1.45	0.11	2.16	0.89	2.6	1.37	2.42	1.02	1.05	1.54	2.45	1.63	3.05	1.44	2.3	2.71	2.56	1.95	1.98	1.39	2.91	1.69	2.42	3.22	0.61	1.25
COL5A1	4.93	1.16	3.44	0.82	3.93	1.6	2.51	3.22	4.51	1.43	1.2	1.17	2.11	4.35	4.28	1.68	2.67	0.75	0.66	1.51	1.72	3.12	4.75	2.17	9.37	3.12	2.61	4.65	1.35	3.43	12.54	3.48	2.54	6.17	1.86	2.57	6.92	18.16	1.68	1.41	8.54	1.45	3.1	4.42	1.46	2.89	2.35	2.31	3.11
COL5A2	2.5	1.14	1.74	0.61	3.12	1.39	1.37	2.03	1.99	1.52	0.71	0.84	2.14	2.1	2.01	1.22	1.94	0.59	0.31	2	2.19	2.25	1.56	1.11	3.78	3.99	1.66	2.25	1.9	4.35	4.37	2.55	2.84	3.8	1.42	1.15	2.32	14.61	1.3	1.31	7.13	0.77	2.04	2.49	1.49	2.43	1.64	1.44	3.29
COL6A2	33.45	15.88	32.76	14.2	37.99	22.42	21.49	27.74	49.52	21.02	18.34	12.83	34.37	32.27	36.23	27.88	31.6	11.49	7.61	26.87	22.66	35.55	36.21	18.01	55.29	58.17	23.48	45.23	27.78	58.29	82.26	48.15	54.13	51.47	22.23	21.54	50.91	290.26	26.01	24.89	98.32	19.59	32.41	42.19	20.26	38.36	51.34	17.52	37.85
COL6A3	15.38	7.05	11.74	3.33	24.79	8.78	7.68	14.5	17.87	8.18	4.3	3.97	16.46	36.88	20.05	10.07	18.15	2.64	2.91	13.3	8.72	15.27	13.16	6.62	26.35	31.52	15.39	13.82	10.04	28.94	52.76	56.25	22.35	31.72	10.57	9.72	23.07	78.79	4.22	8.4	43.71	5.15	14.82	21.7	9.23	13.41	17.57	7.46	24.25
COL6A4P1	0	0	0	0	0	0	0	0	0.02	0	0	0	0	0.02	0	0	0	0	0	0	0.08	0	0	0	0	0	0	0	0	0	0	0	0	0	0	0	0	0	0	0	0	0	0	0	0	0.01	0	0	0.02
COL6A5	0	0	0.02	0.01	0.02	0.02	0.03	0	0	0	0.01	0	0	0	0	0	0	0.01	0	0	0.02	0	0.01	0	0	0	0	0	0	0	0.02	0	0	0	0	0	0.03	0.03	0	0	0.02	0	0.04	0	0	0	0	0	0
COL7A1	0.65	1.03	0.81	1.05	0.65	0.41	1.18	0.35	0.84	0.78	0.54	0.51	0.87	0.58	0.69	1	0.34	0.65	0.96	1.11	0.96	0.75	0.86	0.53	2.51	0.84	0.84	0.85	0.74	1.12	0.47	0.59	1.27	0.99	1.37	0.29	2.67	7.33	0.96	0.45	1.78	0.8	0.47	0.86	0.87	0.43	1.4	2.57	1.29
COL8A1	0.22	0.16	0.24	1.21	0.35	0.24	0.17	0.44	0.38	0.11	0.1	0.06	0.9	0.11	0.2	0.14	0.42	0.16	0.06	0.49	0.66	0.43	0.38	0.12	1.37	0.48	0.23	1	0.29	2.43	1.88	0.23	0.87	0.54	0.22	0.2	0.8	9.84	0.43	0.77	1.23	0.17	0.58	0.5	0.12	0.53	0.67	0.25	0.43
COL8A2	0.18	0.12	0.15	0.13	0.15	0.23	0.14	0.36	0.36	0.08	0.07	0.11	0.51	0.2	0.26	0.22	0.1	0.07	0.08	0.44	0.22	0.34	0.6	0.21	0.75	0.21	0.26	0.74	0.21	0.69	0.99	0.67	0.48	0.39	0.33	0.17	0.65	5.91	0.15	0.3	0.61	0.23	0.44	0.22	0.09	0.46	0.33	0.27	0.35
COL9A2	0.37	0.44	1.14	0.69	1.38	0.84	0.69	0.92	0.57	1.1	0.57	0.45	1.68	0.77	2.07	0.63	0.37	0.31	0.57	1.15	0.82	0.87	0.56	0.42	1.09	0.56	0.39	2.06	0.81	1.1	1.1	2.12	1.51	0.68	1.15	1.75	2.7	10.89	0.98	0.94	2.46	0.23	1.21	1.45	0.63	1.08	3.17	0.84	1.31
COLEC10	0.04	0	0	0.03	0	0.02	0.05	0	0.06	0.03	0	0	0	0	0	0	0	0	0	0	0	0	0	0	0.05	0	0	0.02	0	0	0	0	0.03	0	0.05	0	0.04	0	0	0	0	0.04	0.05	0	0	0	0.03	0	0
COLEC12	0.4	0.08	0.34	0.34	1.21	0.37	0.88	0.16	0.77	1.15	0.3	0.33	1.77	0.54	0.8	0.55	0.88	0.25	1.41	0.74	2.15	0.85	0.62	0.77	0.72	1.98	0.36	0.58	0.63	0.97	1.89	1.1	1.18	1.86	0.42	0.52	0.46	5.19	0.22	0.41	1.27	0.43	0.94	0.46	0.28	1.94	2.5	0.93	1.09
COMP	0.91	0.44	1.57	0.19	0.37	0.84	0.27	2.86	1.37	0.23	0.15	0.03	0.76	0.2	2.49	0.71	0.94	0.16	0.27	1.46	0.23	2.13	2.32	0.65	3.64	1.71	1.29	2.17	1.75	3.74	2.52	0.91	4.12	2.1	0.93	0.11	5	23.38	1.86	1.18	2.97	0.3	0.56	0.82	0.35	4.78	1.03	0.86	0.57
COMTD1	71.73	62.16	55.35	63.47	58.06	53.82	54.75	53.62	82.03	69.29	34.67	34.94	77.19	75.14	60.74	102.15	50.09	34.82	52.4	33.5	59.04	76.06	50.9	53.94	42.66	88.41	83.7	28.65	110.11	74.54	94.9	51.8	53.05	77.15	109.11	71.43	97.54	67.91	80.14	65.91	51.14	45.09	71.08	87.8	100.38	91.72	92.46	130.66	60.7
COQ8A	65.98	103.59	98.32	87.83	80.29	53.13	73.99	84.76	73.72	82.72	45.64	37.9	84.67	61.36	59.37	126.93	82.64	45	76.01	73.94	150.82	95.87	50.7	96.38	67.47	177.28	88	41.68	97.57	73.29	50.76	86.85	86.37	121.77	62.55	62.12	56.42	35.43	60.98	67.01	77.46	41.75	37	79.69	117.47	94.88	173.63	73.96	102.55
CORIN	0.14	0.16	0.22	0.06	0.14	0.11	0.14	0.33	0.06	0.09	0.15	0.12	0.15	0.05	0.28	0.08	0.21	0.02	0.09	0.54	0.36	0.31	0.02	0.1	0.19	0.41	0.12	0.11	0.2	0.48	0.09	0.15	0.28	0.15	0.28	0.1	0.18	1.21	0.09	0.08	0.53	0.06	0.06	0.21	0.08	0.33	0.19	0.13	0.95
CORO1A	2.76	1.84	3.02	1.26	7.57	2.34	3.28	4.52	6.07	3.77	1.18	1.5	4.13	3.76	8.7	2.44	2.26	0.66	1.48	2.61	3.4	6.79	9.03	1.73	3.59	7.61	2.56	4.58	2.99	5.65	16.86	5.62	4.18	4.71	3.38	2.85	16.1	10.98	2.15	3.28	14.95	0.29	8.65	8.73	2.78	5.38	6	3.53	7.53
COTL1	6.58	6.52	8.77	4.7	10.11	2.47	6.36	13.23	11.28	7.45	3.74	5.16	13.65	9.64	15.95	7.19	9.61	4.1	17.47	9.69	7.5	11.3	12.3	9.43	9.13	13.23	4.34	8.61	8.07	10.54	24.75	9.99	10.82	8.82	9.42	7.35	17.03	64.4	5.82	5.4	21.46	3.77	14.57	13.25	5.44	9.96	12.2	16.26	12.43
COX6B2	0.03	0.11	0.13	2.97	0.24	0.04	0.04	0.07	0.06	0.07	0.11	0	0.11	0.13	0.17	0.08	0.05	0.08	0.09	0.3	0.09	0.1	0.32	0.1	0.19	0.18	0.42	0.09	0.11	0.05	0.59	0.32	0.08	0.06	0.1	0.16	3.41	0.61	0.06	0.15	0.27	0	0.05	0.16	0.03	0.16	0.31	0.21	0.06
COX7CP1	6.25	4.59	0.68	1.04	6.5	0.77	1.56	0.76	7.86	1.89	2.89	0	2.19	7.22	2.99	2.3	0	1.16	0	4.25	0	2.8	0	1.32	2.12	3.5	1.23	3.53	1.09	3.67	6.85	1.7	4.89	2.87	3.44	2.12	2.72	12.05	1.95	3.51	8.05	1.8	1.93	4.11	4.14	4.55	0	1.64	6.54
CPA1	24070.9	50325.4	37318.4	27608	34744.6	43475.1	49378.7	63545.4	44542.7	29733.5	47875.5	57163.2	32530.4	12892.1	47278.6	35095.5	37171.3	70493.4	44896	47958.5	27324.4	57901	26849.4	50612.3	42040.7	19948.6	13475	50179.1	34370.9	37828.9	27324.4	16801.5	21319.7	20931.7	45133.2	37912.9	14843	1073.94	47331.1	44706.6	17222.4	56150.1	33656.6	15041.9	27807.8	25103.5	22122.1	2852.67	22783.5
CPA2	4308.89	6617.18	9014.93	3722.87	4672.89	9455.91	8129.21	7298.07	6192.47	6019.8	10131.1	8674.11	7720.08	4639.65	6195.05	6813.12	4938.3	10039.5	7421.01	7076.89	6555.09	6103.83	4548.26	6017.71	3390.07	5566.29	5594.52	8503.85	8180.65	9643.89	4071.09	3922.89	8044.01	5489.27	8272.46	9690.13	2902.14	272.44	10268.2	10674.6	6813.12	9402.31	6294.17	7843.6	8159.7	5920.49	5673.8	1475.31	6418.85
CPA4	5.51	4.53	5.35	5.8	4.03	7.54	5.78	4.62	11.96	10.49	6.52	4.71	5.65	7.21	4.05	6.3	6.03	7.53	11.5	3.62	8.7	6.49	12.97	5.87	13.68	7.52	7.47	8.31	6.33	5.41	7.47	3.42	6.73	10.21	5.9	6.46	17.81	0.21	12.75	3.56	5.35	8.9	3.62	6	11.56	3.67	6.12	7.49	8.4
CPA6	0	0	0.03	0	0.04	0	0	0	0	0	0	0.04	0	0	0	0	0.07	0	0	0	0	0	0	0	0	0	0	0.05	0.02	0.06	0.02	0	0	0	0	0	0	0.12	0.02	0.03	0	0	0	0.02	0	0	0.03	0	0.03
CPB1	16722.5	24049.2	20670.7	14411.2	23107.9	18733.1	23967.6	28770.5	15669.8	14371.3	24393.3	31444.1	20824.6	14318.6	28040	9750.09	21450.2	33836.7	30754.3	27857.9	16753.8	21064.1	12352.4	24597.1	19266.4	12953	6424.64	26520.1	15819.3	15480.9	10752.6	13066.6	10416.6	13828	18088.7	20468.2	7019.73	581.24	16070.2	10444.8	12281.5	26765.7	24583.5	11871.4	16342	13335.6	3948.53	2731.92	15904
CPNE7	0.25	0.3	0.21	0.24	0.25	0.12	0.42	0.66	0.95	0.58	0.09	0.65	0.29	0.51	0.48	0.35	0.47	0.48	0.23	0.38	0.51	1.49	1.14	0.3	0.71	0.47	0.82	0.64	0.56	0.68	0.98	1.71	1.08	0.4	0.97	0.18	1.17	10.84	0.66	1.03	0.39	0.26	0.48	0.94	0.96	0.71	1.21	3.07	1.03
CPS1	0.57	0.46	0.37	0.18	0.85	0.12	0.37	0.22	0.65	0.4	0.34	0.28	0.49	0.44	0.48	0.36	0.33	0.32	0.12	0.22	0.4	0.22	0.3	0.35	0.38	0.56	0.34	0.82	0.55	0.65	0.17	0.79	0.61	0.77	0.25	0.72	0.28	0.44	0.39	0.72	0.89	1.25	0.36	0.36	0.31	1.17	0.62	0.67	0.43
CPVL	1.89	1.83	1.57	2.03	6.07	1.12	2.63	2.62	1.71	1.87	1.86	0.78	2.84	2.3	3.59	0.92	1.26	1.56	7.83	5.13	3.04	1.49	5.39	2.98	1.42	5.75	2.2	4.59	2.23	3.37	11.84	3.99	2.35	3.91	3.07	1.35	4.56	8	3	3.66	18.8	3.52	4.44	5.7	2.46	2.66	4.43	6.12	4.94
CPXM1	0.64	0.54	1.05	0.09	1.98	0.28	0.48	0.69	1.59	0.25	0.68	0.72	0.44	2.01	1.11	0.54	0.57	0.1	0.1	2.01	0.41	1.17	0.39	0.18	2.91	1.66	0.84	0.98	0.83	0.59	3.48	3.27	0.66	0.9	1.05	1.06	5.3	17.35	0.08	0.71	5.56	0.35	0.98	4.09	0.48	0.62	0.82	0.46	2.55
CPXM2	0.99	0.65	0.68	0.75	0.83	0.36	0.83	0.74	2.79	0.47	0.6	0.48	1.65	0.72	0.81	0.49	0.8	0.62	0.37	1.09	0.35	1.09	2.45	0.42	1.23	1.05	0.46	3.8	0.74	2.04	2.86	2.1	1.2	1.82	0.57	0.67	1.84	25.76	0.57	0.33	1.83	0.69	1.5	1.26	0.39	1.3	0.73	0.88	2.55
CPZ	0.24	0.21	0.1	0.24	0.39	0.17	0.08	0.83	0.51	0.18	0.17	0.44	0.25	0.19	0.36	0.27	0.23	0.17	0.04	0.13	0.43	0.55	0.66	0.19	0.76	0.57	0.31	1.39	0.49	1.01	0.9	0.82	0.28	0.28	0.64	0.33	1.62	9.03	0.27	0.28	1.18	0.48	0.87	0.31	0.28	0.56	0.89	0.17	0.73
CR1	0.11	0.01	0.06	0	0.05	0.07	0.01	0.08	0.1	0.06	0.04	0.01	0.14	0.09	0.11	0.04	0.03	0.01	0.04	0.08	0.03	0.1	0.58	0.03	0.13	0.16	0.1	0.06	0.1	0.2	0.97	0.19	0.15	0.09	0.01	0.11	0.26	0.19	0.03	0.02	0.42	0.03	0.18	0.09	0.04	0.12	0.24	0.11	0.13
CR2	0.05	0	0.02	0.02	0.02	0.03	0.02	0.02	0.05	0	0.02	0.05	0.02	0.09	0	0.07	0.06	0.05	0.06	0.05	0.01	0.01	0.04	0.01	0	0.04	0.12	0.02	0.05	0.05	0.07	0.01	0.04	0.14	0	0.08	0.07	0.01	0.03	0	0.05	0.01	0.08	0.04	0.02	0.03	0.02	0.03	0.01
CRABP2	1.29	0.41	0.84	0.78	1.28	0.68	0.67	0.74	1.57	0.7	0.75	1.11	0.8	0.81	0.89	1	0.86	0.77	2.25	0.61	0.46	1.08	2.35	0.69	2.56	1.04	1.09	2.41	1	1.17	1.87	1.13	1.14	0.84	0.88	1.09	3.67	17.46	0.43	1.44	1.06	1.85	2.23	0.67	0.64	1.15	1.24	0.72	0.85
CRACD	0.06	0.04	0.09	0.02	0.27	0.05	0.1	0.25	0.41	0.1	0.17	0.05	0.34	0.07	0.05	0.28	0.05	0.01	0.04	0.23	0.17	0.18	0.26	0.24	0.27	0.2	0.01	0.5	0.09	0.1	0.14	0.14	0.1	0.22	0.25	0.3	0.11	1.25	0.22	0.06	0.24	0.03	0.14	0.07	0.08	0.34	0.1	0.17	0.24
CRACR2B	88.02	99.09	168.49	131.6	123.12	142.28	149.64	112.55	212.47	160.43	97.04	128.13	73.92	110.96	168.91	156.31	136.51	185.61	147.6	78.51	154.16	115.98	64.35	103.73	128.87	105.99	127.69	124.02	137.66	154.34	111.23	118.08	102.85	215.07	127.4	119.55	65.22	62.36	132.95	118.22	161.35	147.83	89.22	78.44	166.32	111.47	252.39	149.2	109.12
CRB2	0	0	0	0.01	0.01	0	0	0	0	0.01	0.01	0	0.01	0.01	0.01	0	0.01	0.01	0.01	0	0.02	0.01	0	0	0.02	0.01	0	0	0	0	0	0.01	0	0.02	0.01	0	0.01	0	0	0	0.03	0	0.01	0	0.01	0.01	0	0.02	0.01
CRCT1	0.37	0.06	0.14	0.28	0.25	0.25	0.39	0	0.14	0.06	0	0.2	0.23	0.17	0	0.13	0.15	0	0.27	0.3	0.11	0.06	0.3	0.15	0.22	0.04	0.32	0.09	0.25	0.41	0	0	0.27	0.18	0.25	0.13	0.08	0.06	0.05	0.54	0.13	0.08	0.23	0.05	0.23	0.18	0.14	0	0.22
CREB3L3	0.03	0.01	1.29	1.63	0.23	0.01	0.02	0.03	0.01	0.07	0.02	0.03	0.01	0.07	0.03	0.02	0.06	0.03	0.05	0.01	0.01	0.07	0.27	0	0.02	0.21	0.69	0.07	0.32	0.2	23.1	0.39	0.22	0.02	0.01	0.27	0.07	0.01	0.03	0.21	0.08	0.91	1.27	0.06	0.2	1.33	0	0.53	0.01
CREG2	0.01	0.2	0.01	0.01	0.05	0.01	0	0.01	0.11	0.01	0.03	0.03	0.05	0	0	0	0.06	0.06	0	0.06	0.01	0.05	0.04	0	0.08	0.06	0.01	0.01	0.05	0.16	0.04	0.13	0.05	0	0.04	0.07	0.08	0.22	0.02	0.07	0.01	0.01	0	0.06	0.05	0	0.06	0.13	0.01
CRHR2	0.54	0.66	0.53	0.49	0.93	0.13	0.44	0.75	1.8	2.09	0.06	0.03	6.66	0.09	0.83	1.06	0.27	0.22	0.16	0.14	2.99	0.56	0.37	0.37	0.15	2.12	0.24	0.25	2.44	1.25	0.5	0.17	3.63	1.19	0.81	0.62	0.22	0.47	0.53	0.35	0.41	0.25	0.04	0.25	1.13	0.75	11.02	0.21	1.05
CRIP1	3.99	2.4	4.97	6.1	6.01	2.74	3.67	2.28	10.97	5.84	2.46	1.44	9.08	5.88	6.75	10	5.72	6.49	2.21	7.13	3.9	4.66	3.08	3.26	5.95	9.15	2.51	13.59	5.05	9.8	12.99	7.5	19.12	7.28	4.43	2.38	9.65	83.51	4.25	5.4	16.37	4.25	10.21	7.1	3.6	4.65	7.37	5.34	3.2
CRISP3	0.47	0.5	0.13	0.21	0.03	0.2	0.14	0.29	2.16	0.05	0.05	0.21	0.18	0.02	0.25	0.1	0.75	0.06	0.06	1.08	6.79	0.11	10.51	0.11	0.32	0.13	0.65	7.12	0.39	0.46	0.72	1.53	1.45	1.16	1.16	0.28	0.09	2.22	5.13	0.73	0	0.04	2.91	0.09	0.19	1.34	0.14	11.88	0.3
CRISPLD1	0.21	0.04	0.06	0.02	0.1	0.13	0.03	0.13	0.35	0.04	0.06	0.2	0.19	0.1	0.23	0.05	0.1	0.06	0.05	0.31	0.11	0.31	0.03	0.03	0.08	0.33	0	0.78	0.09	0.29	0.2	0.14	0.11	0.24	0.09	0.11	0.22	5.48	0.03	0.06	0.27	0.2	0.37	0.09	0.05	0.14	0.04	0.15	0.16
CRLF2	0.05	0.02	0	0	0.02	0	0	0.08	0	0.04	0	0	0	0	0.05	0.03	0.05	0	0.03	0	0.03	0	0.07	0	0	0.05	0.08	0.03	0.02	0.12	0.03	0.04	0	0	0	0.02	0.05	0.47	0	0	0.04	0.02	0.04	0.02	0	0.05	0	0.03	0.08
CRTAM	0.18	0.08	0.01	0.03	0.09	0	0.12	0	0.06	0.04	0.02	0.07	0.03	0	0.09	0.04	0	0	0.02	0	0.14	0.02	0.07	0.05	0.05	0.1	0.02	0.12	0.02	0.08	0.03	0.05	0.13	0.03	0	0.01	0.22	0.26	0.01	0.04	0.32	0.11	0.22	0.13	0	0.15	0.09	0.09	0.08
CRTC1P1	0	0	0.01	0	0.02	0	0.01	0	0.02	0	0	0	0.03	0	0	0	0	0	0.02	0	0	0	0	0	0	0	0	0	0	0.02	0	0	0.02	0	0	0.02	0	0	0	0.02	0	0.05	0	0	0	0	0	0	0
CRYBB1	0.04	0.04	0.05	0	0.07	0	0.11	0.03	0.04	0.07	0	0	0.03	0.14	0.08	0	0.04	0.04	0	0.03	0	0	0	0	0.22	0.17	0	0.07	0.17	0.04	0.18	0.06	0.09	0.06	0	0	0.32	0.06	0.03	0	0.25	0.04	0.13	0.24	0	0.13	0.04	0.08	0.08
CRYBG2	0.25	0.19	0.13	0.06	0.12	0.08	0.31	0	0.13	0.12	0.15	0.02	0.25	0.18	0.26	0.16	0.33	0.33	0.37	0.12	0	0.1	0.24	0.16	0.01	0.11	0.46	0.18	0.22	0.16	0.54	0.2	0.01	0.11	0.05	0.08	0.7	0.3	0.27	0.31	0.28	0.14	0.42	0.47	0	0.22	0.52	0.23	0.21
CRYGD	0	0	0	0	0	0	0	0	0.16	0	0	0	0	0	0	0	0	0	0	0	0	0	0	0	0	0	0	0.05	0	0.16	0	0	0.13	0	0	0	0.1	0.21	0	0	0.08	0	0	0	0	0.07	0	0.08	0
CRYGN	0	0	0	0	0.03	0.05	0.05	0	0	0	0	0	0	0	0	0.01	0	0	0	0.31	0.03	0.06	0.01	0	0.03	0.17	0.01	0.04	0	0.04	0.05	0.03	0.01	0	0	0	0.15	0.05	0	0	0.13	0	0	0.05	0.08	0	0.34	0.03	0.02
CRYM	0.03	0.11	0.08	0.05	0.11	0.08	0.09	0.05	0.2	0.17	0.18	0.13	0.31	0.18	0.13	0.04	0	0.13	0.03	0.09	0.17	0	0.23	0.04	0.07	0.08	0.08	0.15	0	0.15	0.1	0.14	0.16	0.02	0.21	0.03	0.27	0.16	0.12	0.22	0.14	0.28	0.08	0.13	0.06	0.09	0.03	0.1	0.11
CRYZP1	0.56	0.26	0.5	0.11	0.34	0.3	0.63	0.12	0.37	0.59	0.29	0.18	0.23	0.34	0.3	0.09	0.25	0.14	0.18	0.41	0.45	0.55	0.67	0.48	0.26	0.55	0.34	0.43	0.49	0.44	0.47	0.3	0.33	0.43	0.17	0.21	0.44	0.68	0.53	0.76	0.43	0	0.27	0.57	0.4	0.61	0.55	0.28	0.28
CSDC2	24.68	51.68	52.1	1.78	18.12	21.02	15.9	18.18	15.88	29.15	5.92	4.43	31.11	2.74	5.16	24.6	36.94	4.08	12.88	28.96	22.54	17.77	1.55	13.58	4.7	92.04	12.55	4.78	43.37	19.67	2.98	2.84	61.51	12.85	14.99	17.49	4.79	3.4	41.32	42.39	22.91	2.2	1.16	5.04	36.06	33.48	61.13	20.06	31.03
CSF2	0	0	0	0	0	0	0	0	0	0	0	0	0	0	0	0	0	0	0	0	0	0	0	0	0	0	0	0	0	0	0	0	0	0	0	0.05	0	0.05	0	0	0	0	0.05	0	0	0	0	0.06	0
CSF2RA	0.5	0.49	0.41	0.05	1.67	0.23	0.4	0.48	0.23	0.36	0.13	0.13	0.55	1.04	1.05	0.16	0.08	0	0.19	0.92	0.63	0.22	0.9	0.14	0.3	0.72	0.13	0.93	0.61	0.5	1.39	0.79	0.92	0.41	1.14	0.2	1.46	4.89	0.34	0.81	2.74	0.37	0.9	0.79	0.47	0.53	1.3	0.58	0.92
CSMD3	0.01	0.13	0.07	0	0.25	0.03	0.55	0.2	0.05	0.03	1.29	0.35	0.54	0.07	0.08	0.17	0.03	0.13	0.37	0.11	0.9	0.63	1	0.14	1.2	0.31	0.13	1.57	0.35	0.26	0.36	0.02	0.16	0.09	0.12	0.22	0.6	0.11	0.38	0.42	0.01	2.3	0.04	0.37	0.68	0.37	2.89	0.07	0.17
CSPG5	0.06	0.02	0.07	0.06	0.06	0.11	0.07	0.05	0.13	0.03	0.08	0.1	0.08	0.04	0.09	0.05	0.06	0.02	0.07	0.1	0.06	0.07	0.03	0.06	0.14	0.07	0.02	0.06	0.13	0.1	0.03	0.08	0.07	0.08	0.04	0.02	0.31	0.35	0.1	0.04	0.16	0.04	0.11	0.07	0.02	0.03	0.02	0.17	0.11
CSRP3	0.1	0.11	0.18	0.39	0.08	0.4	0.13	0.16	0.15	0.08	0.13	0.11	0.1	0.04	0.03	0	0.03	0.09	0.1	0.03	0.1	0.16	0.02	0.25	0.07	0.09	0.31	0	0.03	0	0.05	0.1	0.05	0.1	0.16	0	0.07	0.12	0	0.06	0.03	0.13	0.05	0.26	0	0.19	0	0	0.33
CST1	0	0	0	0	0	0	0	0.05	0.06	0	0	0	0	0.19	0	0.24	0	0	0	0	0	0	0	0	0.05	0	0	0	0	0	0	0	0	0	0	0	0	0.19	0	0	0	0	0	0.1	0	0.07	0	0.08	0
CST2	0	0.12	0.04	0.05	0.28	0	0.13	0.06	0	0.11	0	0.06	0.05	0	0.2	0.08	0.07	0	0.05	0.11	0.1	0.06	0.05	0	0	0.16	0	0.08	0	0	0.15	0.1	0.05	0.16	0	0.12	0	2.28	0	0.06	0.35	0	0	0	0.14	0.17	0.06	0.06	0.2
CST4	0	0	0	0	0	0	0	0	0	0	0	0	0	0	0	0	0	0	0	0	0	0	0	0	0	0	0	0	0	0	0	0	0	0	0	0	0	0	0	0	0	0	0	0	0	0	0	0	0
CST6	0.13	0.34	0.08	0.35	0.56	0.09	0.13	0.33	0.18	0.06	0.16	0.35	0.42	0.39	0.39	0.16	0.26	0.06	0.24	0.43	0.05	0	0.09	0.13	0.24	0.04	0.06	0.04	0.16	0.12	0.24	0.05	0.15	0.16	0.18	0.23	0.59	1.17	0.14	0.06	0.63	0.21	0.25	0.19	0.07	0.27	0	0	0.32
CST7	0.05	0.22	0.22	0.27	0.39	0.34	0.24	0.3	0.8	0.39	0.22	0.58	0.48	0.59	0.15	0.48	0.2	0.15	0.15	0.25	0.46	0.56	1.75	0.17	0.49	0.71	0.18	0.91	0.72	0.36	3.62	1.13	0.56	0.44	0.28	0.35	1.41	10.44	0.61	0.23	1.07	0.37	0.62	0.58	0.15	1	3.88	0.72	0.43
CSTA	0.75	0.69	0.5	0.97	1.75	1.09	1.24	0.83	0.62	0.91	1	2.15	2.16	1.66	2.26	0.39	1.53	0.19	0.59	1.86	0.76	1.15	2.99	0.73	1.09	0.94	1.81	1.05	1.62	2.56	2.56	0.97	1.78	1.27	0.83	1.5	2.59	6.23	0.86	1.89	2.62	0.84	1.9	1.69	1.02	2.25	1.12	3	1.17
CSTB	18.96	8.78	12.53	14.62	13.22	13.07	13.22	14.11	14.91	11.79	9.02	6.59	10.81	14.53	14.96	8.45	11.21	7.96	8.15	9.52	13.91	13.28	20.21	11.87	18.97	14.77	21.12	12.01	14.48	18.96	38.13	18.02	15.21	14.35	13.66	12.56	27.9	57.59	7.57	10.71	22.72	6.03	12.65	18.5	17.68	19.59	19.05	46.7	16.81
CT83	0	0.09	0	0	0	0	0	0	0	0	0	0	0	0	0	0	0	0	0	0.09	0	0	0	0	0	0	0	0	0	0	0.08	0	0	0	0	0	0	0	0	2.5	0	0	0	0	0	0	0	0	0
CTBP2P8	0.14	0.14	0.44	0.1	0.29	0.24	0.29	0.39	0.27	0.39	0.15	0.09	0.31	0.23	0.35	0.2	0.3	0.06	0.15	0.27	0.35	0.39	0.18	0.3	0.15	0.23	0.2	0.31	0.33	0.55	0.32	0.33	0.39	0.38	0.32	0.62	0.44	0.2	0.28	0.42	0.52	0.2	0.53	0.71	0.5	0.38	0.09	0.43	0.21
CTH	4.22	2.47	2.88	4.12	5.54	2.34	2.33	1.72	5.11	5.27	2.96	11.33	11.78	2.78	3.54	9.95	3.04	2.77	2.46	4.69	4.38	5.26	11.72	3.35	3.45	5.88	9.29	2.12	4.49	3.89	4.53	3.66	4.07	6.42	4.21	2.39	3.91	0.96	4.18	2.78	3.52	4.69	3.52	3.95	5.68	11.31	11.48	2.83	6.26
CTHRC1	1.29	0.61	0.73	0.39	4.21	1	0.74	0.82	1.9	0.69	0.49	1.04	1.26	1.5	2.13	1.39	0.53	0.4	0.36	0.71	0.37	1.23	1.49	0.38	2.5	1.71	0.78	1.4	2.75	1.07	6	0.96	1.84	1.29	0.71	0.54	2.92	28.74	0.17	2.06	3.13	0.71	2.45	2.29	0.49	1.39	1.07	2.8	1.63
CTLA4	0	0	0	0.02	0	0.01	0	0.04	0.06	0.04	0	0.05	0.03	0	0.11	0.01	0.12	0	0.02	0.05	0.16	0.09	0.19	0.01	0.04	0.22	0.02	0.05	0.08	0.16	0.06	0.11	0.03	0.1	0.09	0.08	0.12	1.01	0.08	0.21	0.21	0.05	0.05	0.03	0	0.1	0.33	0.02	0.02
CTNNA1P1	0	0	0.02	0	0	0	0	0	0	0	0	0	0	0	0	0	0	0	0	0	0	0	0	0	0	0	0	0	0	0	0	0	0	0	0	0	0	0	0	0	0	0	0	0	0	0.01	0	0	0
CTNND2	12.07	8.53	8.43	15.32	7.71	7.86	8.49	9.32	6.18	9.87	4.35	5	9.53	9.93	7.99	7.12	9.39	5.98	5.03	8.86	14.08	9.1	11.53	10.16	9.14	13.01	6.52	6.28	8.71	9.03	13.57	11.84	9.3	14.92	6.51	6.73	7.53	7.54	6.47	5.43	13.71	4.46	5.32	8.77	8.63	12.2	8.52	6.35	12.89
CTRB1	27318.7	35982.3	38205.7	19904.4	26169.5	29218.6	31024.1	29456.5	37292.6	36461.8	38076.2	30501.7	37926	37442.8	32720.3	34259.1	35149.1	79254.2	50398.7	31298.4	25659.4	34727.7	23000.9	24167.8	29700.5	27165.7	16302.4	34112.2	27328.2	23874.8	17805.1	25306.1	26428.4	30448.8	32487.6	39577.7	23098.3	627.16	37194.5	34425.7	23330	76422	29934	27478.2	35518.9	26140.5	21330	6989.14	21541
CTRB2	42657.2	23947.7	29287.5	40749.7	32115.9	96490.6	31272.3	62640.2	33738.3	56985.2	24997.6	54369.1	27541.1	39547.5	29778.8	73941.7	62971	39168.3	28958.5	31942.7	50127	23305.8	36657	19603.2	25693.2	24364.6	24255.1	64745.8	23343	55789.3	29556.8	29581.3	22008.9	39919.3	25526.4	30192.4	34804.8	2591.01	30129.7	26202.2	33691.6	44843.2	34240.1	32498.8	29385.2	25466.3	18717.5	7900.34	28848.3
CTRC	4785.32	10929.2	8988.72	6200.63	7044.1	7161.27	6352.46	8160.83	8765.98	5866.56	16959.4	13054	10352.6	6574.66	8557.06	9169.33	7324.93	21849.3	12531.8	10097.4	6082.29	7304.15	5353.99	4263.73	4101.11	3687.68	2233.51	14691.6	8900.06	8083.14	3069.95	3400.9	5874.7	6562.36	5610.83	11031.2	1980.71	543.3	13195	12075.5	11058.7	22783.5	13134.7	7609.05	4490.31	5100.06	5656.52	780.09	4743.05
CTRL	738.37	1510.17	1077.37	583.06	1011.86	1147.36	830.82	780.85	1666.84	815.59	2931.86	1232.1	1296.31	573.48	689.07	1009.2	1223.16	1783.63	1345.19	1719.89	611.54	591.65	682.74	689.11	335.81	818.48	336.37	2170.18	1166.6	777.18	213.15	317.17	1156.38	845.23	948.56	888.24	110.45	25.99	1653.95	1719.29	658.39	2399.47	655.16	1121.26	917.46	706.62	1311.77	49.75	872.19
CTSB	76.4	42.56	63.14	31.35	73.57	36.01	39.74	60.22	54.53	50.33	24.96	25.65	67.15	55.85	78.44	59.56	80.27	23.71	45.12	61.69	51.92	72.89	99.74	52.31	59.46	114.2	52.27	62.77	46.78	97.94	163.69	84.36	72.16	95.68	62.63	46.61	110.41	90.03	59.53	60.24	114.97	23.04	50.78	92.57	47.2	105.72	65.02	87.9	116.68
CTSE	0.75	0.24	0.6	0.18	2.02	0.33	0.49	0.77	0.26	0.17	0.25	0.24	1.05	0.47	5.73	0.1	0.28	0.29	0.16	1.11	0.3	0.17	0.64	0.12	0.45	0.54	0.17	0.85	8.28	0.56	13.86	1.91	0.36	0.21	0.58	0.73	2.63	3.65	0.3	0.48	4.41	0.17	1.23	7.06	0.34	1.13	0.67	2.11	0.65
CTSK	3.48	2.15	4.03	2.74	4.6	3.87	2.28	3.44	4.26	1.7	1.99	1.39	4.3	1.95	4.38	3.56	3.52	2.54	1.07	4.41	2.82	3.88	4.64	2.43	6.58	6.41	3.74	6.09	5.99	5.8	6.96	4.96	7.92	5.75	4.77	3.14	12.27	123.1	2.82	4.61	14.08	2.68	4.48	3.93	3.07	5.81	5.43	2.08	5.66
CTSS	5.8	2.71	2.74	1.4	11.66	3.02	2.9	4.56	5.56	2.24	1.76	2.06	7.26	6.41	17.25	1.49	5.15	0.68	0.99	9.47	4.11	4	12.44	3.46	5.47	10.42	2.2	5.83	2.88	7.49	22.16	8.61	6.66	5.2	6.26	8.38	11.34	8.65	1.71	3.06	15.33	0.75	14.84	8.64	2.88	8.49	1.9	9.89	10.55
CTSW	0	0.12	0.26	0.18	0.06	0.14	0.09	0.57	1.21	0.4	0.22	0	0.48	0.04	0.07	0.26	0.08	0.33	0.2	0.22	0.19	0.4	0.34	0.08	0.15	0.35	0.18	1.11	0.31	0.3	0.2	0.29	0.12	0.38	0.05	0.23	1	3.53	0.14	0.09	0.76	0.03	0.57	0.15	0.17	0.09	0.59	0.45	0.22
CUZD1	2226.25	474.64	906.96	6542.38	720.82	665.96	309.8	269.38	1300	2502.4	353.58	933.17	939.14	4116.21	531.67	1924.94	1585.69	525.7	884.12	686.63	1783.26	1957.78	4463.93	819.39	1813.42	3100.53	3378.11	209.89	1287.98	667.44	2049.56	3345.72	1212.36	2946.73	620.55	558.57	1124.99	27.65	714.6	229.03	439.61	657.02	1709.31	1317.51	1944.52	2023.59	1162.33	768.92	2105.43
CXCL10	0	0	0.05	0.03	0.26	0	0.05	0.1	3.78	0.16	0.07	1.03	0.24	0.09	0.54	0.02	0.19	0.04	0.2	0.25	0.03	0.32	0.95	0.05	0.06	0.82	0.26	0.35	0.03	0.07	0.9	0.09	0	0.12	0.13	0.07	0.89	0.83	0.05	0.03	8.26	0.08	0.76	0.3	0.19	0.06	0.14	0.07	0.21
CXCL13	0.11	0.1	0.35	0.03	0	0.1	0.07	0.06	0	0.25	0.11	0	0	0.08	0.11	0.09	0.26	0.07	0.08	0.21	0.08	0.2	0.13	0.08	0.17	0.09	0.17	0.02	0.61	0.16	0.08	0.03	0.03	0.23	0.1	0.13	0	0.78	0.05	0.07	0.2	0	0.16	0.23	0.15	0.09	0	0.03	0.1
CXCL14	3.48	1.15	1.19	3.48	1.41	1.46	1.44	3.15	4.56	2.04	3.24	2.18	4.54	1.51	0.87	6.14	2.19	3.03	0.9	3.93	1.16	1.7	2.27	1.28	4.3	5.18	0.55	15.79	1.46	9.72	5.69	4.78	4.2	8.74	2.82	1.35	2.35	161.6	1.77	1.81	3.86	2.64	5	1.43	1.15	2.2	2.4	0.6	4.86
CXCL16	5.52	4.07	5.08	6.77	9.96	3.98	3.94	4.75	11.58	3.81	6.09	4.26	7.16	7.69	12.2	3.72	5.48	2.48	10.07	8.32	4.7	4.94	11.95	4.33	6.24	9	4.42	9.65	4.7	6.22	26.18	6.04	5.6	4.35	7.53	7.07	39.04	25.77	7.05	7.73	21.72	4.74	10.15	14	2.19	6.33	9.99	19.87	7.82
CXCL2	11.49	5.26	7.66	306.85	135.06	2.42	9.77	1.06	64.56	32.48	3.44	1.16	15.62	63.91	52.94	11.75	7.5	0.76	3.18	9.64	16.81	33.92	76.42	1.15	78.24	21.42	165.83	9.91	16.25	17.53	207.92	42.65	3.83	10.1	33.78	24.21	161.48	19.75	24.98	5.43	27.02	1.9	36.28	127.14	14.4	159.25	139.94	447.67	27.65
CXCL3	0.26	0.24	0.34	0.62	3.92	0.28	0.19	0.14	2.59	0.22	0.75	0.37	0.66	0.62	1.76	0.28	0.42	0.06	0.21	0.36	0.17	0.24	1.02	0.25	0.73	1.18	1.7	1.21	0.91	0.81	2.67	0.56	0.3	0.67	1.14	1.02	2.28	6.46	1.01	0.33	1.81	0.28	0.79	3.13	0.21	1.83	1.71	20.62	1
CXCL5	0.08	0.01	0.02	0	0.15	0.01	0.03	0.04	0.62	0.04	0	0.01	0.07	0.14	0.41	0	0.05	0.02	0.04	0.1	0	0.03	0.37	0.01	0.09	0.04	0.05	0.54	0.04	0.03	1.88	0.17	0.01	0.05	0.04	0.03	0.42	1.26	0.07	0.01	0.11	0.02	0.11	0.33	0	0.16	0.1	1.1	0.07
CXCL8	0.54	0.28	0.41	0.35	9.76	0.5	0.71	0.17	0.83	0.57	0.82	0.81	3.25	0.96	4.12	0.69	0.85	0.14	0.42	1.05	0.21	0.23	13.17	0.21	1.17	0.81	1.31	0.99	0.41	0.52	60.63	1.39	0.43	0.21	1.46	3.53	23.77	48.93	0.42	0.67	7.44	0.4	2.68	19.58	0.39	5.33	2.76	18.12	3.56
CXCL9	0.14	0.05	0.03	0.06	0.28	0.03	0.05	0.02	2.53	0.08	0.02	1.06	0.1	0.03	0.25	0.04	0	0.14	0.01	0.61	0.17	0.32	0.46	0.02	0.04	0.16	0.06	0.17	0.17	0.33	0.16	0.16	0.06	0.03	0.03	0.01	1.4	2.45	0.06	0.09	2.18	0.13	0.71	0.01	0.06	0.08	0.12	0.04	0.21
CXCR3	0.08	0.02	0.05	0	0.05	0.07	0.09	0.24	0.15	0.11	0.1	0.07	0.14	0	0.03	0.02	0.08	0.05	0.02	0.09	0.2	0.15	0.14	0.11	0	0.05	0.07	0.26	0.06	0.18	0.15	0.04	0.18	0.18	0.07	0.02	0.64	0.18	0.07	0.09	0.27	0	0.32	0.07	0	0.23	0.05	0.12	0.22
CXCR4	1.51	1.94	1.14	2.95	6.82	0.83	0.98	1.68	2.8	2.61	0.77	6.5	1.73	0.77	2.88	1.52	0.63	3.83	1.1	5.51	3.62	2	10.16	1.08	3.45	3.83	1	9.83	2.26	5.33	12.89	6.47	1.75	1.69	2.73	1.29	9.66	61.52	2.7	2.09	9.87	3.26	2.55	2.13	0.53	2.14	12	3.89	3.14
CXorf65	0	0.05	0.12	0	0.08	0.04	0.24	0.07	0.05	0.09	0	0	0	0	0.09	0.31	0	0	0.17	0.19	0	0.4	0.25	0.04	0	0.07	0	0.03	0.19	0.6	0	0.63	0.41	0.07	0	0	0	0.45	0.1	0	0.16	0	0.18	0.04	0	0	0.48	0.09	0.15
CYCSP24	0	0.47	0	0.23	0.44	0.38	0.19	0.43	0	0.48	0.13	0	0.48	0.84	0.53	0	0.55	0	0.2	0	0.21	0.57	1.55	0.36	1.36	0.18	0.54	0.51	0.25	0	0	0	0.45	0	0.41	0	0	0.52	0	0.27	1.15	0	0	0.44	0.31	0	0.84	0.62	0
CYP17A1	1.47	1.04	0.27	0.42	1.2	0.22	0.55	0.89	1.66	0.72	0.76	0.33	0.55	0.5	0.83	0.56	1.54	0.43	1.43	0.36	0.34	0.37	1.66	1.12	0.9	0.51	1.59	2.4	1.48	7.13	0.41	0.79	2.09	1.72	0.5	2.1	0.51	0.11	2.68	1.6	0.17	0.36	1.03	0.41	1.41	1.19	1.28	0.62	0.89
CYP1B1	0.98	0.28	0.37	0.21	1.89	0.26	0.41	0.9	3.29	0.65	0.31	0.41	1.43	1.07	1.7	0.4	0.38	0.13	0.31	1.42	0.51	0.76	2.24	0.32	2.96	0.72	1.28	1.41	0.49	2.38	9.59	1.81	0.81	2.48	0.42	0.29	3.54	22.01	0.35	0.35	2.81	1.73	2.09	2.66	0.21	2.13	2.21	1.07	1.4
CYP24A1	0	0	0	0	0.05	0	0	0	0.11	0	0.04	0	0	0	0	0.01	0	0	0	0	0	0	0.02	0	0	0.02	0	0	0	0	0	0	0	0.01	0	0	0	0.01	0	0	0	0	0	0.01	0	0	0	0.06	0
CYP27B1	4.03	2.72	3.49	3.4	2.83	3.21	2.82	1.56	4.64	3.94	2.36	2.87	3.04	4.73	3.35	3.77	3.85	1.75	1.71	1.88	3.57	4.01	4.51	2.48	3.38	3.63	8.7	1.65	4.32	3.42	2.96	3.7	4.49	4.01	3.2	2.08	3.31	1.61	3.15	4.47	3.85	2.16	4.94	3.19	3.5	4.24	5.96	6.01	3.94
CYP27C1	0	0.09	0.03	0.06	0.07	0.03	0.01	0.05	0.05	0.05	0.02	0	0.03	0.01	0.02	0.02	0.09	0.03	0.02	0.05	0.11	0.11	0.02	0.01	0.01	0.06	0.05	0.07	0.05	0.07	0.03	0.03	0.06	0.04	0.02	0.02	0.02	0.42	0.03	0.02	0.04	0.02	0.08	0.03	0.03	0.02	0.1	0.01	0.05
CYP2B6	0.06	0	0	0	0.08	0.01	0	0	0	0	0.05	0	0.01	0	0.03	0	0	0.01	0.01	0.02	0	0.01	0.07	0.03	0.06	0	0.03	0.14	0.06	0.02	0.1	0	0.02	0.08	0.06	0.09	0.07	0.11	0.02	0.08	0	0.03	0.01	0	0.03	0	0	0.03	0
CYP2B7P	0.06	0.3	0.17	0	0.18	0.27	0.34	0.07	0.25	0.15	0.17	0.07	0.16	0.51	0.28	0.21	0.43	0.08	0.36	0.04	0.77	0.08	0.3	0.08	0.16	0.11	0.36	0.4	0.06	0.24	0.16	0.11	0.22	0.46	0.08	0.13	0.42	0.14	0.84	0.09	0.07	0.1	0.32	0.12	0.1	0.14	0.22	0.28	0.16
CYP2C18	0.06	0.05	0.02	0.03	0.04	0.02	0.04	0.02	0.05	0.02	0.02	0.02	0.05	0.04	0.06	0	0.06	0.02	0.04	0.03	0.24	0	0.63	0.02	0.08	0.07	0.09	0.59	0.48	0.08	0.05	0.24	0.22	0	0.12	0.04	0	0.39	0.29	0.08	0.03	0.15	0.02	0.05	0.03	0	0	0.22	0.04
CYP2C19	0.02	0	0	0	0.03	0.01	0.02	0	0	0	0	0	0	0	0	0.01	0	0	0	0	0.05	0.02	0.09	0	0	0.01	0.02	0.12	0	0.03	0	0	0.1	0.02	0	0	0.07	0	0	0.02	0	0	0	0	0	0	0	0	0
CYP2C9	0.16	0.08	0	0.03	0.48	0	0.02	0.08	0.1	0	0.01	0.07	0.02	0.03	0.1	0.05	0.09	0.08	0.1	0	0.17	0.08	0.47	0.08	0.14	0.07	0.45	0.7	0.77	0.18	0.07	0.24	0.39	0.23	0.08	0.31	0.08	1.81	0.42	0.33	0.08	0.97	0.09	0.13	0.2	0.05	0.02	0.32	0.04
CYP2E1	6.57	6.6	7.48	2.96	12.42	4.78	6.31	3.89	13.69	5.43	12.84	2.36	6.01	3.42	5.23	7.02	3.99	4.67	11.98	9.11	4.14	6.15	3.07	4.39	8.54	6.01	4.89	8.46	9.2	10.25	4.15	5.08	11.46	7.61	5.95	7.42	6.76	3.83	5.72	5.56	9.89	14.75	5.43	10.04	4.55	5.22	8.83	9.07	4.67
CYP2S1	0.13	0.04	0.13	0.05	0.27	0.04	0.14	0.21	0.06	0.14	0.06	0.1	0.1	0.21	0.29	0.28	0.1	0.03	0.18	0.31	0.37	0.24	0.37	0.14	0.13	0.44	0.05	0.21	1.32	0.34	0.35	0.18	0.15	0.17	0.07	0.1	0.38	0.87	0.1	0.4	0.43	0.01	0.24	0.27	0.12	0.21	0.09	0.09	0.36
CYP2W1	0.26	0.25	0.24	0.05	0.24	0.27	0.19	0.15	0.39	0.35	0.15	0	0.24	0.25	0.24	0.3	0.12	0.25	0.23	0.34	0.44	0.13	0.07	0.16	0.25	0.19	0.09	0.2	0.22	0.24	0.07	0.19	0.27	0.46	0.34	0.25	0.4	0.8	0.3	0.53	0.47	0.11	0.24	0.47	0.17	0.14	0.45	0.38	0.31
CYP3A4	2.5	136.95	64.91	0.07	5.23	23.08	0.53	4.92	0.16	45.65	0.3	0.07	4.48	0.31	0.23	8.24	21.83	0.17	0.08	1.4	139.62	1.95	0.35	9.57	0.13	147.38	1.58	0.33	44.6	31.31	0.05	0.06	56.97	0.59	42.29	2.04	2.14	1.51	91.9	353.34	3.17	1.11	0.11	29.91	121.95	154.21	46.99	0.41	2.94
CYP3A43	0.27	16.5	7.81	0.14	3.22	13.97	1.07	4.66	0.03	2.82	0.72	0.08	0.71	0.16	0.14	1.71	1.77	0.02	0.16	1.81	40.12	1.36	0.05	0.87	0	6.42	0.08	0.35	13.55	9.18	0.02	0.1	7.68	0.44	3.22	0.63	0.18	0.03	14.63	7.2	8.95	0.25	0	6.69	30.15	10.75	1.99	0.26	0.57
CYP46A1	2.09	1.57	1.91	1.72	2.19	1.67	1.82	1.98	2.37	2.56	2.13	1.61	2.77	1.13	1.87	1.68	0.86	2.76	1.41	1.7	1.16	1.73	1.84	1.41	1.04	1.88	1	1.81	1.75	2.27	0.78	1.3	1.14	1.35	2.5	2.36	2.66	1.5	1.72	1.83	1.82	2.82	1.55	1.98	2.53	1.47	3.98	2.38	2.11
CYP4F12	1.01	0.48	0.48	0.41	0.7	0.58	0.44	0.49	1.26	0.51	0.69	0.29	0.71	0.25	1.03	0.43	0.4	0.57	0.13	0.46	0.95	0.72	1.09	0.3	0.54	0.47	1.25	2.27	1.49	1.84	0.58	0.44	1.59	1.32	0.69	0.6	1.92	6.97	1.53	1.06	1.42	0.51	0.88	0.51	0.69	0.47	1.15	0.61	0.65
CYP4F3	0.06	0.08	0.06	0.05	0.08	0.06	0.06	0.12	0.14	0.08	0.04	0.07	0.05	0.03	0.1	0.05	0.16	0.03	0.32	0.06	0.28	0.14	0.46	0.1	0.02	0.06	0.11	0.26	0.3	0.11	0.18	0.11	0.82	0.04	0.13	0.1	0.04	1.21	0.52	0.16	0.11	0.33	0.12	0.1	0.11	0.23	0.19	0.21	0.32
CYSLTR2	0.01	0.01	0.08	0.01	0.01	0.01	0.01	0.06	0.04	0.04	0.01	0.03	0.07	0	0.08	0.01	0.02	0.01	0.03	0.09	0.02	0.01	0.07	0	0.04	0.04	0.01	0.04	0.05	0.08	0.04	0.06	0.02	0.02	0.02	0.04	0.06	0.41	0.02	0.04	0.04	0.04	0.04	0.06	0.03	0.25	0.26	0.02	0.03
CYTOR	4.05	2.51	2.95	4.22	6.69	2.64	4.77	3.01	6.87	3.08	1.71	2.23	4.44	5.93	5.62	4.93	2.45	1.61	5.52	4.81	2.58	5.11	13.89	2.52	6.28	10.89	2.54	2.41	3.94	4.63	12.13	5.07	5.43	5.16	5.82	4.44	11.13	79.05	3.44	3.79	8.91	1.54	8.49	6.69	3.04	6.46	12.66	11.41	6.07
DAAM2-AS1	1.19	1.39	1.94	1.73	1.67	0.75	1.01	0.95	2.4	2.13	0.94	0.39	1.45	1.17	0.59	2.38	2.05	1.19	1.86	1.89	1.92	1.96	0.94	0.99	0.33	3.46	1.76	0.75	2.53	2.23	0.98	1.31	2.36	4.37	0.96	1	2.17	2.8	1.22	2.94	2.29	1.19	0.73	1.62	2.13	2.87	5.73	2.76	0.48
DACT1	0.72	0.51	0.31	1.03	0.71	0.17	0.45	0.32	3.84	0.39	0.41	0.64	0.34	0.47	0.33	0.25	0.49	0.32	0.37	0.7	0.29	0.71	4.23	0.37	1.85	0.7	0.8	1.67	0.61	0.57	1.51	1.24	0.37	0.8	0.48	0.28	1	20.07	0.65	0.5	1.15	0.47	0.9	0.85	0.2	1.26	1.91	2.14	0.84
DACT3	0.26	0.31	0.37	0.62	0.28	0.27	0.3	0.41	0.95	0.19	0.16	0.28	1.07	0.23	0.2	0.33	0.68	0.33	0.19	0.73	0.3	0.5	0.78	0.2	1.29	0.58	0.25	1.29	0.42	1.15	0.49	0.47	0.94	0.54	0.23	0.15	0.72	9.66	0.31	0.52	1.01	0.29	0.44	0.47	0.17	0.35	0.69	0.33	0.28
DAPP1	0.14	0.08	0.06	0.02	0.17	0.08	0.05	0.15	0.14	0.26	0.06	0.05	0.15	0.05	0.43	0.04	0.06	0.04	0.02	0.17	0.1	0.06	0.41	0.07	0.12	0.19	0.05	0.13	0.13	0.2	0.43	0.24	0.1	0.11	0.1	0.11	0.49	0.31	0.04	0.17	0.73	0	0.54	0.24	0.03	0.15	0.21	0.17	0.28
DAW1	0	0	0	0	0	0	0	0	0	0	0	0	0	0.15	0.03	0.01	0	0.07	0	0.1	0	0.06	0.02	0.02	0	0	0.02	0.01	0	0	0.02	0	0.02	0	0.05	0	0.03	0	0	0	0.01	0	0	0	0	0	0.02	0	0
DBH	0.68	0.5	0.71	0.75	0.56	0.77	1.16	0.76	0.59	0.51	0.4	1.48	0.38	0.29	1.28	0.25	0.72	1.19	0.56	0.52	0.31	0.45	0.28	0.68	0.5	0.73	1.33	0.51	1	0.49	0.62	1.02	1.19	0.76	0.7	0.59	1.05	0.3	0.75	0.37	0.66	0.47	4.15	0.64	0.86	0.43	0.38	0.37	0.48
DBH-AS1	4.14	1.66	3.93	5.03	2.09	4.2	5.32	2.81	5.4	3.5	2.52	8.23	2.42	2.38	5.09	2.67	4.02	7.29	3.02	2.03	1.68	2.19	1.63	2.56	2.56	3.97	7.46	2.59	4.2	2.15	3.79	6.19	6.7	4.47	4.62	3.13	5.45	2.41	4.19	2.79	2.84	4.92	18.8	3.48	4.78	1.82	2.11	2.12	2.44
DCBLD2	2.33	1.61	1.96	2.51	2.4	1.96	2.28	2.16	3.19	2.14	1.61	1.76	2.68	2	1.41	1.53	1.91	2.16	1.28	3.08	2.73	2.43	2.55	1.97	2.13	3.58	2.14	3.28	2.04	3.35	2.48	2.28	3.09	2.85	1.5	2.27	3.96	9.05	1.82	2.22	4.36	1.59	2.08	2.68	2.26	3.12	3.81	3.42	3.12
DCHS2	0.01	0	0.01	0.01	0.05	0.01	0	0	0.1	0	0	0	0.01	0.01	0	0.06	0	0	0	0.02	0.01	0	0.01	0	0.01	0	0	0.03	0.02	0.02	0.02	0.03	0.03	0.02	0.01	0.02	0	0.2	0.01	0	0.02	0.01	0.01	0.08	0.01	0.03	0.02	0.01	0.03
DCSTAMP	0	0	0	0	0.13	0	0	0	0.09	0.04	0.01	0.07	0.12	0	0.47	0	0	0.19	0	0.06	0.07	0	0.06	0	0.21	0.03	0	0.06	0	0	0.98	0	0.07	0	0.1	0.08	0.14	0.33	0	0	0.1	0.1	0.15	0.11	0	0.12	0	0.09	0
DCT	0.42	0.16	0.46	0.19	0.26	0.42	0.31	0.14	0.4	0.38	0.3	0.18	0.52	0.43	0.02	0.05	0.21	0.27	0.06	0.23	0.8	0.28	0.18	0.18	0.21	0.45	0.04	0.28	0.33	0.55	0.07	0.07	0.46	0.23	0.18	0.17	0.2	0.41	0.25	0.3	0.33	0.27	0.13	0.15	0.35	0.14	0.58	0.17	0.35
DDI1	0	0.03	0.01	0	0.03	0	0	0.01	0.01	0.01	0.01	0	0.01	0.02	0.02	0	0	0.03	0.02	0.05	0	0.04	0.02	0	0.04	0	0.01	0.03	0	0.03	0.03	0.01	0.01	0	0	0	0.05	0.01	0.02	0.01	0.01	0	0.04	0.02	0	0	0.01	0.03	0
DDIAS	0.17	0.18	0.13	0.01	0.11	0.09	0.14	0.09	0.13	0.1	0.04	0	0.09	0.28	0.18	0.06	0.12	0	0.03	0.04	0.06	0.05	0.08	0.07	0.07	0.44	0.26	0.03	0.24	0.14	0.23	0.12	0.15	0.11	0.06	0.06	0.23	0.29	0.03	0.05	0.11	0.06	0.32	0.13	0.11	0.1	0.11	0.28	0.36
DDTL	6.22	1.85	8.12	9.18	6.34	8	7.87	2.89	6.15	3.02	5.4	2.42	9.03	5.91	2.8	9.67	1.94	4.81	5.62	3.08	2.94	17.56	6.76	1.72	2.28	6.59	7.16	2.92	2.57	4.75	5.51	2.02	8.51	7.58	5.14	6.03	6.82	5.7	10.33	2.12	5.2	9.01	7.2	4.48	11.71	8.08	15.01	9.49	2.38
DDX4	0.21	0.13	0.08	0.09	0.27	0.18	0.13	0.04	0.12	0.15	0.1	0.19	0.04	0.16	0.15	0.07	0.08	0.05	0.03	0.31	0.02	0.02	0.07	0.03	0.14	0.16	0.09	0.13	0.12	0.13	0.15	0.1	0.07	0.16	0.12	0.1	0.16	0.04	0.06	0.1	0.21	0.1	0.43	0.4	0.2	0.07	0.24	0.16	0.04
DDX60	1.22	1.19	1.67	1.07	1.88	0.99	1.53	0.48	4.13	0.91	0.61	0.46	1.57	3.13	1.37	0.61	0.8	0.35	0.26	1.46	1.73	1.07	1.75	0.85	1.14	1.56	1.46	1.93	0.95	1.5	2.39	1.03	1.55	1.92	1.53	1.14	2.27	4.01	1.56	2.07	3.25	1.07	1.81	1.67	1.2	1.91	1.17	2.45	1.09
DEPDC1	0.03	0.01	0.01	0.01	0.04	0.01	0	0.02	0.04	0.02	0.01	0.01	0.03	0.03	0.06	0.02	0.01	0.01	0.09	0.09	0.03	0	0.08	0	0.29	0.02	0	0.03	0.01	0.02	0.04	0.07	0.02	0.07	0.02	0.03	0.12	0	0	0.02	0.14	0.03	0.03	0.1	0.02	0.02	0.01	0.03	0.03
DEPDC1B	0.02	0.02	0.13	0.02	0.1	0.02	0.01	0.02	0.07	0.03	0.05	0	0.09	0.17	0.08	0.06	0.08	0.02	0.06	0.07	0.17	0.14	0.11	0.05	0.26	0.13	0.07	0.1	0.15	0.06	0.12	0.16	0.07	0.19	0	0.07	0.4	0.15	0.06	0.05	0.04	0	0.11	0.09	0.07	0.04	0.15	0.03	0.14
DEPDC1P1	0	0	0	0	0	0	0	0.01	0	0	0.01	0	0.01	0	0	0	0	0	0	0	0	0	0.02	0	0	0.01	0	0.01	0	0	0	0	0	0	0	0	0	0	0	0	0	0	0.01	0	0	0	0	0	0
DGCR5	1.2	0.78	0.8	0.37	0.32	0.46	1.04	1.23	0.69	0.67	0.48	0.6	0.34	1.1	0.45	0.35	0.39	0.44	0.6	0.4	0.74	0.94	0.52	1.2	0.87	0.39	0.46	0.4	0.71	0.59	0.24	0.36	0.55	2.72	0.61	0.63	0.78	0.34	1.08	0.65	0.68	0.84	0.77	0.19	0.32	0.87	0.16	0.67	0.78
DGKI	0.05	0	0.06	0	0.03	0.01	0.08	0.01	0.05	0.01	0.04	0.01	0.03	0.01	0.01	0.01	0.03	0.01	0.01	0.01	0.07	0.09	0	0.1	0.02	0.01	0.08	0.02	0.01	0.28	0.02	0.01	0.01	0	0.02	0	0	0.27	0.02	0.02	0.08	0	0.05	0.01	0.17	0.07	0	0.01	0.01
DHDH	0	0	0	0	0.07	0	0	0.07	0	0	0	0.04	0.07	0	0	0.08	0.06	0.17	0	0.06	0.05	0.07	0	0	0.18	0.05	0	0	0.03	0.07	0.05	0.06	0.05	0	0.03	0	0.2	0.45	0.06	0	0.06	0	0	0.12	0.13	0.07	0.19	0.08	0
DHFR	0.55	0.47	0.65	0.76	0.9	0.53	0.49	0.91	1.03	0.6	0.76	0.4	0.74	1.35	1.15	0.55	0.63	0.49	0.91	1.07	1.06	0.84	1.39	0.45	1.88	0.6	0.63	1.2	0.53	1.45	1.51	1.1	0.65	0.84	0.46	1.29	2.4	1.69	0.45	0.45	2.26	0.52	0.93	0.71	0.58	1.15	0.8	1.65	1.12
DHFRP1	0	0	0	0	0.17	0	0	0	0	0.59	0.06	0.29	0.5	0.77	0	0.02	0.52	0.4	0	0.62	0	0.3	0.19	0	0.07	0.36	0	0.46	0	0.25	0.39	0	0	0	0	0	0	0	0	0	0	0.19	0.37	0	0	0	0	0.04	0
DHRS9	0.06	0	0.04	0.07	0.23	0.12	0	0.02	0	0.04	0.06	0.08	0.21	0.05	0.09	0.03	0.04	0.04	0.04	0.05	0	0.04	0.2	0.03	0.29	0.12	0.04	0.51	1.14	0.08	0.3	0.07	0.11	0.16	0.04	0.08	0.48	0.2	0.1	0.12	0.52	0.09	0.34	0.27	0.12	0.1	0.14	0.19	0.14
DIAPH1-AS1	0.02	0	0.01	0	0.03	0.01	0.01	0.03	0	0.04	0	0	0.03	0.02	0.02	0	0.02	0.02	0.04	0.03	0.01	0.01	0.03	0.02	0.01	0	0	0.02	0	0.03	0	0.01	0.02	0.04	0.01	0	0.02	0	0.01	0.03	0.03	0.03	0	0.04	0	0.05	0.02	0.03	0
DIAPH3	0.05	0.04	0.04	0.05	0.18	0.03	0.06	0.05	0.03	0.03	0.15	0.11	0.14	0.04	0.24	0.03	0.11	0.13	0.09	0.24	0.03	0.05	0.02	0.05	0.16	0.07	0.03	0.12	0.06	0.06	0.21	0.18	0.02	0.04	0.04	0.03	0.57	0.16	0.05	0.04	0.2	0.09	0.2	0.19	0.06	0.05	0.06	0.08	0.12
DIO2	0.15	0.14	0.06	0.14	0.54	0.04	0.08	0.3	0.59	0.04	0.04	0.08	0.1	0.1	0.86	0.26	0.09	0.03	0.16	0.74	0.28	0.24	0.27	0.08	0.2	0.25	0.09	1.23	0.18	0.21	0.84	0.38	0.15	0.14	0.15	0.11	0.2	2.41	0.54	0.07	0.25	0.1	0.13	0.26	0.12	0.32	0.11	0.16	0.18
DIPK1C	0.03	0.01	0	0.02	0	0	0	0.03	0.03	0.03	0	0.03	0.05	0.04	0.07	0.02	0.03	0	0	0.03	0.02	0.05	0	0.02	0	0.02	0.03	0.06	0.01	0.06	0.02	0.01	0.02	0.02	0	0	0	0.24	0.02	0	0.09	0.01	0	0	0.01	0	0	0	0.03
DKK1	0	0.02	0.04	0.16	0.02	0.05	0	0.09	0	0.04	0.05	0.1	0.1	0.56	0.02	0.01	0	0.1	0	0.09	0.08	0.12	0.15	0.07	0	0.13	0.04	0.31	0.11	0.04	0.16	0.04	0.14	0.12	0.02	0.02	0.03	0.35	0.09	0	0.26	0.02	0.04	0.12	0.05	0.14	0.17	0.11	0.06
DKK2	0.03	0	0.01	0.04	0.17	0	0.04	0.13	0.05	0.01	0.03	0.01	0.04	0.06	0.02	0.03	0	0	0.02	0.02	0.04	0.02	0.01	0.01	0.1	0.05	0	0.24	0.03	0.05	0.18	0.01	0.07	0.04	0.11	0.04	0.17	1.09	0	0.01	0.09	0.03	0.11	0.04	0.03	0.02	0.01	0.01	0.14
DKK3	6.17	3.78	4.27	3.99	3.74	5.04	4.2	5.89	7.48	3.95	1.83	3.12	8.46	3.04	3.99	3.51	5.73	2.26	1.46	4.57	4.9	7.47	5.44	3.88	5.66	7.1	2.54	13.69	3.96	10.8	7.27	7.04	5.89	7.34	7.24	3.64	5.43	106.59	3.42	4.65	8.98	4.8	4.75	4.28	3.25	8	4.43	3.33	7.88
DKK4	0	0	0	0	0	0	0.04	0.09	0	0	0	0	0	0	0.05	0	0	0	0	0.04	0	0	0.04	0	0.04	0	0	0.06	0.04	0	0	0	0	0.04	0	0	0	0	0	0	0	0	0	0.08	0	0.09	0	0	0
DLEU2L	0.31	0.25	0.3	0.06	0.21	0.27	0.27	0.28	0.2	0.38	0.15	0.13	0.48	0.16	0.29	0.14	0.17	0.15	0.1	0.32	0.33	0.27	0.21	0.19	0.26	0.3	0.33	0.22	0.16	0.56	0.15	0.23	0.32	0.4	0.24	0.26	0.3	0.2	0.33	0.31	0.26	0.14	0.19	0.37	0.22	0.33	0.26	0.18	0.31
DLEU7	0	0	0.03	0	0.02	0	0.03	0.02	0	0	0.01	0.02	0.02	0.08	0.04	0.01	0	0	0.04	0.07	0.04	0	0.05	0.01	0.04	0.05	0	0.03	0.14	0.05	0.04	0.01	0.01	0.02	0.01	0.03	0.02	0.12	0.03	0.02	0.08	0	0	0.01	0.02	0	0.03	0.02	0.05
DLGAP1	0.36	0.02	0.02	0.02	0.04	0.29	0	0.03	0.06	0.07	0	0.05	0.04	0.02	0.05	0.01	0	0.24	0.01	0.04	0.01	0.05	0.02	0	0.01	0.08	0.03	0.07	0.01	0.02	0.02	0.03	0.01	0.04	0.01	0.08	0.01	0.06	0.03	0.05	0.07	0.03	0.01	0.03	0	0.04	0.21	0.01	0
DLGAP5	0	0	0.04	0	0.1	0.01	0.01	0	0.05	0.02	0.03	0.01	0.01	0.1	0.07	0.01	0.12	0	0.04	0.15	0.05	0.01	0.01	0.02	0.36	0.1	0	0.12	0.02	0.05	0.1	0.24	0.01	0.1	0	0.03	0.34	0.08	0	0.05	0.2	0.09	0.13	0.09	0.03	0.05	0.08	0.01	0.11
DLL3	0	0	0	0	0	0.01	0	0	0	0	0	0	0	0	0	0	0	0	0	0	0.02	0	0	0	0.01	0.02	0	0.01	0	0.23	0	0.03	0.01	0.02	0	0.04	0	0.05	0.01	0	0.02	0	0	0	0	0	0.03	0.02	0.02
DLSTP1	0.93	0.59	0.81	0.29	0.61	0.22	0.71	0.6	1.08	0.69	0.38	0.34	0.86	0.77	0.72	0.25	0.88	0.44	0.46	0.85	0.83	1.31	0.59	0.49	0.54	0.58	0.39	0.52	0.59	0.82	0.47	0.59	0.78	1.01	0.69	0.86	0.64	0.58	1.01	1.23	1.2	0.56	0.37	1.18	1.39	0.61	1.14	0.88	0.82
DLX5	0.04	0.07	0	0	0	0	0	0	0	0	0	0.02	0.1	0	0	0.03	0.04	0.04	0.05	0.02	0	0.02	0	0	0	0	0	0.05	0.04	0.04	0.03	0	0	0	0	0	0	0.17	0	0	0.04	0	0	0.03	0	0	0	0.02	0
DM1-AS	3.82	3.61	4.11	4.75	3.26	2.54	3.46	3.81	7.74	3.3	3.36	5.09	3.21	1.32	3.53	2.58	2.3	6.28	5.54	2.11	3.09	2.99	2.24	4.37	5.16	2.68	2.97	3.65	4.94	2.93	3.15	4.05	3.97	5.53	5.75	2.48	1.61	2.86	4.03	2.8	3.6	2.23	2.75	3.72	5.93	3.8	10.44	5.65	2.82
DMBT1	0.41	0.08	0.31	0.07	0.37	0.63	0.17	0.07	3.22	0.18	0.16	0.12	0.05	0.29	0.3	0.21	0.29	0.01	0.02	0.31	2.33	0.33	29.03	0.06	0.85	1.27	2.07	0.25	0.37	0.21	1.21	2.55	0.22	1.95	0.12	0.29	0.14	0.11	0.63	0.12	0.08	0.04	1.95	0.49	0.19	1.15	0.3	7.91	0.42
DMBX1	0	0	0.01	0	0	0	0	0	0	0	0	0	0	0	0	0	0	0	0	0	0	0	0.01	0	0.02	0	0.01	0	0	0	0.01	0.01	0	0	0	0	0.02	0	0	0	0	0	0	0	0	0	0	0	0
DMD	11.12	12.7	13.29	9.71	10.31	14.04	10.26	12.44	11.62	12.29	14.58	19.44	14.03	8.39	8.49	8.97	12.05	13.98	13.51	15.37	17.14	11.27	14.41	11.2	9.38	13.78	4.58	10.58	10.57	17.22	8.19	6.01	12.84	11.67	10.39	8.81	6.83	7.15	12.24	12.73	14.19	14.42	14.28	10.78	14.26	12.95	11.49	11.3	15.27
DMP1	0	0	0	0	0	0	0	0	0	0	0	0.01	0	0.02	0	0.01	0	0	0	0	0	0.01	0	0.01	0.01	0.01	0	0.01	0	0	0	0	0	0	0.01	0.01	0	0.01	0	0	0	0	0	0	0	0	0	0	0
DNAH17-AS1	0	0	0	0	0	0	0	0.01	0	0	0	0	0.09	0	0	0	0	0	0.02	0	0.01	0	0	0	0	0	0	0	0	0	0	0.08	0.01	0	0	0	0.03	0	0	0	0	0	0	0	0	0	0.01	0	0
DNAH2	0.05	0.04	0.07	0.05	0.14	0.04	0.09	0.07	0.17	0.11	0.02	0.11	0.05	0.15	0.05	0.02	0.06	0.07	0.08	0.07	0.04	0.07	0.03	0.04	0.51	0.08	0.07	0.05	0.15	0.11	0.09	0.06	0.07	0.33	0.12	0.08	0.44	0.21	0.37	0.09	0.21	0.05	0.89	0.04	0.1	0.22	0.12	0.45	0.18
DNAH3	0	0.02	0.02	0.06	0	0	0.02	0.08	0.01	0.03	0	0.01	0.03	0.04	0.05	0.06	0	0	0.03	0.04	0.02	0.03	0.01	0	0.05	0.01	0.01	0.02	0.01	0.02	0	0.08	0.07	0.01	0.03	0.03	0.04	0.04	0.04	0	0.01	0	0	0	0	0	0.08	0	0.01
DNAH8	0	0.01	0	0	0	0	0	0	0.01	0	0	0	0	0	0.01	0	0	0	0	0.01	0	0	0	0	0	0.1	0	0	0.01	0	0	0	0	0	0	0	0	0	0	0	0	0	0	0	0	0	0.01	0.01	0
DNAJB13	0.31	0.22	0.32	0.19	0.12	0.16	0.5	0.15	0.24	0.58	0.32	0.37	0.32	0.43	0.26	0.41	0.06	0.28	0.01	0.4	0.31	0.26	0.79	0.21	0.15	0.3	0.44	0.27	0.03	0.23	0.12	0.44	0.27	0.68	0.14	0.2	0.76	1.11	0.41	0.41	0.35	0.1	0.08	0.33	0.61	0.29	1.17	0.22	0.1
DNAJB6P1	0.65	0.15	0.22	0.51	0.38	0.3	0.4	0.43	0.46	0.28	0.08	0.07	0.46	0.21	0.26	0.18	0.45	0.23	0.12	0.23	0.28	0.29	0.28	0.36	0.4	0.2	0.65	0.39	0.4	0.34	0.84	0.27	0.13	0.13	0.22	0.22	0.19	1.19	0.12	0.4	0.16	0	0.19	0.05	0.44	0.56	0.08	0.39	1.12
DNAJC5B	0.03	0.12	0.04	0	0.03	0	0.06	0	0	0	0.07	0.11	0.05	0.04	0.16	0	0	0	0.02	0.18	0.02	0.27	0.02	0	0	0.02	0.09	0.03	0.05	0.03	0.22	0.15	0	0	0.1	0	0.03	0	0	0.03	0.24	0	0.07	0	0.03	0.05	0	0	0.1
DNER	0.14	0.2	0.12	0.09	0.11	0.16	0.1	0.36	0.11	0.2	0.11	0.11	0.36	0.19	0.1	0.04	0.27	0.09	0.07	0.11	0.37	0.45	0.22	0.12	0.14	0.28	0.54	0.39	0.07	0.32	0.1	0.26	0.2	0.2	0.2	0.19	0.19	0.5	0.11	0.13	0.27	0.21	0.09	0.08	0.05	0.22	0.07	0.19	0.41
DNMT3B	2.01	1.82	3.54	1.22	1.59	2.97	2.74	1.94	3.78	3.77	1.61	1.77	1.12	2.33	2.02	1.64	3.2	1.84	3.38	2.28	2.14	1.8	0.89	2.1	1.17	3.25	1.55	2.63	2.56	1.87	0.99	2.4	2.6	4.43	1.87	2.16	2.1	0.99	3.14	3.13	2.6	2.67	1.86	5.07	2.04	2	4.11	2.99	3.23
DOK5	0.11	0.13	0.17	0.19	0.22	0.09	0	0.18	0.53	0.05	0.08	0.16	0.2	0.24	0.07	0.21	0.1	0.13	0.03	0.28	0.33	0.25	1.27	0.04	0.38	0.36	0.04	0.71	0.17	0.21	0.61	0.33	0.18	0.24	0.12	0.13	0.33	4.2	0.21	0.26	0.55	0.11	0.25	0.26	0.08	0.1	0.09	0.14	0.54
DOK6	0.11	0.11	0.02	0.04	0.05	0.22	0.11	0.1	0.06	0.01	0.01	0.03	0.11	0.06	0.04	0.12	0.16	0.03	0.02	0.11	0.09	0.02	0.1	0.03	0.23	0.03	0.02	0.11	0.14	0.37	0.05	0.1	0.06	0.05	0.11	0.03	0.29	2.59	0.11	0.04	0.2	0.12	0.01	0.03	0.03	0.1	0.07	0.04	0.13
DPEP1	103.71	114.05	132.05	98.66	68.73	120.38	132.2	159.93	108.76	101.42	118.9	113.37	132.21	103.37	144.9	110.63	111.55	131.17	118.09	140.37	75.23	115.08	53.85	105.2	89.95	91.25	56.55	112.97	131.78	135.64	84.26	89.22	99.82	123.78	134.4	164.47	76.32	62.58	121.48	119.18	134.09	161.9	77.06	102.5	137.18	113.6	142.64	76.75	139.22
DPP10	2.2	1.8	2.81	2.26	1.65	2.2	1.63	2.35	2.5	1.85	3.62	3.48	3.75	2.25	1.69	2.62	2.51	2.45	2.78	4.42	2.54	2.57	1.95	2.24	0.98	2.94	2.18	1.91	2.58	3.92	3.03	1.69	2.32	2.09	1.99	2.07	2.81	0.21	2.46	2.1	2.11	4.91	2.2	2.69	2.24	3.26	2.35	1.77	2.91
DPP4	1.12	0.54	1.48	0.97	1.11	0.71	0.99	0.71	0.35	0.96	0.38	0.28	1.16	1.19	1.22	0.23	0.91	0.33	0.2	2.7	0.87	0.53	0.36	0.48	0.63	0.85	0.27	1.21	0.7	1.25	1.07	0.52	1.54	1.04	0.66	1.62	0.52	3.88	0.34	0.65	1.97	0.27	0.48	1.09	0.53	1.15	0.67	0.53	2.08
DPPA2P4	0	0.05	0	0.08	0	0	0	0	0	0	0	0	0	0	0	0	0.05	0	0	0	0	0	0.04	0	0	0.03	0	0.06	0	0	0	0	0	0.17	0	0	0	0	0	0.05	0.07	0	0	0	0.22	0.09	0.05	0	0
DPY19L2P3	1.92	1.39	1.7	2.17	1.84	1.29	1.04	1.52	1.87	1.86	1.06	1.16	1.2	1.63	1.48	1.42	0.81	1.34	1.74	1.92	2.22	1.5	1.32	1.15	1.47	2.38	1.36	0.86	2.24	1.51	2.27	1.23	1.08	1.74	1.59	0.82	0.54	0.7	1.29	1.1	1.31	1.61	0.69	0.84	1.17	2.04	4.03	0.99	1.14
DPYSL3	1.37	0.54	1.03	0.89	1.29	0.9	0.8	1.03	3.9	1.26	0.66	0.69	2.85	1.45	1.3	1.29	1.23	1.33	0.49	1.56	1.33	1.36	3.79	0.74	3.94	2.13	1.31	3.5	1.07	3.12	4.42	1.69	4.07	2.31	1.33	0.52	3.16	19.7	0.79	1.02	3.88	1.38	1.62	2.1	0.67	2.36	1.56	2.75	1.72
DQX1	0.05	0.05	0.06	0.1	0.04	0.03	0.03	0.05	0.16	0.05	0.03	0.08	0.09	0.14	0.03	0.08	0	0.04	0.02	0	0.01	0.16	0.07	0.02	0.36	0	0.08	0.03	0.04	0.12	0.1	0.02	0.1	0.07	0.03	0.06	0.02	0.13	0.06	0.05	0.08	0.06	0.03	0.04	0	0	0.2	0.15	0.03
DRAXIN	0.01	0	0	0	0.02	0	0.01	0	0.01	0.01	0	0	0	0.02	0.01	0	0.02	0.01	0.01	0	0.02	0	0.01	0	0.02	0.02	0	0.01	0	0.02	0.02	0.01	0.01	0.02	0.01	0	0.02	0.05	0.01	0	0	0	0.02	0.01	0.01	0.01	0.01	0.02	0
DRC1	0	0	0.01	0.03	0	0	0.11	0	0	0	0	0.04	0.04	0.05	0	0.12	0.09	0	0	0.08	0.06	0	0.14	0.01	0.07	0.02	0	0.01	0.08	0.1	0.07	0.05	0	0	0.03	0.05	0.04	0.02	0	0.09	0.01	0.02	0.04	0	0	0.04	0.06	0.1	0
DRGX	0	0	0	0	0.01	0	0	0	0	0	0	0	0.02	0.02	0	0	0	0	0	0.01	0	0	0	0	0	0.01	0	0.01	0	0	0	0	0	0.02	0	0.01	0	0	0	0	0.01	0	0.01	0.01	0	0	0.05	0	0
DRICH1	1.07	1.08	1.02	0.11	0.86	0.61	0.45	0.49	1.05	1.22	0.29	0.13	0	1.24	0.37	0.28	0.75	0.72	0.89	0.79	0.31	0.26	0.41	0.31	0.44	1.12	1.11	0.38	0.31	0.48	0.72	1.07	0.92	0.85	0.19	1.1	1.75	1.7	0.27	0.99	0.93	0.62	1.26	0.96	1.72	0.36	0.67	1.23	0.43
DRP2	0.01	0.02	0.01	0	0.02	0	0.02	0.01	0.01	0.03	0.01	0.01	0.02	0	0.02	0.01	0.01	0.03	0	0.02	0.03	0	0.03	0.03	0.03	0.02	0	0.05	0	0.03	0.02	0.02	0.01	0.02	0	0	0.12	0.43	0.01	0	0.02	0.01	0.01	0.05	0.01	0.04	0.04	0.02	0.02
DSC3	0.06	0.06	0.06	0.05	0.15	0.03	0.04	0.04	0.08	0.01	0.05	0.03	0.13	0.06	0.05	0.03	0.08	0.06	0.04	0.06	0.08	0.18	0.07	0.06	0.15	0.15	0.13	0.09	0.08	0.2	0.04	0.02	0.19	0.05	0.02	0.08	0.1	0.5	0.04	0.06	0.19	0.02	0.03	0.09	0.02	0.1	0.05	0.03	0.08
DSG3	0.04	0.06	0.04	0.06	0.1	0.03	0.04	0.04	0.02	0.04	0.02	0.03	0.03	0.03	0.09	0	0.04	0.03	0.03	0.06	0.03	0.04	0.08	0.04	0.04	0.02	0.08	0.02	0.06	0.08	0.03	0	0.07	0.03	0.02	0.06	0.02	0.03	0.03	0.09	0.03	0.01	0.06	0.09	0.07	0.23	0.01	0.01	0.09
DSG4	0	0	0	0	0	0.01	0	0	0	0	0.01	0	0	0	0	0	0	0	0	0.01	0	0.01	0	0	0	0	0	0	0	0	0	0	0	0.01	0	0	0	0	0	0	0.01	0.01	0	0	0	0	0	0	0
DTHD1	0.03	0.01	0.01	0.01	0	0.03	0.01	0.02	0.01	0.04	0	0.12	0.01	0	0	0	0	0	0	0.09	0	0.01	0.04	0	0.01	0.08	0	0.02	0.06	0.02	0.03	0.12	0.02	0.05	0	0.04	0	0.56	0.11	0	0.12	0	0	0.01	0.01	0.06	0.14	0	0.13
DTL	0.22	0.05	0.02	0.12	0.07	0.09	0.15	0.05	0.17	0.04	0.02	0	0.03	0.26	0.1	0.04	0.09	0.12	0.23	0.25	0.04	0.5	0.09	0.19	0.22	0.06	0.09	0.36	0.22	0.22	0.36	0.01	0.05	0.1	0.03	0.22	0.42	0.23	0.02	0	0.18	0.06	0.3	0.1	0.03	0.11	0	0.29	0.08
DTNA	12.8	11.14	16.57	9.4	8.11	9.64	11.08	9.24	11.13	12.03	5.31	8.9	12.02	16.82	12.62	11.09	15.54	7.92	13.78	12.74	10.02	8.76	13.1	12.99	8.33	13.05	6.95	8.4	10.33	17.49	10.44	12.03	11.31	20.52	12.48	7.8	16.64	5.7	12.94	15.05	9.36	5.65	6.16	12.66	14.81	13.12	15.48	15.56	13.01
DTNB-AS1	0	0	0	0	0	0	0	0	0	0	0	0	0	0	0	0	0	0	0	0	0	0	0	0	0	0	0	0	0	0.17	0	0	0	0	0	0	0	0	0	0	0	0	0	0	0	0	0	0	0
DUOX1	0.77	0.52	0.97	0.67	0.93	0.6	1.03	1.22	2.1	0.81	0.43	0.19	0.54	1.32	0.85	0.87	0.6	0.3	0.33	0.55	1.41	1.62	2.51	0.5	0.96	1.2	0.55	0.54	1.03	1.68	0.81	0.85	0.96	1.54	0.42	0.9	1.34	2.25	0.74	0.61	1.02	0.54	0.54	1.1	0.91	1.35	2.44	1.77	0.96
DUOX2	0.08	0.04	0.04	0.06	1.05	0.04	0.11	0.14	2.71	0.12	0.06	0.06	0.34	0.04	0.03	0.05	0.18	0.06	0.04	0.3	0.07	0.06	19.72	0.07	0.22	0.09	0.5	0.97	0.21	0.13	0.18	0.69	0.26	0.06	0.03	0.14	2.43	0.37	0.04	0.04	0.39	0.28	0.74	2.06	0.03	0.28	0.13	14	0.28
DUOXA1	0.16	0.35	0.14	0.1	0.36	0.16	0.22	0.29	0.39	0.07	0.07	0.24	0.17	0.18	0.08	0.03	0.15	0.17	0.13	0.34	0.24	0.18	1.03	0.17	0.2	0.08	0.1	0.05	0.26	0.24	0.15	0.12	0.3	0.1	0.06	0.06	0.76	0.54	0.17	0.31	0.08	0.02	0.24	0.1	0.05	0.41	0.03	0.41	0.62
DUOXA2	0.03	0	0.02	0.14	0.81	0.04	0	0	1.97	0	0.03	0.03	0.02	0.1	0	0.03	0.02	0	0.07	0	0	0	26.89	0	0.15	0	0.32	0.44	0	0.11	0.18	0.22	0.05	0.03	0.04	0.03	0.56	0.09	0	0	0.2	0.05	0.79	0.66	0	0.02	0	9.43	0.33
DUSP5	1.31	1.84	1.73	2	6.63	1.47	1.02	1.04	6.16	1.18	0.73	2.9	2.5	1.74	2.36	0.85	1.87	1.01	1.46	1.94	1.83	1.18	4.74	0.82	1.82	3.58	2.07	1.13	1.14	2.05	8.51	2.54	2.64	1.16	1.71	2.33	3.47	20.83	2.15	1.27	6.1	1.24	2.76	6.34	1.22	4	6.33	6.23	3.27
DUSP6	2.88	3.29	3.15	5.26	4.86	3.59	4.45	4.73	7.58	4.28	1.55	7.23	4.57	6.99	4.96	3.51	4.46	2.94	4.03	5.25	5.79	5.1	10.38	3.67	7.9	7.2	5.97	3.81	3.84	7.66	10.31	4.52	6.65	5.05	3.47	4.64	6.49	15.61	2.37	2.85	9.71	2.84	4.51	5.68	6.98	5.62	8.71	8.53	7.67
DUSP8P1	0.13	0.08	0.03	0.02	0.03	0	0	0.03	0.06	0.12	0.04	0.03	0.07	0.19	0.07	0.05	0.09	0	0.04	0.08	0.17	0.08	0.14	0.02	0	0.1	0	0	0.06	0.02	0.02	0.05	0.12	0.22	0.08	0.04	0.07	0.06	0.04	0.15	0.06	0.09	0	0.02	0.05	0.13	0.1	0.05	0.04
DUSP8P5	1.67	1.55	1.95	0.95	1.22	1.22	2.14	1.82	2.48	1.87	1.29	0.92	1.37	1.12	2.88	1.17	1.51	0.63	1.74	1.91	1.63	1.84	1.36	2.39	1.37	3.54	1.42	1.01	3.37	2.35	1.37	2.68	2.03	2.91	1.81	1.74	2.35	1.11	1.69	3.54	2.32	0.66	1.56	1.86	1.78	1.78	3.33	2.14	0.89
DUX4L26	0.14	0.12	0.13	0.27	0.27	0.17	0.02	0.12	0.33	0.27	0.1	0.19	0.06	0.12	0	0.21	0.07	0.1	0.21	0.06	0.08	0.09	0.21	0.12	0.24	0.04	0.24	0.16	0.47	0.12	0.26	0.16	0.13	0.27	0.02	0.12	0.43	0.29	0.27	0.16	0.31	0.22	0.16	0.1	0.21	0.09	0.16	0.23	0.16
E2F1	0.27	0.27	0.27	0.07	0.25	0.3	0.2	0.29	0.38	0.25	0.1	0.1	0.11	0.53	0.54	0.42	0.52	0.14	1.74	0.54	0.32	0.28	0.05	0.35	0.22	0.76	0.15	0.26	0.24	0.28	0.37	0.32	0.23	0.69	0.31	0.32	1.86	0.24	0.21	0.34	0.55	0.2	0.47	0.45	0.31	0.12	0.2	0.47	0.27
E2F2	0.02	0.01	0.02	0.02	0.05	0.01	0.02	0.02	0.08	0.02	0.05	0.01	0.03	0.02	0.08	0	0.1	0.01	0.03	0.07	0.05	0.01	0.01	0	0.01	0.04	0.03	0.01	0.02	0.06	0.1	0.01	0.03	0.01	0.05	0.06	0.27	0.17	0	0.03	0.09	0.01	0.09	0.11	0.01	0.01	0.01	0.01	0.08
E2F7	0.07	0.08	0.08	0.13	0.05	0.03	0.05	0.03	0.1	0.05	0.01	0	0.05	0.06	0.07	0.02	0.1	0.02	0.08	0.16	0.04	0.06	0.08	0.01	0.11	0.09	0.11	0.08	0.11	0.09	0.23	0.42	0.07	0.03	0.05	0.03	0.19	0.07	0.05	0.03	0.05	0.02	0.13	0.17	0.05	0.14	0.04	0.19	0.05
E2F8	0.01	0	0	0	0	0	0.01	0.01	0	0	0.01	0	0.03	0	0.04	0	0.04	0	0.04	0.04	0.22	0.03	0	0	0.05	0.08	0	0.01	0.06	0.06	0.05	0.02	0.05	0	0.01	0.01	0.17	0.06	0.11	0.02	0.13	0.01	0.15	0.1	0.01	0	0	0.04	0.07
EBLN2	0.65	0.62	0.81	0.72	0.63	0.82	0.74	0.62	0.93	0.84	0.57	0.94	0.71	0.91	0.51	0.36	0.69	0.81	0.53	1.01	0.78	1.06	1.62	0.58	0.55	0.91	0.93	1.11	0.67	0.97	0.98	1.12	0.92	1.34	0.29	0.69	1.73	1.79	0.8	0.84	1.61	0.57	0.66	1.3	1.04	1.23	1.59	1.16	0.68
ECE2	13.15	25.76	23.25	13.56	23.6	11.28	10.31	9.23	21.8	26.39	15.71	8.2	22.07	15.2	19.99	17.6	14.37	6.07	9.54	8.89	8.79	13.1	11.34	14.32	9.52	28.67	23.26	5.79	38.68	29.13	13.39	16.54	24.04	20.77	25.67	8.93	13.09	2.34	26.52	22.46	8.06	8.75	11.37	17.3	27.68	9.01	43.94	26.91	17.73
ECEL1P1	0	0	0	0	0.02	0	0	0	0	0	0	0	0	0	0	0	0	0	0	0	0.02	0	0	0	0	0	0	0	0	0	0	0	0	0	0	0.02	0	0.02	0	0	0	0	0	0.02	0	0	0	0	0.02
ECEL1P2	0.03	0.03	0	0.1	0	0	0.02	0.06	0.03	0	0	0.06	0.03	0	0.03	0	0	0	0	0.05	0	0	0	0	0.21	0.02	0	0.06	0	0	0.05	0.05	0	0	0.02	0.28	0	0.13	0	0.03	0	0	0	0.02	0	0	0	0.03	0.09
ECHDC2	108.22	126.32	166.98	125.43	98.51	125.41	118.87	87.19	190.73	184.82	100.14	70.73	113.23	108.59	99.96	133.05	109.34	94.46	68.51	102.22	177.45	200.25	137.98	77.53	116.1	154.06	127.85	109.66	119.41	131.21	76.91	92.74	168.25	143.37	103.59	122.46	99.26	257.9	179.76	150.04	156.35	86.38	51.57	132.5	171.73	137.18	276.49	155.11	128.34
ECHDC3	13.34	10.85	14.15	7.39	11.56	8.84	11.34	9.31	10.01	15.21	6.63	8.08	10.51	16.96	10.85	14.55	13.25	3.73	11.18	14.48	16.53	10.68	8.67	10.63	6.29	17.58	10.45	5.53	12.19	16.91	9.01	12.87	11.99	15.66	11.7	10.74	17.62	10.2	11.58	6.71	14.46	6.87	7.15	10.91	9.91	17.77	11.73	21.77	13.63
ECM1	1.74	1.1	1.06	1.17	1.66	1.14	1.37	1.22	1.95	0.88	1.45	1.01	1.42	1.84	1.58	1.72	1.55	0.66	0.64	1.18	1.98	2.12	2.02	0.72	2.73	2.43	1.54	2.48	1.5	2.09	4.19	2.32	3.3	1.93	0.87	1.38	3.11	9.56	0.85	1.67	2.58	1.41	1.81	1.92	0.87	1.69	2.05	1.68	1.95
ECT2	0.64	0.43	0.68	0.62	1.48	0.82	0.77	1.39	1.72	0.5	0.91	0.69	0.65	1.79	0.64	0.69	0.61	0.32	0.97	1.18	0.62	0.87	1.02	0.69	1.03	1.24	1	0.72	0.88	1	3.51	1.01	0.64	1.02	0.53	1.16	2.63	1.7	0.37	0.24	1.58	1.01	1.02	1.37	0.65	1.07	0.54	2.06	1.41
EDAR	0.02	0.03	0.02	0.04	0.04	0.02	0.01	0.02	0.09	0.02	0.01	0.01	0.08	0.12	0.06	0.01	0.04	0.02	0.04	0.02	0.04	0.02	0.16	0.03	0.04	0.04	0	0.13	0.02	0.03	0.22	0.07	0.03	0.01	0.01	0.02	0.07	0.06	0.03	0.01	0.12	0.02	0.08	0.07	0.05	0.04	0.03	0.15	0.03
EDIL3	0.78	0.42	0.31	0.28	0.41	0.39	0.32	1.33	0.46	0.31	0.1	0.23	0.87	0.65	0.44	0.43	0.52	0.19	0.22	1.11	0.67	0.65	0.54	0.44	1.44	0.61	0.14	1.52	0.4	2.55	0.82	0.84	1.43	0.66	0.42	0.52	0.42	12.96	0.15	0.33	1.32	0.37	0.63	0.28	0.29	1.14	0.25	0.8	2.07
EDNRA	0.37	0.16	0.22	0.32	0.28	0.23	0.2	0.42	0.77	0.24	0.23	0.41	0.43	0.33	0.46	0.21	0.24	0.37	0.15	0.32	0.39	0.19	0.9	0.22	1.11	0.36	0.18	1.24	0.16	0.75	1.11	0.25	0.87	0.33	0.22	0.23	0.83	4.85	0.37	0.24	1.03	0.62	0.52	0.4	0.17	0.23	0.5	0.36	0.45
EDRF1-AS1	1.2	0.54	1.08	0.54	0.26	1.36	1.35	0.97	1.59	0.88	0.82	0.53	0.95	0.66	1.02	1.27	0.47	0.66	1.71	2.37	0.69	1.11	0.86	1.34	1.08	1.21	1.13	0.8	1.04	1.71	0.51	2.08	0.41	1.9	0.78	0.77	0.96	0.46	0.5	1.81	1.3	0.44	0.81	0.8	1.02	1	1.24	0.7	0.46
EEF1A1P10	0.03	0	0.04	0.02	0.03	0	0	0	0	0	0.02	0	0.05	0	0.06	0	0.06	0.03	0.02	0.03	0.02	0	0	0	0	0.02	0	0	0	0.03	0.02	0	0.02	0.02	0.04	0	0.03	0.05	0	0	0.03	0	0.02	0	0	0.03	0	0	0
EEF1A1P12	0.27	0.23	0.09	0.15	0.25	0.09	0.27	0.22	0.22	0.28	0.11	0.21	0.38	0.16	0.13	0.09	0.26	0.03	0.07	0.14	0.08	0.11	0.11	0.16	0.24	0.26	0.31	0.27	0.14	0.27	0.34	0.26	0.23	0.23	0.21	0.11	0.31	0.22	0.21	0.21	0.18	0.03	0.28	0.17	0.21	0.28	0.09	0.07	0.24
EEF1A1P16	0	0.03	0.02	0	0.03	0.02	0	0	0	0	0.02	0	0.02	0	0	0	0	0	0	0.03	0.02	0	0.02	0.02	0	0	0	0	0.03	0	0	0	0	0	0	0	0.03	0	0	0	0	0	0	0	0	0.05	0	0	0.06
EEF1A1P7	0	0	0	0.03	0	0	0	0	0	0	0	0.03	0	0	0	0.02	0.03	0	0	0	0.02	0.03	0.02	0	0.02	0.02	0	0	0.03	0	0	0	0	0	0	0	0	0.02	0	0	0	0	0	0.07	0	0	0	0.03	0.03
EEF1B2P3	15.63	10.03	6.52	11.94	20.43	7.69	9.29	6.71	14.54	11.99	9.12	16.97	20	12.59	12.91	10.04	15.66	4.54	4.8	19.1	6.81	6.36	13.53	6.21	7.86	11.98	20	8.41	19.63	11.39	17.77	15.43	15.44	15.54	12.13	10.91	11.57	11.6	10.92	14.31	11.18	3.36	12.16	16.73	11.73	16.46	11.75	11.64	14.9
EFCAB1	0.43	1.18	2.89	1.34	0.29	1.36	1.62	0.46	2.63	2.31	0.92	0.24	3.15	2.21	0.43	1	0.63	0.56	0.72	0.17	1.78	0.23	4.5	1.44	0.46	7.56	2.18	0.36	2.86	1.93	1.03	1.54	0.9	2.34	0.32	0.18	1.79	0.14	2.56	2.72	2.46	1.23	0.26	3.17	3.61	3.37	6.06	0.87	4.1
EFNA2	0.1	0.04	0	0	0	0	0	0	0.14	0	0	0	0	0.06	0	0	0	0	0.04	0	0.04	0.04	0.27	0	0	0	0	0.03	0	0	0	0.19	0	0	0	0	0	0.04	0	0.04	0	0	0.08	0.04	0.05	0.04	0	0.09	0.05
EFNA3	0.73	0.19	0.37	0.29	0.43	0.35	0.75	0.68	0.78	0.38	0.34	0.24	0.22	1	0.45	0.69	0.52	0.14	0.78	0.49	0.74	0.59	0.58	0.3	0.52	0.82	0.38	0.54	0.84	0.34	0.67	0.51	0.58	0.99	0.54	0.7	0.65	1.04	0.43	0.38	0.76	0.21	0.58	0.34	0.73	0.72	0.53	1.29	0.57
EFNA5	0.12	0.63	0.08	1.22	0.12	0.25	0.08	0.22	0.29	0.28	0.1	0.07	0.28	0.33	0.25	0.2	0.1	0.06	0.06	0.12	0.81	0.56	0.91	0.11	0.45	0.1	0.16	0.4	0.18	0.37	0.54	0.81	0.33	0.4	0.34	0.52	0.51	0.77	0.27	0.08	0.38	0.16	0.17	0.26	0.1	0.21	0.3	0.48	0.26
EFNB1	2.76	2.4	2.4	2.63	2.95	1.61	2.05	2.03	4	2.9	1.39	0.75	2.96	5.48	2.89	2.05	2.5	0.72	1.36	2.65	2.82	2.56	4.62	1.77	4.1	3.46	2.68	3.35	2.89	3.93	3.68	3.91	3.89	3.92	2.57	1.98	4.45	12.79	2.77	1.76	7.36	1.18	2.34	3.26	1.84	2.41	6.21	6.79	3.82
EFNB2	1.3	0.89	1.21	1.17	3.57	1.32	1.44	1	3.28	1.25	0.71	0.86	1.98	0.67	1	1.07	1.11	0.89	0.83	1.72	1.36	1.07	2.49	0.84	1.75	2.25	1.26	1.33	1.59	1.49	3.7	1.53	1.94	2.24	1.32	1.32	2.92	4.69	1.46	1.16	3.64	1.08	1.35	2.9	1.24	1.95	1.78	1.45	2.06
EGF	11.07	29.48	34.7	4.72	16.73	32.59	12.89	27.17	15.24	12.51	21.21	21.74	31.43	7.54	15.77	11.92	15.44	32.77	31.09	15.13	20.14	15.66	6.37	17.1	8.11	14.59	9.44	16.58	22.59	27.92	7.13	9.12	16.91	17.26	15.58	18.01	7.66	0.46	39.69	24.14	17.14	28.34	14.09	14.91	29.04	9.97	15.08	11.49	14.89
EGFL6	0	0.03	0.02	0.01	0.04	0.01	0	0	0.06	0	0.02	0.01	0.01	0	0	0	0	0.02	0	0.01	0.04	0	0.02	0.01	0.07	0	0	0.14	0	0.04	0.14	0.05	0	0.03	0	0	0.28	0.09	0	0.03	0.03	0	0.05	0	0.03	0	0.02	0.08	0.03
EGLN3	2.04	0.98	1.66	3.55	2.13	1.47	2.9	1.59	1.3	2.04	0.53	2.26	3.19	2.74	2.17	1.32	1.77	0.84	2.48	0.75	0.95	1.6	12.48	4.84	2.78	2.83	3.63	1.62	4.3	3.06	4.77	3.32	2.4	2.94	1.42	1.26	3.96	7.38	1.67	2.16	2.12	0.41	2.27	1.91	1.81	2.22	3.86	2.87	4.26
EGR2	0.09	0.12	0.34	0.23	7.65	0.11	0.12	0.07	0.12	0.12	0.1	0.13	0.2	0.06	0.19	0.1	0.11	0.26	0.1	0.21	0.11	0.11	0.45	0.03	0.45	1.11	0.09	0.79	0.05	0.23	0.66	0.23	0.56	0.11	0.19	0.13	0.72	4.48	0.28	0.06	0.81	0.46	0.19	2.22	0.07	0.39	1.32	0.18	0.24
EGR4	0	0.03	0.02	0.08	0.06	0	0.02	0.09	0.11	0.04	0.03	0.03	0	0.02	0.05	0.03	0.03	0.02	0.01	0.06	0.03	0.04	0.01	0.01	0.07	0.03	0.01	0.07	0.01	0.04	0.09	0.04	0.09	0.03	0.02	0.06	0.11	0.19	0.01	0.05	0.06	0.04	0	0.05	0.02	0.04	0.08	0.1	0.09
EI24P2	0	0.04	0.11	0.1	0.29	0.14	0.03	0	0.08	0.22	0.12	0.07	0	0.1	0	0.08	0.38	0	0.16	0.03	0	0.25	0.14	0	0	0	0.04	0.15	0.14	0.26	0	0	0	0.03	0.15	0.11	0.19	0	0	0	0.11	0	0.2	0.33	0.21	0.03	0.12	0	0.35
EIF1P3	0.27	0	0.31	0	0.4	0	0	0	0	0.21	0.35	0.25	0.21	0	0.24	0.15	0.25	0.25	0.18	0	0	0	0	0	0.17	0.16	0	0	0	0.29	0	0.19	0	0	0.36	0	0.45	0	0	0	0	0	0	0.4	0	0.44	0	0.27	0
EIF5AP4	0.21	0	0.04	0	0	0.08	0.1	0.06	0	0.37	0.04	0.15	0.29	0.13	0.32	0	0.47	0	0	0.04	0.1	0.22	0	0	0	0	0.29	0	0	0	0.19	0.37	0.16	0.2	0	0.02	0.3	0.55	0	0	0.04	0.11	0.06	0.15	0	0	0.26	0	0.06
ELF4	1.54	0.64	0.99	0.73	1.23	0.68	0.89	0.96	1.05	1.26	0.35	0.19	1.34	1.31	1.13	0.56	1.21	0.18	0.53	0.58	1.44	1.23	1.99	0.77	1.22	2.47	1.16	0.83	1.36	1.1	2.09	1.28	1.21	1.57	1.05	0.62	2.23	4.1	1.77	0.93	2.14	0.18	1.02	1.21	0.59	1.91	1.67	1.48	1.37
ELK3	1.98	1.66	1.96	2.34	2.53	2.32	1.86	1.73	3.98	2.4	0.96	1.62	3.61	4.17	3.05	1.31	3.1	1.11	1.05	2.27	2.28	2.08	3.43	1.37	2.82	3.39	2.15	2.93	2.48	4.48	3.95	2.94	2.93	2.69	1.58	1.68	4.16	21.72	1.62	2.13	4.84	1.34	2.32	2.88	1.87	3.55	3.08	3.82	3.74
ELOCP31	0	0	0	0.21	0	0	0.09	0.11	0.13	0	0	0	0.11	0	0.13	0	0	0	0.1	0	0	0.12	0.09	0	0	0.08	0.12	0.08	0	0	0.5	0.21	0.1	0	0	0	0	0	0	0	0.11	0	0	0	0	0.23	0	0	0
ELOVL6	0.53	0.35	0.27	0.21	2.2	0.22	0.46	0.53	4.71	0.52	0.2	0.22	0.87	1.83	0.71	0.84	2.07	0.09	0.44	1.51	0.53	0.66	0.76	0.75	1.16	0.98	0.27	1.27	0.34	4.2	3.72	0.71	0.72	1.27	0.28	0.59	5.69	1.43	0.4	0.33	0.92	0.2	0.57	0.72	1.33	1.49	1.39	3.27	2.77
EMB	0.67	0.36	0.46	0.35	0.6	0.39	0.48	0.55	0.84	0.74	0.17	0.49	0.78	0.5	1.08	0.26	0.31	0.24	0.2	0.79	1.09	0.92	0.82	0.31	0.53	1.13	0.34	0.86	0.3	1.8	1.01	1.17	1.2	0.55	0.58	0.34	1.79	4.56	0.42	0.45	2.53	0.14	0.99	0.38	0.25	1.16	0.7	0.76	1.83
EMBP1	0.11	0.08	0.04	0.17	0.04	0.11	0.07	0.08	0.53	0.08	0.01	0.08	0.04	0.31	0.01	0.02	0.05	0.02	0.03	0.08	0.09	0.1	0.26	0.01	0.07	0.05	0.02	0.07	0.09	0.22	0.16	0.04	0.13	0.09	0.09	0.13	0.43	0.44	0.07	0.08	0.16	0.03	0.06	0.06	0.03	0.01	0.05	0.17	0.05
EMILIN1	4.92	4.62	4.84	4.61	6.47	2.67	3.56	4.92	18.81	3.21	2.34	2.71	5.86	7.48	7.24	4.57	7.23	1.6	2.62	3.75	3.35	5.96	11.93	2.44	13	8.52	7.43	11.04	4.59	7.36	21.56	12.02	4.35	11.98	4.4	3.59	13.31	85.64	3.26	2.27	11.32	4.51	7.83	9.68	3.58	6	11.95	6.2	9.52
EML4-AS1	0	0	0	0	0	0	0.05	0	0	0	0	0	0	0	0	0	0	0	0	0	0	0	0	0.07	0	0.05	0	0	0	0	0	0.16	0	0	0	0.19	0	0	0	0	0.07	0	0	0	0	0	0	0	0
EMP1	5.96	6.6	8.48	4.41	14.71	9.26	4.32	8.26	9.31	6.3	3.12	5.4	15.45	8.43	7.46	8.67	9.79	5.06	1.84	15.3	4.9	5.46	12.65	5.57	7.37	33.6	4.61	8.92	8.28	15.5	10.23	19.46	15.91	10.36	6.29	5.16	5.62	147.46	8.74	4.86	36.25	5.95	7.11	8.04	4.45	15.32	17.29	6.59	9.12
EMP3	5.1	3.24	4.88	4.69	8.16	4.3	4.67	4.92	8.25	3.65	2.54	2.59	5.61	7.02	7.66	5.34	5.25	4.05	3.81	5.02	3.18	5.52	8.83	3.9	7.44	10.74	5.29	7.55	4.66	4.71	18.33	7.93	9.74	7.51	3.36	3.55	11.87	49.63	3.16	4.45	22.29	2.69	8.78	8.83	5.39	6.73	10.36	3.87	5.78
EN1	0	0	0	0	0	0.01	0.01	0.01	0.03	0	0.01	0	0	0.04	0	0.06	0.02	0	0.01	0.01	0	0	0	0	0	0.01	0.01	0.01	0	0.03	0.06	0.03	0	0	0.02	0	0	0.15	0	0	0.04	0	0	0.01	0.02	0	0	0	0
EN2	0.04	0.01	0.02	0.02	0.03	0.03	0.02	0	0.05	0.02	0.04	0.03	0.04	0.05	0.01	0.09	0	0.05	0.01	0.02	0.01	0.04	0.02	0	0.1	0.02	0.01	0.04	0.04	0.01	0.01	0.02	0	0	0	0.01	0.01	0.02	0	0	0.05	0.1	0.03	0.03	0.02	0.01	0.04	0	0.04
ENKUR	0.01	0.01	0	0.08	0.03	0.07	0	0.05	0.07	0	0.02	0.03	0.12	0.13	0.03	0.01	0	0.06	0	0.1	0.19	0.04	0.17	0	0.08	0.06	0	0.04	0	0.1	0.01	0.03	0.02	0	0.02	0.03	0.15	0.1	0	0	0.06	0.03	0.02	0	0.03	0.06	0	0.19	0.04
ENO2	2.24	2.02	1.9	3.58	2.85	1.61	2.63	6.6	6.35	3.37	1.34	3	5.39	3.82	2.55	3.1	2.5	1.52	2.59	3.33	5.71	3.92	9.14	2.28	8.31	2.06	3.96	7.3	2.88	3.96	7.52	4.65	6.82	3.64	2.78	5.8	5.29	29.28	2.72	3.23	4.09	2.57	2.42	2.25	3.17	6.55	5.69	9.43	4.65
ENTHD1	0	0.01	0	0	0	0.01	0	0	0	0.01	0	0	0	0	0	0	0	0	0	0	0	0	0.03	0	0.01	0	0	0	0	0	0	0	0	0	0	0	0.02	0.07	0	0	0.01	0	0	0	0	0	0	0.01	0
ENTPD2	0.66	0.59	0.92	0.9	0.92	0.45	0.62	1.11	1.33	1.13	0.42	0.63	1.13	1.7	1.41	0.88	0.68	0.45	0.54	1.03	1.19	1.24	0.49	0.35	0.62	1.02	0.56	2.47	0.8	0.92	1.65	0.81	1.26	1.12	1.15	1.52	2.94	11.02	0.7	0.9	1.82	0.44	0.61	0.87	0.89	1.06	1.34	3.94	1.56
EPB41L4B	111.1	51.31	61.42	209.45	53.68	43.95	34.39	35.66	48.45	100.58	17.44	23.98	81.86	120.98	41.24	90.89	77.56	19.36	42.67	56.74	125.74	80.59	163.35	54.23	43.69	120.4	78.25	26.04	88.92	79.69	93.72	111.81	48.52	111.16	41.53	38.46	46.89	5.13	45.78	35.18	40.54	19.15	31.56	76.75	64.41	161.47	140.11	43.28	102.08
EPHA2	3.02	3.79	2.85	4.37	8.61	2.34	3.5	3.61	5.02	2.91	2.18	2.49	4.74	2.9	3.59	2.56	2.43	2.18	3.33	3.75	2.39	2.49	8.54	3.56	2.97	5.77	2.5	4.09	3.29	3.21	10.95	3.6	3.29	2.2	4.04	4.12	8.32	18.9	6.02	2.95	7.62	1.7	2.52	8.35	2.74	5.17	8.17	6	4.98
EPHA3	0.57	0.7	0.4	0.37	0.4	0.21	0.46	0.65	0.84	0.26	0.19	0.47	0.45	0.51	0.42	0.15	0.67	0.16	0.11	0.67	0.38	0.76	0.73	0.64	1.02	0.38	0.52	1.26	0.39	0.74	0.98	1.01	0.55	0.82	0.41	0.18	0.57	10.13	0.6	0.31	2.01	0.38	0.5	0.58	0.21	0.97	0.44	0.33	1.04
EPHA4	0.23	0.71	0.38	0.24	0.39	0.34	0.37	0.47	0.67	0.36	0.26	0.23	0.66	0.55	0.35	0.23	0.45	0.35	0.19	0.48	0.68	0.72	0.53	0.14	0.39	0.46	0.43	0.48	0.15	0.77	0.4	0.29	0.77	0.76	0.35	0.41	0.45	2.08	0.84	0.61	1.49	0.28	0.29	0.32	0.21	0.2	0.33	0.35	0.65
EPHA7	0.02	0.06	0.02	0.12	0.06	0.03	0.02	0.05	0.05	0.01	0.03	0.06	0.09	0.01	0.07	0.04	0.03	0.05	0.03	0.03	0.04	0.03	0.11	0.05	0.03	0.04	0.03	0.1	0.02	0.06	0.03	0.02	0.02	0.06	0.04	0.05	0.05	0.13	0.06	0.01	0.08	0.06	0.03	0.04	0.01	0.06	0.04	0	0.07
EPHA8	0.32	0.51	0.42	2.86	0.81	0.42	0.21	2.35	0.79	0.48	0.82	0.61	0.12	0.58	1.01	0.64	0.31	1.82	0.57	0.56	0.45	0.49	0.34	0.09	0.12	0.42	1.16	1.85	0.44	0.9	0.9	1.67	0.34	0.64	0.28	1.59	0.22	0.41	0.19	0.63	0.83	1.37	0.36	1.5	0.15	0.22	0.52	0.84	0.49
EPHB1	0.22	0.01	0.19	0.01	0.01	0.01	0.05	0.24	0.03	0.01	0.18	0	0.09	0.1	0.09	0.06	0.11	0	0.12	0.18	0.17	0.17	0.17	0.04	0.08	0.12	0.11	0.13	0.09	0.04	0.2	0.1	0.16	0.04	0.02	0.04	0.07	0.82	0.02	0.13	0.22	0.03	0.1	0.16	0.01	0.32	0.36	0.14	0.2
EPHX2	34.33	50.26	34.75	15.8	33.26	26.33	20.28	18.45	27.1	23	35.07	15.01	39.1	32.21	30.95	18.6	26.66	27.68	18.31	26.69	44.74	34.87	14.02	16.14	21.6	22.49	15.46	33.3	28.64	35.93	20.96	9.14	44.9	18.99	31.57	26.42	17.5	22.57	29.71	29.33	30.78	22.94	19.23	30.01	38.1	24.09	28.81	31.14	36.92
EPHX3	0.11	0.02	0.01	0	0.06	0.11	0.06	0.06	0.02	0.08	0.06	0.06	0.07	0.03	0.1	0.06	0.02	0.07	0.05	0.09	0.07	0.06	0.22	0.07	0.09	0.01	0.08	0.08	0.08	0.14	0.07	0.11	0.08	0.11	0.13	0.06	0.13	0.5	0.03	0.11	0.19	0	0.11	0.1	0.02	0.08	0.02	0.09	0.09
EPHX4	0	0	0.04	0.02	0	0.02	0	0	0.06	0	0	0	0.05	0.1	0.03	0	0.09	0	0.09	0.02	0.07	0.08	0.2	0	0.18	0.03	0	0.03	0.02	0	0.02	0.07	0.02	0.07	0.02	0	0.03	0.07	0.04	0	0.03	0	0	0.02	0	0	0	0.17	0.08
EPS8L1	9.82	9.36	12	10.73	10.19	10.38	17.42	13.46	19.73	23.78	8.59	4.36	10.05	16.62	11.37	10.38	9.92	8.36	6.24	8.55	14.2	26.07	10.78	10.25	7.18	11.64	12.51	10.06	6.78	7.14	16.55	14.12	11.15	12.3	13.24	16.23	25.43	52.98	14.08	7.48	18.23	9.84	7.87	13.78	22.61	9.44	21.02	39.79	11.01
EPS8L3	0.28	0.26	0.1	0.06	0.22	0.18	0.12	0.19	1.46	0.09	0.08	0.14	0.36	0.05	0.49	0.45	0.54	0.06	0.15	0.05	0.81	0.04	3.57	0.22	0.05	0.09	1.45	2.85	2.72	0.86	0.4	1.72	0.38	0.4	0.14	0.48	0.62	8.24	2.77	0.28	0.19	0	0.58	0.21	0.06	0.29	0.13	1.26	0.2
EPSTI1	0.39	0.45	0.41	0.69	1.43	0.46	0.56	0.78	4.13	0.45	0.14	0.49	0.89	0.67	1.02	0.46	0.57	0.2	0.38	0.96	0.79	0.53	1.03	0.17	0.73	0.8	0.38	1.05	0.37	0.75	2.14	0.8	1.05	0.71	0.46	0.59	1.55	4.61	0.57	1.01	2.77	0.58	1.73	1.14	0.49	0.75	1.16	1.4	0.85
EPYC	0.03	0	0	0	0	0	0	0	0.03	0	0	0	0	0	0	0	0	0	0	0	0	0.02	0	0	0	0	0	0	0	0	0	0	0	0.06	0.02	0	0	0.1	0	0	0.07	0	0.02	0	0	0	0	0.08	0
ERAP2	0.87	0.72	1.21	0.86	1.92	0.51	0.78	0.18	3.47	1.25	0.73	1.06	0.29	0.89	2.22	0.71	0.44	0.43	0.12	1.21	1.23	0.69	2.29	0.21	1.99	1.99	0.39	1.92	1.31	2.44	0.63	1.45	1.03	0.67	1.31	0.9	3.59	1.56	0.98	0.89	2.61	0.19	1.33	0.6	0.79	1.78	0.62	5.15	0.69
ERBB4	0.12	0.13	0.15	0.16	0.19	0.15	0.19	0.13	0.31	0.13	0.18	0.25	0.45	0.24	0.48	0.15	0.17	0.1	0.18	0.47	0.19	0.12	0.21	0.21	0.12	0.16	0.1	0.4	0.22	0.19	0.27	0.16	0.18	0.15	0.21	0.13	0.21	0.59	0.2	0.1	0.33	0.4	0.08	0.45	0.18	0.25	0.13	0.37	0.33
ERCC6L	0.01	0.03	0.05	0.03	0.07	0.04	0.07	0.07	0.06	0.03	0.07	0.03	0.03	0.06	0.09	0.04	0.05	0.03	0.03	0.05	0.03	0.07	0.08	0.04	0.04	0.07	0.02	0.06	0.08	0.09	0.03	0.06	0.11	0.08	0.03	0.05	0.13	0.05	0.01	0.07	0.1	0.02	0.05	0.05	0.03	0.04	0.15	0.04	0.08
EREG	0	0.01	0	0.01	0.53	0.02	0	0.01	0.02	0.01	0.01	0.03	0.04	0.06	0.03	0.02	0.01	0	0.01	0.12	0.01	0	0.23	0.01	0.01	0.18	0.01	0.06	0.01	0.07	0.79	0.36	0.01	0	0.05	0.03	0.01	0.17	0.02	0.03	0.1	0	0.01	0.01	0	0.03	0.18	0.05	0.01
ERN1	15.74	13.37	13.28	56.63	15.07	11.13	11.31	11.47	10.52	19.57	6.02	10.91	20	17.56	10.32	15.61	14.07	10.42	14.42	25.44	18.85	19.87	30.4	12.58	9.54	12.13	11.02	9.96	13.39	15.79	33.23	17.29	10.99	16.72	19.51	10.11	12.19	7.87	12.09	8.96	13.45	10.14	6.43	17.46	18.29	29.74	21.39	18.79	14.95
ERN2	0.23	0.43	0.05	0.08	0.11	0.08	0.1	0.41	0.69	0.06	0.11	0.06	0.02	0.03	0.06	0.24	0.37	0.06	0.01	0.05	0.71	0.04	4.13	0.05	0.15	0.08	1.14	6.11	0.94	0.23	0.06	1.03	0.36	0.27	0.23	0.08	0.01	11.79	3.2	0.34	0.03	0	0.31	0.05	0.13	0.09	0.01	1.3	0.13
ERO1B	73.23	46.79	51.11	40.62	56.44	49.51	56.47	58.65	48.93	82.6	58.37	45.56	108.89	50.56	62.87	63.09	53.69	32.47	33.79	106.57	63.84	82.74	21.07	70.97	34	56.06	24.29	35.22	71.27	68.83	48.51	48.61	66.77	79.64	60.06	68.34	33.75	22.23	71.54	45.91	73.54	49.11	39.4	69.19	69.6	79.29	81.22	35.14	103.06
ERP27	57.92	177.31	146.75	200.2	175.03	168.95	157.47	104.54	117	53.2	270.67	284.34	128.87	39.55	160.87	37.2	64.24	272.82	297.61	195.56	138.48	123.54	92.49	61.71	113.08	72.63	162.62	258.78	163.99	223.53	146.48	59.61	181.08	34.58	162.38	184.73	100.32	10.32	160.3	235.06	205.09	225.03	394.53	172.68	118.42	103.09	75.16	157.84	97.31
ERVE-1	10.31	14.11	18.97	7.53	6.85	16.24	8.99	11.82	11.82	16.47	12.2	12.37	9.71	7.85	7.51	9.36	13.04	10.72	12.74	9.63	18.15	13.43	26.93	8.85	7.5	19.13	7.39	9.58	10.91	13.04	5.88	8	13.44	10.77	8.62	8.81	6.4	2.62	15.39	14.07	8.15	11.73	9.52	9.07	11.56	12.54	16.73	6.98	9.48
ERVFRD-3	0.08	0.13	0.05	0.06	0.06	0.07	0.05	0	0.24	0.2	0.07	0	0.11	0.18	0.13	0.15	0.04	0.09	0.06	0.11	0.11	0.09	0.16	0.15	0.08	0.07	0.05	0.16	0.11	0.22	0.05	0.2	0.1	0.22	0.1	0.13	0.17	0.02	0.09	0	0.09	0	0.06	0.1	0.08	0.19	0.22	0.09	0.1
ERVH48-1	0.26	0.32	0.68	0.16	0.15	0.17	0.13	0.13	0.16	0.38	0.08	0.02	0.2	0.11	0.2	0.07	0.29	0.04	0.12	0.13	0.15	0.23	0.09	0.19	0.15	0.57	0.19	0.22	0.36	0.32	0.07	0.29	0.28	0.2	0.03	0.26	0.14	0	0.37	0.46	0.14	0.04	0.05	0.15	0.2	0.17	0.62	0.13	0.24
ESCO2	0.14	0.34	0.14	0.11	0.12	0.11	0.02	0.12	0.07	0.33	0.01	0.14	0.18	0.4	0.01	0.06	0.15	0.07	0.04	0.18	0.21	0.11	0.08	0.05	0.11	0.06	0.27	0.07	0.05	0.14	0.08	0.18	0.09	0.4	0.11	0.4	0.63	0	0.21	0.01	0.25	0	0.11	0.33	0.32	0.17	0	0.06	0.4
ESM1	0.08	0.21	0.17	0.34	0.28	0.3	0.01	0.05	0.93	0	0.02	0.31	0.05	0.1	0.04	0.11	0.13	0.32	0.03	0.05	0.2	0.16	0.64	0.01	0.07	0.15	0.06	0.07	0.09	0.07	0.02	0.05	0.19	0.1	0.03	0.22	0.1	1.43	0.07	0.03	0.13	0.23	0.08	0.15	0.23	0.11	0.53	0.15	0.02
ESPL1	0.2	0.15	0.09	0.08	0.32	0.08	0.2	0.06	0.17	0.05	0.05	0.04	0.13	0.11	0.23	0.15	0.08	0.05	0.34	0.09	0.05	0.04	0.2	0.13	0.24	0.29	0.24	0.05	0.23	0.16	0.4	0.24	0.05	0.12	0.13	0.12	0.35	0.29	0.04	0.11	0.31	0	0.28	0.43	0.18	0.1	0.25	0.13	0.31
ESPN	0.18	0.52	0.05	0.27	0.57	0.1	0.13	0.14	0.16	0.36	0.14	0.19	0.19	0.13	0.37	0.38	0.17	0.19	0.16	1.02	0.06	0.2	0.56	0.33	0.14	0.18	0.07	0.21	0.34	0.24	0.15	0.56	0.38	0.18	0.31	0.51	0.5	3.22	0.23	0.61	0.74	0.53	0.32	0.11	0.14	0.16	0.44	0.5	0.15
ESR2	0.21	0.15	0.27	2.64	0.28	0.12	0.42	0.38	0.57	0.54	0.34	0.16	0.22	0.27	0.24	1.36	0.44	0.26	0.08	0.26	0.29	0.63	12.81	0.34	0.54	0.33	0.68	0.23	0.38	0.09	0.77	0.35	0.42	0.43	0.16	0.32	0.34	0.28	0.26	0.55	0.3	0.18	0.49	0.64	0.24	1.55	1.77	0.97	0.31
ETF1P2	0.14	0.02	0.07	0.04	0.07	0.07	0.09	0.09	0	0.07	0.04	0.02	0.08	0.06	0.03	0.03	0.05	0	0	0.04	0.06	0.02	0.07	0.07	0.06	0.11	0.07	0.05	0.11	0.05	0.12	0.08	0.02	0.06	0.04	0.07	0.12	0	0	0.05	0.07	0.03	0.04	0.23	0.03	0.04	0.15	0	0.1
ETV1	0.61	0.38	0.31	0.46	0.87	0.25	0.42	0.95	1.21	0.34	0.38	0.57	0.59	0.84	0.49	0.43	0.44	0.28	0.07	0.56	0.61	0.55	0.71	0.37	1.04	0.58	0.52	0.98	0.27	0.84	1.51	0.54	0.6	0.62	0.4	1.42	0.91	3.88	0.39	0.71	0.96	0.46	0.62	0.51	0.27	0.89	0.27	1.23	1.33
ETV7	0.22	0.4	0.31	1.93	0.63	0.16	0.06	0.18	1.85	0.35	0.04	0.14	0.31	0.97	0.85	0.07	0.15	0.06	0.29	0.27	0.32	0.5	1.34	0.15	0.7	0.76	3.58	0.78	0.54	0.73	3.66	0.97	0.26	0.25	0.46	0.73	1.96	1.93	0.28	0.19	0.69	0.06	0.96	0.44	0.31	0.61	0.59	2.84	0.28
EVI2A	0.38	0.3	0.26	0.15	1.05	0.19	0.45	0.33	0.52	0.62	0.23	0.8	0.53	0.2	0.96	0.12	0.2	0.04	0.08	1.09	0.44	0.89	1.56	0.35	0.55	0.86	0.5	0.73	0.78	0.99	2.43	0.84	0.78	0.45	0.55	0.28	0.98	4.26	0.24	0.45	3.85	0.03	1.02	0.91	0.18	0.61	0.59	0.23	1.36
EVI2B	0.64	0.25	0.45	0.32	1.46	0.6	0.43	1	0.79	0.71	0.33	0.36	1.37	0.54	1.97	0.52	0.38	0.22	0.16	1.05	0.54	1.11	2.08	0.46	1.03	1.17	0.41	1	0.89	2.03	3.46	1.56	1.41	0.57	0.75	0.67	2.64	6.57	0.34	0.75	6.36	0.16	1.57	1.29	0.37	1.21	1.6	0.47	2.27
EVPL	1.17	0.77	1.45	0.81	1.19	0.43	1.38	1.23	1.76	0.45	0.7	1.08	0.8	0.82	1.02	1.25	1.21	0.88	1.27	0.56	1.57	1.01	0.75	0.43	1.42	1.83	0.91	1.78	1.3	1.16	1.41	0.9	0.82	0.97	0.67	1.34	2.45	3.56	0.84	0.98	1.35	0.7	0.74	1.17	0.98	1.24	1.37	1.87	1.87
EVPLL	0.04	0	0	0	0	0.01	0	0	0	0	0	0	0	0	0	0.05	0	0	0	0	0.01	0	0	0.01	0	0	0.02	0.02	0	0.02	0	0	0.01	0	0	0	0	0.06	0.03	0	0	0	0	0	0	0	0	0	0
EVX1	0	0	0	0	0	0	0	0	0	0	0.01	0	0	0	0	0	0	0.05	0.02	0	0	0	0.01	0	0	0.02	0	0	0	0	0	0	0	0.02	0	0	0	0	0	0	0	0	0	0	0	0	0	0.05	0
EXO1	0	0.05	0.06	0.07	0.11	0	0.06	0.14	0.14	0.01	0.07	0.01	0.06	0.13	0.18	0.05	0.03	0	0.06	0.07	0.01	0.01	0.06	0.06	0.12	0.09	0.06	0.02	0	0.12	0.11	0.06	0.01	0.01	0	0.08	0.18	0.06	0.08	0	0.25	0	0.08	0.06	0.01	0.06	0.24	0.08	0.04
EXOC3L4	0.34	0.33	0.35	0.34	0.55	0.26	0.18	0.75	2.63	0.46	0.57	0.27	0.75	0.16	1.13	0.26	0.17	3.33	0.43	0.71	0.38	0.22	1.86	0.19	0.54	0.45	0.84	2.28	0.49	0.41	0.55	1	0.5	1.24	0.58	0.64	2.07	7.19	1.17	0.72	1.05	1.39	0.2	1.4	0.97	0.33	1.76	1.02	0.82
EYA1	0.01	0	0.01	0.01	0	0	0	0.04	0.02	0	0	0	0.02	0	0	0	0.01	0	0	0.04	0.02	0	0.02	0.04	0.03	0.01	0	0.01	0.02	0	0.11	0	0.08	0.04	0.02	0.06	0.03	0.01	0	0.06	0.01	0	0.02	0.01	0.01	0.05	0.02	0	0.1
EYA2	0.67	0.51	0.59	0.53	0.81	0.59	0.74	0.49	0.78	0.73	0.37	0.17	0.72	0.43	0.73	0.85	0.93	0.21	0.22	0.91	0.48	0.61	0.45	0.74	0.74	1.72	0.47	1.14	0.41	0.77	0.74	0.54	0.78	1.13	0.53	0.84	0.98	5.77	1	0.46	1.65	0.33	0.62	0.69	0.51	0.52	0.52	0.77	0.96
F11	12.73	9.14	13.48	12.73	12.73	17.16	19.67	7.03	37.04	12.7	25.7	9.3	19.4	10.68	15	6.67	7.12	23.59	8.96	17.94	15.72	18.06	14.82	9.55	12.3	7.47	7.09	20.27	12.86	17.63	11.54	10.01	19.76	13.17	12.34	20.09	6.78	6.43	20.81	11.01	21.36	21.29	16.22	15.94	12.55	11.19	26.52	23.44	15.93
F11-AS1	1.53	1.49	2.61	1.91	1.45	1.8	2.81	0.72	5.48	1.82	2.98	1.72	4.48	1.81	2.81	0.85	0.88	3.57	0.72	3.02	2.31	3.14	0.84	1.41	1.23	1.58	0.88	2.54	1.84	2.42	1.97	1.24	3.64	2.63	2.36	2.54	0.85	1.28	3.75	2.24	3.06	3.45	2.64	2.12	2.61	1.71	5.06	3.21	2.52
F2R	1.86	1.16	1.22	0.43	0.9	0.86	0.87	2.3	1.98	0.99	0.39	1.61	1.76	1.39	2.06	0.71	1.17	0.63	0.59	0.95	1	2.12	2	0.75	1.52	2.22	0.95	3.18	1.27	2.01	4.15	2.95	1.45	2.44	0.87	0.55	2.55	30.87	0.58	0.86	3.22	1.55	1.68	1.65	0.42	1.68	2.19	1.5	2.84
F2RL2	0.44	0.27	0.38	0.03	0.16	0.19	0.24	0.65	0.39	0.08	0.04	0.27	0.14	0.37	0.35	0.17	0.19	0.04	0.1	0.03	0.28	0.34	0.46	0.11	0.45	0.4	0.23	0.68	0.25	0.38	1.58	0.73	0.13	0.57	0.29	0.07	1	3.69	0.1	0.17	0.59	0.18	0.71	0.2	0.03	0.43	0.21	0.15	0.41
F5	0.46	0.23	0.35	0.95	1.18	0.06	0.43	0.13	0.61	0.31	0.09	0.58	0.15	0.33	0.44	0.54	0.39	0.09	0.22	1.33	0.82	0.86	2.21	0.16	3.47	0.37	0.95	0.7	0.77	0.9	1.17	2.41	0.68	1.43	0.26	1.71	0.97	3.77	1.27	0.76	0.64	0.88	0.93	0.26	0.27	0.75	0.71	6.28	2.24
FA2H	2.76	1.92	2.17	2.76	3.07	2.04	2.15	2.03	3.07	1.99	1.63	1.44	1.79	2.47	2.82	2.28	2.2	2.03	3.31	3.08	1.38	1.8	8.79	2.77	1.88	2.33	1.26	2.1	4.11	3.34	3.86	1.85	1.74	2.89	2.43	2.6	3.44	3.8	3.75	2.77	2.83	1.25	3.47	3.38	1.95	2.06	3.14	4.76	3.07
FABP1	0.23	0.52	0	0.72	1.21	1.91	0.07	0.91	0.67	0.17	0.49	0.47	0.74	0.63	0.81	0.19	0.63	0.5	0.68	0.51	0.32	0.36	1.95	0.22	0.39	0.18	1.46	0.48	2.08	2.26	0.7	0.08	1.18	0.73	0.65	2.52	0	3.83	0.97	2.09	0	7.13	1.77	0.45	1.82	0.6	0.6	0.1	0.32
FABP2	0	0	0.01	0.01	0	0.04	0.01	0.01	0	0.01	0	0	0.03	0	0	0	0	0.03	0.02	0.01	0	0.01	0.02	0	0	0.01	0.07	0	0	0.11	0.02	0	0.01	0	0.02	0	0.02	0.01	0.01	0.04	0	0	0.01	0	0.02	0	0.03	0.03	0.01
FABP3	1	0.31	1.36	1.02	0.56	1.09	0.61	0.6	0.68	0.99	0.72	0.91	0.72	1.07	1.18	1	0.63	0.62	0.57	0.66	0.64	0.42	1.11	0.65	1.14	0.59	0.37	1.22	0.47	1.03	1.71	0.59	3.38	0.72	0.82	0.42	1.56	8.86	0.65	0.87	1.16	0.45	0.7	1.57	0.54	2.14	0.85	0.61	1.58
FABP6	0	0.08	0.04	0.38	0	0.13	0.26	0	0	0.13	0.2	0.14	0	0	0	0	0.29	0.14	0	0	0.15	0.17	0.97	0.13	0.21	0.09	0.43	0.17	0.33	1.78	0.21	0	0.15	0.08	0.31	0.59	0	0	0.07	1.26	0.17	0	0.31	0	0.3	0	0.14	0.45	0
FAHD2P1	0	0	0	0	0	0	0	0	0	0	0	0	0	0	0	0	0	0	0	0	0	0	0	0.03	0	0	0	0	0	0	0.04	0	0	0	0	0	0	0	0	0	0	0	0	0	0	0	0	0.05	0
FAM111B	0.01	0	0.04	0.01	0.08	0.06	0.02	0.02	0.07	0.01	0.01	0	0.1	0.07	0.07	0	0.04	0.02	0.04	0.12	0.07	0.04	0.07	0	0.08	0.09	0.01	0.03	0.08	0.08	0.16	0.01	0.08	0.09	0.03	0.13	0.76	0.06	0.01	0.03	0.21	0.02	0.12	0.07	0.02	0.05	0.09	0.3	0.06
FAM124B	0.11	0.06	0.05	0.11	0.04	0.01	0.09	0.02	0.1	0.19	0.05	0.08	0.08	0.07	0.02	0.07	0.09	0.18	0.02	0.08	0.15	0.13	0.32	0.03	0.5	0.09	0.07	0.07	0	0.19	0.18	0.18	0.18	0.3	0.02	0.1	0.11	0.92	0.05	0.02	0.1	0.02	0.11	0.03	0.08	0.04	0.12	0.16	0.12
FAM131B	0.06	0.03	0.05	0.02	0.07	0.01	0.03	0.08	0.05	0.04	0.02	0.05	0.08	0.02	0.05	0.02	0.07	0.03	0.02	0.05	0.04	0.07	0.13	0.05	0.06	0.05	0.05	0.08	0.08	0.14	0.09	0.06	0.06	0.06	0.13	0.02	0.24	0.39	0.07	0.06	0.13	0.11	0.06	0.06	0.03	0.11	0.07	0.04	0.08
FAM151A	0	0.05	0	0	0.03	0	0	0.09	0	0.04	0.04	0	0	0	0.04	0	0	0.04	0	0	0.03	0.09	0.07	0.05	0.03	0	0	0.04	0.07	0.08	0.02	0	0.05	0	0	0.03	0.04	0.03	0	0	0	0	0	0.02	0	0	0	0.03	0
FAM153A	5.21	6.62	7.19	2.61	2.44	5.18	3.58	2.2	4.37	2.24	0.56	3.85	4.83	11.9	0.8	0.26	1.28	1.17	0.56	5	11.75	5.97	12.4	1.33	0.88	0.93	3.79	1.85	1.64	5.08	1.36	2.61	5.22	7.29	4.22	1.46	2.16	6.48	0.73	6.27	3.83	0.69	2.28	3.58	3.48	5.42	1.29	13.08	7.54
FAM153B	6.44	8.67	6.71	4.46	4.05	3.59	5.59	3.23	3.5	8.3	1.13	2.72	4.83	7.58	2.36	0.99	4.99	4.43	2.73	7.63	12.76	8.27	4.63	4.35	1.61	7.21	5.43	4.26	2.85	7.66	1.18	2.99	4.59	11.54	2.17	2.65	5.92	8.54	13.02	4.8	4.56	1.31	1.45	6.54	5.98	7.41	5.08	7.87	8.19
FAM153CP	5.96	9.51	5.9	8.27	5.37	4.69	5.26	4.87	1.93	12.21	4.59	2.58	3	2.35	1.06	2.39	2.02	5.2	4.97	7.55	16.45	3.76	4.74	2.15	2.32	3.02	0.75	5.91	3.66	3.48	5.39	1.55	2.6	2.95	4.58	2.91	2.83	10.72	2.77	3.66	5.89	2.31	1.13	2.46	10.59	5.41	0.77	11.62	3.81
FAM155A	0.03	0.04	0.03	0.02	0.04	0.02	0.02	0.06	0.09	0.05	0	0.03	0.04	0.03	0.09	0.02	0.04	0.03	0.01	0.1	0.04	0.06	0.02	0.03	0.03	0.1	0.03	0.11	0.02	0.13	0.12	0.06	0.04	0.02	0.03	0.05	0.16	0.7	0.02	0.06	0.15	0.04	0.07	0.03	0.05	0.06	0.01	0.07	0.07
FAM163A	0.03	0.02	0.02	0.03	0.06	0	0.01	0.02	0.03	0.01	0.05	0	0	0.02	0.01	0.02	0.01	0.07	0	0.02	0.14	0.06	0.1	0.01	0.09	0.02	0	0.04	0.03	0.05	0.03	0.03	0.03	0.01	0.12	0.12	0.06	0.22	0.03	0.04	0.04	0.01	0.02	0.03	0.03	0.01	0.08	0.09	0.04
FAM166A	0.08	0.07	0.05	0.3	0.32	0.12	0.38	0.32	0.11	0.35	0.09	0.04	0.09	0.05	0.32	0.09	0.08	0.6	0.51	0.51	0.11	0.27	0.07	0.22	0.18	0.29	0.14	0.38	0.14	0.53	0.09	0.2	0.1	0.26	0.17	0.07	0.34	1.75	0.49	0.51	0.39	0.34	0.05	0.46	0.12	0.4	1.25	0.27	0.13
FAM167A-AS1	0.32	1	1.23	0.05	1.81	0.99	0.48	0.59	2.26	0.68	4.4	6.13	1.02	0.79	0.66	0.16	0.81	1.87	0.49	0.26	0.53	0.08	1.18	0.07	0.36	1.4	0.31	1.72	0.95	1.32	0.18	0.68	4.36	0.78	0.52	2.29	0.42	0.03	1.33	1.21	3.3	0.52	3.59	3.99	2.98	0.62	7.13	1.35	1.63
FAM171A2	0.13	0.11	0.03	0.16	0.08	0.09	0.14	0.27	0.14	0.28	0.09	0.08	0.16	0.21	0.08	0.08	0.09	0.12	0.1	0.22	0.29	0.18	0.14	0.17	0.21	0.16	0.01	0.55	0.05	0.09	0.15	0.13	0.12	0.09	0.08	0.28	0.21	0.8	0.1	0.21	0.26	0.07	0.16	0.08	0.08	0.12	0.16	0.16	0.12
FAM177B	0	0	0.05	0	0.11	0.09	0.07	0.07	0.15	0.07	0.08	0	0.07	0.12	0.12	0.01	0.07	0	0	0.45	0.1	0.06	0.25	0.01	0.03	0.13	0.07	0.05	0.22	0	0	0.03	0.2	0.13	0.07	0.02	0.02	0.21	0.09	0.08	0.39	0	0.02	0.09	0.08	0.27	0	0	0.24
FAM178B	0.09	0	0.07	0.05	0.06	0	0.09	0.12	0.07	0	0.03	0	0.04	0.05	0	0.08	0	0.14	0	0	0.05	0.08	0	0.1	0.38	0	0.06	0	0	0	0.07	0.04	0.31	0	0.1	0	0.15	0.28	0.07	0	0.06	0	0	0.05	0	0.14	0.04	0.07	0.2
FAM183A	0	0	0.16	0.1	0.1	0.18	0	0	0	0	0	0	0	0.17	0.13	0	0	0	0	0.12	0.16	0	0	0	0.29	0	0	0	0.11	0	0.16	0	0.09	0.18	0.15	0	0	0	0.11	0	0	0	0	0.11	0	0	0	0	0
FAM189A1	1.57	1.25	1.16	2.66	1.98	1.5	1.84	2.47	3.65	1.71	0.85	0.83	2.02	3.04	2.22	1.77	1.62	0.92	1.65	2.36	1.86	1.75	1.33	1.32	0.88	2.76	1.13	1.44	1.31	1.55	2.32	2.36	1.85	2.01	1.04	2.77	4.51	5.34	2.42	2.98	3.57	1.01	1.08	3.31	1.32	2.74	3.77	3.13	3.95
FAM207BP	0.4	0.37	0.09	0.55	0.37	0	0	0.34	0.15	0.13	0.22	0	0.12	0.79	0	0.24	0.14	0	0.2	0.13	0.12	0.25	0.1	0.1	0.2	0.08	0.38	0.09	0.11	0.15	0.33	0.46	0.23	0.37	0	0	0	0.57	0.21	0	0	0	0	0.21	0	0.73	0.14	0	0.17
FAM216B	0	0	0.01	0.02	0	0.03	0	0	0.01	0	0	0	0.01	0	0	0	0	0.02	0.03	0	0.01	0	0	0	0	0	0.01	0.01	0	0	0	0.09	0.01	0.01	0	0	0	0	0.01	0	0	0	0	0	0	0.02	0	0.01	0.01
FAM217A	0.2	0.09	0.58	0.05	0.31	0.48	0.28	0.4	0.7	0.63	1	0.33	1.3	0.24	0.13	0.29	0.62	0.25	0.47	0.77	0.12	0.44	0.45	0.11	0.06	0.21	0.23	0.44	0.36	1.34	0.03	0.01	0.53	0.18	0.63	0.42	0.06	0.07	1.83	0.39	0.29	0.44	0.4	0.34	1.03	0.38	0.84	0.22	0.34
FAM221A	10.61	7.85	10.88	16.36	10.57	7.83	9.99	9.08	9.53	13.89	7.16	5.42	15.69	8.99	9.77	7.56	6.09	5.14	7.84	14.87	9.89	6.31	10.38	10.21	5.46	11.21	6.88	6.02	8.1	12.9	7.38	7.53	7.09	9.79	12.37	6.35	13.59	10.96	7.28	10.07	12.91	10.33	5.19	11.38	17.29	16.21	21.55	10.56	14.36
FAM240C	21.73	8.48	20.28	13.89	3.84	30.38	14.06	6.69	24.58	22.87	12.72	6.21	12.61	19.34	10.17	15.76	34.14	8.33	10.24	10.73	15.98	19.47	14.97	12.05	32.53	8.52	10.07	3.22	9	17.7	17.32	14.74	21.41	71.8	14.18	16.61	6.74	2.25	6.56	21.93	4.76	9.94	11.23	5.79	17.25	9.3	11.28	14.09	23.97
FAM25A	0	0.2	0	0.19	0.19	0	0.08	0	0	0	0.12	0	0	0	0	0	0	0	0.33	0	0	0	0	0	0	0	0.22	0	0.27	0	0	0	0	0	0	0	0	0	0	0	0.19	0	0	0	0	0.14	0	0	0
FAM25G	0.46	0	0	0	0	0	0	0	0.69	0	0	0	0	0	0	0	0	0	0	0	0	0	0	0	0	0	0	0	0	0	0	0	0	0	0	0	0	0	0	0	0	0	0.57	0	0	0	0	0	0
FAM30A	0	0	0	0	0	0	0.01	0.01	0.01	0.01	0.08	0	0.02	0	0	0	0	0	0	0	0	0	0.01	0	0.31	0	0	0.02	0.01	0.02	0	0	0.17	0.14	0	0.01	0.42	0.01	0.12	0.21	0.96	0	0.01	0.37	0	0	0	0	0
FAM3D	0.17	0.21	0.1	0.36	0.17	0.11	0.12	0.14	0.49	0.2	0.13	0	0.13	0.32	0.19	0.18	0.09	0.12	0.96	0.29	0.21	0.16	2.68	0.09	0.35	0.3	0.56	2.64	0.22	0.26	0.29	0.51	0.17	0.21	0.16	0.34	0.35	1.86	0.24	0.12	0.19	0.1	0.5	0.16	0.1	0.24	0.15	0.86	0.21
FAM71C	0	0.02	0	0	0	0	0	0	0	0	0	0	0.02	0	0	0	0	0	0	0.08	0	0	0	0	0	0	0	0.01	0	0.02	0	0	0	0	0.02	0.02	0.03	0	0	0	0.02	0	0	0	0	0	0.04	0	0
FAM72A	0.22	0.25	0.34	0.22	0.66	0.27	0.35	0.1	0.16	0.08	0.25	0.06	0.47	0.14	0.35	0.13	0.18	0.11	0.04	0.25	0.27	0.23	0.52	0.19	0.56	0.47	0.2	0.35	0.12	0.11	0.82	0.16	0.45	0.09	0.09	0.1	0.66	0.52	0.31	0.28	0.92	0.18	0.18	0.15	0.49	0.27	0.27	0.46	0.33
FAM72B	0.06	0.04	0.11	0.09	0.06	0.14	0.27	0.1	0.16	0.42	0.04	0.31	0.06	0.19	0.39	0.17	0.1	0.2	0.02	0.08	0.35	0.11	0.07	0.05	0.4	0.44	0.11	0.13	0.3	0.18	0.21	0.09	0.09	0.14	0.11	0.18	0.22	0.27	0.31	0.2	0.59	0.05	0.12	0.12	0.36	0	0.12	0.12	0.17
FAM72D	0.08	0	0.08	0.03	0.13	0.07	0.11	0.13	0.05	0	0	0	0.07	0	0.09	0.06	0	0	0.1	0	0.11	0.04	0.05	0.09	0.24	0.13	0	0.07	0.07	0.08	0	0.09	0.05	0.09	0.04	0.19	0.05	0.07	0.14	0.11	0.14	0	0.1	0.03	0.14	0.17	0	0.05	0.14
FAM81A	0.42	0.15	0.5	0.48	0.28	0.18	0.19	0.18	0.57	0.49	0.31	0.18	0.46	0.63	0.43	0.28	0.09	0.3	0.24	0.17	0.67	0.38	0.22	0.25	0.15	0.16	0.13	0.19	0.28	0.26	0.71	0.46	0.26	0.5	0.66	0.19	1.04	2.32	0.21	0.27	0.88	0.15	0.75	0.29	0.64	0.27	0.5	0.82	0.18
FAM81B	0.26	0.29	0.72	0.07	0.27	0.13	0.08	0.14	0.29	0.46	0.15	0.12	0.3	0.2	0.14	0.28	0.48	0.13	0.09	0.73	0.49	0.17	0.07	0.22	0	0.27	0	0.18	0	0.17	0.07	0.06	0.08	0.42	0.16	0.15	0.18	0.33	0.26	0.38	0.92	0.13	0.6	0.35	0.53	0.34	0.08	0.52	0.38
FAM83A	0.01	0.02	0.01	0.04	0.21	0.03	0.05	0	0.11	0.01	0.09	0.04	0.39	0	0.06	0.03	0	0.08	0.03	0.02	0.1	0.01	0.02	0.03	0.02	0.01	0.05	0	0.02	0.02	0.02	0.01	0.02	0.05	0.04	0.03	0.01	0.02	0.06	0.18	0.01	0.04	0.03	0.01	0.03	0.06	0.02	0	0.04
FAM83A-AS1	0	0	0.04	0	0	0	0	0	0.03	0	0	0	0	0	0	0	0	0	0	0	0.05	0	0	0	0	0.02	0.03	0	0.03	0	0	0.02	0	0	0	0	0	0.05	0	0	0	0.36	0	0	0	0	0	0	0
FAM83D	0.14	0.12	0.13	0.1	0.26	0.13	0.06	0.07	0.22	0.03	0.01	0.09	0.09	0.12	0.09	0.09	0.02	0.13	0.07	0.2	0.08	0.1	0.3	0.17	1.2	0.14	0.07	0.09	0.14	0.34	0.14	0.25	0.15	0.28	0.05	0.09	0.52	0.1	0.2	0.06	0.32	0.05	0.11	0.11	0.07	0.14	0.02	0.06	0.08
FAM83E	0.27	0.32	0.52	0.59	0.25	0.03	0.65	0.23	1.48	0.13	0.09	0	0.32	0.72	0.4	0.34	0.22	0.09	0.1	0.25	0.88	0.21	2.78	0.17	0.12	0.75	0.9	2.09	0.94	0.48	0.49	1.29	0.37	0.82	0.6	0.37	1.43	5.21	0.77	0.72	0.28	0.02	0.74	0.39	0.19	0.87	0.23	4.92	0.48
FAM96AP2	0	0.33	0.32	0	0.11	0.09	0.52	0.62	0.49	0.33	0.25	0.12	0.52	0.82	0.25	0.46	0.77	0	0.28	0.54	0.2	0.23	0.27	0.35	0	0.16	0.12	0.23	0.44	0.39	0	0.2	0.79	0.55	0.55	0.45	0.15	0.42	0.19	0.36	0.55	0.14	0.2	0.48	0.54	0.11	0.37	0.65	0.87
FAP	0.58	0.87	0.51	1.82	1.89	0.68	1.21	1.41	2.03	1.14	1.22	1.84	1.21	1.63	1.23	1.09	0.95	0.9	0.52	1.84	3.8	2.18	1.99	0.52	3.46	1.06	0.47	5.03	1.41	1.79	3.65	1.68	3.59	1.72	1.53	3.41	1.62	29.86	0.17	1.85	3.45	1.7	2.04	1.72	1.05	3.08	3.13	6.91	6.01
FAR2	0.72	0.5	0.47	0.4	0.46	0.47	0.46	0.46	0.79	0.64	0.16	0.4	0.92	0.85	0.48	0.17	0.25	0.52	0.39	0.7	0.63	0.75	0.32	0.55	0.44	0.86	0.63	0.36	0.54	1.13	0.58	0.62	1.1	0.39	0.41	0.28	1.46	3.51	0.3	0.16	1.66	0.21	0.46	0.86	0.44	0.5	0.5	0.4	1.2
FBLN2	4.16	1.77	2.12	1.71	2.29	2.86	2.05	3.34	2.68	0.91	1.5	0.57	3.55	3.18	2.67	3.65	2.24	0.84	0.64	2.54	0.98	1.53	1	1.54	4.78	5.92	1	2.64	2.29	6.03	4.31	3.35	5.35	3.33	4.16	0.94	5.73	32.57	1.57	1.84	7.71	0.87	1.36	2.2	1.19	2.23	1.76	0.73	4.44
FBN1	4.83	2	3.04	0.9	4	1.92	1.58	4.88	4.14	1.41	1.24	1.75	3.55	5.85	4.16	1.9	4.52	0.84	0.42	3.2	2.22	2.59	2.96	1.51	4.36	9.18	1.77	4.53	2.45	6	4.92	6.1	7.89	6.94	2.18	2.28	4.9	17.16	1.68	2.41	12.06	1.22	4.43	3.51	2	4.61	3.26	1.04	5.34
FBN2	0.02	0.01	0.01	0.01	0.02	0.03	0.01	0.01	0	0.02	0.02	0.02	0.06	0.03	0.01	0	0	0	0	0.02	0.02	0	0.02	0	0.02	0	0	0.02	0	0.02	0.23	0.01	0	0	0	0.01	0.1	0.23	0.01	0	0.02	0.01	0.04	0.03	0	0.01	0.04	0.03	0.02
FBP2	0.33	1.6	3.7	0.23	1.39	1.81	0.99	0.9	0.62	0.11	1.83	0.91	4.47	0.35	5.31	0.16	1.18	0.98	1.08	0.88	0.54	0.85	0.36	3.23	0.18	1.21	1.01	0.99	0.72	1.9	0.29	0.69	1.48	1.06	2.09	3.13	0.19	0.3	2.09	9.42	3.2	1.14	1.65	0.51	1.56	0.52	3.88	2.38	1.23
FBXL8	23.09	15.57	15.54	25.12	19.18	18.19	22.48	15.62	31.81	30.79	12.03	11.34	18.14	25.49	19.95	24.86	18.37	14.16	12.82	15.02	22.41	27.4	22.18	15.39	26.52	23.4	32.11	15.43	28.02	20	26.37	23.2	17.33	27.04	18.58	17.25	28.77	18.73	24.7	20.79	25.01	13.69	16.55	24.57	26.87	22.82	35.77	32.98	14.85
FBXO2	49.86	28.34	42.06	26.39	30.57	33.76	36.6	44.77	27.07	32.93	24.66	20.33	29.88	40.97	39.57	67.87	32.69	26.21	70.11	18.17	49.46	44.96	66.99	48.97	42.07	40.77	29.65	22.81	56.79	34.49	51.74	53.69	26.48	32.89	48.61	32.52	66.55	6.26	28.57	24.36	26.14	24.05	31.98	18.89	37.45	31.31	22.77	29.43	36.74
FBXO39	0	0.04	0.04	0.03	0	0.04	0.02	0	0.05	0	0.01	0	0.06	0.18	0	0.03	0.03	0.02	0.02	0.06	0.02	0	0.09	0	0.12	0	0	0.06	0	0.02	0.04	0	0.04	0.02	0	0	0.08	0.85	0.02	0.02	0.04	0.05	0.06	0	0.03	0.03	0.25	0.06	0.05
FBXW12	2.77	2.52	4.2	1.1	1.12	3.59	3.33	1.77	11.64	4.7	5.04	3.91	1.28	2.21	3.92	1.99	3.4	2.39	1.14	2.67	3.35	3.53	2.06	1.31	3.87	1.76	1.21	4.57	2.8	3.91	0.65	1.78	3.6	3.07	1.47	3.97	0.71	0.28	3.71	2.39	3.68	3.93	1.67	2.05	2.32	2.36	4.19	0.4	4.68
FCAMR	0	0.03	0	0	0	0	0	0	0	0	0	0	0.05	0	0	0	0	0	0	0.01	0	0	0.05	0.01	0	0	0	0.02	0	0.02	0	0	0	0.01	0.02	0	0	0	0	0	0.06	0	0.04	0	0	0	0.02	0	0.03
FCER1A	0.27	0.06	0	0	0	0.13	0.17	0.27	0.04	0.33	0.04	0.06	0.05	0.15	0.19	0	0.04	0.15	0	0.05	0.09	0.13	0.7	0.09	0.23	0.18	0	0.88	0.05	0.89	0.2	0.19	0.34	0.12	0.19	0.07	0.38	0.67	0	0	0.11	0	0.35	0.05	0	0.32	0.04	0	0.5
FCGR1A	0.43	0.61	1	0.45	2.37	0.78	1.64	0.5	3.1	0.43	0.47	0.87	0.51	1.06	0.52	1.1	0.74	0.13	0.47	0.2	0.46	2.48	4.8	0.23	2.15	1.78	1.38	1.38	0.14	1.47	8.89	0.97	0.97	0.85	0.26	0.33	2.73	1.4	0.17	0.85	5.12	0.06	4.74	2.61	1.16	2.78	1.25	0.54	1.84
FCGR2A	3.57	1.58	1.48	0.42	4.12	1.26	1.84	2.55	1.9	2.05	1.04	2.57	3.7	2.6	3.97	1.22	1.92	0.42	0.64	2.48	1.81	4.1	11.27	1.41	4.93	4.7	1.78	3.24	1.26	4.61	13.54	5.15	3.19	3	3.64	1.66	4.37	5.86	1.76	1.9	10.91	0.38	4.49	3.38	1.28	5.34	5.49	1.61	5.34
FCGR2B	0.63	0.26	0.11	0.13	0.81	0.72	0.47	1.09	0.35	0.24	0.45	0.32	1.31	0.66	0.92	0.97	0.3	0.16	0.1	0.7	0.3	0.54	4.27	0.21	2.05	0.69	0.45	1.59	0.68	1.91	1.8	1.41	1.19	0.42	0.71	0.21	1.62	0.83	0.14	0.6	4.64	0.09	1.36	0.32	0.13	0.82	0.69	0.23	0.66
FCGR3A	1.64	1.09	2.29	0.29	4.14	1.67	1.59	1.43	3.59	1.99	0.83	1.37	3.69	1.56	5.34	0.72	2.5	0.09	0.46	1	1.6	5.66	5.06	1.11	6.06	5.33	1.04	1.43	1.37	3.59	10.02	4.72	2.51	1.09	2.09	1.5	7.19	2.35	1.26	2.35	9.05	0.24	4.12	2.32	1.93	4.03	3.16	1.2	3.52
FCHO1	0.33	0.62	0.38	0.24	0.23	0.24	0.37	0.45	0.54	0.5	0.13	0.42	0.33	0.07	0.27	0.23	0.25	0.2	0.1	0.28	0.5	0.39	0.95	0.14	0.38	0.36	0.27	0.54	0.28	0.6	1.09	0.25	0.23	0.35	0.35	0.58	1.62	2.17	0.33	0.65	0.44	0.16	0.35	0.6	0.18	0.38	0.77	0.27	0.7
FCMR	0.51	0.63	0.52	1.61	1.49	0.46	0.34	0.63	0.74	0.42	0.29	0.23	0.72	1.21	0.74	0.69	0.4	0.28	0.16	0.22	1.17	0.62	1.47	0.2	1.24	1.01	4.41	0.69	0.83	0.68	1.73	1.7	0.59	1.14	0.77	0.81	2.55	2.24	0.45	0.52	1.97	0.38	1.06	2.1	0.38	0.69	0.98	3.55	0.69
FCRL1	0.02	0	0	0	0	0	0	0	0.13	0	0.03	0	0.04	0.04	0.03	0.01	0.01	0	0.06	0.22	0	0	0.02	0.02	0.03	0	0.02	0.04	0	0	0.07	0.01	0.05	0.06	0.01	0.07	0.39	0.28	0.02	0.02	0.67	0	0	0.01	0.04	0.06	0.08	0	0
FCRL2	0	0	0	0.01	0	0	0.02	0	0.03	0	0.01	0	0.02	0.02	0	0.03	0.1	0.02	0.03	0.01	0.02	0	0.05	0	0.05	0	0	0.05	0.07	0.04	0.04	0	0.13	0.06	0	0.05	0.06	0.22	0	0.05	0.34	0	0.02	0.03	0	0	0	0	0
FCRL3	0.01	0	0.01	0	0.15	0.01	0.01	0.16	0.06	0	0.01	0.17	0	0.01	0.06	0.01	0.02	0	0	0.04	0.04	0	0.03	0.02	0.04	0.01	0.04	0.05	0.01	0.02	0	0	0.03	0.02	0	0.01	0.05	0.19	0.01	0.01	0.14	0	0.01	0	0.05	0	0.05	0.02	0
FCRL5	0.01	0	0	0	0	0.02	0.06	0.02	0.06	0	0	0.02	0.04	0	0.08	0.02	0.05	0.03	0.03	0.13	0.02	0.01	0.07	0.01	0.11	0.03	0.01	0.09	0.07	0.39	0.06	0.02	0.19	0.13	0.03	0.06	0.29	0.24	0.04	0.02	0.6	0.02	0.05	0.07	0.04	0	0.01	0.01	0.14
FDCSP	0.1	0.42	0	0	0.17	0	0	0.08	0	0	0.05	0	0.16	0	0.39	0	0	0.39	0.07	0.33	0.68	0.53	0.27	0.27	0.07	0	0.18	0	0.08	0.1	0.59	0.08	0	0.49	0.76	0	0.33	0.16	0	0.09	0.26	0	0.08	0	0.21	0	0.19	0.19	0
FER1L4	0.42	0.29	0.33	0.38	0.17	0.48	0.56	0.32	0.52	0.24	0.22	0.55	0.24	0.28	0.14	0.26	0.41	0.29	0.25	0.42	0.4	0.29	0.46	0.25	0.37	0.79	0.84	0.52	3.82	0.69	0.26	0.32	0.92	0.7	0.46	0.29	2.63	2.63	0.33	1.33	2.19	0.57	0.16	0.5	0.74	0.63	2.38	2.68	0.7
FER1L6	0.02	0	0	0	0	0	0	0	0.01	0	0.01	0.02	0.02	0.01	0	0	0	0	0	0.01	0.01	0	0.01	0	0	0	0.01	0	0.18	0	0	0.01	0	0	0.01	0.01	0	0.02	0	0.02	0.01	0	0.02	0	0	0.01	0	0	0.01
FERMT1	0.52	0.5	0.56	0.89	0.86	0.49	0.8	0.63	1.03	0.65	0.58	0.73	1.14	0.93	0.68	0.55	0.68	0.57	0.46	0.91	1.08	0.75	0.8	0.6	0.58	0.9	0.52	1.14	0.5	1.2	0.53	0.7	1.1	0.87	0.47	1.19	1.48	1.64	0.39	0.67	2.38	0.56	0.73	0.98	0.61	0.8	0.92	2.01	1.24
FERMT3	1.77	1.47	1.42	1.93	3.11	1.59	2.4	2.2	2.77	2.27	1.2	1.16	2.34	2.17	4.46	2.38	2.68	0.29	1.04	2.32	2.05	2.59	3.98	1.27	4.38	4.56	1.67	3.39	2.48	2.57	6.27	4.33	3.64	2.67	2.23	2.08	5.47	10.54	2.04	2.04	8.37	0.67	2.69	4.19	1.62	3.34	4.13	2.05	3.47
FEZF1	0	0	0	0	0	0	0	0	0	0.03	0.04	0	0	0.2	0	0.02	0	0	0	0	0	0	0	0	0	0	0.07	0	0	0	0.06	0	0	0.05	0.02	0	0	0	0	0	0	0	0	0	0	0	0	0.07	0
FFAR2	0.04	0	0.06	0.05	0.2	0.01	0.04	0.12	0.13	0.03	0.02	0	0.24	0.05	0.02	0.11	0.02	0.02	0.02	0.02	0.08	0	0.68	0.01	0.02	0.09	0.02	0.03	0.02	0.32	0.33	0.08	0.18	0.08	0	0.09	0.02	0.62	0	0.02	0.05	0.02	0.08	0.09	0.02	0.15	0.24	0.29	0.34
FGD5	1.18	1.36	1.47	1.4	1.23	1.28	1.05	1.1	2.16	1.36	0.65	0.5	1.48	1.03	1.33	0.85	0.97	0.46	0.89	1.07	1.81	1.35	1.82	1.32	2.07	1.86	1.03	1.72	1.39	2	1.57	1.57	1.88	1.86	1.12	0.98	1.92	7.77	1.08	1.12	2.2	0.64	1.11	1.19	0.98	1.61	1.5	1.55	2.06
FGF1	0.14	0.15	0.16	0.23	0.14	0.06	0.09	0.06	0.18	0.07	0.1	0.23	0.35	0.12	0.34	0.34	0.35	0.34	0.08	0.21	0.22	0.17	0.22	0.21	0.08	0.13	0.12	0.49	0.23	0.22	0.46	0.16	0.66	0.1	0.24	0	0.19	3.05	0.19	0.07	0.33	0.23	0.17	0.11	0.02	0.08	0.17	0.09	0.07
FGF14	0.2	0.26	0.05	0.1	0.07	0.06	0.12	0.29	0.25	0.08	0.08	0.15	0.21	0.25	0.47	0.05	0.06	0.02	0.12	0.33	0.16	0.21	0.12	0.22	0.31	0.05	0.02	0.28	0.06	0.1	0.3	0.2	0.37	0.1	0.09	0.13	0.23	1.98	0.06	0.06	0.31	0.06	0.1	0.09	0.07	0.34	0.1	0.12	0.41
FGF17	0.54	0.63	0.64	2.19	0.8	0.92	0.62	0.84	0.94	0.98	0.65	0.54	0.68	0.66	0.36	0.52	0.45	0.78	0.52	0.58	1.21	1.11	1.31	0.43	2.05	0.37	1.07	1.92	0.75	0.53	0.83	0.69	0.73	0.47	0.42	0.73	1.71	3.26	0.91	0.67	1.41	1.25	0.57	0.69	0.84	0.72	1.67	3.64	1.63
FGF18	0.11	0.02	0.14	0.17	0.18	0.06	0.1	0.09	0.37	0.12	0.06	0.09	0.16	0.07	0.17	0.14	0.19	0.14	0.17	0.07	0.06	0.12	0.24	0.07	0.14	0.18	0.18	0.14	0.17	0.25	0.43	0.31	0.26	0.22	0.13	0.11	0.23	1.98	0.13	0.36	0.13	0.06	0.19	0.12	0.1	0.19	0.49	0.06	0.11
FGF19	0.02	0.03	0	0	0	0	0	0	0.02	0	0	0	0	0	0	0	0	0	0	0	0.03	0	0.17	0	0.04	0	0	0.16	0	0.01	0	0.03	0	0	0.01	0	0.06	0.06	0.05	0	0.01	0	0	0	0	0	0	0.73	0
FGF20	0.03	0.04	0.02	0.02	0	0.03	0.19	0.06	0.25	0.02	0.07	0	0.02	0.06	0.05	0	0.3	0	0.04	0.04	0.02	0	0	0.1	0	0.04	0.02	0.06	0.24	0.02	0.06	0	0.04	0.08	0.05	0.12	0.17	1	0.02	0.05	0.07	0.03	0.48	0.02	0.08	0.25	0.05	0.54	0.09
FGF5	0	0	0	0	0	0	0	0	0	0.01	0	0	0	0	0	0.01	0	0	0	0	0	0	0.03	0	0.13	0	0	0.01	0	0.05	0	0	0	0	0.15	0	0.01	0.11	0	0	0	0	0	0	0	0.01	0	0	0
FGFBP1	0.2	0.03	0.06	0.15	0.5	0.07	0.17	0.08	0.27	0.14	0.11	0	0.15	0.22	0.42	0.08	0.13	0.06	0.1	0.08	0.05	0.05	0.33	0.07	0.07	0.11	0.11	0	0.24	0.23	0.71	0.12	0.02	0.17	0.09	0.25	1.6	0.19	0.05	0.09	0.28	0.03	0.2	0.34	0.19	0.39	0.03	0.24	0.23
FGFR3	33.4	48.82	37.06	46.83	28.94	26.86	54.53	46.76	49.58	38.16	22.73	19.8	36.95	29.97	27.39	26.92	33.88	39.23	26.38	31.05	34.1	39.96	21.13	30.85	18.16	57.13	21.91	41.62	25.1	50.88	17.26	21.71	45.14	57.79	27.77	52.09	40.01	225.02	45.16	39.69	50.61	19.1	20.68	27.68	52.83	34.91	76.18	42.32	41.19
FGL1	722.47	256.8	319.57	601.49	395.98	83.19	377.39	105.3	75.16	271.55	43.56	71.47	70.86	469.37	179.39	50.18	161.21	55.22	2.56	248.67	239.22	231.1	754.56	110.23	523.3	483.71	1310.04	187.57	553.06	132.62	506.04	850.7	39.16	404.42	116.24	131.31	201.48	1.21	163.75	72.27	34.33	82.65	189.72	148.16	826.29	644.97	3.54	567.39	277.99
FHL2	4.12	3.13	3.15	2.06	3.47	2.42	3.47	4.45	7.06	2.75	1.38	1.26	3.73	1.61	2.23	2.12	2.33	1.14	0.48	4.22	1.96	3.29	7.37	2.03	3.87	7.78	2.61	5.92	5.06	6.21	5.47	4.31	5.14	4.67	4.79	2.67	4	65.05	3.55	3.59	8.01	1.52	2.36	3.69	1.98	4.64	3.83	2.77	6.29
FHOD3	0.14	0.69	0.37	0.3	0.28	0.56	0.16	0.29	0.58	0.21	0.59	0.26	0.77	0.21	0.19	0.13	0.18	0.56	0.37	0.59	0.43	0.27	1.01	0.22	0.35	0.46	0.28	0.36	0.3	0.61	0.37	0.18	0.9	0.15	0.39	0.41	0.28	1.27	0.52	0.4	0.54	0.14	0.25	0.69	0.26	0.29	0.49	0.54	0.5
FIBCD1	0	0	0	0.02	0	0.01	0	0	0	0	0.01	0.01	0	0	0	0	0	0	0	0.17	0	0	0.01	0	0	0	0	0.03	0.16	0	0	0.01	0.02	0	0.02	0	0.02	0.06	0.01	0	0.04	0	0	0	0	0	0	0.22	0.01
FIGN	1.66	0.85	1.06	1.62	0.96	0.98	1.52	1	1.7	1.32	0.7	1.24	1.3	1.33	0.99	0.85	1.34	0.86	0.47	1.32	1.63	1.83	1.57	1.15	2.14	1.2	1.18	1.13	1.04	1.76	1.55	1.05	1.36	1.84	0.68	1.44	1.96	2.15	1.05	0.87	1.66	1.01	1.11	1.46	1.2	1.14	2.21	1.62	1.54
FITM1	3.66	5.81	5.11	4.79	5.15	4.08	6.16	3.83	6.56	7.01	5.25	3.98	2.46	5.54	5.38	2.35	4.48	4.01	1.89	4.28	4.61	5.96	1.77	1.81	3.78	5.26	8.11	2.67	5.67	5.29	1.9	4.71	6.99	3.55	5.68	7.15	3.12	1.01	12.06	12.61	7.76	4.18	32.2	6.79	3.25	3.58	7.91	5.51	10.83
FKBP10	7.4	3.95	4.52	8.11	9.23	2.81	6.49	6.93	13.26	8.09	3.47	11.67	7.04	13.23	8.73	8.14	6.23	8.35	8.46	7.83	11.02	6.95	12.99	5.24	21.15	7.78	10.37	7.78	6.5	8.77	15.04	11.84	11.8	10.25	4.26	6.52	25.26	40.72	6.23	5.13	19.34	5.91	13.53	9.58	3.45	8.25	11.91	17.96	7.77
FKBP11	98.38	59.72	92.32	204.68	127.46	93.5	129.91	90.86	195.73	97.95	162.3	224.35	83.04	130.73	155.41	83.29	114.68	136.73	150.23	123.1	75.02	80.16	125.92	91.89	116.11	99.31	152.58	78.64	165.62	78.53	132.39	158.56	128.93	121.13	125.3	129.1	127.36	22.01	129.94	101.02	143.96	158.63	323.02	118.3	105.06	90.81	115.91	147.97	136.58
FLG2	0.1	0.08	0.12	0.08	0.19	0.11	0.11	0.09	0.03	0.07	0.06	0.05	0.08	0.07	0.06	0	0.08	0.06	0.08	0.09	0.04	0.12	0.08	0.06	0.08	0	0.06	0.02	0.02	0.08	0.06	0.01	0.04	0.15	0.06	0.04	0.17	0.13	0.03	0.03	0.11	0.01	0.04	0.1	0.04	0.11	0.05	0.05	0.08
FLNC	0.16	0.14	0.26	0.32	0.18	0.53	0.26	0.19	0.45	0.16	0.19	0.25	0.71	0.48	0.14	0.25	0.38	0.29	0.1	0.6	0.19	0.27	0.53	0.25	1.52	0.3	0.13	0.58	0.23	1	0.68	0.21	1.41	0.45	0.23	0.08	0.41	1.45	0.19	0.17	1.12	0.05	0.14	0.42	0.11	0.64	0.21	0.2	0.43
FLVCR2	0.49	0.15	0.17	0.12	0.61	0.15	0.2	0.2	0.07	0.38	0.08	0.09	0.4	0.34	0.83	0.39	0.08	0.04	0.08	0.32	0.29	0.37	0.49	0.13	0.23	0.44	0.51	0.42	0.36	0.47	0.65	0.41	0.37	0.39	0.25	0.24	0.77	0.62	0.16	0.54	1.16	0.22	0.22	0.49	0.26	0.41	0.33	0.26	0.53
FN1	24.05	12.38	19.27	5.52	48.91	11.4	30.24	21.95	14.55	9.66	6.5	5.45	57.43	29.38	46.45	14.93	20.51	7.35	3.17	27.15	13.88	21.85	63.61	14.82	30.58	23.3	8.11	27.1	15.34	76.28	55.27	45.17	40.91	19.59	23.02	6.46	46.54	170.89	6.51	8.69	91.14	7.27	10.36	62.65	7.52	37.5	22.22	18.69	39.29
FNDC1	0.37	0.23	0.3	0.58	0.25	0.45	0.36	0.41	0.47	0.22	0.28	0.43	0.31	0.38	0.43	0.29	0.23	0.26	0.17	0.36	0.42	0.42	0.27	0.37	0.62	0.26	0.35	0.32	0.36	0.67	0.75	0.54	0.41	0.37	0.32	0.4	0.4	0.38	0.27	0.29	0.28	0.27	0.56	0.24	0.2	0.22	0.2	0.04	0.43
FNDC10	0.31	0.07	0.12	0.19	0.41	0.16	0.16	0.23	0.79	0.22	0.21	0.15	0.17	0.73	0.34	0.26	0.14	0.36	0.12	0.24	0.29	0.41	0.11	0.19	0.44	0.28	0.32	0.5	0.21	0.27	0.6	0.5	0.16	0.29	0.27	0.41	1.27	2.2	0.38	0.11	0.83	0.26	0.65	0.52	0.2	0.34	1.14	0.8	0.41
FNDC11	0.13	0.07	0.05	0.06	0.04	0.01	0	0.05	0.04	0.08	0.05	0.04	0.01	0.08	0	0.01	0.01	0	0.12	0.27	0.06	0.02	0.11	0	0.03	0.03	0.11	0.14	0.03	0.06	0.09	0.02	0.04	0.13	0.06	0.03	0.25	0.51	0.18	0.04	0.11	0.08	0.03	0.07	0.09	0.04	0.05	0.11	0.11
FO681548.1	0	0	0	0	0	0	0.05	0	0.04	0.03	0.04	0.07	0.03	0	0	0	0	0	0	0	0	0	0	0	0	0	0	0.02	0	0	0	0	0	0	0	0	0	0	0	0	0	0.04	0	0	0	0	0.11	0	0
FOLH1	0.13	0.04	0.05	0.2	0.3	0.07	0.06	0.14	0.24	0.28	0.06	0.04	0.17	0.05	0.11	0.11	0.03	0.09	0.13	0.18	0.15	0.19	0.08	0.13	0.19	0.22	0.07	0.18	0.22	0.15	0.32	0.17	0.1	0.16	0.12	0.1	0.14	1.27	0.03	0	0.34	0.24	0.23	0.25	0.1	0.09	0.22	0.13	0.19
FOLH1B	0	0	0	0	0.02	0	0	0	0	0	0	0	0	0	0	0	0	0	0.02	0	0	0	0	0	0	0	0	0.03	0	0.04	0	0	0	0	0	0	0	0.04	0	0.02	0	0	0.03	0	0	0	0	0	0
FOLR1	1.52	1.85	1.31	1.54	0.97	0.71	1.12	1.65	1.98	1.71	1.38	0.83	0.93	1.04	1.89	1.95	1.49	0.72	0.89	2.37	2.52	1.31	1.28	1.26	1.06	2.93	0.17	6.86	0.62	1.69	1.24	2.28	2.15	2.79	1.57	1.88	2.48	15.43	2.9	1.58	5.29	0.98	1.18	1.13	0.85	1.29	0.93	1.54	2.29
FOLR2	1.02	0.93	1.02	0.18	2.39	1.56	1.37	1.5	1.2	0.64	1.01	0.56	2.9	0.68	3.41	0.36	0.81	0.48	0.26	2.3	0.97	0.79	0.75	0.41	1.29	3.63	1.23	3.2	2.19	3.06	2.93	1.34	4.82	0.98	1.14	0.85	3.43	0.41	1.38	1.96	9.66	0.51	2.95	2.56	1.24	1.62	0.92	0.33	3.45
FOSL1	0.19	0.35	0.8	0.31	1.4	0.56	0.2	0.44	0.31	0.28	0.1	0.4	1.24	2.21	0.61	1.09	0.73	0.07	0.18	0.77	0.21	0.17	1.82	0.26	0.27	3.26	0.26	0.14	0.27	0.41	1.46	1.47	0.3	0.61	0.79	0.37	0.75	13.8	1.34	0.16	3.71	0.22	0.32	1.49	0.31	1.92	1.35	0.69	0.23
FOSL1P1	0	0.1	0.08	0.09	0	0	0	0	0.06	0.1	0.15	0.16	0.05	0	0.06	0.07	0.06	0	0.04	0.05	0	0	0.2	0.04	0.13	0	0.05	0.07	0	0	0.13	0.05	0.13	0	0	0.05	0.2	0	0	0.05	0.05	0	0.14	0.09	0	0.05	0.28	0.23	0
FOXA1	0.45	0.18	0.2	0.13	0.18	0.36	0.23	0.08	0.22	0.31	0.12	0.24	0.05	0.5	0.27	0.11	0.33	0.2	0.14	0.38	0.41	0.23	0.3	0.1	0.3	0.31	0.32	0.21	0.12	0.24	0.13	0.2	0.05	0.28	0.2	0.08	0.31	0.02	0.38	0.38	0.13	0.16	0.11	0.59	0.25	0.3	0.09	0.41	0.14
FOXC2	0.02	0.03	0	0.01	0.03	0.04	0.01	0.03	0.02	0.01	0.02	0.04	0.4	0.07	0.02	0.08	0.07	0.03	0	0.08	0.05	0.05	0.01	0.01	0.25	0.04	0.03	0.17	0.03	0.4	0.22	0.04	0.23	0.06	0.01	0	0.02	1.04	0	0.03	0.18	0	0.05	0.02	0	0.08	0.12	0.05	0.04
FOXC2-AS1	0	0	0	0	0	0	0	0	0	0	0	0	0	0	0	0	0	0	0	0	0	0	0	0	0	0	0	0.17	0	0	0	0	0	0	0	0	0	0.5	0	0	0	0	0	0	0	0	0	0	0
FOXD1	0.02	0	0	0.14	0	0.03	0	0	0.06	0	0.01	0.02	0.05	0.02	0	0.01	0.02	0	0	0.02	0	0	0.02	0	0.01	0.05	0.03	0.06	0.06	0.11	0.02	0.02	0.06	0.02	0.01	0	0.02	0.63	0	0	0.02	0	0	0.01	0	0.02	0.02	0.02	0
FOXD2	0.05	0.01	0.02	0.05	0.04	0.04	0.02	0.03	0.06	0.03	0.03	0	0.08	0.05	0	0.05	0.03	0.01	0.02	0.05	0.07	0.06	0.11	0.02	0.1	0.03	0.09	0.05	0.03	0.07	0.12	0.05	0.07	0.04	0.05	0.04	0.07	0.42	0.05	0.04	0.08	0.01	0.05	0.04	0.04	0.1	0.12	0.18	0.05
FOXE3	0	0	0	0	0	0	0.01	0	0	0.02	0	0	0	0	0	0	0	0	0.02	0	0	0	0	0	0	0	0	0	0	0	0	0	0	0	0	0	0.02	0.02	0	0.02	0	0.02	0	0	0	0	0	0	0
FOXF2	0.21	0.48	0.28	0.42	0.24	0.26	0.13	0.22	0.71	0.22	0.18	0.08	0.41	0.25	0.31	0.12	0.36	0.15	0.1	0.28	0.31	0.28	0.98	0.22	0.79	0.26	0.59	1.18	0.37	0.5	0.59	0.48	0.34	0.69	0.39	0.32	0.58	2.96	0.45	0.27	0.59	0.25	0.27	0.28	0.3	0.41	0.65	0.35	0.49
FOXH1	0.03	0	0.07	0.08	0.03	0.04	0.04	0.08	0.03	0.05	0	0.03	0.04	0.09	0	0.06	0.03	0.03	0.09	0.02	0.09	0.05	0.02	0.02	0.18	0.08	0.02	0.02	0.05	0	0.04	0.03	0.02	0.04	0.02	0.1	0.15	0.09	0	0.11	0.03	0.11	0.04	0.16	0.03	0	0.11	0.14	0.08
FOXI1	0.06	0	0.01	0.19	0.09	0.01	0.01	0.05	0.19	0.11	0.04	0.02	0.18	0.02	0.08	0.01	0.04	0	0.02	0.05	0.22	0.09	0.03	0	0.11	0	0.02	0.02	0	0.02	0.14	0.06	0	0.02	0.06	0.11	0.02	0.62	0.03	0.04	0.11	0	0.05	0.01	0	0.03	0	0.12	0.06
FOXJ1	0.14	0.24	0.29	0.03	0.31	0.03	0.05	0.38	0.21	0.17	0.11	0.05	0.12	0.19	0.11	0.14	0.2	0.03	0.03	0.19	0.44	0.28	0.06	0.09	0.15	0.15	0.08	0.23	0.11	0.13	0.2	0.22	0.3	0.36	0.09	0.56	0.63	0.71	0.11	0.34	0.35	0.09	0.15	0.27	0.15	0.35	0.65	0.17	0.45
FOXM1	0.24	0.35	0.57	0.49	0.61	0.46	0.63	0.46	1.21	0.28	0.71	0.46	0.41	0.49	0.66	0.45	0.28	0.87	0.82	0.54	0.68	0.79	0.62	0.3	1.83	0.73	0.73	0.64	0.53	0.54	0.72	0.58	0.83	0.69	0.2	0.65	2.05	0.67	0.33	0.62	1	0.68	0.89	0.82	0.59	0.46	1.42	0.91	0.65
FOXP3	0.14	0	0.08	0.01	0.15	0.03	0.02	0.05	0.1	0.03	0.01	0.03	0.08	0.1	0.11	0.04	0.09	0	0	0.04	0.05	0.03	0.15	0.04	0.16	0.05	0.01	0.11	0.06	0.11	0.11	0.09	0.11	0.12	0.04	0.05	0.16	0.14	0.06	0.03	0.11	0.04	0.06	0.08	0.05	0.07	0.15	0.17	0.07
FOXQ1	0.33	0.64	0.71	0.15	1.13	0.4	0.44	1.39	0.82	0.63	0.1	0.36	1.83	0.19	0.95	0.25	0.57	0.72	1.39	0.56	0.6	0.41	0.67	1.64	0.9	0.77	0.11	1.04	0.67	0.45	0.99	0.3	0.43	0.59	0.56	0.38	1.31	3.02	0.47	0.31	1.31	1.81	0.38	0.4	0.27	2.38	0.89	0.69	0.38
FOXS1	0.24	0.29	0.27	0.08	0.14	0.29	0.24	0.2	0.92	0.25	0.1	0.23	0.23	0.3	0.34	0.28	0.47	0.13	0.22	0.19	0.08	0.03	0.27	0.21	0.63	0.23	0.09	1.21	0.25	0.53	0.32	0.2	1.02	0.31	0.02	0.11	0.77	12.22	0.16	0.21	0.44	0.14	0.36	0.17	0.1	0.24	0.28	0.59	0.21
FPR2	0.1	0	0.06	0.04	0.13	0.06	0.01	0.02	0.1	0	0	0	0.12	0.16	0.31	0.1	0.04	0	0.01	0.17	0.08	0.05	1.27	0.04	0.07	0.18	0.05	0.06	0	0.17	1.83	0.41	0.15	0.06	0.04	0.07	0.09	0.37	0.02	0.1	0.23	0	0.32	0.15	0.12	0.21	0.17	0.2	0.13
FPR3	0.86	0.27	0.52	0.07	0.59	0.24	0.31	0.39	0.61	0.47	0.27	0.17	0.64	0.28	1.45	0.17	0.28	0.06	0.08	0.64	0.35	0.73	0.74	0.37	0.25	1.06	0.24	0.51	0.44	1	2.74	0.86	0.54	0.31	0.65	0.36	1.28	0.43	0.3	0.44	2.11	0.02	1.53	1.18	0.42	0.6	0.37	0.29	0.99
FRG2C	0	0.05	0.04	0.03	0.03	0.03	0.01	0.03	0.09	0	0.01	0	0.02	0.02	0.02	0.02	0	0	0	0	0	0.02	0.03	0.04	0.02	0	0.02	0.03	0	0.02	0.01	0.05	0.03	0.03	0.01	0.02	0.02	0	0.01	0.04	0.04	0.02	0.02	0	0.02	0.03	0.04	0	0.04
FRMD5	0.05	0.07	0.09	0.15	0.16	0.07	0.03	0.02	0.08	0.02	0.05	0.04	0.05	0.12	0.09	0.01	0.08	0.02	0.05	0.07	0.06	0.02	0.08	0.08	0.25	0.04	0.1	0.08	0.06	0.05	0.42	0.13	0.07	0.09	0.22	0.11	0.4	0.71	0.08	0.07	0.19	0.09	0.04	0.32	0	0.04	0.14	0.44	0.06
FRMD6	1.84	0.83	1.67	1.02	2.11	1.15	1.86	1.26	2.18	1.26	0.7	1.27	2.37	1.89	1.25	0.94	2.3	0.58	0.93	2.21	1.32	0.91	2.3	1.51	1.96	1.53	0.92	2.61	1.79	2	2.81	1.72	1.82	2.07	1.35	1.23	2.64	9.83	1.11	1.91	3.69	1.03	1.76	1.95	0.97	2.21	1.69	1.96	3.9
FRZB	0.67	0.83	1	0.62	0.63	0.68	0.49	1.12	1.34	0.46	0.36	0.8	1.68	0.42	0.54	0.49	0.69	0.62	0.32	1.43	0.89	1.26	0.5	0.71	1.96	1.21	0.23	3.47	0.89	3.42	1.88	1.14	2.05	0.75	1.11	0.38	1.14	34.88	0.55	0.68	2.58	0.47	1.49	0.43	0.21	1.47	0.46	0.67	1.27
FSCN1	2.31	0.89	1.76	1.54	2.9	1.47	1.07	1.4	4.62	1.98	1.43	1.25	2.09	3.94	3.31	1.42	2.21	1.1	1.82	1.7	1.43	1.46	4.19	1.54	3.57	2.34	1.5	3.06	1.71	1.84	4.59	2.65	2.71	4.16	1.78	1.61	6.67	13.05	1.33	0.95	5.77	1.4	2.64	3.84	1.52	1.84	3.35	6.83	3.03
FSCN2	2.69	3	4.15	5.63	3.5	3.09	2.47	1.68	3.09	5.97	1.21	1.14	2.64	4.58	3.83	3.72	3.74	1.59	1.42	0.98	4.07	1.59	3.5	1.96	0.97	4.04	10.01	2.18	4.44	3.26	3.88	7.87	2.34	2.96	2.76	2.12	5.04	0.74	3.18	3.01	3.44	1.07	4.93	8.89	2.54	5.5	10.14	4.93	1.39
FSD1	0.08	0	0.1	0	0.05	0	0.02	0.08	0.27	0.07	0.01	0.07	0.13	0	0.25	0.04	0.07	0.03	0	0.08	0.12	0.07	0.18	0.24	0.2	0.12	0.16	0.08	0.09	0.15	0.11	0.06	0.25	0.02	0.11	0.06	0.58	0.75	0.06	0	0.49	0.03	0.02	0.16	0	0.63	0.15	0.05	0.07
FSD2	0.07	0.03	0.12	0.02	0.04	0.06	0.24	0.15	0.03	0.1	0.04	0.06	0.11	0.06	0.12	0.06	0.2	0.04	0.02	0.07	0.03	0.11	0.06	0.16	0	0.09	0.02	0	0.04	0.23	0	0.05	0	0.29	0.02	0.12	0.01	0	0.03	0.08	0.06	0.06	0.02	0.05	0.02	0.1	0.07	0.01	0.09
FSTL1	13.63	4.83	6.28	3.28	10	6.83	5.27	7.84	8.75	4.4	2.9	2.88	12.66	14.38	12	5.05	8.51	2.07	1.88	12.19	5.13	6.42	11.03	5.73	16.99	16.82	7.85	10.24	9.2	18.24	23.17	13.29	20.21	15.42	4.4	5.34	26.56	90.1	5.43	8.49	32.07	4.31	6.85	12.2	4.35	12.39	10.75	8.49	13.12
FTH1P20	1.78	1.53	1.28	0.17	1.26	0.5	0.55	1.28	0.49	1.67	0.99	0.57	1.98	3.66	1.11	1.39	2.19	0	0.86	1.6	1.83	0.47	1.11	0.49	0.47	1.69	1.18	1.14	1.29	1.05	1.14	1	1.81	1.89	1.06	1.11	1.46	4.21	1.08	1.39	1.01	0.31	0.58	2.04	1.42	1.29	0.52	2.78	1.45
FTH1P5	0.3	0	0	0	0.11	0	0.08	0	0	0.21	0	0	0	0.16	0	0.09	0	0.1	0	0	0.1	0	0	0.2	0	0.08	0.11	0	0	0.1	0	0	0.09	0.11	0	0	0.13	0	0.09	0.13	0.14	0	0.05	0	0	0.12	0.12	0	0.14
FTH1P7	3.42	3.77	3.05	1.21	3.6	1.86	0.99	2.58	2.26	4.32	2.62	1.57	4.41	4.25	2.21	2.01	2.9	0.46	1.37	3.44	2.57	0.61	2.36	2.53	1.23	2.93	3.43	2.76	2.61	2.41	2.57	2.79	2.76	2.81	2.96	1.31	1.6	3.69	2.28	3.23	2.17	1.28	2.18	2.74	2.71	2.58	2.02	2.63	1.62
FTOP1	0.63	0.77	0.88	0.21	0.05	0.46	0.48	0.7	0.52	0.67	0.41	0.3	0.48	0.26	0.73	0.26	0.28	0.11	0.83	0.23	1.1	0.91	0.61	0.46	0.21	0.2	0.19	0.23	0.42	0.56	0.16	0.3	0.95	0.66	0.66	0.43	0.31	0.39	0.36	0.56	0.39	0	0.47	0.32	0.79	0.23	0.52	0.48	0.69
FUT1	5.94	9.63	9.21	4.91	10.82	12.03	8.21	8.54	3.27	4.56	9.85	32.79	4.47	2.35	6.27	5.97	4.93	18.06	29.17	2.59	6.34	2.22	4.98	10.22	10.46	8.47	23.51	11.58	20.91	13.86	6.53	2.69	4.38	4.19	5.66	5.64	7.57	0.59	4.27	9.01	10.85	37.23	12.22	17.06	6.86	2.98	6.37	6.37	5.27
FUT2	4.48	2.26	2.9	3.21	6.15	3.08	5.42	2.65	2.69	2.17	3.09	1.67	4.72	5.07	4.08	2.83	4.79	0.58	7.33	2.3	1.52	1.42	2.23	4.75	2.81	4.85	4.96	2.23	3.81	2.85	4.29	3.71	1.35	4.42	3.59	2.17	3.71	1.47	1.67	3.12	3.69	0.47	4.43	4.58	3.22	5.35	2.98	9.67	3.8
FUT3	2.75	1.45	2.1	2.94	4.06	1.4	2.2	1.53	5.14	3.78	1.17	0.94	1.81	9.98	4.09	2.78	2.47	0.47	2.04	2.33	2.89	3.74	7.89	2.15	4.81	4.38	2.52	3.26	1.62	2.29	8.34	5.91	2.87	3.36	2.8	3.79	11.71	10.27	2.06	1.56	5.78	1.69	3.32	4.7	2.66	2.52	2.93	11.02	4.59
FUT6	0.92	0.57	0.65	0.61	1.9	0.37	0.96	0.73	1.7	0.9	0.78	0.27	0.7	2.32	1.09	1.25	0.62	0.29	0.89	0.95	2.34	1.14	2.32	1.11	2.26	1.54	0.41	1.26	0.48	0.51	2.8	1.07	0.98	0.81	1.1	1.66	3.85	4.47	0.67	0.5	2.68	0.58	1.2	1.12	1.04	0.73	0.66	2.82	1.42
FUT7	0	0.01	0.03	0.01	0	0.03	0.02	0	0.03	0.01	0.02	0.03	0.09	0.02	0	0.05	0	0	0.02	0	0.04	0.07	0.04	0.01	0	0.02	0	0.02	0.03	0.02	0.12	0.03	0.02	0	0.01	0.04	0.04	0.05	0.02	0.03	0.04	0	0.02	0.02	0	0.03	0.07	0.04	0.04
FUT9	0.47	0.04	0.08	0.08	0.59	1.51	0.29	0.05	0.49	0.1	1.54	1.02	0.12	0.4	0.27	0.55	0.91	2.33	0.09	0.02	0.51	0.1	0.05	0.14	0.02	0.49	0.08	2.13	0.07	1.32	0.43	0.03	0.49	0.36	0.12	0.51	1.68	0.15	0.42	0.03	0.36	1.6	0.37	0.21	1.35	0.68	0.44	0.08	1.27
FXYD3	20.83	11.13	50.27	5.51	24.73	27.82	16.97	18.7	4.45	11.81	21.09	10.02	55.06	19.12	19.2	17.4	13.05	10.56	12.8	4.88	12.64	22.05	24.2	24.85	15.84	31.12	43.87	6.95	47.21	30.36	27.35	18.86	63.94	12.89	37.27	15.94	50.74	17.01	25.77	48.67	18.32	18.86	39.26	36.59	74.74	79.6	43.05	59.73	9.53
FXYD4	0	0.11	0.08	0	0	0	0	0	0	0	0.06	0	0	0	0	0	0	0	0	0	0.2	0	0	0	0	0	0	0	0	0.06	0.09	0	0	0	0	0.06	0.07	0.5	0	0	0	0	0	0	0	0	0	0	0
FXYD5	6.63	4.55	5.5	7.21	13.59	4.54	5.34	8.39	17.2	9.32	3.72	5.13	8.06	11.13	18.34	7.84	4.9	5.38	4.65	7.44	13.68	8.16	19.4	5.47	18.02	10.44	9.47	18.59	9.1	13.6	25.93	20.72	20.2	13.5	8.66	12.88	30.64	97.92	5.48	9.17	29.53	3.98	18.75	15.77	6.13	18.03	21.43	27.99	16.94
FYB1	0.15	0.14	0.14	0.09	0.5	0.23	0.19	0.3	0.46	0.44	0.11	0.37	0.32	0.26	0.56	0.14	0.08	0.11	0.16	0.4	0.28	0.46	1.75	0.14	0.49	0.48	0.17	0.71	0.3	0.43	1.79	0.52	0.25	0.24	0.25	0.12	1.09	2.09	0.16	0.15	1.87	0.09	0.88	0.39	0.15	0.52	0.73	0.27	0.52
FZD10	0.06	0.02	0.02	0.05	0.06	0.03	0.03	0.01	0.15	0	0.06	0.05	0.09	0.05	0.1	0.04	0.05	0.04	0.06	0.07	0.03	0.05	0.07	0.04	0.05	0.05	0.07	0.13	0.07	0.13	0.01	0.05	0.1	0.07	0.16	0.06	0.01	0.5	0.05	0.02	0.09	0.01	0.08	0.09	0	0.05	0.17	0.08	0.05
FZD7	0.48	0.61	0.43	0.51	0.86	0.35	0.44	0.83	0.77	0.33	0.31	0.27	0.58	0.48	0.42	0.24	0.52	0.2	0.32	0.63	0.87	0.52	1.14	0.22	1.07	0.67	0.86	1.79	1.04	1.26	0.82	1.28	0.97	1.36	0.27	0.45	0.88	4.2	0.49	0.3	1.44	0.36	0.62	0.58	0.36	0.75	0.65	0.47	0.98
GABARAPL3	0	0.02	0.03	0	0	0	0	0	0.02	0.04	0.02	0.02	0.02	0.03	0	0	0.02	0.02	0	0	0	0.13	0	0.05	0.02	0.01	0	0	0	0.02	0	0.02	0.03	0	0	0	0.05	0	0	0	0.02	0	0.03	0	0	0	0	0.07	0.02
GABRA2	0.04	0.01	0	0	0.08	0.01	0.06	0.03	0.11	0.01	0.02	0.03	0.07	0.01	0.02	0.02	0	0	0	0.04	0.03	0.06	0.03	0.04	0.06	0.06	0.04	0.01	0.02	0.02	0.05	0.06	0.02	0.1	0	0.03	0.04	0.36	0.02	0.02	0.05	0.04	0.01	0	0	0.09	0.01	0.08	0.02
GABRA3	0	0	0.01	0.01	0	0	0	0.03	0.03	0	0	0.03	0.02	0	0	0	0.01	0	0	0	0	0	0	0	0.17	0	0	0	0	0.01	0	0	0.02	0	0.01	0	0.03	0	0.01	0	0	0	0	0	0	0	0	0.01	0
GABRD	0.07	0.06	0	0.06	0.02	0.04	0.06	0.02	0.04	0.02	0.04	0.21	0.1	0.07	0.02	0	0.04	0.04	0	0.11	0.02	0.09	0.13	0.08	0.2	0.04	0	0.06	0.02	0	0.08	0.07	0.05	0	0.01	0.06	0.41	1.47	0.05	0.06	0.17	0.31	0.13	0.09	0.06	0.05	0.1	0.24	0.06
GABRP	0.15	0.06	0.06	0.06	0.12	0.04	0.07	0.24	0.34	0.09	0.08	0.29	0.07	0.04	0.24	0.05	0.04	0.07	0.91	0.31	0.14	0.08	0.25	0.25	0.21	0.08	0.11	0.15	0.12	0.26	0.19	0.21	0.06	0.13	0.09	0.07	0.08	0.7	0.05	0.06	0.12	0.09	0.27	0.06	0.1	0.23	0.07	0.29	0.14
GABRR1	0	0	0	0.01	0	0	0	0	0	0	0	0	0.01	0	0.24	0.01	0.01	0.01	0	0	0	0	0.01	0	0	0.01	0	0	0	0.02	0.02	0	0.01	0.04	0.02	0.04	0	0.02	0	0	0	0	0.01	0	0	0.01	0	0	0
GAD1	0.22	0.03	0.05	0.17	0.19	0.17	0.43	0.4	0.25	0.19	0.09	0.17	0.41	0.43	0.28	0.15	0.23	0.04	0.12	0.08	0.62	0.13	0.5	0.12	0.32	0.21	0.21	0.23	0.03	0.53	0.49	0.32	0.06	0.12	0.31	0.27	0.32	0.57	0.22	0.09	0.37	0.04	0.21	0.14	0.38	0.22	0.41	0.74	0.19
GAL3ST2	0	0	0	0	0.08	0	0.02	0	0.03	0.03	0	0	0.05	0.14	0	0	0.03	0	0.05	0.03	0	0	0.02	0.04	0.05	0	0.03	0.02	0	0	0.07	0	0.02	0.02	0.02	0	0	0	0	0.06	0.03	0	0	0.07	0	0.03	0	0	0
GAL3ST3	0.22	0.37	0.35	0.19	0.1	0.26	0.23	0.94	0.07	0.21	0.1	0.22	0.58	0.03	0.2	0.37	0.14	0.19	0.1	0.19	0.25	0.08	0.04	0.52	0.13	0.62	0.07	0.11	0.18	0.55	0.06	0.06	0.3	0.31	0.08	0.26	0.47	0.22	0.05	0.68	0.38	0.12	0.08	0.1	0.33	0.25	0.56	0.07	0.28
GAL3ST4	0.29	0.35	0.6	0.07	1.03	0.29	0.43	0.62	0.66	0.5	0.21	0.38	0.53	0.39	0.97	0.17	0.25	0.15	0.21	0.41	0.35	0.83	0.38	0.17	1.49	0.74	0.45	0.98	0.2	0.45	1.59	0.55	0.6	0.68	0.38	0.33	2.15	2.43	0.25	0.33	2.47	0.12	1.11	1.04	0.25	0.3	0.42	0.47	0.6
GALNT14	0.85	0.94	1.9	3.27	1.28	0.77	2.08	1.82	0.11	0.87	0.41	1.03	1.56	1.46	1.77	1.51	0.86	0.67	0.72	1.33	1.01	0.36	0.77	1.09	1.23	0.98	0.35	0.95	1.49	0.79	1.41	0.88	1.3	0.48	1	1.63	1.4	5.38	1.47	0.36	1.93	0.71	0.82	1.17	2.32	1.84	0.97	1.62	2.04
GALNT4	1.46	0.95	0.71	0.97	1.48	1.15	1.13	1.06	2.43	0.85	0.32	0.94	0.75	1.77	1.3	0.97	1	0.46	0.51	1.73	1.62	1.32	2.43	1.14	1.25	1.26	0.87	1.7	1.04	1.54	2.63	1.31	1.61	1.67	0.62	1.46	2.43	4.12	0.78	0.66	2.71	0.45	1.35	1.59	1.05	1.96	1.25	3.22	2.6
GALNT5	0.02	0.01	0.01	0	0.02	0	0.14	0.02	0.02	0	0.01	0.02	0.01	0.01	0.02	0	0.01	0.01	0	0.01	0.01	0.01	0.06	0	0.12	0.02	0.01	0.12	0.09	0.03	0.02	0.02	0.05	0.01	0.03	0.02	0.04	0.14	0.01	0.03	0.01	0.01	0.05	0	0.01	0.07	0.01	0.1	0
GALNTL6	0.02	0	0.02	0.02	0.01	0	0	0.02	0.03	0.05	0.01	0	0.08	0.02	0.01	0.01	0.03	0.02	0.01	0	0.03	0.01	0.03	0.01	0.03	0.05	0	0.03	0.03	0.04	0.05	0.04	0.04	0.04	0.01	0	0.01	0.16	0.02	0	0.05	0	0.04	0	0	0.08	0.07	0.1	0.05
GAMT	62.14	90.04	105.65	26.8	65.05	83.49	70.92	62.11	66.2	58.8	115.88	56.17	79.98	41.46	68.28	77.33	47.11	94.33	88.53	58.3	51.95	79.55	40.41	53.04	44.93	50.09	35.57	63.79	64.68	98.66	51.87	25.41	69.2	40.28	128.64	69.42	77.22	42.79	134.36	100.55	77.27	119.7	37.22	71.54	70.35	49.24	101.19	50.22	64.84
GAP43	0.21	0.2	0.16	0.45	0.11	0.15	0.1	0.25	0.49	0.27	0.14	0.24	0.37	0.17	0.2	0.12	0.38	0.15	0.13	0.23	0.27	0.38	0.37	0.1	1.02	0.33	0.21	0.82	0.19	0.41	0.13	0.4	0.2	0.21	0.51	0.09	0.14	4.23	0.39	0.11	0.49	0.43	0.15	0.34	0.08	0.18	0.28	0.54	0.29
GAPDH	242.01	147.16	163.61	189.03	281.07	144.1	215.82	197.9	311.76	253.76	114.64	135.49	236.73	631.88	279.92	288.25	263.14	115.65	164.08	216.39	206.96	241.55	438.09	196.62	315.72	348.62	301.98	173.06	216.78	274.58	611.75	463.62	258.41	408.56	208.79	239.55	637.6	788.74	155.64	218.74	405.37	112.3	343.46	301.31	223.46	344.15	284.66	1031.55	369.95
GAPDHP27	0	0.08	0.11	0	0.08	0.03	0.03	0.04	0	0.27	0.02	0	0.04	0.16	0	0.03	0.09	0	0	0	0.07	0.04	0.06	0	0.07	0.05	0	0.05	0	0.04	0.03	0	0	0.07	0	0	0	0.07	0	0	0	0	0	0.03	0	0.07	0	0.09	0.08
GAPDHP32	0.14	0.12	0.93	0.49	0.04	0.19	0.03	0.04	0.13	0.79	0	0.04	0	0.48	0.05	0.05	0.42	0	0.1	0.04	0.42	0.16	0.31	0.03	0.21	1.14	0.28	0.03	0.19	0.04	0.07	0.64	0.07	0.15	0.1	0.08	0.05	0.04	0.63	0.08	0.08	0.05	0	1.1	0.14	0.19	0.3	0.35	0.09
GAPDHP35	0	0	0	0	0	0	0	0	0	0	0	0	0	0	0	0	0	0	0	0	0	0	0	0	0	0	0	0	0	0	0	0	0	0	0	0	0	0	0	0	0	0	0	0	0	0	0	0	0.04
GAPDHP70	0.27	0.04	0.17	0.07	0.04	0.15	0.09	0.04	0.16	0.19	0.11	0	0.14	0.05	0.04	0.08	0.22	0	0.03	0.07	0.17	0.04	0.15	0	0.16	0.03	0.04	0.13	0.11	0.04	0.06	0.1	0.1	0.17	0.03	0.11	0.05	0	0.16	0.04	0.19	0.09	0.07	0.19	0.04	0.36	0.25	0.04	0.04
GAPDHS	0	0.06	0.04	0	0	0	0	0.03	0	0	0	0.03	0	0	0.06	0	0.22	0.08	0.13	1.17	0	0	0.06	0.02	0	0.04	0.13	0.07	0	0	0	0	0	0	0.05	0	0.08	0	0.13	0	0.19	0	0.02	0.02	0	0.12	0.26	0	0
GAPT	0.1	0.2	0.19	0.03	0.08	0.11	0.12	0.25	0.21	0.31	0.06	0.07	0.08	0.17	0.35	0.06	0	0	0.05	0.13	0.1	0.37	0.62	0.05	0.21	0.12	0.11	0.45	0.06	0.35	0.72	0.13	0.27	0.13	0.15	0.09	1.04	0.28	0.04	0.07	0.36	0.07	0.84	0.31	0.2	0.16	0.36	0.33	0.09
GAS2	2.22	2.51	3.19	1.46	2.9	3.21	3.95	2.04	4.76	3.1	3.18	6.45	3.44	3.59	3.18	1.98	3.54	3.4	2.41	3.54	3.97	2.44	1.98	3.71	3.73	2.82	2.64	4.67	3.57	5.11	1.99	2.23	5.78	4.33	3.44	3.76	4.86	2.28	3.5	4.77	5.23	4.23	6.4	3.31	5.75	4.29	3.3	7.02	6.44
GAS2L3	0.34	0.17	0.14	0.32	0.17	0.15	0.28	0.08	0.32	0.2	0.08	0.14	0.27	0.15	0.41	0.1	0.34	0.08	0.13	0.11	0.29	0.12	0.99	0.08	1.08	0.23	0.25	0.65	0.21	0.35	0.73	0.21	0.26	0.22	0.21	0.21	0.44	1.11	0.29	0.12	0.48	0.02	0.32	0.54	0.1	0.32	0.22	0.34	0.29
GAS8-AS1	0.3	0.51	0.47	0.12	0.62	0.72	0.61	0.48	0.58	1.04	0.14	0	0.25	0	0.59	0.63	0.9	0.15	0.22	0.25	0.11	0.98	0.94	0.4	0	0.73	0.55	0.27	0.66	1.1	0.69	0.47	0.93	0.4	0.32	0.66	1.21	0.63	0.11	0.57	0.38	0.67	0.12	1.69	0.8	0.51	0.58	0.46	0.18
GATA2-AS1	6.25	3.41	4.34	4.81	3.39	4.56	4.14	4.41	7.44	5.22	2.85	2.06	3.9	6.06	4.81	6.09	5.17	1.29	4.27	3.99	4.1	3.24	4.56	4.75	6.05	6.77	5.08	2.78	6.05	5.66	7.2	5.1	4.11	4.55	3.79	3.98	6.95	1.71	3.78	3.96	4.3	3.18	4.48	5.93	7.54	5.6	4.36	7.13	4.99
GATA3	0.05	0.02	0.1	0.08	0.06	0.12	0.08	0.16	0.1	0.11	0.09	0.09	0.1	0.07	0.16	0.06	0.21	0.1	0.05	0.15	0.07	0.11	0.25	0.04	0.18	0.02	0.05	0.06	0.08	0.14	0.08	0.12	0.11	0.13	0.14	0	0.48	0.24	0.11	0.09	0.23	0.03	0.03	0.12	0.06	0.17	0.1	0.05	0.09
GATA4	22.59	15.88	16.46	28.14	15.18	17.73	19.35	17.95	28.89	16.51	17.88	23.96	11.74	18.23	21.79	19.79	17.17	18.14	28.43	21.2	15.23	13.78	57.42	27.62	14.93	23.59	10.65	16.73	18.24	19.33	12.43	14.94	18.59	18.41	16.5	13.17	14.49	1.06	11.21	18.44	17.6	17.45	23.09	12.85	14.85	68.49	23.88	19.62	18.57
GATM	653.48	613.79	616.47	328.58	639.1	579.67	453.01	382.04	800.25	753.73	878.5	602.83	959.07	633.85	537.98	315.59	720.02	458.25	487.38	960.2	699.8	743.45	318.44	381.33	627.25	419.11	198	860.6	497.69	789.67	304.06	294.58	885.47	511.08	407.94	456.92	370.16	146.42	528.22	708.24	1020.1	782.85	287.36	660.86	652.66	606.56	548.67	315.08	664.44
GBA3	0.06	0.02	0.12	0.03	0.12	0.2	0.07	0.03	0.1	0.05	0.07	0	0	0.17	0.07	0.04	0.02	0	0.05	0.21	0.17	0.06	0.09	0.1	0.19	0.01	0.04	0.25	0.03	0.09	0.17	0.08	0.12	0.08	0.11	0.07	0	0.76	0.21	0.06	0.76	0.07	0.05	0.04	0	0.09	0	0.5	0.56
GBP1	1.72	0.98	1.06	1.2	7.14	0.83	1.05	1.02	9.24	1.35	1.07	4.6	1.89	1	1.74	0.48	1.09	1.67	0.64	1.82	1.34	2.15	4.79	0.8	1.8	2.78	2.11	3.44	1.04	1.24	4.84	2.04	1.89	2.54	1.4	1.1	4.06	24.94	1.16	1.03	7.13	2.87	2.02	4.38	0.87	2.5	4.08	3.41	2.1
GBP2	2.93	2.38	3.31	2.78	4.52	1.26	2.1	1.52	11.59	2.73	1.81	2.99	3.51	4.86	2.85	2.86	3.14	2.09	1.19	4.37	7.43	3.59	12.86	1.65	6.82	5.34	8	5.24	3.54	5.09	9.74	5.31	5.71	5.73	2.49	2.08	13.42	46.09	4.43	4.07	9.1	2.95	4.6	8	4.07	6.11	7.03	32.92	5.57
GBP3	1.73	1.43	2.32	0.78	0.58	0.66	2.01	1.26	2.92	1.51	1.13	1.52	3.11	2.88	2.23	1.42	0.59	0.7	1.31	1.46	3.66	1.83	7.68	1.03	2.81	2.37	1.91	2.48	1.56	2.23	8.37	2.49	2.79	1.9	1.34	2.42	4.79	16.19	1.35	0.95	4.13	0.79	3.18	2.28	1.26	3.46	3	8.95	1.22
GBP4	0.85	0.66	1.18	1.03	1.01	0.73	0.83	1.17	1.58	0.88	0.67	0.98	0.6	0.53	0.43	1.07	0.71	0.68	0.34	1.03	1.1	0.9	1.91	0.61	1.57	0.55	0.5	1.58	0.42	0.98	0.64	0.24	1.38	0.76	0.45	0.62	0.71	6.88	0.73	0.58	1.34	0.62	0.98	0.61	1.29	0.64	1.19	1.68	0.56
GBP5	0.17	0.11	0.12	0.07	0.16	0.16	0.19	0.18	0.78	0.33	0.09	0.89	0.18	0.08	0.24	0.27	0.14	0.18	0.13	0.18	0.46	0.27	0.61	0.12	0.17	0.32	0.33	0.5	0.4	0.6	0.35	0.32	0.16	0.21	0.28	0.14	1.24	1.96	0.18	0.29	1.54	0.22	0.51	0.19	0.2	0.29	0.63	0.08	0.24
GCAT	22.8	19.58	25.78	23.13	40.58	18.21	34.41	21.33	41.74	16.22	48	42.94	44.64	16.35	38.89	25.22	22.39	44.52	23.76	22.8	28.84	17.14	20.03	19.55	12.94	28.34	20.62	26.49	30.77	29.99	20.76	14.72	34.29	24.3	32.3	23.71	25.35	6.62	28.47	34.48	41.24	55.5	34.95	30.77	27.28	30.67	39.67	16.85	30.94
GCNA	1.9	0.96	1.3	1.89	0.61	1.08	1.28	0.77	3.14	1.35	1.2	0.52	1.17	2.37	0.71	1.54	1.39	0.58	1.11	1.02	1.49	2.08	4.04	1.03	5.74	0.67	2.25	1.34	1.52	0.84	1.09	1.35	2.22	2.71	0.47	1.28	1.77	2.52	1.29	0.66	2.26	0.99	1.13	1.08	2.22	1.35	1.63	1.72	3.13
GCNT1	0.56	0.18	0.25	0.27	1.02	0.72	0.27	1.04	0.63	0.52	0.39	0.54	0.27	0.63	0.56	0.43	0.8	0.18	0.18	1.12	0.52	0.32	0.54	0.16	0.75	0.24	0.18	1.7	0.37	0.48	0.55	0.63	0.82	0.41	0.18	1.23	1.04	2.01	0.26	0.73	0.94	0.22	0.43	0.45	0.16	1.01	0.57	0.62	0.97
GCNT3	0.31	0.07	0.06	0.05	0.27	0.07	0.1	0.06	3.02	0.22	0.02	0.01	0.08	1.33	0.87	0.09	0.14	0.12	0.03	0.17	0.54	0.17	7.82	0.05	1.21	0.27	2.89	0.88	0.25	0.04	2.43	2.21	0.14	0.22	0.28	0.28	1.86	1.6	0.54	0.16	0.65	0	0.87	0.47	0.18	2.34	0.96	8.58	0.35
GDA	0.26	0.29	0.17	0.35	0.32	0.06	0.3	0.79	1.31	0.43	0.11	0.3	0.3	0.55	0.59	0.35	0.31	0.11	0.18	0.53	1.01	0.53	0.84	0.27	0.79	0.19	0.09	1.63	0.15	0.62	1.48	0.93	0.69	0.4	0.36	1.08	0.69	1.96	0.42	0.4	0.81	0.24	0.32	0.2	0.2	1.15	0.26	1.61	0.97
GDF3	0	0	0	0	0	0	0	0.03	0	0	0	0	0	0	0	0	0.04	0	0	0	0	0	0.05	0	0.03	0	0	0	0	0	0.03	0	0	0.06	0	0	0.04	0.11	0	0	0	0	0	0	0	0	0	0	0
GDF5	0.02	0	0.02	0.01	0	0	0	0	0	0.03	0	0	0.01	0.02	0	0	0	0	0	0	0	0.04	0	0	0.01	0	0	0.01	0	0.01	0	0	0	0	0.01	0	0.06	0.04	0	0.02	0.05	0	0.01	0	0	0	0	0	0.02
GDNF	0.07	0.02	0.01	0.02	0.05	0	0.02	0.03	0	0	0	0.01	0.03	0	0.02	0	0.01	0	0.01	0.03	0.02	0.05	0.05	0.02	0.01	0.01	0.01	0.07	0.03	0.03	0.05	0.01	0.04	0.04	0.01	0	0.02	0.18	0.05	0.01	0	0.01	0.02	0.01	0.01	0.04	0.06	0.05	0.03
GDPD2	0	0.05	0	0.02	0.02	0.03	0.02	0	0.02	0	0.01	0.04	0	0	0.02	0.01	0.04	0	0.02	0.02	0	0	0.05	0.02	0.04	0	0.02	0.02	0.04	0	0	0	0.01	0.03	0	0.06	0.03	0.07	0	0	0.08	0	0.07	0.03	0.06	0	0.02	0	0
GDPD5	17.28	13.64	17.16	39.23	16.59	19.86	11.35	16.34	20.69	19.82	9.39	6.74	8.58	21.56	18.17	13.18	10.87	11.31	11.77	12.38	26.85	19.23	17.99	8.37	8.8	20.76	22.05	14.16	15.55	18.57	15.71	29.65	21.18	18.82	8.83	16.61	23.35	22.14	33.87	18.05	17.87	13.06	9.54	34.24	8.14	18.27	28.88	25.32	32.73
GEM	1.34	1.71	1.64	4.11	2.06	0.36	0.58	0.73	3.88	0.88	0.94	12.64	2.66	1.06	0.76	0.48	0.82	2.53	0.64	2.45	1.17	2.05	7.12	0.49	7.88	2.09	0.47	3.42	0.7	1.61	4.01	1.74	1.37	1.25	0.87	0.46	2	98.13	1.29	0.65	4.16	9.05	2.04	1.97	0.42	2.7	6.15	1.73	1.48
GFI1	4.04	3.54	4.42	5.32	3.62	2.73	4.85	3.25	5.21	4.7	3.18	4.34	3.26	3.71	4.59	3.63	3.8	3.13	3.38	3.75	4.08	4.03	4.41	3.6	2.88	4.69	4.58	3.48	3.91	4.22	3.78	4.54	3.75	4.93	3.51	2.96	4.68	1.69	4.19	4.64	3.58	2.91	4.47	4.58	4.53	5.78	6.67	5.18	3.96
GFI1B	0	0	0	0.04	0	0	0	0	0	0.02	0.03	0.02	0	0	0	0	0.06	0	0.02	0.15	0	0.02	0.02	0.02	0.02	0.02	0.05	0.05	0.06	0	0	0	0.06	0.04	0.02	0.06	0.06	0.31	0	0	0.04	0	0.04	0.02	0	0.02	0.03	0.29	0.13
GGTLC4P	0	0	0	0	0	0	0	0	0	0	0	0	0	0	0	0	0	0	0	0	0	0	0	0	0	0	0	0	0	0.07	0.06	0	0	0	0	0	0	0	0	0	0	0	0	0.17	0	0	0	0	0
GIMAP2	0.49	0.36	0.36	0.72	0.72	0.36	0.66	0.51	2.47	0.58	0.49	0.36	0.68	0.71	1.29	0.35	0.36	0.17	0.16	0.61	0.93	0.82	1.74	0.45	1.35	1.13	0.46	1.21	0.78	1.2	2.13	0.98	1.51	1.02	0.45	0.51	1.89	5.68	0.44	0.57	2.59	0.4	1.36	0.64	0.33	1.06	0.75	1.43	1.79
GINS1	0.13	0.12	0.18	0.05	0.22	0.1	0.18	0.14	0.23	0.12	0.05	0.11	0.21	0.49	0.41	0.18	0.21	0.19	0.14	0.24	0.14	0.26	0.06	0.16	0.17	0.26	0.14	0.22	0.14	0.21	0.19	0.12	0.11	0.22	0.09	0.16	0.69	0.22	0.12	0.13	0.38	0.07	0.26	0.2	0.09	0.18	0.14	0.49	0.27
GINS2	0.26	0.25	0.37	0.19	0.32	0.13	0.29	0.31	0.27	0.43	0.09	0.12	0.34	0.57	0.54	0.19	0.4	0.13	0.43	0.25	0.44	0.5	0.14	0.22	0.33	0.59	0.18	0.25	0.12	0.31	0.33	0.25	0.48	0.52	0.33	0.43	1.37	0.66	0.13	0.19	0.63	0.09	0.54	0.27	0.62	0.29	0.2	0.82	0.4
GINS4	0.16	0.21	0.21	0.21	0.77	0.04	0.61	0.26	0.19	0.13	0.07	0.03	0.2	0.19	0.18	0.1	0.46	0.01	0.18	0.37	0.19	0.22	0.49	0.16	0.05	0.22	0.13	0.14	0.15	0.65	0.28	0.61	0.42	0.32	0.07	0.13	0.55	0.15	0.23	0.21	0.42	0.15	0.13	0.4	0.21	0.36	0.22	0.15	0.51
GIP	0	0	0	0	0	0	0	0	0	0	0	0	0	0	0	0	0	0	0	0	0	0	0	0	0	0	0	0	0	0	0	0	0	0	0	0	0	0	0	0	0	0	0	0	0	0	0	0	0
GJA3	0	0	0	0.02	0	0.01	0	0.02	0.03	0.01	0.01	0.01	0.01	0.02	0	0	0	0	0	0	0.09	0.02	0.01	0	0.02	0.03	0	0.05	0	0.01	0.02	0.02	0.02	0.01	0.01	0.03	0.01	0.04	0	0.01	0.03	0.01	0.03	0	0.01	0.03	0	0	0.02
GJB2	0.28	0.38	0.43	0.53	0.65	0.62	0.62	0.23	0.61	0.31	0.27	0.36	0.68	0.65	0.77	0.15	0.51	0.35	0.65	0.43	0.21	0.24	0.42	0.19	0.42	0.34	0.48	0.49	0.38	0.63	1.03	0.48	0.23	0.24	0.36	0.34	1.09	4.09	0.31	0.54	0.58	0.37	0.71	0.83	0.42	0.93	0.12	1.21	0.96
GJB3	0.19	0.1	0.14	0.14	0.28	0.14	0.09	0.16	0.09	0.06	0.03	0.04	0.09	0.17	0.19	0.03	0.02	0.09	0.12	0.03	0.18	0.04	0.4	0.06	0.14	0.05	0.11	0	0.06	0.14	0.11	0.14	0.03	0.18	0.03	0.06	0.45	0.26	0.08	0.08	0.25	0.05	0.07	0.1	0.09	0.18	0.21	0.35	0.17
GJB4	0.03	0.02	0.06	0	0.07	0.01	0	0.05	0.01	0.01	0.04	0.01	0.02	0.13	0	0.02	0	0.1	0.03	0.01	0.05	0	0.11	0.02	0.05	0.02	0	0.02	0.01	0.02	0.02	0.01	0	0.04	0	0.01	0.05	0.02	0.06	0	0.09	0	0	0	0.01	0.01	0.08	0.01	0
GJB5	0.07	0.11	0.12	0.05	0.25	0.09	0.02	0.16	0.12	0.03	0.09	0.03	0.08	0.33	0.16	0	0.03	0.62	0.14	0.05	0.02	0	0.09	0.04	0.1	0.17	0.14	0.06	0.08	0.06	0.12	0.02	0.12	0.1	0.04	0.03	0.04	0.17	0.2	0.03	0.2	0	0.07	0.05	0.32	0.16	0.6	0.03	0.03
GJB6	0.02	0.04	0.03	0.14	0.02	0	0.05	0.05	0.02	0.08	0.04	0.1	0.09	0	0.07	0.01	0.02	0.02	0.05	0.08	0.05	0.04	0.02	0.05	0.02	0.03	0	0.01	0.08	0.11	0	0.02	0.07	0.02	0.03	0.06	0.03	0.09	0.03	0.04	0.17	0.07	0.05	0.08	0	0.11	0.02	0	0.08
GJB7	0.04	0.02	0	0	0.08	0.01	0	0	0.09	0	0	0	0.01	0	0	0.01	0	0	0	0.08	0	0.02	0.01	0.07	0.01	0	0	0.01	0	0.03	0.06	0.01	0.01	0	0.05	0	0	0.03	0.01	0	0.02	0	0.01	0.03	0	0.08	0	0	0.03
GJC2	0.09	0.08	0.18	0.25	0.1	0.07	0.17	0.15	0.47	0.23	0.14	0.06	0.23	0.12	0.09	0.32	0.17	0.05	0.06	0.06	0.12	0.2	0.22	0.14	0.33	0.32	0.22	0.45	0.33	0.28	0.17	0.3	0.28	0.29	0.15	0.09	0.22	2.71	0.09	0.13	0.24	0.13	0.17	0.14	0.13	0.12	0.46	0.1	0.13
GJC3	3.4	5.62	7.43	0.73	3.06	6.13	4.73	3.66	4.33	4.41	1.86	2.99	5.97	2.97	3.02	9.29	6.06	2.47	1.73	4.21	1.69	4.98	1.57	4.19	0.45	9.52	3.04	0.73	11.07	8.45	1.4	3.39	8.71	5.47	6.66	4.83	1.57	0.55	3.93	22.87	1.6	2.34	0.96	2.64	7.31	12.61	13.24	1.19	4.25
GK4P	0	0.06	0.03	0	0.08	0	0	0	0.04	0.03	0.02	0.07	0.03	0.04	0.04	0	0	0	0	0.05	0	0.03	0.02	0	0.03	0.05	0.04	0.02	0	0	0.09	0	0	0	0.03	0.04	0.13	0	0.03	0	0.04	0	0.04	0.13	0.11	0.04	0.03	0.11	0.04
GLDC	0	0.01	0.03	0.05	0.05	0.04	0.01	0.1	0.06	0	0.02	0.01	0.06	0.05	0.07	0.01	0.03	0	0.02	0.19	0.02	0.04	0.1	0.04	0.01	0.02	0.04	0.14	0.05	0.06	0.06	0.01	0.13	0.1	0.01	0.17	0.14	0.07	0.04	0.03	0.23	0.08	0.07	0.05	0.01	0.02	0.06	0.07	0.09
GLI1	0.26	0.5	0.06	0.09	0.23	0.6	0.24	1.5	1	0.23	0.18	0.22	0.12	0.09	0.16	0.42	0.08	0.09	0.07	0.5	0.25	0.79	0.58	0.05	0.73	0.85	0.26	1.62	0.77	1.2	0.1	1.06	0.11	0.47	0.09	0.26	0.78	10.7	0.35	0.32	0.54	0.48	0.32	0.1	0.3	0.16	0.14	0.2	0.25
GLI2	0.21	0.12	0.1	0.07	0.12	0.07	0.1	0.18	0.3	0.08	0.09	0.1	0.15	0.32	0.11	0.1	0.07	0.11	0.03	0.14	0.24	0.07	0.35	0.09	0.91	0.19	0.12	0.76	0.16	0.3	0.32	0.3	0.17	0.21	0.07	0.1	0.24	0.76	0.08	0.11	0.33	0.09	0.2	0.14	0.09	0.16	0.14	0.05	0.2
GLIPR2	1.09	0.77	1.43	0.8	1.63	1.02	1.13	1.13	2	0.95	0.68	0.69	1.87	1.94	2.9	1.67	1.13	0.47	0.53	1.25	1.16	0.91	3.74	1.08	1.84	2.79	1.55	2.05	1.51	2.48	5.56	2.64	2.33	2.09	0.94	1.37	4.16	14.35	0.62	1.63	4.93	0.62	2.21	2.23	1.04	1.81	2.6	2.18	2.2
GLIS1	0.01	0.03	0.04	0.01	0.01	0.01	0	0.06	0.03	0	0.01	0.01	0.04	0.02	0	0.03	0	0	0	0.01	0.01	0	0.03	0	0.09	0.02	0	0.07	0.01	0.02	0.03	0.03	0.03	0.03	0.01	0.04	0.11	0.68	0.04	0.01	0.1	0.01	0.01	0.02	0.03	0.06	0.09	0.01	0
GLP1R	2.53	1.5	1.83	3.3	1.52	1.91	2.55	3.14	1.99	1.85	2.79	1.96	2.25	2.94	1.39	0.94	1.9	1.73	2.69	2.84	3.24	1.74	2.35	1.5	2.95	1.52	3.09	2.26	2.49	2.76	2.88	2.47	1.54	1.67	1.89	3.06	2.47	0.99	1.77	1.9	1.78	3.47	3.77	3.45	1.18	2.03	2.01	2.35	3.62
GLS2	52.74	29.88	33.33	29.83	25.96	14.41	12.97	11.49	30.25	68.78	7.17	6.07	24.82	30.59	14.71	49.21	56.31	6.42	20.6	34.54	62.29	46.48	18.55	23.69	12.02	120.25	22.56	7.95	39.5	28.1	20	36.05	28.9	70.33	23.92	11.27	11.37	2.9	28.8	28.27	13.47	6.95	4.21	23.89	34.69	77.09	172.9	13.95	39.41
GLT8D2	1.01	0.53	0.7	0.59	1.22	0.42	0.71	0.88	1.52	0.64	0.71	1.02	1.95	0.88	0.83	0.88	1.09	0.8	0.48	1.34	0.86	1.04	0.9	0.57	1.52	1.57	1.12	3.33	0.87	2.73	1.97	1.81	1.61	2.03	0.79	0.8	2.08	20.7	0.62	0.85	2.75	0.96	1.12	1.12	0.83	1.28	2.06	1.17	1.77
GLUD1P3	1.52	1.69	2.12	0.85	0.77	0.94	1.88	1.37	1.38	1.08	0.85	0.85	1	1.24	2.13	0.88	1.22	0.77	1.15	1.52	1.45	0.86	0.94	1.71	0.99	2.39	1.24	0.59	2.74	2.73	0.98	3.46	1.88	2.39	1.32	1.87	1.77	0.53	1.21	2.84	1.12	0.5	1.35	1.87	1.02	1.57	2.03	1.21	0.45
GLYATL2	0	0	0	0	0	0	0	0	0	0	0	0.18	0	0.11	0	0.02	0	0.2	0.18	0	0	0.02	0.02	0	0.22	0.02	0	0.03	0	0.02	0.04	0	0.22	0.07	0.04	0	0	0.08	0	0	0	0.09	1.21	0	0	0	0	0.08	0
GMNC	0.34	0.13	0.08	0.08	0	0.15	0.19	0.28	0.16	0.35	0.05	0.05	0.72	0.23	0.13	0.16	0.05	0	0	0.17	0.31	0.4	0.05	0.11	0.02	0.19	0.19	0.03	0.03	0.11	0.03	0	0.17	0.08	0.15	0.21	0.12	1.12	0.15	0.1	0.12	0.02	0.05	0.07	0.13	0.34	0	0.09	0.52
GNA15	0.24	0.22	0.27	0.09	0.77	0.35	0.26	0.34	0.7	0.26	0.17	0.2	0.54	0.46	0.77	0.11	0.25	0.07	0.14	0.46	0.21	0.39	1.24	0.24	0.65	0.68	0.23	0.36	0.27	0.45	2.61	0.87	0.27	0.34	0.48	0.28	1.09	0.91	0.29	0.16	1.58	0.1	0.72	0.8	0.21	0.41	0.47	0.47	0.53
GNAQP1	0.09	0	0	0	0	0	0	0	0	0.04	0	0.08	0	0	0	0	0	0	0.03	0	0	0	0	0	0.03	0.03	0	0.03	0.04	0	0	0.03	0	0.03	0	0	0	0.03	0	0	0.04	0	0.07	0	0	0	0	0.04	0.04
GNAT3	0	0	0	0	0	0	0	0	0.04	0	0	0	0	0	0	0	0	0	0	0	0	0	0	0	0	0.02	0	0.02	0	0	0	0	0	0	0	0	0	0	0	0	0	0	0	0	0	0	0	0	0
GNG13	0	0	0.03	0	0	0.06	0	0	0	0	0	0	0.04	0	0	0	0	0	0	0.08	0	0	0	0	0.04	0	0	0.14	0	0.04	0	0	0	0	0	0.04	0	0.65	0	0.04	0.04	0.1	0	0	0	0.08	0	0	0.04
GNLY	0.32	0.06	0.4	0.25	0.31	0.56	0.06	0.28	5.06	0.14	0.43	2.29	0.43	0.23	0.71	0.52	0	0.9	0.22	0.53	0.67	1.93	0.71	0.09	0.26	0.46	0.12	0.55	0.25	0.38	0.7	0.52	0.48	0.42	0.11	0.13	0.8	10.75	0.17	0.52	0.41	0.71	0.73	0.25	0.1	0.13	1.17	0.3	0.32
GNMT	199.41	561.29	535.26	23.96	307.17	351.31	198.27	129.04	43.35	196.41	88.61	29.06	532.26	33.55	132.2	148.88	416.97	28.42	23.54	406.55	476.03	227.72	9.66	138.76	6.87	1101.84	124.39	33.97	585.25	391.02	13.93	47.79	588.46	332.31	492.85	130.17	43.77	6.48	632.93	1143.55	251.62	26.92	6.83	307.28	1028.55	568.3	691.22	35.74	285.02
GOLGA6L3	0.38	0.83	0.99	0.31	0.52	0.15	0.22	1.28	0.05	0.73	0.28	0.11	0.22	0.49	0.73	0.18	1.15	0.07	0.48	0.27	0.98	0.38	0.46	0.12	0.23	0.14	0.32	0.85	0.24	0.05	0.08	0.3	0.33	0.61	0.18	0.13	0.37	0.3	0.28	0.19	0.19	0.21	0.31	0.3	0.68	1.18	0.5	0.93	0.13
GOLGA6L5P	9.58	7.12	11.11	3.35	7.88	6.25	16.13	9.57	9.09	12.14	4.5	5.11	10.55	9.72	9.85	7.35	5.72	5.01	6.38	10.64	9.58	9.55	12.02	10.25	5.38	11.71	9	6.94	8.2	5.69	6.24	8.02	9.77	14.95	6.81	10.42	12.95	10.25	11.22	12.28	11.95	4.52	5.87	9.41	18.59	23.85	17.03	11.38	10.18
GOLGA6L9	3.33	2.63	3.29	2.45	3.05	3.3	3.79	1.65	5.36	4.15	2.66	2.83	3.4	2.46	3.33	2.18	2.92	2.38	2.51	2.47	3.38	3.27	4.07	2.73	4.31	3.41	2.81	3.79	2.4	3.76	3.44	2.88	4.03	4.4	3.42	3.67	3.6	4.58	3.81	3.03	3.92	2.95	2.68	3.23	4.41	3.1	4.47	5.39	3.57
GOLGA8A	66.44	25.71	15.06	37.73	30.07	67.04	41.87	35.04	38.04	44.8	18.39	29.03	95.8	28.13	51.76	12.99	24.99	57.2	14.59	39.54	36.04	43.99	26.57	43.42	31.55	42.52	54.43	16.27	22.13	95.78	42.77	46.46	66.38	99.35	31.44	35.98	36.97	26.58	62.32	111.7	42.34	34.09	18.2	33.12	78.05	20.94	149.42	66.23	32.9
GOLGA8DP	0.1	0.02	0.08	0.05	0.14	0.08	0.16	0.12	0.17	0.07	0.08	0.05	0.25	0.15	0.28	0.05	0.1	0.03	0.03	0.16	0.19	0.01	0.08	0.04	0.28	0.03	0	0	0.05	0	0	0.12	0.1	0.02	0.04	0.13	0	0	0.11	0.04	0.14	0	0.19	0.05	0.15	0.03	0.25	0.13	0.35
GOLGA8EP	0	0.02	0	0	0.05	0.06	0.1	0.03	0.03	0	0.03	0.05	0	0	0.12	0	0	0	0.03	0.22	0.05	0.04	0	0	0.12	0.02	0	0.03	0	0.1	0.02	0.03	0.03	0.07	0.05	0.05	0	0	0.1	0	0.02	0	0.08	0	0.06	0.03	0.02	0.05	0.19
GOLGA8H	0.75	0.24	0.33	0.23	0.49	0.46	0.42	0.19	0.48	0.29	0.36	0.42	0.29	0.34	0.46	0.13	0.84	0.25	0.23	0.6	0.36	0.29	0.25	0.61	0.18	0.33	0.42	0.26	0.11	0.7	0.28	0.37	0.33	0.32	0.43	0.11	0.18	0.33	0.58	0.34	0.87	0.16	0.89	0.32	0.13	0.23	0.26	0.43	0.37
GOLGA8K	0.51	0.77	0.84	0.19	0.39	0.8	1.03	0.82	0.32	1.01	0.33	0.45	0.47	0.59	0.62	0.1	0.37	0.5	0.06	0.1	0.71	0.66	0.29	0.36	0.51	0.71	0.28	0.56	0.48	0.35	0.45	0.71	0.44	0.42	0.4	0.56	0.94	0.51	0.2	0.69	0.98	0.35	0.68	0.94	0.69	0.5	0.29	0.39	0.97
GOLGA8M	0.46	1.07	1.2	0.34	0.52	0.86	0.63	0.5	0.41	0.96	0.57	0.09	0.87	0.92	0.58	0.19	0.42	0.79	0.14	0.38	0.84	0.99	0.81	0.71	0.48	0.52	1.23	0.51	0.41	1.23	0.04	0.48	0.78	0.47	0.6	0.43	0.6	1.12	0.73	0.63	0.99	0.5	0.32	0.74	1.08	0.33	1.62	0.58	0.43
GOLGA8N	16.16	12.44	11.19	5.81	10.66	14.06	10.98	9.49	15.76	17.25	10.7	14.01	10.87	11.06	15.05	6.8	11.52	10.19	6.94	11.75	12.01	13.17	7.86	11.29	7.17	13.6	8.23	8.1	13.18	16.32	6.65	11.67	21.76	12.4	10.07	12.55	7.02	7.96	13.52	17.4	16.25	13.94	14.89	11.79	11.19	8.59	13.71	12.23	14.13
GOLGA8O	0.74	1.02	1.97	0.24	0.32	0.04	2.16	0.38	0.28	0.21	1.23	0.23	0.74	0.6	0.88	0.05	0.35	0.22	0	0.45	0.95	2.22	0.76	0.84	0	1.28	0.66	1.4	0	0.57	0.57	0.26	0.21	0.86	0.29	0.94	0.6	0.32	1.19	0.31	1.31	0.09	0.79	0.54	0.3	0.87	0.31	0.27	0.3
GOLGA8Q	0.95	0.75	0.43	0	0.14	0.59	0.73	0.14	0.91	1.05	0.72	0.54	0.39	0.6	0.67	0.43	0.05	0.15	0.13	0.69	1.19	1.24	0.78	0.63	1.1	0.71	0.43	0.53	0.87	0.33	0.5	1.15	1.46	0.45	0.86	1.24	0.78	0.69	1.06	0.74	0.79	0.67	0.42	0.56	0.76	0.71	0.16	0.75	0.51
GOLGA8R	1.96	1.98	3.29	0.96	1.57	1.89	2.34	1.67	1.33	2.96	1.37	1.74	2.04	1.78	1.79	0.82	0.81	1.69	0.58	1.57	2.6	3.2	1.65	2.53	1.93	1.93	1.74	2.12	1.14	2.18	1.1	2.08	3.04	1.87	1.54	2.61	1.94	1.43	2.64	4.61	2.59	1.2	1.48	1.68	2.24	1.67	2.29	2.1	1.58
GOLGA8T	0.3	0.35	0.08	0.16	0.22	0.36	0.3	0.33	0.43	0.45	0.06	0.26	0.25	0.29	0	0.2	0.53	0.31	0.12	0.15	0.38	0.34	0.2	0.58	0.37	0.55	0.51	0.36	0.3	0.57	0.2	0	0.52	0.43	0.38	0.51	0.04	0.28	0.48	0.32	0.24	0.13	0.45	0.45	0.23	0.33	0.42	0.15	0.21
GOLGA8UP	0.07	0.04	0.05	0.02	0.06	0	0	0.02	0.07	0	0.01	0.04	0.02	0	0.05	0.06	0	0.05	0.02	0.02	0	0.04	0	0.02	0.07	0.01	0	0.06	0.08	0.02	0.02	0	0.02	0.04	0.05	0.04	0	0	0.08	0	0.13	0.02	0.02	0.02	0	0	0.02	0.04	0
GOLM1	13.03	10.5	10.58	16.66	16.79	8.67	11.48	9.71	38.53	12.73	7.62	8.34	16.8	30.33	18.79	9.07	12.44	6.65	5.81	16.4	20.16	17.5	24.23	7.29	25.22	23.47	45.64	14.96	16.59	16.18	31.53	30.39	14.82	16.2	9	16.27	34.1	42.55	9.19	14.34	25.68	5.71	19.64	20.86	11.24	17.48	12.97	80.47	21.89
GOT2P2	0	0	0	0	0	0	0	0	0	0	0.02	0	0	0	0.04	0	0	0	0	0	0	0.03	0	0	0.03	0.04	0	0	0	0.03	0	0	0	0	0	0	0.04	0	0	0	0	0	0	0	0	0	0	0	0
GP2	26728.7	12434	16268.6	16603.5	15970.3	18435.5	18367.9	11590.1	14116.5	18709.7	16592	11736.4	13854.8	18783.8	13447	17743.5	26329.6	8175.55	14852.3	16311.5	8019.52	11163.5	8057.41	21796.4	12206	17744.7	9821.31	16372.6	8475.01	12094	7742.59	13799.2	24691	20448.4	15076.4	13885.6	10344	239.34	21040.8	15245.5	18402.3	8162.53	5806.29	19087	19612.7	25077.4	20921.5	4827.63	18295.5
GP5	0.02	0	0	0	0	0.02	0	0.01	0	0	0.01	0	0	0.01	0	0	0	0	0.02	0.01	0.03	0.01	0	0	0.03	0.03	0.03	0.01	0.03	0.01	0	0.02	0	0.02	0.01	0	0	0.01	0.02	0	0.05	0	0.01	0.02	0	0	0.01	0	0.03
GPA33	0.01	0	0.01	0.02	0.01	0.08	0.02	0.04	0	0.08	0.02	0	0.02	0.02	0	0	0.02	0	0.02	0.03	0	0	0.07	0.01	0.01	0.01	0	0.01	0.08	0.12	0.04	0.02	0.06	0.05	0.01	0.03	0.1	0.05	0.03	0.08	0	0	0.08	0.07	0.06	0.06	0	0	0.03
GPAT3	0.26	0.2	0.4	0.52	0.52	0.34	0.36	0.38	0.34	0.45	0.2	0.21	1.04	0.83	0.49	0.41	0.33	0.1	0.22	0.58	0.53	0.32	1.84	0.34	0.51	0.6	0.3	0.64	0.41	0.45	0.77	0.49	0.98	0.41	0.63	0.72	0.82	2.2	0.41	0.51	0.49	0.25	0.7	0.52	0.14	1.53	0.83	0.79	0.67
GPBAR1	0.65	0.28	0.6	0.26	0.26	0.2	0.3	0.63	0.76	0.61	0.06	0.03	0.22	0.21	0.72	0.24	0.74	0.06	0.12	0.55	0.76	0.5	1.28	0.1	0.55	0.87	1.03	1.04	1.32	3.1	0.42	1.39	0.82	0.95	0.39	0.81	1.16	3.5	1.05	0.32	1.81	0.1	0.44	0.61	0.31	0.46	0.54	1.04	1.42
GPC5	0	0	0	0.04	0	0.02	0	0	0.03	0.04	0.01	0	0	0.03	0	0	0.05	0	0.01	0.04	0.04	0.07	0.13	0.01	0.01	0	0	0.07	0	0.04	0.03	0.04	0.04	0.05	0.03	0	0	0.18	0.07	0	0.02	0.05	0	0.07	0	0.01	0.05	0.05	0
GPC6	0.21	0.18	0.2	0.1	0.15	0.11	0.06	0.22	0.23	0.15	0.04	0.08	0.31	0.4	0.25	0.18	0.64	0.01	0.05	0.56	0.19	0.17	0.35	0.1	0.8	0.3	0.1	0.57	0.14	0.77	0.26	0.31	0.59	0.57	0.12	0.16	0.31	1.85	0.12	0.06	0.58	0.1	0.11	0.1	0.14	0.51	0.11	0.08	0.4
GPHA2	7.66	23.97	25.74	11.21	18.81	29.1	28.27	40.66	22.28	12.81	26.69	51.05	15.58	1.99	38.12	18.52	8.6	68.76	57.32	21.63	4.94	30.45	8.22	15.12	12.38	4.15	1.93	71.21	12.75	23.53	9.09	4.08	10.29	5.86	14.06	87.65	4.72	0.57	28.3	18.76	27.93	62.83	35.54	11.27	7.2	5.04	5.16	1.74	5.79
GPNMB	5.62	2.96	3.74	1.86	7.5	4.5	3.83	4.38	6.48	2.32	3.09	4.37	6.13	4.83	9	4.08	3.92	2.66	1.57	8.24	3.1	3.91	6.35	3.29	7.3	6.31	3.17	10.82	7.02	10.25	17.61	9.8	8.94	6.04	6.78	2.93	10.12	129.42	2.24	3.9	22.61	3.51	10.88	6.9	2.69	8.33	6.77	2.91	7.89
GPR1	0	0	0	0.05	0	0	0.02	0.1	0.05	0	0	0	0	0.11	0	0.06	0.02	0	0	0.02	0	0	0.02	0	0.04	0.06	0	0.05	0	0.02	0	0.1	0.01	0.01	0.04	0	0.22	0	0	0.03	0	0	0.04	0	0	0.02	0.02	0.12	0
GPR132	0.07	0.19	0.11	0.04	0.19	0.07	0.13	0.32	0.13	0.27	0.06	0.1	0.12	0.12	0.23	0.12	0.07	0.11	0.06	0.18	0.08	0.22	0.31	0.21	0.3	0.24	0.09	0.22	0.1	0.25	0.37	0.31	0.3	0.13	0.16	0.47	0.54	0.26	0.18	0.13	0.91	0.07	0.22	0.26	0.07	0.21	0.39	0.13	0.27
GPR137B	0.71	0.65	1.41	1.12	1.6	0.89	1.42	0.89	1.39	1.19	0.57	0.28	1.74	1.39	1.94	0.59	0.99	0.64	1.02	1.51	1.19	1.35	2.36	0.59	1.37	1.58	1.25	1.6	1.18	2.59	3.07	1.5	2.16	1.45	1.02	1.26	3.47	9.73	0.66	1.49	4.05	0.65	1.75	1.81	1.32	2.22	1.71	4.36	2.06
GPR150	4.22	3.44	4.2	0.9	3.49	2.47	2.41	4.08	0.96	4.59	0.53	0.59	4.13	1.62	3.68	10.31	3.59	1.01	2.59	5.92	3.58	3.08	1.09	3.87	0.38	6.58	1.2	0.95	4.32	3.45	1.1	3.05	2.63	6.8	3.16	1.71	1.48	0.19	3.09	4.4	3.01	1.69	0.46	1.79	3.53	3.95	8.85	0.84	2.22
GPR153	0.42	0.24	0.33	0.46	0.48	0.28	0.43	0.5	0.93	0.28	0.25	0.27	0.38	0.62	0.6	0.5	0.4	0.08	0.44	0.44	0.42	0.46	1.03	0.21	1.39	0.7	0.36	1.76	0.43	0.53	1.03	0.94	0.53	0.69	0.49	0.37	1.03	6.41	0.45	0.32	1.62	0.29	0.66	0.68	0.13	0.36	0.73	0.55	0.42
GPR174	0	0.06	0.02	0.03	0	0.02	0	0.09	0.29	0.06	0.02	0.12	0.08	0	0.04	0.02	0	0	0	0.03	0.08	0.15	0.19	0	0.08	0	0.03	0.24	0.09	0.06	0.1	0.05	0	0	0	0	0.66	0.72	0.05	0	0.16	0.07	0	0.03	0	0.14	0	0.1	0.06
GPR18	0.03	0.06	0.04	0.04	0.08	0	0.06	0.05	0.24	0	0.06	0.18	0.07	0.07	0	0.04	0	0.06	0.09	0.02	0.06	0.06	0.14	0.02	0.05	0.02	0.06	0.12	0.05	0.03	0.11	0.02	0.06	0.16	0	0.03	0.16	0.29	0.08	0.05	0.13	0.09	0.16	0.06	0.03	0.1	0.22	0.06	0.08
GPR183	0.38	0.54	0.38	0.19	1.85	0.3	0.28	0.65	0.55	0.53	0.06	1.54	0.8	0.53	0.6	0.24	0.3	0.46	0.06	1.28	0.58	0.52	2.51	0.38	1.28	3.46	0.51	0.72	0.59	1.34	3.3	1.51	0.55	0.96	0.92	0.23	1.29	5.16	0.46	0.38	2.89	0.41	0.89	0.71	0.2	0.71	1.06	0.42	0.96
GPR19	0	0.04	0.13	0.05	0.02	0.07	0.02	0.1	0.18	0.06	0.07	0	0.04	0.05	0.1	0.13	0	0.1	0.02	0.12	0.16	0.04	0.07	0.05	0.29	0.17	0.04	0.01	0.02	0.09	0.02	0.09	0.05	0.07	0.03	0.1	0.13	0.61	0.02	0.02	0.13	0.07	0.04	0.02	0.05	0.25	0	0.09	0.17
GPR20	0.06	0.12	0.04	0.13	0	0.12	0.13	0.1	0.03	0.22	0.06	0.02	0.11	0.16	0.11	0.03	0.14	0	0.04	0.07	0	0.14	0	0.08	0.11	0.08	0.05	0.21	0.12	0.1	0.02	0.04	0.15	0.09	0.02	0.1	0.16	0.36	0.04	0.03	0.13	0	0.04	0.08	0.06	0	0.13	0.05	0.18
GPR35	0.52	0.44	0.54	0.48	0.4	0.42	0.61	0.59	0.44	0.61	0.33	0.3	1.23	0.8	0.51	0.79	0.48	0.82	0.45	0.23	0.6	0.6	2.67	0.3	0.92	1.11	0.71	1.42	0.91	0.51	0.82	0.95	0.43	0.88	0.31	0.51	1	3.54	1.09	0.81	1.03	0.83	0.67	0.83	0.65	0.96	1.58	1.61	0.52
GPR37L1	0.02	0	0.01	0.02	0.04	0.02	0.03	0.03	0.04	0.03	0.01	0.05	0.04	0.03	0.01	0.02	0.02	0.01	0.02	0.04	0.01	0.01	0.02	0.02	0.02	0.03	0.01	0.03	0	0.03	0.06	0.03	0.02	0.02	0.02	0	0.08	0.12	0.02	0.02	0.12	0.04	0.01	0.08	0	0.03	0.04	0.01	0.01
GPR55	0	0	0.01	0.04	0.09	0	0	0.01	0	0.01	0	0	0.01	0.06	0.06	0	0	0	0	0.01	0.09	0.01	0.03	0.01	0.03	0	0	0.05	0	0.03	0.02	0.03	0.02	0.04	0.01	0.01	0.09	0.02	0.01	0.09	0.05	0.05	0.08	0.01	0.04	0.01	0	0	0.02
GPR68	0.23	0.11	0.19	0.12	0.44	0.11	0.36	0.25	0.74	0.33	0.19	0.01	0.24	0.16	0.67	0.17	0.2	0.12	0.11	0.2	0.19	0.55	0.33	0.11	0.32	0.17	0.14	0.61	0.15	0.21	0.81	0.21	0.3	0.34	0.24	0.26	0.84	1.86	0.21	0.1	0.52	0.2	0.29	0.25	0.13	0.23	0.31	0.41	0.3
GPR78	0	0.01	0.01	0	0.1	0	0	0.01	0	0.09	0.03	0.01	0	0	0.02	0.01	0	0	0.05	0.02	0	0.09	0.04	0.02	0.07	0.02	0	0.03	0	0.01	0.04	0	0	0.11	0.1	0.02	0.04	0.08	0.03	0	0	0	0	0.01	0.02	0.02	0.14	0.02	0.05
GPR85	0.02	0.02	0.01	0.01	0.02	0.01	0.03	0.01	0.1	0.12	0.01	0.09	0.1	0.05	0.04	0.06	0.03	0.09	0.07	0.07	0.01	0.15	0.11	0.02	0.06	0.35	0.02	0.15	0.08	0.06	0.14	0.22	0.09	0.14	0.06	0	0.18	0.85	0.01	0.01	0.16	0.02	0.07	0.19	0.01	0.08	0.1	0.05	0.05
GPR87	0	0	0	0.06	0.13	0.03	0.02	0	0.07	0.03	0.01	0.03	0	0.04	0.04	0	0	0	0.03	0.03	0.03	0	0	0	0	0	0.06	0	0.03	0.03	0.02	0	0.03	0.02	0.02	0.06	0	0.06	0.02	0.1	0	0	0	0.05	0	0.06	0	0.04	0.03
GPRC5A	1.31	0.82	1.02	1.6	2.48	0.81	0.7	0.77	0.78	0.86	0.48	0.56	2.04	0.7	1.54	1.5	0.68	0.37	0.38	1.06	0.51	0.32	7.85	0.4	6.17	1.78	0.67	0.36	0.94	1.13	5.17	0.99	1.63	0.71	1.11	0.39	2.37	4.01	0.92	1.44	1.6	0.95	0.8	2.31	1.63	2.87	4.88	2.08	1.02
GPRIN1	0.09	0.1	0.09	0.19	0.21	0.15	0.16	0.41	0.35	0.09	0.11	0.07	0.15	0.21	0.17	0.19	0.11	0.03	0.05	0.14	0.31	0.17	0.13	0.12	0.11	0.09	0.39	0.34	0.16	0.16	0.32	0.23	0.17	0.16	0.15	0.41	0.19	0.61	0.1	0.11	0.19	0.13	0.16	0.24	0.18	0.31	0.13	0.36	0.27
GPSM3	1.3	1.05	1.66	1.51	3.49	0.98	1.63	2.17	3.99	2.33	0.82	0.87	2.44	1.61	3.76	1.22	1.18	1.03	0.85	1.55	1.89	2.45	5.5	1.2	2.47	3.4	1.36	3.27	2.11	3.49	7.71	3.22	2.63	1.75	1.71	1.3	6.23	14.06	1.68	1.51	8.74	0.48	3.58	4.94	1.53	2.27	5.06	3.28	3.04
GPT2	63.49	40.61	30.03	26.64	43.67	24.46	26.17	24.45	75.3	156.09	37.58	36.18	141.04	20.6	46.34	177.24	52.19	66.39	49.39	120.84	62.38	77.08	50.27	25.83	28.88	92.13	41.93	29.44	30.58	41.72	31.46	62.75	33.37	93.85	55.49	30.59	33.51	3.74	89.84	25.38	47	37.77	24.61	48.35	95.65	180.81	437.18	28.73	28.92
GPX2	4.05	3.28	2.73	1.94	6.5	3.04	7.51	2.97	35.99	1.66	1.08	0.52	4.27	22.79	11.8	3.24	3.13	0.27	4.65	4.79	5.16	5.79	58.94	1.7	12.64	6.07	28.4	8.78	12.33	3.89	36.09	26.94	3.56	6.01	4.3	14.58	15.27	25.15	13.36	1.15	12.52	0.95	12.8	10.61	4.16	13.04	4.59	68.07	6.5
GPX8	1.27	2	3.2	1.09	1.94	1.31	1.42	1.28	2.98	1.96	1.26	2.99	1.95	3.55	2.31	1.09	2.2	1.2	1.1	2.6	1.48	1.69	1.57	1.01	4.76	2.19	1.65	2.69	1.98	3.37	3.35	2.61	3.68	3.57	1.56	1.85	5.56	9.83	1.39	3.42	3.72	1.97	6.79	2.85	0.92	2.66	1.76	11.93	3.07
GRAMD1B	0.28	0.33	0.25	0.27	0.51	0.16	0.25	0.42	1.16	0.37	0.28	0.48	0.42	0.2	0.68	0.23	0.24	0.2	0.1	0.33	0.7	0.47	0.71	0.34	0.34	0.34	0.34	1.17	0.43	0.63	0.53	0.44	0.61	0.65	0.27	0.6	1.42	4.76	0.7	0.42	1.18	0.14	0.4	0.55	0.16	0.45	0.64	0.85	0.47
GRAMD2A	0.03	0.08	0.09	0.2	0.15	0.06	0.09	0.17	0.37	0.23	0.06	0.13	0.17	0.31	0.33	0.1	0.04	0.27	0.29	0.2	0.23	0.19	0.07	0.03	0.23	0.11	0.11	0.05	0.14	0.01	0.16	0.14	0.19	0.23	0.05	0.26	0.15	0.6	0.21	0.15	0.11	0.06	0.21	0.21	0.2	0.34	0.84	0.65	0.14
GRAP	0.68	0.25	0.4	0.31	0.29	0.2	0.23	0.36	0.61	0.25	0.13	0.21	0.38	0.39	0.29	0.46	0.35	0.17	0.36	0.37	0.24	0.53	1.35	0.25	0.9	0.4	0.28	0.75	0.44	0.62	0.41	0.21	0.44	0.72	0.36	0.49	1.17	3	0.33	0.33	0.77	0.23	0.51	0.52	0.23	0.51	1.71	1.04	0.44
GRB10	66.54	44.85	64.17	93.73	37.96	54.48	41.99	36.44	105.92	77.86	25	29.91	38.93	79.12	40.8	67.35	38.85	27.08	38.89	30.09	52.65	59.77	47.56	43.76	36.83	52.86	37.15	45.17	51.32	53.19	65.38	102.26	34.37	57.25	34.42	46.5	47.59	47.56	43.94	38.37	41.12	30.74	23.72	54.45	52.67	64.54	93.87	60.71	66.68
GRB14	6.11	15.61	17.22	13.38	13.28	9.84	15.84	13.1	26.3	12.1	16.66	24.43	16.59	5.41	15.26	16.32	9.57	27.45	12.46	13.31	22.75	11.47	7.67	10.45	9.89	16.72	11.78	12.44	12.13	19.02	5.13	8.39	17.28	17.79	9.45	16.96	16.86	50.05	18.51	19.42	20.96	24.16	21.92	11.34	25.8	9.06	25.84	29.36	12.09
GREB1L	0.05	0.01	0.06	0	0.02	0.08	0.15	0.15	0.09	0.09	0.04	0.07	0.11	0.1	0.01	0.06	0.02	0	0	0.1	0.21	0.05	0.08	0.02	0.01	0.1	0.01	0.03	0.06	0.22	0.07	0.15	0.12	0.08	0.06	0.02	0.06	0.11	0.02	0.08	0.11	0	0.15	0.01	0.09	0.02	0.05	0.04	0.09
GREM1	0.46	0.08	0.9	0.17	1.51	0.65	0.35	0.06	1.28	0.01	0.27	0.39	1.36	1.08	0.12	0.57	1.57	0.21	0.08	1.04	0.09	0.48	4.32	0.33	1.74	0.98	1.16	1.54	0.58	1.16	7.94	0.69	0.94	0.74	0.2	0.39	0.62	47.47	0.23	0.21	1.41	1.38	0.4	1.48	1.29	3.72	1.89	0.68	0.22
GREM2	0.05	0.03	0.01	0.03	0.05	0.01	0.05	0.06	0.13	0	0.02	0.02	0.1	0.18	0.04	0.08	0.05	0.02	0.01	0.02	0	0.03	0.04	0.04	0.11	0.03	0.01	0.24	0.02	0.07	0.3	0.04	0.01	0.06	0.07	0.02	0.05	2.86	0.01	0.01	0.03	0.05	0.13	0.01	0.04	0.02	0	0.12	0.05
GRIK4	0	0	0.01	0	0	0.01	0	0	0	0.01	0.01	0.01	0	0	0	0.02	0.01	0	0	0	0	0.01	0	0	0	0.01	0.01	0	0.01	0.02	0	0	0	0.01	0	0	0.02	0.1	0.02	0	0.02	0.02	0	0.01	0	0.01	0	0.01	0.01
GRIN2C	0.48	0.28	0.37	0.09	0.25	0.3	0.56	0.19	0.21	0.24	0.1	0.11	0.32	0.12	0.37	0.31	0.42	0.17	0.42	0.52	0.15	0.18	0.04	0.46	0.09	0.74	0.3	0.14	0.72	0.55	0.13	0.41	0.3	0.58	0.44	0.3	0.49	0.35	0.39	0.82	0.31	0.27	0.14	0.31	0.3	0.22	0.7	0.2	0.12
GRIN2D	0.08	0.03	0.05	0.03	0.07	0.01	0.05	0.17	0.05	0.09	0.01	0.01	0.05	0.08	0.1	0.07	0.01	0.02	0.03	0.04	0.02	0.1	0.07	0.08	0.23	0.09	0.06	0.05	0.05	0.05	0.15	0.09	0.12	0.12	0.07	0.05	0.12	0.23	0.04	0.01	0.19	0.03	0.05	0.07	0.02	0.06	0.06	0.06	0.11
GRN	28.99	25.27	31.79	20.61	51.75	24.29	35.02	29.38	37.7	34.05	24.86	14.9	31.44	31.52	57.03	33.6	31.4	21.34	27.99	30.05	34.74	34.19	24.89	24.45	33.08	44.84	23.31	38.81	30.58	36.42	73.29	37.23	40.25	38.54	39.72	39.6	75.4	78.65	29.03	29.52	60.94	17.53	45.82	59.06	35.92	41.35	39.06	86.38	55.33
GRP	0.9	0.78	1.94	0.55	0.14	0.16	0	0.24	0.09	0.13	0	0	1.39	0.12	0.16	0	1.27	2.7	0	0	0.87	0.9	0.23	0.08	0.25	0.24	0.24	1.33	1.31	1.57	0	0.07	0.68	0.15	5.74	0	0	2.99	0.88	1	0	0.65	0.22	0.13	0.12	0.08	0.22	0.06	0
GRPR	2.85	2.88	2.05	0.44	4.84	2.73	2.72	3.54	4.37	2.74	4.23	2.72	2.5	0.34	2.96	1.33	2.87	1.67	2.14	7.36	3.32	2.75	0.56	2.21	2.23	3.86	1.39	5.27	3.49	4.44	0.86	1.43	4.07	1.84	2.03	3.62	2.15	0.18	2.68	2.88	6.65	3.87	1.22	5.55	2.62	2.39	2.51	0.59	3.62
GSDMA	0.08	0	0.01	0.04	0.03	0	0.07	0	0	0.02	0.01	0	0.03	0.02	0.12	0	0.04	0	0.01	0	0.01	0.11	0.01	0	0.01	0.03	0	0.03	0.03	0.03	0.11	0.01	0.08	0.09	0.03	0.02	0.29	0.01	0	0.02	0.32	0.02	0.12	0.15	0	0.05	0	0.04	0.05
GSDMC	0.03	0	0	0.01	0.02	0.03	0.01	0.01	0.04	0.1	0.03	0.05	0.02	0	0.02	0	0.04	0.04	0.03	0.06	0.03	0.05	0.03	0	0.03	0.04	0.1	0.07	0	0.04	0.28	0.06	0	0.05	0.02	0	0.13	0.02	0.03	0	0.02	0.04	0.03	0.03	0.04	0.09	0	0.29	0.07
GSG1	1.52	1.79	5.38	5.17	0.53	2.11	2.77	4.73	1.38	2.68	0.93	0.83	2.26	0.51	1.63	2.61	0.81	0.43	0.12	2.12	3.56	1.88	0.17	3.22	0.37	4.71	0	0.48	0.33	2.88	0.27	0.33	1.3	1.84	0.69	4.1	0.15	0.89	1.15	2.54	4.62	0.82	0.39	0.43	2.99	1.13	0.42	0.26	2.32
GSTA2	44.12	80.17	90.19	35.45	59.39	67.43	143.62	41.59	27.68	68.03	160.08	38.18	118.55	68.18	86.93	20.1	122.41	21.94	27.66	120.26	109.29	39.97	34.47	51.23	56.52	97.22	72.8	76.17	78.21	135.62	21.84	59.65	321.35	69.63	68.38	95.46	52.17	2.34	148	143.26	238.19	63.84	128.95	121.95	124.26	70.96	61.47	312.28	78.08
GSTM2	31.53	46.09	63.65	36.96	48.71	47.36	77.65	47.72	72.1	43.05	45.55	44.19	54.4	15.3	57.79	54.58	41.14	79.25	37.15	58.1	43.59	49.65	29.07	36.55	27.67	48.64	20.52	84.45	57.52	77.47	20.77	25.06	59.2	49.85	55.8	52.42	58.71	217.68	67.39	115.18	73.23	70.13	26.6	45.29	70.75	52.62	133.36	69.89	44.99
GTF2IP23	0.22	0.19	0.42	0.18	0	0	0	0.17	0	0.19	0.32	0	0.75	0	0.22	0.68	0.44	0.44	0.16	0.38	0	0.66	0	0	0.63	0	0	0.14	0.2	0	0	0.17	0.53	0.42	0.49	0.8	0	0.2	0	0.22	0.37	0	0	0	0.49	0.2	0.22	0	0
GTSE1	0.08	0.09	0.11	0.03	0.18	0.04	0.19	0.06	0.08	0.03	0.05	0.06	0.18	0.09	0.28	0.18	0.08	0.21	0.12	0.19	0.18	0.05	0.06	0.04	0.75	0.31	0.02	0.12	0.23	0.07	0.4	0.29	0.11	0.36	0.04	0.12	0.43	0.18	0.05	0.06	0.2	0.1	0.14	0.2	0.09	0.05	0.17	0.07	0.26
GUCA1A	0	0.02	0	0	0	0	0	0.05	0	0	0	0	0	0	0	0	0	0.03	0	0.07	0	0	0	0	0	0	0.02	0	0	0	0	0	0	0	0	0	0	0	0	0	0	0	0	0	0	0	0.03	0	0
GUCY1B2	0.02	0.01	0.01	0.01	0	0	0.01	0.01	0.05	0	0.01	0.22	0.02	0.02	0.03	0.01	0	0	0	0	0	0.07	0	0	0	0.04	0	0.02	0	0.02	0.01	0.08	0.01	0	0.01	0	0.03	1.44	0	0	0.09	0	0	0	0	0.1	0.01	0.01	0.04
GUCY2C	0.06	0.02	0.03	0.02	0.04	0.09	0.02	0.07	0.06	0.05	0.06	0.03	0.11	0.03	0.07	0.02	0.03	0.02	0.06	0.03	0.01	0.01	0.04	0.04	0.04	0.04	0.01	0.04	0.05	0.08	0.04	0.06	0.07	0.09	0.01	0.03	0	0.02	0.04	0.06	0.05	0	0.02	0.04	0.01	0.02	0.04	0.04	0.01
GUSBP11	11.98	11.12	15.19	12.9	8.23	13.33	17.39	9.45	24.84	13.62	10	7.45	9.63	12.42	6.45	13.48	9.4	10.58	11.09	7.74	12.21	13.4	14.32	8.53	12.82	21.54	20.76	9.53	19.84	12.89	10.48	13.59	15.07	13.55	13.93	10.2	21.41	33.16	13.7	17.15	15.12	8.12	12.74	14.15	22.05	11.29	28.65	28.88	10.43
GVQW3	2.31	1.79	1.83	1.62	1.78	2.27	3.79	2.47	4.64	2.78	3.6	4.17	1.71	2.97	2.96	1.13	2.53	1.34	1.47	2.02	3.25	3.06	2.74	1.76	3.26	1.82	1.28	3.1	2.57	2.4	1.21	2.66	3.07	3.53	1.49	3.12	3.18	2.18	1.79	2.43	3.33	1.92	4.71	2.98	2.16	1.42	3.51	2.58	2.29
GYS2	0.07	0.16	0.32	0.2	0.13	0.1	0.17	0.09	0.75	0.5	0.07	0.12	0.09	0.27	0.17	0.21	0.52	0.04	0.04	0.15	0.52	0.35	0.38	0.12	0.15	0.12	0.23	0.3	0.21	0.45	0.13	0.16	0.17	0.16	0.08	0.11	0.42	0	0.17	0.09	0.24	0.22	0.23	0.08	0.39	0.37	0.57	0.22	1.09
GZMA	0.16	0.09	0.17	0.24	0.27	0.11	0.11	0.44	1.59	0.32	0.23	0.24	0.34	0.56	0.48	0.22	0.48	0.31	0.12	0.35	0.4	0.32	1.05	0.18	0.12	0.34	0.28	0.65	0.53	0.43	0.63	0.86	0.43	0.25	0.4	0.23	2.13	0.86	0.34	0.19	1.63	0.11	0.41	0.19	0.05	0.39	0.35	0.25	0.51
GZMB	0.23	0.09	0	0.15	0.26	0.2	0	0.18	1.44	0.2	0.1	0.55	0.05	0.06	0.1	0.2	0	0.33	0.08	0.22	0.14	0.34	0.52	0.15	0.05	0.3	0.06	0.59	0.1	0.26	0.72	0.64	0.11	0.1	0.21	0.11	1.03	4.36	0.09	0	0.34	0.22	0.24	0	0.07	0.1	0.43	0.54	0.23
GZMH	0	0	0.1	0	0.13	0.04	0.03	0.09	0.72	0.09	0.25	0.51	0	0.06	0.08	0.07	0.11	0.32	0.16	0	0.09	0.13	0.14	0.11	0.08	0.18	0	0.19	0.29	0.05	0.61	0.32	0.04	0	0	0.09	1.35	1.42	0.11	0.1	0.46	0.11	0.72	0	0.05	0	0.49	0.25	0.05
GZMK	0.15	0.17	0	0.06	0.27	0.2	0.04	0.17	0.24	0.27	0.14	0.5	0.24	0.16	0.11	0.07	0.16	0.33	0.04	0.26	0.26	0.05	0.34	0	0.09	0.45	0.12	0.31	0.61	0.2	0.23	0.24	0.06	0.28	0.02	0.12	0.38	0.77	0.36	0.05	0.91	0.03	0.15	0.18	0	0.19	0.13	0	0.23
GZMM	0.1	0.17	0.16	0	0.17	0.14	0.03	0.17	0.33	0.17	0.07	0.04	0.16	0.12	0.2	0.06	0.1	0.1	0.15	0.16	0.11	0.09	0.27	0.07	0.22	0.15	0.09	0.43	0.08	0.18	0.15	0.08	0.11	0.08	0.24	0.09	0.67	1.3	0.11	0.05	0.44	0	0.5	0.11	0	0.41	0.23	0.24	0.24
H1-3	0	0	0	0	0	0	0	0	0	0.13	0	0.07	0.19	0	0	0	0	0	0	0	0	0	0.11	0	0	0	0	0	0	0	0	0.06	0	0	0	0	0	1.1	0	0	0.14	0.25	0	0	0	0	0	0	0
H2AC11	0.04	0.02	0.01	0.01	0.09	0.01	0.01	0.03	0.02	0.02	0.04	0.09	0.06	0.08	0.02	0.08	0	0.02	0.07	0.1	0.08	0.05	0.16	0.05	0.46	0	0.11	0.05	0.08	0.05	0.08	0.03	0.04	0.03	0.01	0.02	0.12	0.11	0	0.02	0.05	0.06	0	0.03	0	0.04	0.02	0.02	0.03
H2AC13	0	0	0	0	0	0	0	0	0	0	0	0.11	0	0	0	0	0	0	0	0.1	0	0	0	0	0.17	0	0	0	0	0	0.18	0	0	0	0	0	0	0.86	0	0	0	0	0	0	0	0	0	0	0
H2AC7	0	0	0	0.29	0.15	0	0	0	0.7	0	0.09	0.53	0	0	0	0	0	0	0	0	0.28	0	0.75	0	1.54	0	0	0	0	0.19	0.14	0	0	0	0	0	0	1.54	0	0	0.15	0	0.44	0.14	0.19	0	0	0.19	0.22
H2BC11	0.05	0.04	0.03	0.39	0.04	0.12	0	0	0.16	0.17	0.09	0.39	0.45	0	0.19	0.13	0.17	0.19	1.43	0.14	0.26	0.16	0.87	0.11	1.8	0	1.44	0.2	0.31	0	0.6	0.41	0.32	0.67	0.12	0	0.43	2.7	0	0	0	0.17	0.18	0.13	0.55	0	0.05	0.35	0.2
H2BC4	0.81	0.41	0.3	1.46	0.72	0.5	0.16	0.08	0.52	0.75	0.32	3.19	0.19	1.91	0.71	1.24	0.32	0.15	2.85	0.2	0.97	0.79	5.7	0.49	5.86	0.78	0.77	0.57	0.08	0.37	0.83	0.98	0.15	0.9	0.33	0.07	0.36	4.14	0.29	0.15	0.83	1.93	1.49	0.23	0.33	0.41	0.63	1.7	0.32
H2BU1	0.02	0	0.01	0.08	0.01	0	0.02	0.01	0.13	0.01	0.03	0.12	0.03	0.04	0.02	0.03	0	0.1	0.03	0.01	0.09	0.04	0.15	0	0.25	0	0.04	0.03	0	0.01	0.09	0.04	0.06	0.01	0.01	0.03	0.02	1.92	0.07	0.02	0.03	0.16	0.08	0.02	0.03	0.01	0.1	0.18	0.03
H3C9P	0	0	0	0	0	0	0	0	0	0	0	0	0	0	0	0	0	0	0	0	0	0	0	0	0	0	0	0	0	0	0	0	0	0	0	0	0	0	0	0	0	0	0	0	0	0	0	0	0
H4C11	0	0	0.99	0.4	0.48	0	0.94	0	0.19	0.17	0.37	0	0.35	1.38	0	0.35	0.5	0	0.29	0.17	0	0.76	1.02	0	0.43	0	0.93	0.12	0.44	0	0.61	0	1.39	0	1.14	0.18	0	3.27	0.75	0	0.84	2.04	0.64	0.15	0	0	0.39	3.76	0
H4C8	0.36	0.45	0.33	0.14	0.14	0	0.12	0.7	0.17	0.3	0.34	0.69	0.29	0.48	0.69	0.11	0.18	0	1.03	0.15	0.54	0.17	1.22	0.23	8.72	0.11	0.66	0.32	0.46	0.38	1.48	0.55	0.28	0.48	0.25	0.16	0.2	1.66	0.53	0	1.05	0.2	0.85	0.27	0	0	0.17	0.18	0
HAMP	4.23	14.39	3.39	835.85	55.44	1.56	0.29	0.83	2.16	9.96	0.22	0.19	8.68	7.34	2.76	10.58	7.08	0	0.33	2.36	27.88	5.33	41.03	0.15	1.68	26.47	519.76	0.43	3.61	2.54	85.81	53.91	1.22	3.42	3	3.88	3.7	0.92	8.12	2.68	3.01	4.2	1.21	88.9	31.04	167.86	38.13	39.21	3.97
HAPLN1	0	0	0	0	0.01	0	0	0	0	0	0	0	0.16	0.01	0.01	0	0.01	0	0	0	0	0	0	0	0	0	0	0	0	0	0.02	0	0	0	0	0	0.01	0.02	0	0	0	0	0	0	0	0	0	0	0.01
HAPLN3	0.39	0.29	0.2	2.87	1.26	0.4	0.34	0.16	3.18	0.54	0.12	0.4	1.1	0.52	0.63	0.72	0.69	0.54	0.29	0.46	0.68	0.65	3.01	0.39	1.43	0.52	0.89	0.71	0.58	1.09	2.26	0.97	0.94	0.56	0.54	0.28	2.8	13.87	0.36	0.61	3.07	0.18	0.77	1.61	0.22	1.34	1.64	3.74	0.6
HAS1	0.02	0	0.15	0.05	0.1	0.04	0.04	0.07	0.16	0	0	0.02	0.19	0.07	0.14	0.04	0.07	0	0	0.13	0.02	0	0.18	0	0.02	0.82	0.02	0.04	0	0.09	0.19	0.11	0.33	0	0.28	0.02	0.04	0.81	0.19	0.04	0.04	0	0.03	0.2	0.02	0.19	0.07	0	0.06
HAS2	0.04	0.04	0.08	0.03	0.11	0.01	0.02	0.03	0.35	0.04	0.03	0.04	0.1	0.28	0.09	0.03	0.01	0	0.03	0.04	0.02	0.03	0.17	0.01	0.19	0.08	0.01	0.1	0.01	0.09	0.56	0.17	0.12	0.05	0.15	0.03	0.2	0.47	0.02	0	0.28	0.03	0.09	0.23	0.02	0.06	0.05	0.08	0.07
HAS3	0.17	0.31	0.16	0.31	0.55	0.33	0.4	0.36	0.73	0.96	0.79	0.26	0.38	0.58	0.53	0.29	0.29	0.76	0.46	0.36	0.26	0.37	0.74	0.31	0.49	0.5	0.53	0.41	0.44	0.37	1.5	0.56	0.53	0.52	0.22	0.72	1.16	0.7	0.25	0.4	1.08	0.57	1.18	0.5	0.49	0.26	0.52	0.93	0.36
HAVCR1	0	0	0.02	0	0	0	0.04	0	0	0	0.01	0	0	0.07	0.03	0.04	0	0	0.05	0.02	0	0	0.04	0	0	0.1	0.06	0	0	0.03	0	0.05	0.02	0	0.02	0	0	0.1	0.11	0	0.11	0	0	0	0	0.3	0.06	0	0
HAVCR2	0.44	0.24	0.49	0.27	1.25	0.6	0.5	0.61	0.63	0.5	0.36	0.35	0.79	0.92	1.18	0.68	0.32	0.11	0.25	0.69	0.42	0.79	1.03	0.47	0.87	1.28	0.39	0.55	0.59	0.81	2	0.97	0.62	0.76	0.64	0.32	1.94	1.12	0.43	0.67	3.12	0.2	1.32	1.27	0.52	0.78	0.8	0.64	1.19
HBEGF	0.67	1.68	1.02	0.87	6.41	1.23	0.72	0.93	2.67	0.8	0.45	4.27	1.21	0.65	1.16	0.63	0.67	1.49	0.58	1.45	1.09	0.82	3.6	0.71	1.77	4.06	1.16	1.08	0.89	1.49	3.87	0.96	1.57	0.93	1.53	0.85	1.56	31.26	1.5	0.58	2.81	3.21	0.88	4.25	0.68	1.49	12.99	1.88	1.27
HCAR1	0.03	0.01	0.01	0	0.01	0.01	0.01	0.01	0.01	0.02	0	0	0.01	0.05	0.01	0.01	0.04	0	0	0.03	0.04	0	0.02	0	0.03	0.01	0	0.03	0	0	0	0.02	0.02	0.01	0.01	0	0.03	0.03	0.02	0.01	0.11	0	0.01	0.01	0.04	0.01	0	0.02	0.02
HCAR2	0.02	0	0.03	0.05	0	0	0	0.02	0.08	0	0.02	0.02	0.03	0.02	0.04	0.06	0.02	0.02	0.05	0.02	0.03	0	0.15	0.01	0.03	0.01	0.03	0	0.05	0.12	0.24	0.03	0.06	0.05	0.01	0.02	0.04	2.1	0.06	0.04	0.09	0.14	0.03	0.09	0.02	0.11	0.23	0	0
HCAR3	0	0.03	0	0	0.08	0.03	0	0	0.08	0	0	0	0	0	0.02	0.03	0	0.05	0	0.06	0	0	0.16	0	0	0.02	0	0.03	0	0	0.28	0	0	0	0	0	0.09	1.41	0.01	0.03	0	0	0.01	0.03	0	0	0.21	0	0
HCN1	0.04	0.67	0.56	0.26	0.82	0.13	0.29	0.53	0.14	0.29	0.3	0.32	0.25	0.22	0.05	0.29	0.43	0.52	0.02	0.73	0.44	0.45	0.02	0.02	0.02	0.18	0.18	0.64	0.49	0.11	0.56	0.06	0.08	0.38	0.13	0.12	0.1	0.01	0.18	0.71	0.44	0.14	0.59	0.57	0.59	0.24	0.46	0.03	0.2
HCN2	0.12	0.07	0.06	0.05	0.05	0.02	0.09	0.15	0.15	0.05	0.03	0.12	0.19	0.06	0.04	0.09	0.08	0.08	0.08	0.04	0.19	0.16	0.04	0.07	0.15	0.05	0.06	0.19	0.07	0.09	0.15	0.11	0.07	0.04	0.1	0.19	0.14	0.39	0.07	0.13	0.2	0.08	0.09	0.05	0.06	0.17	0.12	0.26	0.13
HCP5	0.94	0.72	1.16	1.29	3.59	0.9	1.27	0.53	4.18	1.41	0.67	1.31	1.02	1.6	2.58	0.6	0.81	0.7	0.33	1.56	1.56	2.21	2.11	0.58	1.22	1.41	1.24	1.71	1.5	1.68	4.2	1.93	1.59	1.09	1.19	1.4	5.74	6.3	1.12	0.89	4.31	0.58	2.35	2.27	0.99	1.48	2.54	8.02	1.68
HCST	1.83	1.33	1.05	0.94	1.63	1.7	1.31	1.25	2.42	1.81	0.71	0.86	2.87	1.14	3.95	1.33	1.01	0.56	0.63	2.08	1.7	1.56	3.76	1.31	1.31	3.72	0.39	2.25	1.95	2.41	9.19	3.86	1.8	1.68	1.24	1.59	7.7	7.22	0.76	1.8	6.43	0.34	3.57	1.98	1.02	1.57	2.93	2.33	1.7
HDAC9	0.35	0.29	0.26	0.21	0.37	0.32	0.34	0.7	0.45	0.29	0.13	0.27	0.82	0.39	0.69	0.16	0.31	0.15	0.2	0.54	0.41	0.51	0.48	0.26	0.52	0.34	0.23	1.05	0.08	0.92	1.43	0.5	0.57	0.24	0.3	0.43	0.77	3.26	0.32	0.63	1.34	0.18	0.7	1.07	0.12	0.59	0.36	0.77	0.98
HECW1	0	0.01	0.01	0.01	0.01	0	0.01	0.01	0.01	0	0	0.02	0.03	0.01	0	0	0.03	0	0	0.3	0.01	0.01	0.01	0.02	0.09	0	0.01	0	0.01	0.02	0	0.01	0.01	0.06	0.01	0	0.18	0.14	0	0.01	0.14	0.01	0.01	0	0	0	0	0.01	0.03
HENMT1	0.26	0.56	0.44	0.4	0.73	0.22	0.37	0.5	0.9	0.62	0.38	0.11	0.74	0.79	0.92	0.37	0.3	0.11	0.08	0.76	0.58	0.78	0.52	0.22	0.64	0.51	0.36	0.65	0.33	0.56	0.9	0.5	0.31	0.52	0.39	0.82	1.15	1.85	0.35	0.45	1.6	0.13	0.48	0.72	0.35	0.68	0.55	0.82	0.81
HEPH	0.51	0.64	0.46	0.33	0.47	0.22	0.44	0.89	0.8	0.21	0.22	0.3	0.78	0.43	0.58	0.28	0.51	0.19	0.16	0.74	0.62	0.69	0.56	0.33	1.06	0.85	0.33	1.47	0.42	1.57	1	0.75	0.89	0.79	0.61	0.42	0.88	7.34	0.47	0.25	1.36	0.33	0.76	0.54	0.38	0.71	0.36	0.48	1.03
HERC2P10	0.41	0.2	0.33	0.1	0.51	0.22	0.35	0.19	0.27	0.17	0.33	0.18	0.17	0.16	0.26	0.16	0.18	0.2	0.06	0.36	0.19	0.21	0.03	0.3	0.15	0.23	0.09	0.21	0.07	0.37	0.13	0.14	0.25	0.15	0.37	0.23	0.2	0.03	0.39	0.74	0.55	0.22	0.21	0.14	0.28	0.04	0.2	0.25	0.16
HES2	0.03	0	0	0.02	0.06	0.01	0.01	0.01	0.03	0.02	0	0.02	0.01	0.18	0.01	0	0.01	0.02	0	0.02	0	0.01	0.05	0.01	0.01	0	0.01	0.01	0.01	0.01	0.03	0.07	0	0.02	0	0.01	0.05	0.04	0	0.03	0	0	0.01	0.04	0.01	0.01	0.11	0.01	0.04
HFM1	0.04	0.54	0.41	0.22	0.97	0.19	0.47	0.32	0.39	0.72	0.18	0.24	0.78	0.98	0.46	0.14	0.38	0.43	0.23	0.49	0.38	0.69	0.16	0.19	0.31	0.65	0.75	0.35	0.87	0.36	0.25	0.65	0.62	0.55	0.26	0.82	0.19	0.73	0.64	0.31	0.35	0.11	0.23	0.35	0.32	1.14	1.73	0.33	1.36
HHIPL1	0.06	0.05	0.07	0.1	0.1	0.06	0.03	0.08	0.2	0.1	0.05	0.05	0.11	0.1	0.1	0.06	0.06	0.02	0.06	0.04	0.06	0.05	0.18	0.06	0.12	0.11	0.03	0.11	0.03	0.12	0.24	0.18	0.08	0.15	0.05	0.06	0.13	0.33	0.05	0.03	0.26	0.05	0.17	0.15	0.06	0.06	0.13	0.09	0.06
HHLA2	0.53	0.46	0.76	0.09	0.22	0.54	0.59	0.36	0.22	0.34	0.39	0.4	0.24	0.14	0.47	0.11	0.29	0.43	0.36	0.16	0.94	0.22	8.44	0.19	0.32	0.51	0.4	1.22	0.41	1.31	0.5	0.13	0.31	0.18	0.41	0.42	1.11	0.17	0.45	1.01	0.74	0.63	6.28	0.33	0.46	0.15	0.44	1.55	0.45
HIF3A	4.16	4.35	4.38	3.76	2.79	4.01	4.53	5.98	1.07	6.05	1.64	0.7	4.46	2.89	3.98	4.56	4.94	1.05	1.18	6.19	6.58	5.15	0.56	3.43	2.5	6.5	3.31	1.93	5.51	10.59	1.88	4.91	9.03	13.79	5.18	5.52	4.08	15.9	4.48	4.89	16.32	0.53	0.76	4.8	3.82	4.7	7.28	2.55	5.39
HJURP	0	0.05	0.04	0.04	0.33	0.02	0.24	0.04	0.09	0.21	0.07	0.05	0.12	0.13	0.35	0.04	0.02	0	0.12	0.06	0.05	0.08	0.04	0.15	0.59	0.1	0.11	0.13	0.06	0.18	0.31	0.17	0.09	0.15	0.05	0.15	0.51	0.17	0.02	0.11	0.46	0.02	0.22	0.28	0.02	0.07	0	0.17	0.15
HK2	0.9	0.51	0.21	0.91	1.8	0.79	0.6	0.21	0.82	0.57	0.87	0.76	1.71	1.13	0.99	0.49	0.51	0.49	0.21	1.11	0.59	0.56	1.33	0.33	0.51	0.35	1.99	0.49	0.95	1.54	2.54	0.85	0.73	0.62	1.26	0.69	1.62	2.46	0.32	1.43	1.99	0.39	2.97	1.26	0.55	1.15	1.24	1.8	0.85
HK2P1	0	0	0	0	0.01	0	0	0	0	0	0	0	0.01	0	0	0	0	0	0	0	0	0.01	0	0	0	0	0	0	0	0	0	0.01	0	0	0	0	0	0	0	0.01	0	0	0	0	0	0	0	0.01	0
HLA-A	48.52	37.44	45.81	55.07	69.12	22.41	50.93	27.39	131.01	66.31	17.21	44.31	42.39	60.66	98.31	54.67	58.69	25.9	28.96	73.62	63.85	74.51	95.1	42.2	61.7	54.19	54.34	100.45	49.98	81.08	261.99	93.6	83.15	54.41	57.66	64.71	161.77	414.72	40.42	65.18	174.74	38.74	55.75	109.22	39.34	85.85	90.76	179.95	93.96
HLA-B	84.13	48.27	110.62	113.29	159.02	53.71	74.87	72.46	279.61	62.94	43.29	110.94	108.01	123.13	146.79	63.65	72.64	73.15	28.96	70.36	132.21	153.31	175.05	52.97	99.66	114.3	91.43	117.07	116.02	100.23	315.63	155.13	125.02	95.84	85.1	111.64	342.46	869.35	76.66	79.96	255.66	79.8	216.95	154.6	80.98	83.73	157.69	331.44	144
HLA-DMB	3.39	2.1	3.17	0.97	7.38	1.2	2.74	2.81	9.25	2.3	1.82	2.17	4.4	1.66	7.92	1.62	1.75	1.19	1.34	5.4	3.59	4.15	3.91	2.05	2.94	4.93	2.71	4.98	2.79	5.66	8.31	4.2	3.06	4.51	5.2	2.94	10.19	11.44	2.38	4.51	14.21	1.33	10	4.6	1.43	3.45	4.38	10.63	5.46
HLA-DOA	0.51	0.51	0.66	0.26	0.67	0.36	0.26	0.3	2.62	0.28	0.34	0.37	2.04	0.27	1.07	0.37	0.31	0.18	0.5	0.78	0.55	0.63	0.44	0.87	0.82	1.08	0.24	1.14	0.23	1.07	1.02	0.88	0.44	0.91	0.93	0.38	4.41	3.61	0.34	1.83	2.42	0.23	1.22	1.19	0.46	0.83	1.33	0.92	0.49
HLA-DOB	0.26	0.15	0.29	0	0.09	0.14	0.07	0.11	0.54	0.21	0.05	0.1	0.32	0.37	0.14	0.09	0.13	0.1	0.09	0.36	0.17	0.54	0.22	0.07	0.15	0.19	1.54	0.23	0.72	0.12	0.17	0.23	0.11	0.35	0.09	0.14	0.62	0.58	0.07	0.13	0.29	0.1	2.64	0.11	0.04	0.26	0.65	0.23	0.14
HLA-DPA1	5.46	7.93	7.47	5.3	8.49	5.64	8.72	8.59	31.41	7.82	5.9	11.89	13.57	6.6	10.14	5.13	3.79	5.23	3.62	16.16	10.67	17.54	13.13	6.41	11.8	12.97	4.93	20.66	8.14	13.19	22.87	11.45	9.16	8.29	9.08	7.1	25.28	37.62	5.84	8.87	37.03	2.73	22.95	10.98	4.76	12.24	5.71	11.88	10.57
HLA-DPB1	8.5	8.33	5.99	7.31	16.66	6.54	12.7	11.49	20.58	6.93	6.32	9.99	10.77	8.45	15.39	10.52	7.76	3.52	3.96	15.42	13.03	14.88	11.82	8.99	11.68	22.55	6.25	19.61	8.88	19.65	22.43	17.29	9.34	10.05	11.48	8.74	26	71.56	8.02	14.62	52.6	3.3	18.05	14.27	11.06	12.7	17.24	23.4	15.54
HLA-DPB2	0.04	0	0.05	0	0.09	0	0	0	0	0	0	0	0	0	0	0.02	0	0	0	0	0	0	0	0.09	0	0.04	0	0.07	0	0	0.05	0	0.03	0	0	0	0.12	0.32	0.09	0	0.06	0	0.13	0	0	0.03	0.13	0	0
HLA-DQA1	0.38	1.41	0.41	0.46	3.66	1.62	2.06	1.58	1.81	0.98	1.07	0.96	4.52	0.5	3.14	0.57	0.37	1.86	0.95	1.99	2.08	5.62	1.05	1.09	1.81	3.84	0.31	5.17	1.82	0.72	4.16	0.86	0.92	0.37	0.88	0.82	6.18	9.15	1.34	3.42	8.11	0.79	3.07	2.44	0.06	2.79	0.52	0.06	2.63
HLA-DQA2	0	0.1	0.06	0.21	0.05	0	0.05	0.03	0.82	0.22	0.25	0.65	0.08	0.12	0.15	0.02	0.03	0.03	0.15	0.02	0	0	0.65	0.17	0.13	0.05	0.12	1.04	0.24	0.29	0.75	0.54	0.39	0.02	0.05	0.03	1.08	0.36	0.19	0.29	0.24	0.06	2.25	0.19	0.05	0.31	0.71	0.03	0.13
HLA-DQB1	1.09	2.35	0.28	1.12	14.76	3.59	4.22	4.82	1.12	1.95	3.02	3.89	2.05	1.92	1.79	1.47	3.86	3.76	4.42	8.57	1.25	8.97	0.67	0.98	1.88	4.87	1.12	3.62	5.88	2.54	7.49	0.71	0.4	2.11	2.47	4.33	17.06	33.49	5.2	4.86	19.2	1.94	1.37	7.02	0.09	1.95	0.71	3.27	1.13
HLA-DQB2	0.07	0.06	0.09	0.03	0.24	0.16	0	0.03	0.58	0.06	0.05	0.41	0.27	0.1	0.44	0.04	0.07	0.04	0.05	0.17	0.11	0	0.47	0.05	0.09	0.02	0.1	0.28	0.18	0.07	0.1	0.42	0.18	0.22	0.26	0.06	0.46	0.74	0.15	0.07	0.42	0	0.78	0.15	0.07	0.23	0.26	0.21	0.21
HLA-DRA	13.07	13.76	17.47	8.93	41.93	10.74	15.8	20.5	60.62	13.69	10.98	20.13	30.05	17.82	32.83	8.98	9	8.97	5.13	36.7	24.25	34.56	38.41	12.09	28.59	42.31	11.64	51.35	15.29	33.3	63.01	38.04	20.88	20.18	26.99	14.55	63.75	150.95	12.22	24.92	99.89	5.75	62.52	25.03	9.29	26.96	22.13	48.29	35.82
HLA-DRB1	5.75	9.33	7.03	3.73	14.42	9.61	9.23	12.27	26.12	8.54	4.01	5.61	11.6	6.4	25.1	7.45	8.27	6.56	2.89	21.41	12.47	14.33	15.5	6.93	17.47	29.19	4.22	24.9	6.46	10.95	22.83	13.94	5.95	9.27	11.25	13.7	48.25	64.38	5.8	9.47	59.18	2.41	17.95	11.24	3.41	12.08	12.14	21.67	24.43
HLA-DRB5	0.38	6.13	0.21	0.82	1.05	5.81	0.6	8.27	1.57	1.26	0.78	1.04	0.64	0.46	14.76	0.79	5.01	0.35	0.35	11.39	0.81	0.67	2.17	1.11	2.06	21.17	0.95	3.71	0.94	0.94	3.45	0.52	0.69	0.54	0.7	7.89	27.19	5.86	1.13	0.14	34.32	0.29	3.9	0.69	0.26	2.7	1.23	1.33	14.69
HLA-DRB6	0	0.18	0.03	0.43	0.06	0	0.51	0.06	1.11	0.39	0.24	0.13	0.15	0.17	0.07	0.3	0.28	0.35	0.22	0.15	0.23	0.1	1.17	0.54	1.87	0.3	0.23	1.41	0.3	0.47	0.83	0.33	0.45	0.06	0.11	0	1.09	0.27	0.51	0.07	0.06	0.3	1.17	0.2	0.36	0.64	2.26	0.08	0
HLA-F	8.3	6.49	11.5	10.81	24.7	5.51	8.95	5.15	47.23	10.31	6.15	11.08	9.81	8.36	18.03	8.39	8.51	10.58	2.55	8.78	19.55	17.56	17	3.58	8.54	21.38	10.15	15.63	13.99	13.16	23.55	16.59	9.15	15.68	9.24	7.99	42.59	143.77	15.58	9.07	26.3	10.79	17.67	12.47	9.82	10.66	27.99	41.98	12.98
HLA-G	0.13	0.26	0.07	0.09	0.38	0.09	0.26	0.35	0.28	0.13	0.25	1.32	0.27	0.33	0.3	0.07	0.04	0.33	5.25	0.1	0.38	0.47	0.29	0.57	0.83	0.16	0.41	0.19	0.99	0.25	0.13	0.12	0.78	0.15	0.47	1.21	1.43	0.23	0.28	0.34	0.21	0.92	1.33	0.15	0.09	0.32	1.16	1.93	0.04
HLA-H	2.13	2.38	3.69	1.54	2.44	1.68	3.39	0.78	4.1	1.52	1.35	1.92	1.9	5.54	1.99	3.29	2.64	1.96	2.43	1.27	1.39	2.96	3.74	1.23	2.25	5.67	1.72	2.69	3.71	3.42	1.87	2.89	6.04	2.63	3.54	3.58	10.67	19.6	1.95	3.38	2.66	1.2	2.01	2.71	1.16	6.82	6.04	7.08	1.8
HMCN1	0.38	0.19	0.37	0.21	0.69	0.29	0.4	0.23	0.31	0.16	0.31	0.23	0.54	0.62	0.09	0.27	0.26	0.06	0.31	0.48	0.18	0.05	0.26	0.22	0.34	0.44	0.25	0.64	0.28	0.94	0.52	0.57	0.48	0.38	0.25	0.12	1.17	5.52	0.04	0.59	0.92	0.37	0.31	0.19	0.18	0.21	0.39	0.12	0.29
HMGA1	10.85	8.69	10.92	11.21	13.14	8.43	11.21	11.46	14.79	12.35	7.69	5.78	11.09	17.53	12.37	15.12	9.89	6.44	9.61	9.53	11.89	11.49	12.22	12.63	8.16	11.29	8.91	9.5	11.54	15.91	23.28	13.68	8.31	9.95	14.18	10.16	20.3	28.58	9.8	9.45	16.06	5.87	13.61	18.69	9.1	11.77	12.49	29.36	18.99
HMGA1P2	0.52	0.89	0.82	0.88	0.63	0.18	0.54	0.81	1.58	0.45	0.74	1.09	0.9	1.97	1.77	0.8	0.52	1.05	0	0.68	0.61	2.39	1.84	0.68	3.68	0.5	2.8	0.64	1.66	0.31	1.23	1.02	2.12	1.53	0.77	1.67	3.08	0.73	0.2	0.51	1.32	0	0.22	1.45	1.18	0.7	0.79	0.87	0.37
HMGA2	0.13	0.07	0.1	0.22	0.15	0.06	0.2	0.26	0.45	0.2	0.09	0.07	0.19	0.1	0.16	0.12	0.07	0.28	0.13	0.24	0.21	0.17	0.09	0.13	0.11	0.12	0.1	0.15	0.21	0.22	0.15	0.07	0.38	0.39	0.06	0.27	0.23	0.47	0.13	0.04	0.4	0.19	0.07	0.18	0.35	0.16	0.18	0.12	0.1
HMGB1P10	1.75	1.22	0.63	1.83	0.48	3.91	3.23	0.92	2.23	0.69	2.19	7.38	0.45	0.97	0.45	1.82	2.11	3.25	2.38	0.28	0.97	0.89	0.29	0.94	3.19	0.81	5.35	0.87	2.12	1.28	1.17	1.05	1.83	1.11	1.44	0.99	0.9	0.18	1.3	1.27	0.1	1.88	2	0.87	2.07	0.84	0.21	0.67	3.64
HMGB1P41	0.15	0.13	0.09	0.23	0.12	0.1	0.3	0.12	0.28	0.25	0	0.14	0.36	0.39	0	0.09	0	0.14	0	0.37	0	0.41	0.2	0.1	0.32	0.09	0.13	0.53	0.38	0.3	0	0.34	0.46	0.38	0.1	0	0	0.24	0.11	0	0.38	0	0	0.33	0.16	0	0.42	0	0.51
HMGB4	0	0.43	0.1	0	0	0.06	0	0	0.02	0	0	0.08	0	0	0.08	0.01	0.02	0.08	0.13	1.41	0.06	0.22	0.11	0.17	0	0.05	0	0.1	0.21	0.08	0	0	0.01	0	0.01	0.07	0	0	0.12	0.08	0.15	0	0	0	0.26	0	0.08	0.17	0.02
HMGN1P36	0	0	0	0	0.23	0	0	0	0	0	0.15	0	0.72	0.44	0	0	0	0	0	0	0	0	0	0.2	0	0	0	0	0	0	0.37	0	0	0	0	0	0	0	0.28	0	0	0	0	0	0	0	0	0	0
HMGN1P37	0	0	0	0	0.24	0	0	0.23	0	0	0	0	0	0	0	0	0	0	0	0	0	0	0	0	0	0	0	0	0	0	0	0.47	0	0	0	0	0	0	0	0.6	0	0	0.25	0.24	0	0	0	0	0
HMMR	0.13	0.06	0.17	0.08	0.33	0.13	0.01	0	0.18	0.16	0.03	0.1	0.15	0.12	0.17	0.12	0.19	0.1	0.17	0.26	0.13	0.08	0.15	0.06	0.8	0.14	0.07	0.07	0.09	0.08	0.23	0.16	0.08	0.25	0.07	0.06	0.47	0.19	0.1	0.02	0.39	0.04	0.32	0.43	0.05	0.24	0.13	0.15	0.33
HMX3	0	0	0	0.06	0	0	0	0.03	0	0	0.02	0	0	0	0	0	0	0	0	0	0.06	0	0.03	0	0	0.02	0	0.07	0	0	0	0.12	0.03	0.03	0	0	0	0.2	0	0	0	0	0	0.03	0	0	0.04	0.04	0
HNRNPA1P21	0	0	0.03	0	0	0	0	0	0	0	0	0	0	0	0	0	0	0	0	0	0	0	0.03	0	0	0	0	0	0	0	0	0	0	0.04	0	0	0	0	0	0	0.04	0	0	0	0	0	0.05	0	0
HNRNPA1P33	0.1	0	0.07	0	0.08	0	0.07	0	0.09	0.09	0.1	0	0.16	0	0.2	0.06	0.1	0	0.07	0	0	0	0	0	0.07	0	0	0.29	0	0.1	0	0.23	0.08	0.17	0.07	0.09	1.69	1.6	0	0	0.35	0.15	0.24	0.37	0	0	0.19	0.1	0
HNRNPA1P4	0.15	0	0	0	0	0	0	0	0.06	0	0.04	0	0	0.09	0	0	0	0	0	0.07	0	0	0	0.05	0	0.09	0	0	0	0.07	0	0.11	0.06	0	0	0	0.16	0.06	0	0.06	0	0	0.06	0	0	0	0.08	0	0
HNRNPA1P45	0	0.04	0	0	0.04	0.03	0	0	0.08	0	0	0.04	0.03	0	0.09	0	0	0	0	0	0	0.07	0	0	0	0	0	0	0	0.04	0	0	0	0.03	0	0	0.05	0.06	0.03	0	0	0	0	0.03	0.04	0.07	0.24	0	0.04
HNRNPA1P49	0.81	0.27	0.66	0.36	0.67	0.29	0.63	0.79	0.54	0.58	0.36	0.23	0.29	0.43	0.63	0.28	0.47	0.25	0.86	0.6	0.68	0.76	1.1	0.36	0.71	0.52	0.82	0.88	0.26	0.14	0.27	0.65	0.5	0.58	0.54	0.32	1.05	0.36	0.56	0.43	0.74	0.05	0.28	0.68	0.37	0.47	1.32	0.3	0.8
HNRNPA1P59	0.37	0.4	0.68	0.23	0.48	0.56	0.51	0.39	0.77	0.88	0.53	0	0.61	0.48	0.52	0.33	0.41	0.15	0.08	0.25	0.94	0.75	0.91	0.39	1.23	0.54	0.98	0.6	0.47	0.74	0.53	0.51	0.72	0.49	0.21	0.62	0.51	0.2	0.51	0.51	0.86	0.11	0.32	0.96	0.52	0.76	0.67	0.34	0.49
HNRNPA1P62	0	0.04	0.12	0.04	0	0	0	0	0	0	0.07	0	0	0.06	0.05	0.06	0	0.05	0	0.08	0.04	0.04	0	0.03	0	0.03	0.09	0.03	0.08	0.04	0.04	0.04	0	0	0	0	0	0	0	0.04	0.04	0	0.08	0	0	0.04	0.18	0.09	0
HNRNPA1P7	2.26	2.21	1.18	2.97	3.28	0.65	0.87	1.27	2.95	2.12	1.87	2.34	7.46	4.42	1.68	1.85	3.47	0.41	1.21	6.17	1.57	2.14	2.04	1.29	1.21	1.87	3.13	1.57	2.3	1.68	3.01	2.49	3.46	2.55	2.72	1.84	2.98	5.65	1.81	2	2	1.02	2.91	4.39	2.64	4.57	4.12	2.55	3.31
HNRNPCP2	0.74	0.52	0.56	0.36	0.66	0.2	0.36	0.2	0.84	0.56	0.46	0.52	0.65	1.05	0.71	0.39	0.42	0.17	0.31	0.8	0.62	0.55	1.25	0.29	0.95	0.31	1.02	0.57	0.99	1.19	0.99	0.5	0.66	0.71	0.49	0.25	0.26	2.17	0.59	0.27	0.74	0.19	0.69	0.98	0.42	0.98	0.17	0.28	1.62
HNRNPH1P1	0.27	0.23	0.26	0.26	0.03	0.1	0.35	0.16	0.14	0.22	0.22	0.13	0.12	0	0.15	0.13	0.15	0.18	0.08	0.31	0.57	0.16	0.31	0.1	0.26	0.26	0.23	0.07	0.19	0.17	0.19	0.2	0.22	0.09	0.08	0.26	0.25	0.03	0.16	0.07	0.27	0.04	0.29	0.51	0.11	0.31	0.39	0.11	0.17
HOMER2	67.88	84.83	125.47	32.87	70.9	121.65	75.17	75.45	35.92	77.42	52.39	36.52	117.76	66.72	58.1	61.77	76.86	36.09	50.47	74.5	95.64	67.9	37.24	86.59	30	102.92	46.17	39.9	72.55	92.64	44.07	36.69	70.34	75.25	74.43	69.55	63.85	86.9	81.69	119.24	91.32	34.57	39.73	66.87	88.78	108.89	72.26	67.79	79.36
HOPX	0.9	0.66	0.91	1.65	2	0.63	1.19	3.09	2.81	1.45	0.79	1.55	1.64	3.58	1.77	1.43	1.51	0.67	1.14	2.57	3.44	3.03	4.59	0.8	6.31	1.02	1.08	3.95	0.61	1.2	3.61	5.03	0.95	2.27	1.06	3.58	1.86	43.14	0.72	0.85	2.68	0.82	2.76	1.35	0.64	1.93	1.08	8.43	3.37
HOTAIR	0	0	0	0	0	0.01	0	0	0	0	0	0	0	0	0	0	0	0	0	0	0	0	0	0.01	0	0	0	0	0	0.07	0	0	0	0	0	0	0.02	0	0	0	0	0	0	0	0.02	0	0	0	0.01
HOTTIP	0	0	0	0	0	0.05	0.01	0	0	0	0.01	0	0	0	0	0	0.01	0	0	0	0	0	0.01	0	0	0	0	0	0	0	0	0	0	0	0	0	0.01	0	0	0	0	0	0	0.01	0	0	0	0	0
HOXA1	0.08	0.04	0.03	0	0.04	0.03	0.03	0.02	0.02	0.06	0.01	0	0.04	0.09	0.05	0.02	0.02	0	0.05	0.02	0.04	0	0.06	0.01	0.06	0.05	0.07	0.04	0.05	0.14	0.03	0.02	0.04	0.03	0.01	0.07	0.05	0.4	0	0	0.06	0.02	0	0.03	0.04	0.02	0.06	0.02	0.07
HOXA10	0	0.06	0.01	0	0	0.07	0	0.01	0.14	0.04	0.03	0.02	0.01	0.08	0.02	0	0.03	0.07	0.01	0.02	0.02	0.02	0.04	0.1	0.05	0	0.05	0.03	0.04	0.18	0.07	0.01	0.04	0.01	0.02	0.04	0.07	0.01	0.01	0.01	0.08	0	0.04	0.2	0	0.05	0.05	0.07	0.09
HOXA10-AS	0	0	0	0	0	0	0	0	0	0	0.02	0.14	0	0	0	0	0.01	0.01	0	0	0	0	0	0	0	0.09	0	0	0	0.08	0	0	0	0	0	0	0	0	0	0	0	0	0	0	0.16	0	0	0	0.17
HOXA11	0	0.02	0	0.01	0	0	0.01	0.02	0	0	0.03	0	0	0	0	0.01	0	0.02	0	0	0	0	0.01	0.03	0.01	0	0	0.02	0	0.02	0	0	0	0.01	0.02	0.03	0	0	0.01	0	0.05	0.02	0.03	0	0	0	0	0.02	0
HOXA11-AS	0	0.08	0	0.05	0	0	0	0	0.06	0	0	0	0	0	0	0.04	0	0.06	0	0	0	0.02	0	0	0	0	0.05	0.02	0.03	0	0	0.05	0	0	0.04	0	0	0.08	0	0.03	0	0.03	0	0.03	0	0	0	0	0
HOXA13	0	0	0	0.01	0	0.04	0.01	0.01	0	0.05	0	0.01	0	0	0	0	0.06	0	0	0	0.01	0.01	0	0	0	0	0	0	0	0	0	0	0.01	0.04	0	0.01	0.02	0	0	0	0.05	0	0.01	0.04	0	0	0	0.01	0
HOXA3	0.18	0.19	0.23	0.13	0.37	0.31	0.27	0.24	0.53	0.11	0.16	0.06	0.35	0.16	0.16	0.13	0.18	0.19	0.08	0.17	0.22	0.1	0.44	0.09	0.83	0.31	0.43	0.57	0.16	0.58	0.27	0.6	0.52	0.55	0.15	0.17	0.45	3.26	0.28	0.2	0.42	0.11	0.42	0.2	0.16	0.27	0.87	0.27	0.18
HOXA6	0.1	0.08	0.04	0	0.05	0.03	0	0.04	0.04	0	0.03	0	0	0	0	0	0	0	0	0.04	0	0	0.16	0.05	0.11	0	0	0.07	0	0.13	0.14	0.05	0.03	0.05	0	0	0.13	0.33	0	0.05	0	0	0.04	0	0.09	0.04	0	0.18	0
HOXA9	0.03	0	0.13	0.05	0.13	0.06	0.05	0.03	0.09	0.06	0.04	0.07	0	0.02	0.04	0.02	0	0.07	0.02	0.03	0.16	0.06	0.12	0.06	0.16	0	0.06	0.07	0.08	0.39	0.34	0.12	0	0.07	0.09	0.09	0.13	0.24	0.02	0.07	0.07	0	0.09	0.04	0.03	0.07	0.07	0.09	0
HOXA-AS2	1.71	0.63	0.42	0.9	0.48	0.67	0.58	0.56	2.46	1.11	0.56	0.18	1.01	0.4	0.6	0.93	0.31	0.46	0.18	1.01	0.81	0.44	1.7	1.03	0.64	0.74	0.61	1.3	0.59	2.35	0.51	1.08	1.01	1.82	1.08	0.84	1.49	9.17	1.31	1.1	1.43	0.09	0.55	1.05	0.96	0.94	3.28	2.02	0.63
HOXA-AS3	0.04	0	0	0	0	0.01	0	0.02	0.02	0.02	0	0	0.02	0	0.02	0	0.02	0	0	0	0.02	0	0	0.02	0.03	0.01	0	0.08	0	0.05	0	0.02	0.01	0	0	0	0.22	0.17	0	0.04	0	0	0.02	0	0	0	0.01	0	0.08
HOXB13	0	0	0	0	0	0.02	0	0	0	0	0	0	0.02	0.01	0	0	0	0	0.01	0	0	0	0	0	0	0	0	0.01	0	0	0	0	0.01	0	0.01	0	0.01	0.01	0	0	0	0	0	0.02	0	0	0	0	0
HOXB2	1.13	1.23	0.81	1.8	1.26	0.91	0.8	1.76	4.5	1.59	1.15	0.69	1.48	1.42	1.88	1.17	1	0.5	0.51	1.33	2.03	1.35	3.06	0.66	4.94	2.03	1.4	1.47	1.54	1.58	2.73	1.11	2.1	1.98	0.73	2.55	2.81	17.77	1.75	1.42	3.23	0.94	1.3	1.33	0.93	1.51	3.58	2.07	1.31
HOXB5	0.36	0.09	0.24	0.35	0.28	0.23	0.31	0.24	0.68	0.33	0.23	0.12	0.21	0.21	0.04	0.23	0.14	0.08	0.17	0.2	0.18	0.37	0.71	0.14	0.79	0.31	0.23	0.5	0.4	0.4	0.15	0.2	0.36	0.31	0.14	0.21	0.36	2.38	0.26	0.2	0.4	0.12	0.33	0.26	0.24	0.16	0.56	0.4	0.54
HOXB6	0.47	0.38	0.34	0.56	0.6	0.26	0.37	0.5	0.79	0.26	0.18	0.07	0.44	0.52	0.39	0.45	0.49	0.1	0.33	0.29	0.28	0.52	1.09	0.25	1.47	0.46	0.53	0.52	0.56	0.62	0.95	0.65	0.65	0.96	0.28	0.28	0.34	4.15	0.38	0.25	1.2	0.21	0.39	0.45	0.51	0.35	1.09	0.57	0.65
HOXB7	0.31	0.3	0.54	0.34	0.47	0.45	0.35	0.21	0.44	0.71	0.18	0.35	0.52	0.29	0.77	0.32	0.53	0.06	0.26	0.29	0.46	0.37	0.43	0.31	0.54	0.37	0.6	0.45	0.66	1.25	0.56	0.76	0.54	0.75	0.53	0.19	0.91	3.37	0.32	0.56	1.3	0.16	0.32	0.42	0.55	0.26	0.38	0.3	0.38
HOXB8	0.12	0	0.01	0	0.06	0	0.02	0.1	0.11	0	0	0	0.1	0.03	0	0.03	0.14	0	0.02	0.15	0.03	0.02	0.11	0.02	0.08	0.01	0	0.03	0.02	0.06	0.07	0.05	0.08	0.2	0.02	0	0.03	0.75	0.03	0.02	0	0	0.02	0.02	0.02	0	0.02	0.13	0.04
HOXB9	0	0	0	0.01	0	0	0.02	0.01	0	0.01	0	0	0.01	0	0.02	0	0.02	0	0	0	0	0	0	0	0	0.02	0	0.01	0	0.01	0	0.01	0	0	0	0.01	0	0.02	0.04	0.06	0.01	0	0	0.01	0	0	0	0.01	0
HOXB-AS1	0.1	0.16	0.31	0.21	0.5	0.26	0.12	0.33	0.55	0.23	0.29	0.05	0.2	0.12	0.48	0.23	0.2	0.19	0.26	0.2	0.18	0.15	0.42	0.07	0.45	0.62	0.05	0.37	0.21	0.4	0.17	0.05	0.66	0.11	0.5	0.05	0.18	4	0.37	0.25	0.95	0.17	0.12	0.19	0	0.29	1.07	0.25	0.76
HOXB-AS3	0	0	0.35	0.35	0.12	0.31	0.37	0.6	0.12	0.12	0.17	0.53	0.12	0.2	0.07	0.18	0.58	0	0.11	0.09	0.17	0.3	0.61	0.46	1.33	0.18	0.28	0.66	0.13	0.36	0.28	0.23	0.51	0.94	0.46	0	0.24	3.68	0.44	0.2	0.71	0	0.3	0.17	0.66	0.67	0.29	0.46	0.79
HOXC10	0.11	0	0.02	0.02	0.02	0.07	0	0.08	0.1	0.18	0.11	0.02	0	0.02	0	0.05	0.23	0	0	0.09	0.08	0.14	0.06	0	0.09	0	0.1	0	0.09	0.29	0.08	0.17	0.02	0	0	0	0.02	0.09	0	0	0	0	0.08	0	0.12	0.05	0.02	0.06	0.06
HOXC11	0.02	0	0.01	0	0.02	0.01	0.01	0	0	0	0	0	0	0	0	0	0	0	0	0	0	0	0	0	0	0	0	0	0	0.04	0	0.02	0	0.02	0	0	0	0	0	0.02	0.02	0	0	0	0	0	0.04	0.02	0
HOXC13	0.02	0	0.01	0	0.01	0	0	0.01	0	0	0	0	0	0	0	0	0	0	0	0	0	0	0	0	0	0	0	0	0.01	0.01	0	0	0	0	0	0	0	0	0	0.02	0	0.02	0	0.01	0	0	0	0.02	0
HOXC4	0.18	0.04	0.05	0.02	0.28	0.04	0.02	0.13	0.19	0.14	0.03	0	0.08	0.17	0.08	0.09	0.03	0.07	0.06	0.08	0.12	0.06	0.17	0.14	0.16	0.07	0.04	0.1	0.08	0.11	0.11	0.23	0.3	0.29	0.07	0.07	0.28	1.74	0.05	0.16	0.49	0.05	0.1	0.11	0.1	0.06	0.19	0.08	0.05
HOXC5	0	0	0	0	0.06	0	0.06	0.12	0.03	0	0	0	0	0.13	0.05	0.03	0.07	0	0.03	0	0	0	0	0	0	0.05	0	0.09	0	0	0.05	0.14	0	0	0.06	0	0	0.29	0	0.1	0.08	0	0	0.03	0	0	0	0	0.08
HOXC6	0.08	0.53	0.06	0.09	0.06	0.13	0.15	0.23	0.11	0.1	0.06	0.04	0.08	0.27	0.17	0.1	0.22	0.07	0.15	0.24	0.2	0.18	0.14	0.15	0.15	0.26	0.13	0.2	0.1	0.23	0.2	0.22	0.36	0.11	0.07	0.21	0.23	2.99	0.05	0.18	0.28	0.2	0.13	0.14	0.2	0.16	0.2	0.34	0.24
HOXC8	0	0	0	0.02	0	0.03	0.01	0.06	0.02	0.02	0.01	0	0.03	0	0	0.01	0.02	0	0.02	0	0	0	0.03	0	0.03	0.01	0.02	0	0	0.04	0.1	0.1	0.03	0.02	0.03	0.06	0.02	0.45	0	0	0.1	0	0.03	0.03	0	0.02	0.02	0.1	0.02
HOXC9	0.06	0.08	0.06	0.02	0.1	0.13	0.08	0	0	0.08	0.06	0	0.02	0.03	0	0	0	0.09	0	0.05	0.04	0	0	0	0.04	0.02	0	0.17	0	0.45	0.02	0.07	0.04	0	0.08	0	0.22	0.31	0.07	0	0	0.09	0	0	0.09	0.09	0	0.05	0.3
HOXD10	0.02	0.04	0.01	0.03	0	0.01	0	0	0.02	0	0.1	0	0	0	0	0	0.02	0.02	0.02	0	0.02	0.07	0	0.04	0	0	0	0.02	0.02	0.04	0.02	0	0.07	0.02	0	0	0.06	0.06	0	0	0.02	0	0	0.04	0	0.07	0	0	0
HOXD9	0.14	0.03	0.1	0.08	0.1	0.11	0.07	0.08	0.23	0.13	0.06	0.06	0.09	0.09	0.11	0.4	0.05	0.17	0.07	0.11	0.17	0.03	0.18	0.17	0.25	0.12	0.15	0.19	0.11	0.14	0.28	0.17	0.21	0.15	0.08	0.02	0.22	1.49	0.2	0.06	0.12	0.16	0.1	0.1	0.02	0.13	0.44	0.25	0.16
HPCAL4	1.32	5.09	6.16	0.16	3.16	2.31	1.87	1.53	0.25	4	0.57	0.28	5.94	0.55	1.13	1.87	2.83	0.18	0.48	2.72	8.63	3.16	0.02	2.34	0.45	3.28	1.23	0.32	6.15	3.88	0.22	0.39	3.43	2.96	3.3	2.13	1.48	0.07	1.42	2.27	2.62	0.2	0.06	2.61	1.77	1.37	1.39	0.43	1.98
HPD	1.73	1.07	1.55	0.76	2.04	0.86	1.55	2.03	2.3	1.36	0.49	0.45	1.53	2.24	2.96	1.61	1.94	0.27	0.71	1.12	1.16	1.96	0.46	1.23	2.9	2.19	1.14	1.24	1.06	2.23	3.3	2	1.76	0.87	1.43	1.69	3.68	5.73	0.43	1.61	3.5	2.42	1.43	1.27	1.07	2.93	0.85	3.73	2.87
HPDL	0.03	0.09	0.11	0.12	0.09	0.12	0.09	0.09	0.22	0.18	0	0.05	0.14	0.44	0.29	0.06	0.05	0	0.1	0.13	0.08	0.11	0.04	0.13	0.06	0.11	0.22	0	0.39	0.2	0.15	0.28	0.11	0.14	0.05	0.02	0.38	0.06	0.13	0.16	0.21	0.05	0.06	0.15	0.03	0.11	0.17	0.07	0.07
HPGD	0.24	0.32	0.2	0.15	0.2	0.17	0.1	0.49	0.38	0.31	0.15	0.27	0.49	0.24	0.64	0.22	0.26	0.06	0.13	0.52	0.44	0.47	0.84	0.11	0.15	0.26	0.39	0.9	1.81	0.59	0.94	0.43	0.34	0.53	0.27	0.47	0.35	5.94	0.61	0.34	0.94	0.2	0.37	0.22	0.31	0.45	0.77	0.37	0.96
HPGDS	0.14	0.17	0.12	0.17	0.25	0.21	0.13	0.09	0.38	0.11	0.17	0.14	0.49	0	0.3	0.22	0.09	0.08	0.02	0.15	0.37	0.13	0.47	0.07	0.43	0.41	0.43	1.12	0.17	0.34	0.63	0.22	0.38	0.26	0.21	0.18	0.68	5.06	0.24	0.16	0.59	0.09	0.3	0.41	0.1	0.53	0.42	0.4	0.35
HPN	156.86	121.47	131.32	98.71	109.9	95.04	96.02	96.69	148.06	147.42	58.27	50.02	79.39	94.58	76.27	107.81	158.52	58.24	99.03	81.07	184	160.74	93.85	117.34	92.39	222.55	140.99	56.77	203.92	129.63	123.03	108.4	110.49	121.07	144.24	83.4	134.15	10.31	143.56	95.82	79.9	47.12	58.45	117.02	178.33	184.77	230.7	298.98	231.02
HPN-AS1	2.4	3.87	2.63	1.09	2.17	2.02	2.87	1.95	4.26	4.28	1.16	1.09	1.67	2.45	2.27	1.14	2.3	0.9	3.61	2.7	3.08	3.64	2.18	3.64	1.63	3.53	1.68	0.88	3.8	3.64	1.83	3.61	1.71	1.8	3.01	2.07	3.52	0.06	4.92	2.89	1.38	0.7	1.08	2.46	5.03	3.22	9.06	4.47	2.8
HPSE	0.22	0.1	0.17	0.03	0.26	0.09	0.22	0.12	0.16	0.08	0.04	0.03	0.3	0.09	0.36	0.12	0.12	0.06	0.1	0.34	0.17	0.12	0.58	0.09	0.14	0.17	0.17	0.2	0.12	0.22	0.98	0.15	0.3	0.16	0.13	0.1	1.06	0.38	0.1	0.22	0.69	0.06	0.38	0.33	0.08	0.29	0.15	0.36	0.41
HPX	6.92	1.06	1.15	5.16	1.94	0.67	0.84	0.62	1.62	2.79	0.34	0.58	0.44	2.99	0.93	0.77	2.26	0.42	0.51	0.5	3.57	1.33	1.67	0.44	3.9	19.89	89.17	0.69	1.9	2.09	1.98	11.17	1.58	3.54	0.57	1.63	2.13	1.93	0.66	2.55	1.93	7.94	0.87	6	3.86	3.42	2.24	49.23	3.81
HR	0.22	0.52	0.52	0.31	0.46	0.38	0.8	0.69	0.38	0.39	0.21	0.37	0.57	0.95	0.59	0.56	0.68	0.13	0.22	0.68	0.68	0.71	0.84	0.58	0.19	0.43	0.45	0.77	0.86	1.2	0.4	0.34	0.5	0.52	0.43	0.63	0.85	2.23	1.63	0.23	0.32	0.2	0.11	0.66	0.43	0.67	0.3	0.23	0.72
HRH1	0.06	0.07	0.1	0.03	0.18	0.1	0.12	0.03	0.29	0.06	0.08	0.01	0.22	0.08	0.14	0.1	0.09	0.04	0.03	0.07	0.12	0.07	0.34	0.01	0.34	0.13	0.13	0.15	0.13	0.13	0.26	0.13	0.22	0.12	0.04	0.05	0.2	0.93	0.08	0.11	0.33	0.01	0.08	0.14	0.05	0.19	0.1	0.12	0.12
HROB	0.11	0.15	0.2	0.1	0.33	0.11	0.19	0.06	0.12	0.29	0.06	0.05	0.28	0.29	0.19	0.28	0.15	0.05	0.14	0.11	0.29	0.23	0.16	0.15	0.2	0.35	0.15	0.16	0.32	0.18	0.2	0.31	0.08	0.63	0.13	0.26	0.42	0.25	0.13	0.12	0.37	0.06	0.53	0.39	0.25	0.55	0.25	0.16	0.12
HS3ST1	0.07	0.08	0.06	0.08	0.41	0.08	0.08	0.09	0.6	0.09	0.07	0.05	0.2	0.13	0.09	0.03	0.13	0	0.01	0.23	0.12	0.12	0.47	0.05	0.12	0.59	0.08	0.55	0.22	0.27	0.67	0.28	0.13	0.15	0.07	0.06	0.56	0.74	0.1	0.24	0.56	0.01	0.16	0.08	0.04	0.12	0.08	0.47	0.27
HS3ST2	0.07	0.11	0.2	0.14	0.11	0.12	0.13	0.09	0.08	0.08	0.03	0.06	0.28	0.12	0.16	0.18	0.07	0.02	0.04	0.29	0.12	0.2	0	0.05	0.19	0.16	0.05	0.06	0.09	0.22	0.27	0.13	0.12	0.05	0.24	0.12	0.06	2.15	0.2	0.08	0.35	0.06	0.06	0.04	0.14	0.14	0.13	0.07	0.27
HS3ST3A1	0.1	0.08	0.04	0.03	0	0	0	0	0.03	0.02	0.06	0.16	0	0.02	0	0	0	0	0	0.02	0.15	0.13	0.06	0.01	0.08	0.11	0.07	0.09	0.08	0.05	0.45	0.17	0.1	0.06	0	0.03	0.12	0.44	0.03	0.01	0.18	0	0.01	0	0.08	0.09	0.1	0	0.25
HSD11B1	0.45	0.11	0.36	0.12	1.03	0.23	0.56	0.31	1.44	0.33	0.26	0.3	1.18	1.3	0.75	0.22	0.74	0.15	0.46	0.78	0.65	0.29	1.44	0.07	0.91	0.95	1.3	0.89	0.61	0.75	3.5	1.45	0.59	0.77	0.48	0.29	1.59	9.71	0.6	0.2	1.2	0.89	1.04	1.57	0.07	0.61	0.63	0.51	0.65
HSD11B2	3.5	2.65	5.35	2.67	2.36	3.79	2.64	1.88	6	4.15	1.41	1.91	1.76	5.26	4.66	2.55	4.58	3.03	3.91	2.58	3.07	2.93	2.83	2.14	1.19	5.99	3.39	5.75	4.08	2.29	2.87	5.08	3.64	6.25	2.53	2.95	3.47	12.97	5.45	7.16	3	2.71	1.71	2.88	2.53	3	8.73	10.75	4.59
HSD17B14	0.72	0.5	0.51	0.94	1.39	1.1	1	1.68	1.42	0.72	0.5	1.02	0.79	0.4	2.07	1.43	0.99	0.24	0.62	1.03	1.44	1.43	0.85	0.62	1.3	0.92	0.76	1.95	0.72	2.38	2.35	2.02	2.72	0.91	0.95	2.39	0.89	18.3	1.07	1.62	2.12	1.05	1.12	1.67	0.69	2.74	1.67	4.09	2.17
HSD17B3	1.69	2.25	3.54	1.46	1.24	2.04	1.61	1.49	2.23	2.52	1.38	1	1.72	1.6	1.37	1.44	1.67	2.02	1.13	1.71	3.31	2.25	1.24	2.04	1.1	2.73	3.11	1.36	2.16	2.74	0.62	2.26	2.49	1.8	1.14	0.82	2.04	3.4	2.3	3.99	1.89	2.17	1.28	1.85	3.38	2.71	5.69	4.72	2.68
HSD17B6	0	0.32	0.02	0.15	0.17	0.06	0.04	0.22	0.23	0.07	0.06	0.29	0.25	0.35	0.1	0.02	0.11	0.05	0.19	0.12	0.04	0.14	0.21	0.08	1.01	0.12	0.29	0.16	0.25	0.35	0.08	0.07	0.33	0.18	0.06	0.37	0.35	0.77	0.02	0.28	0.18	1.1	0.22	0	0.17	0.02	0.3	0.11	0.13
HSD3B2	0.22	0.24	0.25	0.19	0.13	0.19	0.03	0.25	0.25	0.63	0.39	0.13	0.12	0.51	0.17	0.01	0.42	0.02	0.26	0.15	0.31	0.2	0.08	0.09	0.09	0.3	0.32	0.53	0.12	0.83	0.04	0.11	0.27	0.13	0.05	0.25	0.08	0.07	0.33	0.26	0.06	0.14	0.11	0.36	0.25	0.11	0	0.07	0.33
HSD3BP3	0.05	0	0.03	0.04	0	0.03	0	0	0	0.08	0	0	0	0	0	0	0.05	0	0.03	0	0.04	0.04	0	0	0.03	0.03	0.04	0	0	0	0	0.11	0	0	0	0	0	0	0.07	0	0	0	0	0.1	0	0	0	0	0
HSF2BP	0.1	0	0.09	0.11	0.04	0.13	0.07	0.04	0.17	0.06	0.05	0.12	0.05	0.02	0.1	0.08	0.07	0.02	0.03	0.14	0.15	0.06	0.06	0.03	0.18	0.19	0.02	0.05	0.07	0.04	0.16	0.23	0.07	0.12	0.05	0.11	0.17	0.44	0.07	0.04	0.12	0	0.08	0.09	0.14	0.11	0.22	0.06	0.22
HSF4	42.84	38.67	40.09	84.6	44.86	45.89	55.77	37.15	77.69	71.83	30.91	33.36	31.83	52.11	30.52	80.44	37.58	44.97	38.27	34.88	54.71	65.03	45.44	37.83	51.88	49.59	70.46	41.86	51.41	44.83	57.21	71.28	38.35	69.81	41.39	37.33	50.38	98.94	67.97	47.68	62.53	43.93	32.56	52.44	70.25	57.12	116.74	99.81	54.26
HSP90AB2P	0	0	0.04	0	0.03	0.02	0	0	0.02	0.03	0	0.02	0.01	0	0	0	0.02	0	0.03	0	0.04	0	0.05	0	0	0	0.05	0.01	0.03	0.03	0.03	0.03	0.03	0	0.01	0	0	0.08	0.05	0	0.09	0	0.01	0	0	0	0	0.03	0.02
HSPA5P1	0	0	0.03	0	0.02	0.07	0	0	0.02	0	0	0.04	0	0.02	0.02	0	0.04	0	0.02	0	0.02	0	0	0	0.06	0.01	0.02	0	0.03	0.02	0.02	0	0.06	0	0.01	0	0.02	0.03	0.01	0	0	0	0.02	0	0	0.03	0.02	0	0.02
HSPA6	0.47	0.23	0.37	0.65	1.19	0.26	0.47	0.29	0.93	0.56	0.26	14.51	0.92	0.74	0.68	0.36	0.47	0.17	0.14	0.19	0.51	0.71	11.15	0.25	28.92	0.73	0.63	1.24	0.45	0.53	2.76	0.7	0.63	0.49	0.94	0.4	1.51	5.27	0.69	0.41	1.8	12.33	0.79	0.96	0.41	0.87	1.67	0.63	0.68
HSPA8P5	0.08	0.09	0.06	0.01	0.07	0.15	0.03	0.05	0.04	0.05	0.08	0.09	0.05	0.1	0.14	0.14	0.1	0	0.03	0.13	0.11	0.05	0.03	0.01	0.12	0.12	0.02	0.2	0.08	0.09	0.2	0.05	0.12	0.05	0.04	0.02	0.02	0	0.03	0.04	0.25	0.16	0.15	0.16	0.06	0.08	0	0.06	0.16
HSPA8P9	0.07	0.02	0	0	0	0.01	0	0	0.02	0.04	0.03	0.02	0	0	0	0.01	0	0	0	0.02	0	0	0.01	0	0	0.05	0.04	0.01	0.04	0.04	0.05	0	0.02	0.05	0.01	0	0.02	0	0.05	0	0	0	0.02	0.03	0	0	0	0	0.06
HSPB1P1	0	0	0	0	0	0	0	0	0	0	0.23	0	0	0.87	0	0.31	0.49	0	0	0	0	0	0.73	0	3.19	0	1.05	0.65	0.46	0	1.19	0	0	0	0.76	0	0	0	0	0	0	0	0	0.42	0.65	0	0	0	0
HSPD1P11	0.9	0.37	0.58	0.56	1.05	0.81	0.4	0.63	0.18	4.08	0.31	0.69	3.01	0.59	0.3	1.75	0.63	0.87	0.13	2.19	1.28	1.12	2.49	0.93	0.38	1.46	0.55	0.82	0.51	1.43	0.49	0.92	0.55	0.44	0.58	0.38	0.47	0.69	1.28	0.65	0.97	0.94	0.27	1.19	0.62	2.34	3.3	0.28	0.54
HSPD1P9	0	0	0	0	0.02	0.02	0.05	0.02	0.02	0.04	0.01	0	0	0	0.03	0	0.03	0.05	0	0	0	0	0.02	0	0	0.06	0	0.04	0	0	0	0.02	0	0	0	0.02	0.03	0	0	0.02	0	0.08	0.04	0	0	0.02	0	0	0
HTR1B	0.04	0	0.02	0.03	0	0.05	0.02	0	0.03	0.03	0.02	0	0.08	0.12	0.07	0.12	0	0	0	0.09	0.03	0	0.1	0.02	0.29	0.02	0.03	0.08	0.03	0.09	0.03	0	0.13	0.03	0.02	0.03	0	0.08	0	0.03	0.12	0	0	0	0	0.03	0.07	0	0.03
HTR1D	0.04	0.01	0	0.01	0.01	0	0	0.04	0	0	0	0	0	0	0.01	0	0.01	0	0.01	0	0.05	0.01	0.19	0	0	0.02	0.04	0.25	0.06	0.01	0.07	0.01	0.02	0.01	0	0.02	0	0.04	0.18	0	0	0	0	0.02	0	0.01	0.03	0.05	0.01
HTR2A	0.01	0.02	0.01	0	0.01	0.01	0	0.09	0.02	0	0.06	0.03	0.05	0	0.01	0	0.03	0.01	0	0.03	0.03	0.02	0.02	0	0.08	0	0.01	0.02	0	0.11	0.16	0.02	0	0.01	0.01	0.01	0.02	0.09	0	0	0.04	0	0.01	0.01	0	0	0.02	0.01	0.01
HTR2B	0.02	0.02	0.13	0.02	0.04	0.02	0.05	0.04	0.2	0.04	0.06	0.14	0.13	0.02	0.12	0.1	0	0.02	0.02	0.04	0.02	0.02	0.14	0.05	0.5	0.07	0.04	0.19	0.12	0.14	0.24	0.18	0.11	0.01	0.21	0.02	0.16	4.83	0.06	0.08	0.09	0.13	0.31	0.09	0.07	0.17	0.15	0.23	0.24
HTR3C	0	0	0	0.02	0	0	0	0	0.02	0	0	0	0	0	0	0	0.03	0	0	0	0	0	0	0	0	0	0	0	0.02	0	0	0	0	0	0	0.06	0	0.3	0	0	0	0	0	0	0	0	0	0	0
HTR3E	0	0.02	0	0	0	0.01	0	0	0.13	0	0.01	0	0	0.04	0	0	0	0	0	0	0	0	0	0	0	0.04	0	0.09	0.03	0	0	0	0.02	0	0	0	0	0.1	0	0	0	0	0	0.02	0	0	0.02	0	0
HTR7	0.04	0.03	0.04	0.02	0.06	0.01	0.02	0.04	0	0.05	0	0.07	0.03	0	0.01	0	0.01	0.03	0	0.02	0.02	0	0.1	0.01	0.05	0.05	0.03	0.11	0.01	0.06	0.1	0.01	0.01	0	0.04	0.03	0.1	0	0	0.04	0.09	0	0.06	0.08	0.01	0.04	0.07	0.04	0.02
HTRA1	15.58	12.57	16.98	11.62	25.45	18.89	16.1	15.33	14.53	15.62	16.08	17.41	21.61	22.89	19.64	11	11.45	14.1	12.47	18.03	13.22	20.78	18.75	8.24	17.25	25.71	19.61	29.78	17.19	21.36	29.22	18.88	18	15.54	17.36	18.98	29.08	133.78	19.21	15.49	32.48	11.25	24.36	22.32	14.33	16.43	19.6	21.99	30.72
HTRA3	2.36	1.15	1.74	2.7	0.84	0.93	1.93	1.91	2.81	1.98	2.42	1.19	0.98	2.29	1.46	2.09	1.13	1.93	0.71	1.4	1.23	1.95	1.63	0.89	3.65	3.09	1.12	6.54	1.46	3.09	1.7	2.35	2.72	3.84	2.23	1.15	3.36	57.31	2.46	1.2	4.81	5.18	3.74	2.96	1.75	2.95	5.17	1.24	3.69
HTRA4	0	0	0.01	0	0.02	0.01	0	0	0.02	0	0	0.02	0	0	0.02	0.03	0.02	0	0.04	0	0	0	0.04	0.01	0	0.01	0	0.03	0.03	0.05	0.04	0.02	0	0	0.01	0.02	0.11	0.22	0.01	0	0.07	0	0.26	0	0	0.03	0.02	0.04	0
HVCN1	0.27	0.43	0.47	0.22	0.93	0.57	0.45	0.43	0.96	0.43	0.42	0.41	0.95	0.47	1.29	0.4	0.56	0.21	0.4	0.65	0.85	0.65	0.95	0.18	0.73	0.86	0.23	0.86	0.54	1.14	0.98	0.52	0.93	0.85	0.46	0.41	1.67	1.64	0.6	0.92	2.04	0.22	0.74	0.95	0.55	0.51	0.92	0.63	0.83
IBSP	0	0.02	0.03	0	0.02	0	0	0	0	0	0	0	0	0	0.14	0	0	0	0	0.02	0	0.02	0.02	0	0.06	0.55	0.02	0.03	0	0	0	0.06	0	0	0	0.05	0	0.04	0	0.02	0.07	0	0.04	0	0	0	0.08	0	0
ICOS	0	0	0.03	0.01	0	0.01	0.02	0.01	0	0.03	0.02	0.01	0.01	0	0	0	0	0.02	0.01	0.01	0.01	0	0.03	0	0.01	0.02	0	0.04	0.04	0.07	0.04	0.06	0.02	0.04	0.04	0	0.05	0.31	0	0.03	0.14	0.02	0.01	0.03	0.02	0.01	0.01	0.01	0.03
IDO1	0	0.02	0	0.02	0.02	0.12	0.15	0.75	1.31	0.21	0.06	0.36	0.02	0.16	0.11	0.15	0.24	0.08	0.07	0.32	0.08	0.21	0.37	0.08	0.17	0.11	0.3	0.67	0.1	0.11	0.54	0.13	0.24	0.38	0.1	0.07	0.19	0.23	0.22	0.08	0.18	0.48	0.32	0.02	0	0.08	0.37	0.19	0.4
IFI16	4.84	3.78	3.65	5.22	8.17	3.07	4.13	3.77	23.78	4.56	2.72	3.58	8.28	6.64	6.81	4.14	4.3	2.1	1.61	5.04	4.89	6.04	14.59	3	10.15	9.35	7.11	8.38	3.99	9.48	16.76	7.63	8.16	6.97	4.51	3.83	14.61	85.89	4.92	3.95	15.2	2.98	7.04	9.51	3.74	9.06	15.33	8.06	10.06
IFI27	8.2	11.09	11.01	10.91	8.12	7.74	13.87	6.01	92.56	11.8	8.25	9	13.15	13.97	13.34	6.81	10.76	13.91	6.76	11.28	18.77	16.48	8.71	4.52	9.43	17.67	7.46	17.93	14.46	19.46	20.42	9.83	28.45	15.44	15.78	6.98	17.79	293.98	14.84	8.52	25.91	18.94	19.02	15.31	8.82	13.05	17.29	12.36	16.02
IFI27L2	3.98	4.56	5.91	5.91	13.9	2.71	8.52	9.04	16.1	7.42	4.85	3.87	10.29	6.84	12.83	7.16	8.15	3.74	2.93	9.79	12.19	8.47	6.29	2.98	12.72	9.59	7.56	12.78	4.85	9.88	18.38	11.48	12.57	10.68	5.28	11.42	21.79	87.33	4.52	6.54	19.52	4.56	12.6	8.19	6.56	11.22	13.28	19.79	12.33
IFI44L	0.72	0.34	0.8	0.18	0.44	0.25	0.45	0.36	18.64	0.37	0.29	0.69	0.43	0.42	0.62	0.09	0.23	0.74	0.07	0.38	0.81	0.88	0.66	0.11	0.29	1.05	0.38	0.98	0.21	0.84	0.69	0.38	0.55	0.48	0.77	0.35	1.07	11	0.27	1.02	2.16	2.1	2.11	1.49	0.73	0.34	0.86	0.87	0.32
IFI6	7.42	8	13.01	6.5	14.97	4	6.07	8.24	130.6	7.56	4.45	5.96	12.69	26.22	29.73	6.63	6.18	5.44	8.79	9.24	15.7	23.92	10.71	4.27	12.94	12.01	4.78	14.72	4.42	9.73	97.27	12.75	10.09	9.96	13.31	15.07	33.45	70.89	5.59	6.97	26.09	72.57	66.42	34.96	9.91	9.92	10.79	34.66	9.48
IFIT2	1.08	0.33	0.37	0.39	0.73	0.3	0.47	0.38	2.24	0.89	0.3	0.47	0.99	1.19	0.83	0.33	0.75	0.27	0.29	0.85	0.73	0.67	1.24	0.4	1.21	0.93	0.43	0.99	0.52	0.79	1.27	0.91	0.99	0.95	0.48	0.46	1.95	3.23	0.38	1.14	1.63	0.46	1.34	0.76	0.68	1.09	0.83	1.58	1.53
IFIT3	1.73	1.01	1.63	0.78	2.17	1.12	1.7	1.15	8.77	1.13	0.92	0.78	2.39	3.11	2.86	1.37	1.59	0.47	0.77	2.06	1.99	2.17	3.06	1.01	1.57	3.07	1.46	2.54	1.45	2.08	4.06	2.26	1.94	2.55	1.74	2.25	4.74	8.11	0.96	2.21	4.55	1.51	3.51	2.55	1.83	3.45	1.52	3.38	2.73
IFITM10	0.43	0.33	0.33	0.14	0.73	0.28	0.34	0.18	0.11	0.33	0.14	0.27	0.72	0.13	0.15	0.31	0.3	0.24	0.7	0.32	0.22	0.31	0.45	0.29	0.15	0.55	0.21	0.35	0.4	0.52	0.51	2.25	0.23	0.89	0.3	0.26	1.26	0.99	0.19	1.48	1.34	0.53	0.26	0.22	0.25	0.28	1.46	2.5	0.06
IFITM3P2	0.17	0.15	0.11	0.28	0.71	0	0.12	0	0.17	0	0.16	0	0.28	0.23	0.34	0.1	0	0	0	0	0.13	0	1.03	0	0.12	0.21	0.32	0	0	0.18	0.39	0.4	0.27	0.31	0	0	0.6	0.29	0.13	0	0.29	0.19	0.28	0	0	0	0.17	0.18	0
IFNA1	0	0	0	0	0	0	0	0	0	0	0	0	0	0	0	0	0	0	0	0	0	0	0	0	0	0	0	0	0	0	0	0	0	0	0	0	0	0	0.04	0	0	0	0	0	0	0	0	0	0
IFNE	0	0	0.02	0	0.05	0	0	0	0.08	0	0	0.03	0	0	0	0.03	0	0	0	0	0	0	0.14	0.04	0	0.02	0.03	0.05	0.02	0	0.06	0	0	0	0	0	0.03	0.18	0.06	0	0.03	0.03	0	0.02	0	0	0	0.14	0
IFNL3P1	0	0.2	0.15	0.09	0	0.16	0	0.1	0.23	0.1	0.06	0.33	0.19	0	0.35	0.07	0.24	0.12	0.17	0	0.09	0	0	0.24	0.26	0.57	0.11	0.07	0.61	0.12	0.18	0	0.09	0.2	0.08	0.31	0	0	0.09	0.11	0.41	0	0.56	0.18	0	0.1	0	0.48	0
IFNWP19	0	0	0	0	0.08	0	0	0	0.09	0	0	0	0	0	0	0	0	0	0	0	0	0	0.14	0.07	0	0	0	0	0.08	0	0	0	0.07	0	0	0	0.11	0.16	0	0	0	0	0	0	0	0	0	0	0
IFRD1	57.37	54.74	86.55	88.58	59.19	83.56	57.35	59.76	44.99	79.74	46.64	53.23	60.16	41.86	26.72	102.19	56.92	41.89	54.19	55.61	134.04	72.88	101.74	79.6	61.16	102.94	53.43	53.62	64.67	72.16	43.52	66.6	59.43	106.59	44.18	43.65	32.62	72.16	75.11	33.76	53.65	115.84	19.11	55.14	94.13	101.51	87.78	36.18	81.23
IGF2BP1	0	0	0	0	0.03	0	0	0	0.1	0.01	0.07	0	0	0	0	0	0	0	0	0.02	0.03	0	0	0	0	0	0	0.01	0.01	0	0	0	0.02	0	0	0	0.01	0	0	0	0	0	0	0	0	0	0	0	0.03
IGF2BP3	0.18	0.2	0.25	2.14	0.44	0.05	0.15	0.39	0.08	0.25	0.05	0	0.84	1.42	0.11	0.35	0.29	0.02	0	0.07	0.62	0.72	2.95	0.01	1.55	1.48	3.88	0.1	0.26	0.18	3.77	1.02	0.17	0.3	0.16	0.21	0.59	0.09	0.14	0.02	0.16	0.06	0.21	2.66	1.34	0.85	0.09	0.19	0.3
IGFBP1	0.03	0.16	0	0	0.19	0	0	0	0	0.05	0.02	0.09	0.18	0.06	0.1	0.24	0.1	0.05	0.08	0.08	0.1	0.04	1.91	0.09	0.02	0.07	0.03	0.04	0.06	0.07	0	0	0.05	0.02	0.04	0.09	0.09	0.1	0.04	0.09	0.03	1.78	0.05	0.05	0.19	0.42	0.44	0.03	0.09
IGFBP3	3.44	3.11	4.86	2.64	9.63	5.11	1.52	2.43	6.09	3.58	1.41	3.36	4.32	3.21	4.49	2.57	3.61	3.03	1.16	6.86	5.26	4.8	9.89	2.32	3.17	9.2	4.79	6.24	11.58	17.82	3.89	8.31	8.69	7.54	2.98	2.94	3.14	67.62	4.94	10.05	19.34	3.53	4.21	7.07	6.57	9.45	24.99	9.28	9.68
IGFBP5	14.14	6.32	9.82	14.79	4.19	9.01	8.95	11.9	7.2	5.79	6.22	6	8.83	18.02	8.9	8.09	15.05	3.08	2.39	9.54	4.64	3.69	5.72	11.97	21.24	15.69	16.92	23.2	9.83	27.77	7.64	8.86	29.2	14.97	10.56	7.29	15.01	115.04	16.77	18.06	18.04	4.48	6.39	6.74	6.08	9.92	24.54	11.57	13.72
IGFBPL1	0	0	0.05	0.03	0.11	0.03	0	0.1	0.04	0	0.04	0	0.1	0	0	0.02	0.08	0	0.06	0.07	0.09	0.11	0.06	0	0.12	0.05	0	0.26	0.03	0.07	0.03	0.16	0.37	0.03	0.14	0.21	0.05	0.19	0.03	0.11	0.11	0	0	0.09	0.04	0.27	0	0	0.23
IGFL1	0	0	0	0.05	0	0	0	0	0	0	0	0	0	0	0.06	0	0	0	0	0	0.05	0	0	0	0	0.04	0.11	0	0	0.06	0	0	0	0	0	0	0	0	0.05	0.06	0	0	0.05	0	0	0	0	0	0
IGFL2	0.09	0	0.06	0	0.14	0	0.12	0	0.02	0.02	0.03	0	0.02	0	0	0	0.08	0.09	0	0.07	0	0	0	0	0.04	0	0.02	0.05	0.12	0	0	0.04	0.21	0	0.01	0.24	0.16	0.08	0.02	0.13	0	0	0	0	0.16	0	0.08	0	0.16
IGFL2-AS1	0	0	0	0.11	0	0	0	0	0	0	0.06	0	0	0.51	0	0	0	0	0	0.29	0	0	0	0	0	0	0	0	0	0	0	0	0	0	0.1	0	0	0	0	0	0	0	0	0	0.3	0	0	0	0
IGFL3	0	0	0.05	0.06	0	0.05	0.05	0	0	0	0.04	0	0	0	0	0	0	0	0	0	0	0	0	0	0	0	0	0	0	0	0	0	0	0	0	0	0.09	0	0	0.07	0	0	0	0	0	0	0	0	0
IGFN1	14.24	9.15	17.96	18.16	3.76	4.21	13.67	13.57	9.26	24.47	5.27	10.51	10.02	28.58	6.42	16.42	9.58	8.45	13.1	3.23	26.56	23.65	53.47	8.12	10.39	12.35	17.63	1.16	9.37	6.11	3.91	22.83	1.99	38.7	6.23	5.66	7.53	18.69	14.06	6.5	3.96	12.04	11.54	11.06	30.12	7.39	10.97	15.09	2.93
IGHA1	43.22	34.34	5.11	1.72	15.35	7.28	52.22	28.91	2.18	3.15	5.73	6.97	26.93	2.18	30.62	16.93	25.18	1.3	2.18	22.24	1.81	1.29	13.32	5.04	46.84	13.54	7.4	95.27	57.78	182.58	21.96	19.61	90.97	77.17	5.16	8.8	90.31	54.81	16.15	10.02	551.57	1.59	35.26	26.92	10.24	15.62	4.99	4.75	130.92
IGHA2	12.58	13.07	1.21	0.87	2.24	1.66	19.39	5.63	0.8	0.58	1.05	1.84	4.97	0.6	8.38	4.97	6.26	0.54	0.64	7.79	0.62	0.77	5.15	1.21	21.71	1.74	2.5	32.52	7.12	41.15	9.73	3.58	30.63	13.01	1.69	3.25	18.25	5.35	4.73	4.08	297.43	0.44	21.68	17.69	3.17	2.97	4.58	1.96	41.39
IGHD	0.05	0.07	0	0.03	0	0.08	0.05	0.5	0	0.1	0.65	0	0.28	0.03	0.04	0	0.12	0	0.06	0.35	0	0.07	0.05	0.16	0.26	0.01	0	0.09	0.06	1.41	0.54	0.09	0.31	0.15	0.08	0.13	0.82	1.38	0.03	0.04	7.35	0.05	0.12	0.03	0.16	0.35	0.07	0	0.22
IGHG1	3.57	5.64	1.93	1.22	4.57	1.5	1.72	7.79	1.47	2.22	1.44	3.41	39.22	1.49	6.52	2.01	5.86	0.62	4.36	6.73	1.88	1.25	6.89	2.63	17.85	9.73	4.77	6.56	10.63	15.47	4.74	5.42	11.64	12.33	1.81	6.77	62.91	63.84	2.46	5.43	166.85	2.14	9.6	20.34	3.16	2.72	1.88	0.43	4.25
IGHG2	1.05	1.56	0.74	0.24	1.29	0.7	0.32	1.5	0.26	0.71	0.55	0.18	1.2	1.16	1.77	0.36	2.83	0.81	0.85	10.73	1.25	1.31	2.6	0.66	16.8	2.3	2.31	6.65	3.45	8.79	1.41	1.41	5.21	1.85	0.53	2.76	8.68	76.34	2.05	3.34	57	0.28	8	1.76	1.69	0.26	0.37	0.1	3.58
IGHG3	0.51	0.4	0.42	0.32	0.41	0.18	0.12	1.04	0.19	0.31	0.51	0.13	1.48	0.41	0.22	0.26	0.97	0.07	0.3	0.48	0.71	0.06	0.61	0.34	1.04	0.24	0.37	0.99	1.13	1.69	0.47	1.34	0.96	1.55	0.17	0.34	3.98	6.81	0.25	0.68	8.45	0.14	0.63	0.59	0.32	0.43	0.27	0.08	1.03
IGHG4	0.42	0.23	0.16	0.13	0.56	0.07	0.19	0.07	0.15	0.07	0.08	0	0.73	2.14	0.34	0	0.27	0.47	0.33	0.73	0.58	0.14	0.2	0.29	0.49	0.72	0.35	0.47	0.52	0.69	0.15	0.13	0.41	1.09	0.06	0.19	3.61	16.56	0.27	0.26	26.84	0.12	0.62	0.36	0.13	0.1	0.34	0.15	0.08
IGHGP	0	0.03	0.02	0	0	0	0	0.03	0	0	0	0	0	0	0	0	0.04	0	0	0	0	0.06	0	0	0.18	0.05	0	0.02	0.19	0	0	0.03	0.12	0	0	0	0.12	1.16	0.03	0	0.23	0	0.06	0	0	0	0	0	0.04
IGHM	1.97	8.1	1.14	0.26	2.55	1.89	1.58	2.01	0.46	0.27	0.34	4.3	1.98	0.1	3.23	0.86	5.7	0.14	0.78	6.03	0.35	0.38	1.46	0.34	5.52	0.61	1.55	8.45	19.35	7.35	3.75	2.61	48.14	10.98	0.62	5.22	32.78	5.83	1.13	2.67	116.37	0.62	11.05	16.66	2.19	0.9	0.55	0.76	8.72
IGHV1-18	0.34	0.14	0	0	0.41	0	0.34	0.13	0	0.14	0	0.32	0.41	0.22	0	0	0.17	0	0	0.56	0	0	0	0.33	0.6	0	0	1.2	0.73	1.76	0.38	0.13	1.82	0.59	0	0.15	0.95	0.14	0.25	0.32	13.02	0	0.67	0.88	0.18	0.14	0	0.17	0.6
IGHV1-2	1.47	0.96	0.1	0	0	0.22	0.59	0	0	0	0	0.16	1.1	0	0.6	0.1	0.16	0	0.12	0.54	0	0	0.45	0.11	0	0	0.15	0.19	0.7	0.68	0	0.13	0.13	2.29	0	0.14	4.85	1.63	0	0	15.73	0	0.83	0.9	0	0.18	0.62	0	0.19
IGHV1-24	0.17	0	0	0	0.14	0	0.56	0.13	0	0	0	0	0.14	0	0.16	0	0.17	0	0	0	0.13	0	0	0	0	0.3	0.15	0.1	0	0.7	0	0	0.13	0.44	0	0	0.19	0.56	0.12	0	1.13	0	0.67	0.25	0	0.14	0	0	0
IGHV1-3	0	0	0.11	0	0	0	0	0.14	0	0	0	0	0	0	0	0	0	0	0	0.15	0	0	0.12	0	0.38	0	0	0.22	0.94	2.38	0.32	0	0.56	0	0.13	0.16	0	0	0	0	23	0.2	0	0	0	0	0.17	0	0.19
IGHV1-45	0	0	0	0	0	0	0	0	0	0	0	0	0	0	0	0	0	0	0	0	0	0	0	0	0.24	0	0	0.1	0	0.18	0	0	0	0	0	0	0	0	0	0	0.14	0	0	0	0	0	0.16	0	0
IGHV1-58	0.16	0	0.1	0	0	0	0.11	0	0	0	0	0	0	0	0	0	0	0	0	0	0	0	0	0.11	0	0	0	0	0	0.17	0	0	0	0	0	0	0	0	0	0	0.28	0	0	0	0	0	0	0	0
IGHV1-69	0	0	0	0	0	0	0.55	0	0	0	0	0	0	0.22	0.32	0	0	0	0	0	0	0	0	0	0.3	0	0	1.09	0	0.35	0	0	0	0.7	0.35	0	0.84	0	0	0	1.34	0	0	0.21	0	0	0	0	0.32
IGHV2-26	0.19	0	0	0	0	0	0	0.15	0	0	0	0.19	0.47	0	0	0	0	0	0	0.16	0	0	0	0	0	0	0	0.34	0.84	0.21	0	0.15	0.3	0	0	0	0.22	0	0	0	0.97	0	0.15	0.29	0.21	0	0	0	0.48
IGHV2-5	0.19	0.16	0.12	0	0.31	0.13	0.78	0	0	0	0.09	0.49	0.64	0	0	0	0.19	0	0	0	0	0	0	0	0.96	0	0	0.7	0.68	2.33	0.3	0	2.43	0.35	0.28	0	0.83	1	0.15	0	11.53	0	0.63	0	0	0	0.19	0.2	1.23
IGHV2-70D	0	0	0	0	0	0	0.41	0	0	0	0	0	0	0	0	0	0	0	0	0	0	0	0	0	0	0	0	0	0	1.09	0	0	0.12	0.13	0.11	0	0.17	0	0	0	0.13	0	0	0	0	0	0	0	0
IGHV3-11	0.93	0.11	0.08	0.1	0	0.09	0.79	0.21	0	0.11	0	0	0.85	0	0	0.23	0.39	0	0.1	0.22	0	0	0.09	0	0.38	0.08	0.12	1.03	1.01	2.55	0.79	0.1	0.6	0.34	0	0.11	0.15	0.53	0.19	0.12	17.25	0	0.45	0.1	0	0	0.12	0	0
IGHV3-13	0	0.13	0	0	0	0	0	0.12	0	0	0	0	0.13	0	0	0	0	0	0	0	0	0	0	0	0	0	0	0	0.66	0	0	0	0.36	0	0.11	0	0	0	0	0	1.05	0	0	0	0	0.13	0	0	0
IGHV3-15	0.75	0.51	0.19	0.12	0.25	0.1	0.3	0.48	0	0	0	0	0.61	0	0.59	0.09	0.15	0	0	3.25	0.23	0	0.31	0.2	0.86	0.18	0.41	1.51	0.77	3.7	0.45	0.58	4.15	1.17	0	0.39	0.85	0.99	0	0.14	7.38	0	2.14	6.26	0.32	0	0	0	0.7
IGHV3-20	0.49	0	0	0	0	0	0.22	0.26	0	0	0	0	0.13	0	0	0	0	0	0	0	0	0	0	0	0	0	0	0	0	0	0	0.43	0	0	0	0	0	0	0	0.15	0.19	0	0	0.12	0	0	0	0	0.2
IGHV3-21	0.46	0.39	0.1	0.12	0	0	0.52	0.55	0	0	0.15	0.47	1	0	0.26	0.24	0	0.15	0	0.18	0	0	0.28	0.1	1.66	0	0	0.56	0	2.74	0.53	0.12	1.21	1.04	0.11	0	0.96	0.38	0	0	16.71	0	0.4	0.71	0	0	0.03	0	0
IGHV3-23	0.31	0.52	0.29	0.12	0.63	0	1.74	0.73	0	0	0.29	0.29	0.87	0	0.6	0.36	0.45	0	0	1.91	0	0.14	0.21	0.3	1.76	0.28	0.56	3.26	2.63	8.2	0.46	0.94	4.47	1.06	0	0.67	0.69	4.56	0.23	0.72	28.13	0	1.7	1.6	0.97	0.39	0	0	3.22
IGHV3-33	1.08	1.04	0	0.12	0	0.31	1.13	0	0	0.13	0	0	1.21	0	0	0.18	0.3	0	0.06	0.81	0	0	0.05	0.2	3.3	0.25	0	1.08	0.79	2.95	0.73	0.9	6.21	1.41	0	0.63	3.25	1.53	0.17	0.22	33.61	0	2.86	1.81	0	0.65	0	0	1.99
IGHV3-43	0	0.13	0	0	0	0	0	0	0	0	0	0	0.25	0	0	0.09	0	0	0	0	0	0	0	0	0	0	0	0.36	0.13	0	0	0	0.35	0	0	0	0.17	0	0	0	1.42	0	0.12	0.11	0	0.13	0	0	0.88
IGHV3-48	0.15	0	0	0	0	0.15	0	0	0	0	0	0	0.18	0.19	0	0	0	0	0	0	0	0	0	0	0.15	0	0	0.99	0	1.56	0.28	0	0.28	0.36	0	0	0.37	0.25	0	0	8.38	0	0	0.55	0	0	0	0	0.43
IGHV3-49	0.3	0	0.09	0	0	0.1	0.2	0.36	0	0	0.11	0	0.36	0	1.02	0	0.15	0.15	0	0.12	0	0	0.31	0	0.17	0	0	0.18	0.41	0.54	0.22	0	0.34	0.13	0.11	0	0.67	0	0.11	0.14	15.89	0	0	0	0	0.13	0	0	0.17
IGHV3-53	0	0	0.06	0	0	0	0	0.16	0	0	0	0	0.08	0	0.1	0	0	0	0	0	0	0	0	0	0.07	0	0	0.17	0.25	0.56	0	0	0.22	0.08	0.07	0	0	0	0	0	3.04	0	0	0.07	0.1	0	0	0	0.2
IGHV3-66	0.16	0	0	0	0	0	0	0.12	0	0	0	0	0	0	0	0.09	0.15	0	0	0	0	0	0.11	0	0.11	0.09	0	0.83	0	0.16	0	0	0.24	0.14	0	0.14	0	0.52	0	0	3.73	0	0.12	0.12	0	0	0	0.16	0
IGHV3-7	0.15	1.7	0	0.12	0	0.32	0.93	0.61	0.44	0.13	0.22	0	0.22	0	0.9	0	0.61	0	0.22	1.16	0	0	0.54	0.1	1.09	0.09	0.08	3.57	0.95	7.01	0.18	0.47	4.34	2.28	0	0.54	5.35	2.3	0.11	0.43	11.05	0.17	1.47	3.58	0.33	0.46	0.15	0	1.22
IGHV3-74	0.57	0.97	0.29	0.07	0.16	0.26	0.06	0.46	0.18	0.08	0	0.09	0.22	0	0.37	0.11	0.66	0	0.14	0.93	0.07	0	0.06	0.38	0.69	0.17	0.42	1.6	0.63	2.78	0.28	0.22	2.05	0.46	0	1.14	1.16	1.49	0	0.52	6.09	0	1.69	0.62	0.1	0.23	0.09	0.09	0.58
IGHV4-34	0	0.15	0	0	0	0	1.06	0.14	0	0	0.17	0	0.43	0	0.68	0	0	0	0	0.15	0	0	0	0.12	0.37	0.11	0.48	0	0	0.19	0.27	0	0.68	0.31	0	0.31	1.2	0.89	0	0	8.13	0	0.14	0.53	0	0	0	0.18	0
IGHV4-39	0.47	0.4	0	0	0.51	0.11	0	0.37	0	0	0.3	0	1.28	0	0.15	0.28	0.31	0	0	1.31	0	0	0	0	1.92	0	0.14	1.21	0.54	1.96	0	0.85	1.82	0.41	0.11	0.55	2.59	1.18	0	0.15	10.92	0	0.85	1.65	0.17	0.27	0	0	1.85
IGHV4-55	0	0.17	0	0	0	0	0.14	0.16	0	0	0	0	0	0	0	0	0	0	0	0	0	0	0	0	0	0	0	0.25	0	0	0.16	0	0.16	0.37	0	0	0.23	0	0	0	0.86	0	0.17	0	0	0	0	0	0
IGHV4-59	1.11	0.42	0.08	0.1	0	0	0.41	0.1	0	0.21	0.06	0	0.85	0	0.24	0.29	0.24	0.12	0	0.81	0.09	0.11	0.25	0	0.72	0.15	0.11	1.01	0.34	0.97	0.34	0.38	0.42	0.91	0.26	0.21	2.19	3.27	0	0.23	14.29	0	0.37	0.54	0.13	0.2	0	0.12	0.94
IGHV4-61	0	0	0.09	0	0	0	0.09	0.44	0	0	0.07	0	0.15	0	0	0	0.41	0	0	0	0	0	0	0	0.28	0.08	0	0	0.21	0.28	0.13	0	0.41	0.13	0	0	0.25	0.9	0.1	0	5.54	0	0.24	0.31	0	0	0	0.14	0.16
IGHV5-51	0.67	0.57	0	0	0.27	0	0.45	0.4	0	0.29	0	0.16	0.41	0	0.33	0.2	0.33	0	0	0.98	0	0	0.12	0	2.51	0	0.31	1.6	0.58	1.23	0.13	1.16	1.3	1.63	0	0	2.1	0.42	0.12	0	7.64	0.56	0.27	1.26	0	0	0.16	0	2.22
IGKC	49.37	55.43	7.17	3.79	25.35	9.29	57.39	36.16	3.2	5.37	12.74	17.51	47.13	8.3	42	20.07	43.48	3.94	6.54	47.15	5.88	6.01	24.47	8.94	93.81	24.78	15.12	119.82	77.82	176.42	44.18	22.15	127.25	115.01	6.39	22.83	169.4	225.88	22.38	21.46	861.61	4.95	65.76	65.46	20.48	13.66	8.81	5.63	118.81
IGKV1-12	0.2	0.17	0	0	0	0	0	0	0	0	0	0	0	0	0	0	0	0	0	0	0	0	0	0	0	0	0	0.14	0	0	0.17	0	0.23	0	0	0	0	0	0	0	0.55	0	0	0	0	0	0	0	0
IGKV1-16	0.78	0.49	0	0	0	0.8	0.26	0.91	0	0	0	0.19	0.16	0	0.38	0.23	0.58	0.19	0	0.82	0	0	0.27	0	1.24	0	0.36	1.63	1.19	1.48	0.3	0.9	2.87	1.23	0.28	0.34	1.12	2.34	0	0	7.31	0.22	0.99	0.74	0	0	0	0	0.25
IGKV1-17	0	0.49	0	0.16	0.31	0	0.13	0.61	0	0	0	0.19	0.17	0	0.19	0	0.77	0.19	0	0.16	0	0	0	0.25	2.6	0	0.18	0.92	0.51	3.39	1.78	0.6	2.43	0.53	0	0.86	1.75	6.81	0	0.18	4.09	0	1.18	1.03	0.21	0.34	0.19	0	3.44
IGKV1-27	0.38	1.12	0	0	0	0	0	0	0	0.16	0.27	0	1.1	0	1.11	0.11	0.57	0	0	1.12	0	0	0.26	0	0.41	0.23	0	2.17	1.33	1.66	0.14	0.15	2.83	1.03	0.41	0.51	4.15	1.14	0.29	0.36	12.51	0	0.46	0.43	0	0	0	0.2	0.96
IGKV1-33	1.52	1.12	0	0	0.46	0.91	0.26	1.2	0.19	0	0.12	0.56	1.41	0.26	1.29	0.91	1.89	0.19	0	0.96	0	0	0.26	0.12	1.76	0.47	0.35	1.37	1.17	6.42	1.01	0.29	1.94	1.38	0.14	0.34	5.46	3.11	0.14	0.13	28.36	0.22	1.69	0.72	0	0	0	0	3.59
IGKV1-39	0	0	0	0	0	0	0	0	0	0	0	0	0	0	0	0	0	0	0	0	0	0	0	0	0	0	0	0.89	0	0	0	0	0	0	0	0	0	0	0	0	1.31	0	0	0	0	0	0	0	0
IGKV1-5	0.22	0.56	0.14	0.17	0.36	0.22	0.87	0.79	0.31	0.09	0.31	0.7	0.44	0.14	0.65	0.06	0.43	0	0.16	0.9	0	0.19	0.82	0.22	1.35	0.45	0.39	2.43	1.85	5.4	3.17	0.75	2.47	3.27	0	0.57	2.21	4.01	0.63	0.7	24.73	0.12	2.91	2	0.45	0.18	0.21	0	2.32
IGKV1-6	0.38	0.16	0	0	0	0	0	0.15	0	0	0.09	0	0.49	0	0	0.23	0.57	0	0.14	0	0	0	0.27	0	0.27	0.12	0.18	0.61	0.5	1.05	0	0.15	1.2	0.35	0	0	0.88	2.7	0	0.37	6.32	0	0.54	0.44	0	0	0	0	0
IGKV1-8	0	0	0	0	0.68	0	0.42	0	0	0	0.14	0	0	0	0.43	0.17	0	0	0	0.43	0	0	0	0	0	0	0	1.5	0.88	0	0.48	0	0.23	1.29	0	0	0.49	1.38	0	0	5.3	0	0.33	0.9	0.57	0	0	0.17	0.27
IGKV1-9	0.66	0.57	0	0.13	0	0	0.56	0.27	0.16	0	0.08	0.49	0.27	0	0.34	0.4	0	0	0	0.56	0	0	0.35	0	1.91	0.31	0	0.5	1.66	2.55	0	0	1.69	1.49	0	0.59	3.45	3.3	0	0.08	5.33	0	0.13	0.76	0.18	0.43	0	0	0.81
IGKV1D-16	0	0	0	0	0	0	0	0	0	0	0	0	0.17	0	0.19	0	0	0.19	0	0	0	0	0	0	0	0	0	0	0.34	0.22	0	0.15	0.32	0	0	0	0	0	0	0	0.52	0	0.42	0	0	0	0	0	0
IGKV1D-17	0	0	0	0	0	0	0	0	0	0	0	0	0	0	0	0	0	0	0	0	0	0.1	0	0	0	0	0	0.13	0	0	0	0	0	0	0	0	0.26	0	0.08	0	0.49	0	0	0	0	0	0	0	0
IGKV1D-39	1.96	1.65	0.61	0.16	4.45	0.4	2.9	1.69	0.19	0.34	0.37	0.58	4.19	0	1.53	0.59	2.14	0.19	0.57	2.49	0.75	0	1.08	0.9	2.92	1.57	0.73	5.6	5.5	5.37	1.94	1.82	6.92	3.21	0.42	1.22	7.67	8.63	0.29	0.19	41.49	0	2.69	4.63	0.43	0.51	0.57	0.82	8.23
IGKV1D-8	0	0	0	0	0	0	0	0	0	0	0	0	0	0.13	0	0	0	0	0	0	0	0	0	0	0	0	0	0.06	0.18	0	0	0	0	0	0	0	0	0	0	0	0.09	0	0	0	0	0	0	0	0
IGKV1OR-2	0	0	0	0	0	0	0	0	0	0	0	0	0	0	0	0	0	0	0	0	0	0	0	0	0	0	0	0	0	0	0	0	0	0	0	0	0	0	0	0	0	0	0	0	0	0	0	0	0
IGKV1OR9-2	0	0	0	0	0	0	0	0	0	0	0	0	0	0	0	0	0	0	0	0	0.29	0	0	0	0	0	0.38	0	0	0	0	0	0	0	0	0	0	0	0	0	0	0	0	0	0	0	0	0	0
IGKV2-24	0.73	1.24	0	0.15	0.3	0	0.12	0.14	0	0	0.17	0	0.45	0	1.42	0	0	0.09	0	1.7	0	0.17	0.63	0.12	0.39	0.28	0.51	3.06	0.16	1.95	0.83	0.14	4.85	2.96	0.52	0.97	0.84	0.31	0.14	0.17	3.07	0	2.8	1.66	0.2	0	0	0.19	1.82
IGKV2-28	2.2	3.4	0.23	0.3	0	1.13	0.57	0.72	0	0.16	0.17	0.71	3.16	0	0.46	0.32	1.83	0	0	1.61	0.28	0	1.01	0.24	7.82	1.57	0.85	3.9	2.88	15.19	0.7	0.39	9.07	6.46	1.18	1.46	7.98	3.59	0.55	2.25	24.09	0	5.45	3.19	1.98	1.28	0	0	4.55
IGKV2-30	0.31	0.55	0	0	0	0	0	0	0	0	0	0	0.22	0	0.96	0.13	0.48	0	0	0.22	0	0.17	0.37	0	0.73	0	0.47	2.16	0.94	3.96	0.89	0	1.14	0.5	0.13	0	1.08	0.4	0	0	10.41	0	0.19	1.44	0.34	0.32	0	0	0.27
IGKV2D-24	0	0.15	0	0	0	0	0	0	0	0	0	0	0	0	0	0	0	0.09	0	0	0	0	0	0	0	0.17	0	0.12	0	0.22	0	0	0.15	0	0	0	0	0	0	0.17	0.48	0	0	0	0	0	0	0	0.23
IGKV2D-28	2.07	0	0	0.24	0	0	0.08	0	0	0	0	0	0	0	0.4	0.01	0.27	0.6	0.21	0.4	0	0	0	0	0	0	0	0.44	0	0	0	0.28	0.6	0.52	0	0	0	0	0	0	0	0	0	0	0	0.24	0.3	0.34	0
IGKV2D-29	0	0.31	0	0	0	0	0	0	0	0.16	0.17	0	0	0	0.28	0	0.29	0	0.21	0	0	0	0	0	0.13	0	0	0	0.16	0.79	0.23	0	0.43	0.63	0	0.26	0.63	0.27	0.23	0.17	2.47	0	0.44	9.29	0	0	0	0	0.23
IGKV2D-30	0	0	0	0	0	0	0	0	0	0	0	0	0	0	0	0	0	0	0	0	0	0	0	0	0	0	0	0.22	0	0	0	0	0	0	0	0	0	0	0	0	0	0	0	0	0	0	0	0	0
IGKV3-11	3.71	3.34	0.71	0.29	0.58	1.58	3.93	2.87	0.3	0.65	0.74	0.61	4.62	1.17	3.33	1.56	2.56	0.39	0.68	6.05	0.66	0.43	2.05	0.82	6.87	1.4	1.3	8.31	7.24	19.88	3.19	1.59	12.86	7.24	0.59	1.21	12.87	12.39	2.84	2.2	93.77	0.28	3.99	6.6	1.32	1.81	0.39	0.17	6.66
IGKV3-15	1.53	1.12	0.64	0.35	0.48	0.27	1.83	1.52	0.14	0.25	0.21	1.21	0.67	0	0	0.17	0.44	0	0	1.42	0.11	0	0.1	0	1.4	0.3	0.13	2.94	2.37	7.2	1.25	0.65	3.1	2.41	0	0.64	3.8	5.21	0.54	0	13.35	0.32	2.1	0.39	0.16	0	0	0	0.53
IGKV3-20	3.11	2.49	0.63	0	0.71	0.24	3.52	2.29	0.17	0.45	0.22	0.85	2.29	0.47	2.04	0.31	4.16	0.86	0.89	3.06	0.67	1.15	1.2	0.35	5.69	0.86	0.81	8.15	9.58	13.75	2.92	1.35	11.83	5.43	0.12	1.7	8.13	13.03	0.91	2.81	77.24	0.2	3.91	9.63	0.94	0.3	0	0.36	4.71
IGKV3D-11	0	0	0	0	0	0	0	0.13	0	0	0	0	0	0	0	0	0	0	0	0	0	0	0	0	0	0	0	0	0	0	0	0	0	0	0	0	0	0	0	0	0.38	0	0	0.22	0	0	0	0	0
IGKV3D-15	0	0	0	0	0	0	0	0	0	0	0	0	0.17	0	0.06	0	0	0	0.13	0	0	0	0	0.12	0.07	0	0	0	0	0	0	0	0	0	0.13	0	0	0.22	0	0	0.33	0	0	0	0	0.15	0.34	0	0
IGKV3D-20	0	0.14	0.11	0.11	0	0.1	0	0.28	0	0	0.09	0	0.12	0	0.14	0	0	0	0	0.26	0	0	0	0	0.35	0	0	0	0.13	0.47	0	0.11	0	0.15	0	0	0.71	0	0	0	1.24	0	0.13	0	0	0	0	0	0
IGKV4-1	1.52	1.28	0.13	0	0.27	0.22	1.07	1.65	0.3	0.18	0.21	0.2	1.54	0	0.74	0.19	1.07	0	0	3.37	0.16	0.1	0.15	0.43	1.49	0.45	0.19	3.21	2.99	4.46	1.04	0.66	4.86	2.58	0.22	0.47	8.07	2.48	0.39	0.69	16.22	0.11	1.59	1.57	0.11	0.18	0.2	0	3.53
IGKV5-2	0	0	0	0	0	0	0	0.13	0	0	0	0	0	0	0	0	0	0	0	0	0	0	0	0.11	0	0	0	0.2	0	0.36	0	0	0	0	0	0	0	0	0	0	1.28	0	0	0.13	0	0	0	0	0
IGKV6-21	0.68	0.29	0	0	0	0	0	0.27	0	0	0.08	0	0.56	0	0	0	0	0	0	0	0	0	0	0	0.12	0	0	0.41	0.44	0.36	0.26	0.13	0.27	1.09	0	0.15	0	0.29	0	0	0.79	0	0	0.26	0	0.15	0	0	0
IGKV6D-21	0	0	0	0	0	0	0	0	0	0	0	0	0	0	0	0.1	0	0	0	0	0	0	0	0	0	0	0	0	0	0.71	0	0	0.38	0.27	0	0	0.38	0	0	0	0.78	0	0.13	0	0	0	0	0	0
IGLC2	17.87	18.89	4	1.67	5.66	2.86	24.68	15.04	1.82	1.22	1.62	5.64	18.4	1.5	7.52	8.95	14.55	0.79	1.59	16.52	1.46	0.8	7.11	3.77	31.53	5.45	4.72	35.32	23.56	61.71	11.38	10.98	54.28	30.49	3.9	6.27	67.13	66.11	7.1	3.95	379.43	1.57	30.44	23.28	8.33	4.81	2.73	1.51	41.69
IGLC3	9.75	10.08	1.1	0.26	2.1	2.72	18.9	10.07	0.91	2.03	2.28	2.56	10.78	1.13	5.85	4.01	6.83	0.28	1.19	3.18	1.23	0.32	3.16	1.04	21.97	2.02	2.55	16.89	11.55	29.89	5.16	9.17	58.98	16.83	0.62	4.59	17.78	12.74	1.5	3.16	212.35	1.11	9.13	9.28	2.45	4.64	1	1.37	23.27
IGLL5	0.74	0.66	0.11	0	0.21	0.27	0.47	1.19	0	0	0.15	0	1.28	0.14	1.12	0.2	0.68	0	0.24	1.16	0.13	0.11	0.66	0.19	1.38	0.16	0.3	3.63	1.82	4.12	0.34	0.53	2.21	2.32	0.16	0.48	2.39	2.24	0.22	0.41	14.34	0.09	1.25	1.27	0.21	0.11	0.16	0.16	5.18
IGLON5	0	0.05	0.05	0.05	0	0.02	0.03	0	0.1	0.04	0.02	0.04	0.04	0.02	0.05	0.03	0.06	0.05	0	0.15	0.04	0.03	0.07	0.05	0.04	0.04	0.01	0	0.03	0.13	0.05	0.11	0.01	0.02	0.04	0.07	0.05	0.22	0.11	0.08	0.12	0.06	0.01	0.08	0.06	0.05	0.22	0.06	0.04
IGLV1-36	0.18	0.15	0	0	0	0	0	0	0	0	0	0	0	0	0	0.11	0	0	0	0	0	0	0	0	0	0	0	0	0.16	0	0	0	0	0	0	0	0.41	0.46	0	0	0.3	0	0	0	0	0	0	0	2.23
IGLV1-40	1.19	0.57	0.74	0	0.14	0.23	1.02	1.61	0	0.14	0.4	0.33	3.47	0	0.99	0.1	0.34	0	0.12	0.28	0.13	0	0.35	0.11	1.45	0.31	0.31	4.55	3.83	6.09	1.28	3.4	7.76	4.06	0	0.15	10.84	2.43	0.13	0.96	38.48	0	0.81	1.79	0.18	1.02	0.33	0	5.74
IGLV1-41	0	0.31	0	0	0	0.12	0	0	0	0	0.08	0	0.14	0	0	0	0.18	0	0	0	0	0	0	0	0	0	0	0.2	0.3	0	0	0	0.32	0	0.12	0	0.58	0	0	0	0	0	0	0.13	0	0	0	0	0.28
IGLV1-44	1.33	1.01	0	0	0.11	0.09	0.87	0.21	0	0	0	0.25	1.19	0	0	0.88	0	0	0	1.31	0.1	0	0.42	0.09	0.96	0.08	0.28	1.22	1.09	3.26	0.32	1.5	3.02	0.61	0.38	0.23	1.59	0.38	0.2	0.15	27.57	0	0.9	2.04	0.57	1.13	0	0	1.74
IGLV1-47	0.19	0.16	0.32	0	0.14	0	1.05	0.4	0	0	0.32	0	1.11	0	0.17	0	1.01	0.17	0.12	0.88	0	0	1.56	0	0.14	0	0.74	1.98	1.84	5.88	1.13	1.37	1.65	1.15	0.24	0.9	1.64	1.22	0.25	1.25	14.24	0	4.41	2.11	0.54	0	0	0	1.53
IGLV1-51	2.01	1.98	0.55	0.56	1	0.36	1.29	1.73	0.17	0.45	0.33	0.34	2.68	0.71	1.6	0.63	1.99	0.38	0.63	2.45	0.27	0.16	0.72	0.36	2.5	0.43	0.85	4.19	2.74	5.91	0.66	0.67	7.94	4.92	0.75	0.94	8.51	2.37	0.14	0.9	18.21	0.39	1.17	3.11	0.75	0.45	0.18	0.95	4.84
IGLV2-11	1.75	2.22	0.22	0	0	0.12	0.35	0.69	0	0	0.08	0	1.86	0	1.19	1.25	1.04	0	0	0.45	0	0.16	0.84	0	3.99	1.02	0.32	5.85	3.04	9.18	0.4	0.81	8.38	3.27	0.5	0.77	2.8	8.29	0.39	0.33	21.01	0	1.54	1.25	0	0.3	0	0.18	2.35
IGLV2-14	1.04	5.36	0.54	0.14	0.85	0.95	1.16	3.7	0.33	0.3	0.25	0.84	2.08	0.7	3.2	0.62	2.06	0	0.38	3.18	0	0.16	0.99	0.34	6.9	1.8	1.28	13.64	3.9	13.44	1.81	1.57	28.53	6.63	0.62	1.99	11.23	15.69	0.96	1.14	39.06	0.19	8.84	4.62	0.37	0.59	0.84	0.54	4.86
IGLV2-23	0.36	0.96	0.45	0	1.09	0.08	0.64	0.38	0	0	0.06	0.22	1.75	0	1.18	0.42	0.95	0	0.09	1.09	0.09	0.11	0.55	0	1.15	0.07	0.53	1.55	1.13	4.11	0.64	0.38	2.9	0.6	0	0.42	2.73	0.58	0.4	0.22	28.4	0.26	1.63	1.25	0.62	0.5	0	0	2.34
IGLV3-1	0.71	0.37	0	0	0	0.24	0.95	1.32	0	0.15	0	0	0.45	0	0.17	0.11	0.52	0	0.13	0.82	0	0	0	0	4.1	0.03	0	1.08	0.69	3.46	0.4	0	1.3	1.41	0	0.31	7.24	2.25	0.36	0.33	17.87	0	0	0.33	0.19	0.15	0	0	1.46
IGLV3-10	0.19	0	0.12	0	0.15	0	1.76	0.29	0	0	0.44	0	0.62	0	0.36	0	0.18	0	0.13	0.16	0	0	0.26	0.49	0	0	0	1.34	0.16	2.63	0.85	0.14	0.58	1.68	0	0	0.21	0.16	0.14	0	21.07	0	0.45	0.28	0	0	0	0	2.33
IGLV3-19	0.39	0.49	0	0	0	0	0.13	0.92	0	0	0	0.19	2.9	0	0.38	0.23	0	0.19	0	0.33	0	0	0.13	0	1.11	0	0	1.41	1.54	2.77	0.74	0.9	2.45	1.24	0	0.52	4.26	0.67	0.29	0	10.17	0	2.2	0.45	0	0.17	0.19	0	0.99
IGLV3-21	1.01	0.08	0	0	0.15	0	0.48	0.22	0.51	0	0.04	0	0.5	0.11	0	0.27	0	0	0.07	0.45	0	0	0.25	0.12	0.13	0.11	0	0.48	0.31	1.29	0.13	0.07	0.75	0.82	0	0.16	1.32	0.29	0.07	0	6.74	0.19	0.07	0.33	0	0.38	0	0	0.65
IGLV3-25	0	0.49	0.12	0	0.78	0	0.13	0.15	0	0	0	0	1.11	0	0.19	0.12	0.57	0	0	0.32	0	0.18	0	0	2.32	0.12	0.18	1.04	0.17	4.61	0.29	0.59	0.45	1.22	0	0.17	1.1	0.66	0	0	3.07	0	0.31	1.31	0.21	0.17	0	0.2	4.37
IGLV4-69	0.16	0.41	0	0.13	0.79	0.55	0	0.13	0	0	0.08	0	0.79	0	0	0.38	0.48	0	0	0.27	0	0	0	0	0.12	0	0	1.25	0.14	2.86	0	0	1.37	0.28	0	0	2.2	0.54	0.12	0.3	10.64	0	0.64	1.09	0	0	0	0	0
IGLV5-45	0	0	0.11	0	0	0	0.24	0.28	0	0	0.08	0	0	0	0	0	0	0	0	0.15	0.14	0	0.12	0	2.4	0	0	1.38	0.46	1.52	0	0.14	0.14	0.16	0	0	0.81	0	0	0	4.64	0	1.14	0.4	0	0	0.17	0	0
IGLV6-57	0.7	0.3	0	0	0	0.06	0.4	0.28	0	0	0.12	0	0.07	0	0.17	0.05	0.34	0	0	0.14	0.07	0	0.12	0	0.19	0.15	0	0.66	0.87	1.14	0.19	0.07	0.39	0.28	0	0.15	1.64	0.2	0.12	0.08	2.99	0.09	0.2	0.25	0	0.07	0.08	0	0.35
[truncated: 1,711 more rows]
[truncated: 288 more columns]
