# Supplementary material for: lncRNA-based prognostic model for pancreatic cancer centered on the TME with exploratory LLPS connections
Source: Front Oncol. 2026 Jan 23;16:1753321. doi: 10.3389/fonc.2026.1753321 (PMC12875940; doi:10.3389/fonc.2026.1753321)
Supplement: Supplementary file 2 [file DataSheet2.xlsx]

## Sheet: LLPS-Genes
Supplementary Material-2. Liquid-liquid phase separation gene set
Gene Symbol	Description	Category	Uniprot ID	Gifts	GC Id	Relevance score	GeneCards Link	Version information
AAK1	AP2 Associated Kinase 1	Protein Coding	Q2M2I8	54	GC02M069459	2.14915704727173	https://www.genecards.org/cgi-bin/carddisp.pl?gene=AAK1	Up to version 5.24
AARS1	Alanyl-TRNA Synthetase 1	Protein Coding	P49588	56	GC16M076634	6.12708473205566	https://www.genecards.org/cgi-bin/carddisp.pl?gene=AARS1	Up to version 5.24
ABCB1	ATP Binding Cassette Subfamily B Member 1	Protein Coding	P08183	64	GC07M087504	13.4471788406372	https://www.genecards.org/cgi-bin/carddisp.pl?gene=ABCB1	Up to version 5.24
ABCD3	ATP Binding Cassette Subfamily D Member 3	Protein Coding	P28288	57	GC01P094385	5.20763731002808	https://www.genecards.org/cgi-bin/carddisp.pl?gene=ABCD3	After version 5.24
ABCF2	ATP Binding Cassette Subfamily F Member 2	Protein Coding	Q9UG63	51	GC07M151211	0.935186505317688	https://www.genecards.org/cgi-bin/carddisp.pl?gene=ABCF2	Up to version 5.24
ABL1	ABL Proto-Oncogene 1, Non-Receptor Tyrosine Kinase	Protein Coding	P00519	66	GC09P130713	15.2486057281494	https://www.genecards.org/cgi-bin/carddisp.pl?gene=ABL1	Up to version 5.24
ABLIM1	Actin Binding LIM Protein 1	Protein Coding	O14639	44	GC10M114587	1.92599248886108	https://www.genecards.org/cgi-bin/carddisp.pl?gene=ABLIM1	After version 5.24
ABRAXAS1	Abraxas 1, BRCA1 A Complex Subunit	Protein Coding	Q6UWZ7	50	GC04M083464	2.99488258361816	https://www.genecards.org/cgi-bin/carddisp.pl?gene=ABRAXAS1	After version 5.24
ABTB3	Ankyrin Repeat And BTB Domain Containing 3	Protein Coding	A6QL63	42	GC12P107319	0.850277423858643	https://www.genecards.org/cgi-bin/carddisp.pl?gene=ABTB3	Up to version 5.24
ACACA	Acetyl-CoA Carboxylase Alpha	Protein Coding	Q13085	62	GC17M037084	2.86233901977539	https://www.genecards.org/cgi-bin/carddisp.pl?gene=ACACA	After version 5.24
ACACB	Acetyl-CoA Carboxylase Beta	Protein Coding	O00763	58	GC12P109116	2.04421424865723	https://www.genecards.org/cgi-bin/carddisp.pl?gene=ACACB	After version 5.24
ACAD11	Acyl-CoA Dehydrogenase Family Member 11	Protein Coding	Q709F0	45	GC03M132877	1.96036303043365	https://www.genecards.org/cgi-bin/carddisp.pl?gene=ACAD11	Up to version 5.24
ACADM	Acyl-CoA Dehydrogenase Medium Chain	Protein Coding	P11310	58	GC01P075724	4.22235441207886	https://www.genecards.org/cgi-bin/carddisp.pl?gene=ACADM	Up to version 5.24
ACBD3	Acyl-CoA Binding Domain Containing 3	Protein Coding	Q9H3P7	50	GC01M226144	2.21075820922852	https://www.genecards.org/cgi-bin/carddisp.pl?gene=ACBD3	After version 5.24
ACE	Angiotensin I Converting Enzyme	Protein Coding	P12821	64	GC17P063477	8.91235160827637	https://www.genecards.org/cgi-bin/carddisp.pl?gene=ACE	After version 5.24
ACHE	Acetylcholinesterase (Yt Blood Group)	Protein Coding	P22303	60	GC07M100889	5.95493602752686	https://www.genecards.org/cgi-bin/carddisp.pl?gene=ACHE	Up to version 5.24
ACIN1	Apoptotic Chromatin Condensation Inducer 1	Protein Coding	Q9UKV3	47	GC14M023058	3.30513477325439	https://www.genecards.org/cgi-bin/carddisp.pl?gene=ACIN1	Up to version 5.24
ACOT7	Acyl-CoA Thioesterase 7	Protein Coding	O00154	54	GC01M039789	4.1998348236084	https://www.genecards.org/cgi-bin/carddisp.pl?gene=ACOT7	After version 5.24
ACP2	Acid Phosphatase 2, Lysosomal	Protein Coding	P11117	51	GC11M145854	2.65513491630554	https://www.genecards.org/cgi-bin/carddisp.pl?gene=ACP2	Up to version 5.24
ACSL1	Acyl-CoA Synthetase Long Chain Family Member 1	Protein Coding	P33121	59	GC04M184755	2.28960657119751	https://www.genecards.org/cgi-bin/carddisp.pl?gene=ACSL1	After version 5.24
ACSL3	Acyl-CoA Synthetase Long Chain Family Member 3	Protein Coding	O95573	54	GC02P222860	2.80103254318237	https://www.genecards.org/cgi-bin/carddisp.pl?gene=ACSL3	Up to version 5.24
ACTB	Actin Beta	Protein Coding	P60709	63	GC07M005984	10.7855234146118	https://www.genecards.org/cgi-bin/carddisp.pl?gene=ACTB	Up to version 5.24
ACTC1	Actin Alpha Cardiac Muscle 1	Protein Coding	P68032	57	GC15M034790	4.74972677230835	https://www.genecards.org/cgi-bin/carddisp.pl?gene=ACTC1	Up to version 5.24
ACTG1	Actin Gamma 1	Protein Coding	P63261	61	GC17M081509	6.34163379669189	https://www.genecards.org/cgi-bin/carddisp.pl?gene=ACTG1	After version 5.24
ACTMAP	Actin Maturation Protease	Protein Coding	Q5BKX5	39	GC19M040740	0.456362128257751	https://www.genecards.org/cgi-bin/carddisp.pl?gene=ACTMAP	After version 5.24
ACTN4	Actinin Alpha 4	Protein Coding	O43707	59	GC19P038647	3.0203161239624	https://www.genecards.org/cgi-bin/carddisp.pl?gene=ACTN4	Up to version 5.24
ADA	Adenosine Deaminase	Protein Coding	P00813	64	GC20M044620	8.95527458190918	https://www.genecards.org/cgi-bin/carddisp.pl?gene=ADA	After version 5.24
ADAD2-AS1	ADAD2 Antisense RNA 1	RNA Gene		17	GC16M084197	8.09458923339844	https://www.genecards.org/cgi-bin/carddisp.pl?gene=ADAD2-AS1	After version 5.24
ADAR	Adenosine Deaminase RNA Specific	Protein Coding	P55265	60	GC01M169752	7.62457942962646	https://www.genecards.org/cgi-bin/carddisp.pl?gene=ADAR	Up to version 5.24
ADARB1	Adenosine Deaminase RNA Specific B1	Protein Coding	P78563	58	GC21P045073	5.89270782470703	https://www.genecards.org/cgi-bin/carddisp.pl?gene=ADARB1	Up to version 5.24
ADCK1	AarF Domain Containing Kinase 1	Protein Coding	Q86TW2	45	GC14P077800	0.575636386871338	https://www.genecards.org/cgi-bin/carddisp.pl?gene=ADCK1	Up to version 5.24
ADCK2	AarF Domain Containing Kinase 2	Protein Coding	Q7Z695	44	GC07P140672	0.507566869258881	https://www.genecards.org/cgi-bin/carddisp.pl?gene=ADCK2	Up to version 5.24
ADGRL3	Adhesion G Protein-Coupled Receptor L3	Protein Coding	Q9HAR2	51	GC04P061201	6.67330646514893	https://www.genecards.org/cgi-bin/carddisp.pl?gene=ADGRL3	Up to version 5.24
ADNP	Activity Dependent Neuroprotector Homeobox	Protein Coding	Q9H2P0	55	GC20M050888	5.37617206573486	https://www.genecards.org/cgi-bin/carddisp.pl?gene=ADNP	After version 5.24
ADNP2	ADNP Homeobox 2	Protein Coding	Q6IQ32	43	GC18P080109	1.95720791816711	https://www.genecards.org/cgi-bin/carddisp.pl?gene=ADNP2	Up to version 5.24
ADPGK	ADP Dependent Glucokinase	Protein Coding	Q9BRR6	45	GC15M072751	0.514909625053406	https://www.genecards.org/cgi-bin/carddisp.pl?gene=ADPGK	Up to version 5.24
ADPRH	ADP-Ribosylarginine Hydrolase	Protein Coding	P54922	48	GC03P119579	0.664798974990845	https://www.genecards.org/cgi-bin/carddisp.pl?gene=ADPRH	Up to version 5.24
ADSL	Adenylosuccinate Lyase	Protein Coding	P30566	59	GC22P040346	5.2698917388916	https://www.genecards.org/cgi-bin/carddisp.pl?gene=ADSL	After version 5.24
ADSS2	Adenylosuccinate Synthase 2	Protein Coding	P30520	53	GC01M245098	1.6636598110199	https://www.genecards.org/cgi-bin/carddisp.pl?gene=ADSS2	After version 5.24
AFF4	ALF Transcription Elongation Factor 4	Protein Coding	Q9UHB7	51	GC05M132875	4.42142915725708	https://www.genecards.org/cgi-bin/carddisp.pl?gene=AFF4	After version 5.24
AFG3L2	AFG3 Like Matrix AAA Peptidase Subunit 2	Protein Coding	Q9Y4W6	57	GC18M012328	5.58972358703613	https://www.genecards.org/cgi-bin/carddisp.pl?gene=AFG3L2	Up to version 5.24
AGO1	Argonaute RISC Component 1	Protein Coding	Q9UL18	53	GC01P035869	5.45813941955566	https://www.genecards.org/cgi-bin/carddisp.pl?gene=AGO1	Up to version 5.24
AGO2	Argonaute RISC Catalytic Component 2	Protein Coding	Q9UKV8	55	GC08M141090	5.78114652633667	https://www.genecards.org/cgi-bin/carddisp.pl?gene=AGO2	Up to version 5.24
AGO3	Argonaute RISC Catalytic Component 3	Protein Coding	Q9H9G7	46	GC01P035930	0.49258092045784	https://www.genecards.org/cgi-bin/carddisp.pl?gene=AGO3	Up to version 5.24
AGTPBP1	ATP/GTP Binding Carboxypeptidase 1	Protein Coding	Q9UPW5	51	GC09M085546	0.49258092045784	https://www.genecards.org/cgi-bin/carddisp.pl?gene=AGTPBP1	After version 5.24
AHCY	Adenosylhomocysteinase	Protein Coding	P23526	60	GC20M038067	3.57037997245789	https://www.genecards.org/cgi-bin/carddisp.pl?gene=AHCY	Up to version 5.24
AHNAK	AHNAK Nucleoprotein	Protein Coding	Q09666	48	GC11M146047	3.8628990650177	https://www.genecards.org/cgi-bin/carddisp.pl?gene=AHNAK	Up to version 5.24
AIFM1	Apoptosis Inducing Factor Mitochondria Associated 1	Protein Coding	O95831	63	GC0XM130129	9.23568439483643	https://www.genecards.org/cgi-bin/carddisp.pl?gene=AIFM1	Up to version 5.24
AJUBA	Ajuba LIM Protein	Protein Coding	Q96IF1	50	GC14M022971	3.92111873626709	https://www.genecards.org/cgi-bin/carddisp.pl?gene=AJUBA	Up to version 5.24
AK6	Adenylate Kinase 6	Protein Coding	Q9Y3D8	37	GC05M069350	2.49537134170532	https://www.genecards.org/cgi-bin/carddisp.pl?gene=AK6	Up to version 5.24
AKAP13	A-Kinase Anchoring Protein 13	Protein Coding	Q12802	55	GC15P211369	3.28378868103027	https://www.genecards.org/cgi-bin/carddisp.pl?gene=AKAP13	Up to version 5.24
AKR1A1	Aldo-Keto Reductase Family 1 Member A1	Protein Coding	P14550	56	GC01P045550	4.74042940139771	https://www.genecards.org/cgi-bin/carddisp.pl?gene=AKR1A1	Up to version 5.24
AKR1B1	Aldo-Keto Reductase Family 1 Member B	Protein Coding	P15121	60	GC07M134442	4.23765563964844	https://www.genecards.org/cgi-bin/carddisp.pl?gene=AKR1B1	Up to version 5.24
AKT1S1	AKT1 Substrate 1	Protein Coding	Q96B36	52	GC19M049869	2.76335310935974	https://www.genecards.org/cgi-bin/carddisp.pl?gene=AKT1S1	Up to version 5.24
ALB	Albumin	Protein Coding	P02768	61	GC04P073397	17.3602199554443	https://www.genecards.org/cgi-bin/carddisp.pl?gene=ALB	Up to version 5.24
ALDH18A1	Aldehyde Dehydrogenase 18 Family Member A1	Protein Coding	P54886	58	GC10M095605	4.88532304763794	https://www.genecards.org/cgi-bin/carddisp.pl?gene=ALDH18A1	Up to version 5.24
ALDH1L1	Aldehyde Dehydrogenase 1 Family Member L1	Protein Coding	O75891	53	GC03M126103	2.36351203918457	https://www.genecards.org/cgi-bin/carddisp.pl?gene=ALDH1L1	Up to version 5.24
ALDH1L2	Aldehyde Dehydrogenase 1 Family Member L2	Protein Coding	Q3SY69	51	GC12M105019	0.514909625053406	https://www.genecards.org/cgi-bin/carddisp.pl?gene=ALDH1L2	Up to version 5.24
ALDH3A2	Aldehyde Dehydrogenase 3 Family Member A2	Protein Coding	P51648	58	GC17P174915	5.20874881744385	https://www.genecards.org/cgi-bin/carddisp.pl?gene=ALDH3A2	Up to version 5.24
ALDOA	Aldolase, Fructose-Bisphosphate A	Protein Coding	P04075	61	GC16P030064	3.37932419776917	https://www.genecards.org/cgi-bin/carddisp.pl?gene=ALDOA	After version 5.24
ALKBH4	AlkB Homolog 4, Lysine Demethylase	Protein Coding	Q9NXW9	41	GC07M102456	0.40375679731369	https://www.genecards.org/cgi-bin/carddisp.pl?gene=ALKBH4	After version 5.24
ALKBH5	AlkB Homolog 5, RNA Demethylase	Protein Coding	Q6P6C2	47	GC17P018183	11.4686069488525	https://www.genecards.org/cgi-bin/carddisp.pl?gene=ALKBH5	Up to version 5.24
ALOX5	Arachidonate 5-Lipoxygenase	Protein Coding	P09917	61	GC10P045374	5.55787944793701	https://www.genecards.org/cgi-bin/carddisp.pl?gene=ALOX5	Up to version 5.24
ALYREF	Aly/REF Export Factor	Protein Coding	Q86V81	50	GC17M081887	1.44566869735718	https://www.genecards.org/cgi-bin/carddisp.pl?gene=ALYREF	Up to version 5.24
AMOT	Angiomotin	Protein Coding	Q4VCS5	51	GC0XM112774	2.56796503067017	https://www.genecards.org/cgi-bin/carddisp.pl?gene=AMOT	Up to version 5.24
AMY2B	Amylase Alpha 2B	Protein Coding	P19961	52	GC01P103554	1.24179172515869	https://www.genecards.org/cgi-bin/carddisp.pl?gene=AMY2B	After version 5.24
ANKRD11	Ankyrin Repeat Domain Containing 11	Protein Coding	Q6UB99	49	GC16M089267	11.8459243774414	https://www.genecards.org/cgi-bin/carddisp.pl?gene=ANKRD11	Up to version 5.24
ANKRD50	Ankyrin Repeat Domain Containing 50	Protein Coding	Q9ULJ7	46	GC04M124664	2.73719024658203	https://www.genecards.org/cgi-bin/carddisp.pl?gene=ANKRD50	Up to version 5.24
ANKRD52	Ankyrin Repeat Domain 52	Protein Coding	Q8NB46	40	GC12M056237	2.45623397827148	https://www.genecards.org/cgi-bin/carddisp.pl?gene=ANKRD52	After version 5.24
ANKS4B	Ankyrin Repeat And Sterile Alpha Motif Domain Containing 4B	Protein Coding	Q8N8V4	44	GC16P136403	3.8177318572998	https://www.genecards.org/cgi-bin/carddisp.pl?gene=ANKS4B	Up to version 5.24
ANLN	Anillin, Actin Binding Protein	Protein Coding	Q9NQW6	53	GC07P036389	2.62886261940002	https://www.genecards.org/cgi-bin/carddisp.pl?gene=ANLN	After version 5.24
ANO1	Anoctamin 1	Protein Coding	Q5XXA6	58	GC11P130460	4.37292432785034	https://www.genecards.org/cgi-bin/carddisp.pl?gene=ANO1	Up to version 5.24
ANXA1	Annexin A1	Protein Coding	P04083	60	GC09P087205	5.27098846435547	https://www.genecards.org/cgi-bin/carddisp.pl?gene=ANXA1	Up to version 5.24
ANXA2	Annexin A2	Protein Coding	P07355	60	GC15M060347	4.96561813354492	https://www.genecards.org/cgi-bin/carddisp.pl?gene=ANXA2	Up to version 5.24
AP1B1	Adaptor Related Protein Complex 1 Subunit Beta 1	Protein Coding	Q10567	55	GC22M029327	2.73554539680481	https://www.genecards.org/cgi-bin/carddisp.pl?gene=AP1B1	After version 5.24
AP1G1	Adaptor Related Protein Complex 1 Subunit Gamma 1	Protein Coding	O43747	50	GC16M071729	2.30954694747925	https://www.genecards.org/cgi-bin/carddisp.pl?gene=AP1G1	Up to version 5.24
AP2A1	Adaptor Related Protein Complex 2 Subunit Alpha 1	Protein Coding	O95782	51	GC19P049766	2.43994903564453	https://www.genecards.org/cgi-bin/carddisp.pl?gene=AP2A1	Up to version 5.24
AP2A2	Adaptor Related Protein Complex 2 Subunit Alpha 2	Protein Coding	O94973	50	GC11P000924	2.25232172012329	https://www.genecards.org/cgi-bin/carddisp.pl?gene=AP2A2	Up to version 5.24
AP2B1	Adaptor Related Protein Complex 2 Subunit Beta 1	Protein Coding	P63010	54	GC17P035578	2.39571523666382	https://www.genecards.org/cgi-bin/carddisp.pl?gene=AP2B1	Up to version 5.24
AP2M1	Adaptor Related Protein Complex 2 Subunit Mu 1	Protein Coding	Q96CW1	59	GC03P184174	5.64343070983887	https://www.genecards.org/cgi-bin/carddisp.pl?gene=AP2M1	Up to version 5.24
AP2S1	Adaptor Related Protein Complex 2 Subunit Sigma 1	Protein Coding	P53680	54	GC19M046838	2.05986404418945	https://www.genecards.org/cgi-bin/carddisp.pl?gene=AP2S1	Up to version 5.24
AP3B1	Adaptor Related Protein Complex 3 Subunit Beta 1	Protein Coding	O00203	56	GC05M082856	6.26316499710083	https://www.genecards.org/cgi-bin/carddisp.pl?gene=AP3B1	Up to version 5.24
APC	APC Regulator Of Wnt Signaling Pathway	Protein Coding	P25054	61	GC05P112707	8.15109539031982	https://www.genecards.org/cgi-bin/carddisp.pl?gene=APC	Up to version 5.24
APEX1	Apurinic/Apyrimidinic Endodeoxyribonuclease 1	Protein Coding	P27695	58	GC14P064874	5.80111932754517	https://www.genecards.org/cgi-bin/carddisp.pl?gene=APEX1	Up to version 5.24
APMAP	Adipocyte Plasma Membrane Associated Protein	Protein Coding	Q9HDC9	45	GC20M024962	0.972430109977722	https://www.genecards.org/cgi-bin/carddisp.pl?gene=APMAP	Up to version 5.24
APOL2	Apolipoprotein L2	Protein Coding	Q9BQE5	50	GC22M036226	2.51450157165527	https://www.genecards.org/cgi-bin/carddisp.pl?gene=APOL2	Up to version 5.24
APOLD1	Apolipoprotein L Domain Containing 1	Protein Coding	Q96LR9	41	GC12P012725	1.9535619020462	https://www.genecards.org/cgi-bin/carddisp.pl?gene=APOLD1	Up to version 5.24
APOM	Apolipoprotein M	Protein Coding	O95445	52	GC06P199535	1.42453384399414	https://www.genecards.org/cgi-bin/carddisp.pl?gene=APOM	After version 5.24
APOOL	Apolipoprotein O Like	Protein Coding	Q6UXV4	44	GC0XP085003	2.22893524169922	https://www.genecards.org/cgi-bin/carddisp.pl?gene=APOOL	Up to version 5.24
AR	Androgen Receptor	Protein Coding	P10275	65	GC0XP067544	10.2177534103394	https://www.genecards.org/cgi-bin/carddisp.pl?gene=AR	Up to version 5.24
ARAF	A-Raf Proto-Oncogene, Serine/Threonine Kinase	Protein Coding	P10398	60	GC0XP062404	4.95052242279053	https://www.genecards.org/cgi-bin/carddisp.pl?gene=ARAF	Up to version 5.24
ARF3	ARF GTPase 3	Protein Coding	P61204	51	GC12M053053	2.8441481590271	https://www.genecards.org/cgi-bin/carddisp.pl?gene=ARF3	Up to version 5.24
ARFGAP1	ARF GTPase Activating Protein 1	Protein Coding	Q8N6T3	50	GC20P063272	1.97044515609741	https://www.genecards.org/cgi-bin/carddisp.pl?gene=ARFGAP1	After version 5.24
ARG1	Arginase 1	Protein Coding	P05089	61	GC06P200733	5.29582643508911	https://www.genecards.org/cgi-bin/carddisp.pl?gene=ARG1	Up to version 5.24
ARID1A	AT-Rich Interaction Domain 1A	Protein Coding	O14497	57	GC01P026693	9.70749759674072	https://www.genecards.org/cgi-bin/carddisp.pl?gene=ARID1A	After version 5.24
ARID3B	AT-Rich Interaction Domain 3B	Protein Coding	Q8IVW6	49	GC15P074541	1.73258352279663	https://www.genecards.org/cgi-bin/carddisp.pl?gene=ARID3B	After version 5.24
ARMC6	Armadillo Repeat Containing 6	Protein Coding	Q6NXE6	41	GC19P171240	0.774149835109711	https://www.genecards.org/cgi-bin/carddisp.pl?gene=ARMC6	Up to version 5.24
ARMC7	Armadillo Repeat Containing 7	Protein Coding	Q9H6L4	37	GC17P075109	1.95720791816711	https://www.genecards.org/cgi-bin/carddisp.pl?gene=ARMC7	Up to version 5.24
ARMC8	Armadillo Repeat Containing 8	Protein Coding	Q8IUR7	43	GC03P138187	1.94137048721313	https://www.genecards.org/cgi-bin/carddisp.pl?gene=ARMC8	Up to version 5.24
ARPIN	Actin Related Protein 2/3 Complex Inhibitor	Protein Coding	Q7Z6K5	37	GC15M089895	0.927798986434937	https://www.genecards.org/cgi-bin/carddisp.pl?gene=ARPIN	Up to version 5.24
ARRB2	Arrestin Beta 2	Protein Coding	P32121	57	GC17P174403	3.57517290115356	https://www.genecards.org/cgi-bin/carddisp.pl?gene=ARRB2	Up to version 5.24
ASCC3	Activating Signal Cointegrator 1 Complex Subunit 3	Protein Coding	Q8N3C0	51	GC06M100508	2.33336400985718	https://www.genecards.org/cgi-bin/carddisp.pl?gene=ASCC3	Up to version 5.24
ASXL1	ASXL Transcriptional Regulator 1	Protein Coding	Q8IXJ9	54	GC20P059359	8.41604518890381	https://www.genecards.org/cgi-bin/carddisp.pl?gene=ASXL1	Up to version 5.24
ATAD2	ATPase Family AAA Domain Containing 2	Protein Coding	Q6PL18	50	GC08M123319	2.48039412498474	https://www.genecards.org/cgi-bin/carddisp.pl?gene=ATAD2	Up to version 5.24
ATAD3A	ATPase Family AAA Domain Containing 3A	Protein Coding	Q9NVI7	51	GC01P091449	5.43860530853271	https://www.genecards.org/cgi-bin/carddisp.pl?gene=ATAD3A	Up to version 5.24
ATAD3B	ATPase Family AAA Domain Containing 3B	Protein Coding	Q5T9A4	48	GC01P091448	3.3954758644104	https://www.genecards.org/cgi-bin/carddisp.pl?gene=ATAD3B	Up to version 5.24
ATG2A	Autophagy Related 2A	Protein Coding	Q2TAZ0	49	GC11M146145	2.18690991401672	https://www.genecards.org/cgi-bin/carddisp.pl?gene=ATG2A	After version 5.24
ATG2B	Autophagy Related 2B	Protein Coding	Q96BY7	49	GC14M126472	3.19338369369507	https://www.genecards.org/cgi-bin/carddisp.pl?gene=ATG2B	After version 5.24
ATG4B	Autophagy Related 4B Cysteine Peptidase	Protein Coding	Q9Y4P1	54	GC02P241637	2.36488604545593	https://www.genecards.org/cgi-bin/carddisp.pl?gene=ATG4B	After version 5.24
ATG5	Autophagy Related 5	Protein Coding	Q9H1Y0	58	GC06M106045	5.58892917633057	https://www.genecards.org/cgi-bin/carddisp.pl?gene=ATG5	Up to version 5.24
ATG9A	Autophagy Related 9A	Protein Coding	Q7Z3C6	52	GC02M219219	0.916694641113281	https://www.genecards.org/cgi-bin/carddisp.pl?gene=ATG9A	After version 5.24
ATM	ATM Serine/Threonine Kinase	Protein Coding	Q13315	66	GC11P108222	24.9499015808105	https://www.genecards.org/cgi-bin/carddisp.pl?gene=ATM	After version 5.24
ATP1A1	ATPase Na+/K+ Transporting Subunit Alpha 1	Protein Coding	P05023	61	GC01P116372	2.4917094707489	https://www.genecards.org/cgi-bin/carddisp.pl?gene=ATP1A1	Up to version 5.24
ATP1B3	ATPase Na+/K+ Transporting Subunit Beta 3	Protein Coding	P54709	50	GC03P141876	0.835810780525208	https://www.genecards.org/cgi-bin/carddisp.pl?gene=ATP1B3	After version 5.24
ATP2A2	ATPase Sarcoplasmic/Endoplasmic Reticulum Ca2+ Transporting 2	Protein Coding	P16615	63	GC12P110280	6.81742477416992	https://www.genecards.org/cgi-bin/carddisp.pl?gene=ATP2A2	Up to version 5.24
ATP5F1A	ATP Synthase F1 Subunit Alpha	Protein Coding	P25705	58	GC18M046081	6.47526025772095	https://www.genecards.org/cgi-bin/carddisp.pl?gene=ATP5F1A	Up to version 5.24
ATP5F1B	ATP Synthase F1 Subunit Beta	Protein Coding	P06576	57	GC12M060959	3.23621940612793	https://www.genecards.org/cgi-bin/carddisp.pl?gene=ATP5F1B	Up to version 5.24
ATP5F1C	ATP Synthase F1 Subunit Gamma	Protein Coding	P36542	52	GC10P007789	1.78091633319855	https://www.genecards.org/cgi-bin/carddisp.pl?gene=ATP5F1C	Up to version 5.24
ATP6V1A	ATPase H+ Transporting V1 Subunit A	Protein Coding	P38606	58	GC03P114031	4.83176136016846	https://www.genecards.org/cgi-bin/carddisp.pl?gene=ATP6V1A	After version 5.24
ATR	ATR Checkpoint Kinase	Protein Coding	Q13535	66	GC03M142449	17.144510269165	https://www.genecards.org/cgi-bin/carddisp.pl?gene=ATR	Up to version 5.24
ATRX	ATRX Chromatin Remodeler	Protein Coding	P46100	58	GC0XM077504	11.084831237793	https://www.genecards.org/cgi-bin/carddisp.pl?gene=ATRX	After version 5.24
ATXN2L	Ataxin 2 Like	Protein Coding	Q8WWM7	51	GC16P136671	1.67443084716797	https://www.genecards.org/cgi-bin/carddisp.pl?gene=ATXN2L	After version 5.24
ATXN3	Ataxin 3	Protein Coding	P54252	58	GC14M126423	4.22139072418213	https://www.genecards.org/cgi-bin/carddisp.pl?gene=ATXN3	After version 5.24
ATXN8OS	ATXN8 Opposite Strand LncRNA	RNA Gene	P0DMR3	33	GC13P070107	1.65467190742493	https://www.genecards.org/cgi-bin/carddisp.pl?gene=ATXN8OS	Up to version 5.24
AURKA	Aurora Kinase A	Protein Coding	O14965	64	GC20M056370	16.7290000915527	https://www.genecards.org/cgi-bin/carddisp.pl?gene=AURKA	Up to version 5.24
AXIN1	Axin 1	Protein Coding	O15169	60	GC16M000287	4.88907623291016	https://www.genecards.org/cgi-bin/carddisp.pl?gene=AXIN1	Up to version 5.24
AZGP1	Alpha-2-Glycoprotein 1, Zinc-Binding	Protein Coding	P25311	55	GC07M107358	3.12350821495056	https://www.genecards.org/cgi-bin/carddisp.pl?gene=AZGP1	Up to version 5.24
B3GAT3	Beta-1,3-Glucuronyltransferase 3	Protein Coding	O94766	57	GC11M146060	3.34774351119995	https://www.genecards.org/cgi-bin/carddisp.pl?gene=B3GAT3	Up to version 5.24
B3GNT2	UDP-GlcNAc:BetaGal Beta-1,3-N-Acetylglucosaminyltransferase 2	Protein Coding	Q9NY97	50	GC02P063263	0.674017548561096	https://www.genecards.org/cgi-bin/carddisp.pl?gene=B3GNT2	Up to version 5.24
BACH1	BACH Transcriptional Regulator 1	Protein Coding	O14867	52	GC21P029194	1.05556571483612	https://www.genecards.org/cgi-bin/carddisp.pl?gene=BACH1	Up to version 5.24
BAG3	BAG Cochaperone 3	Protein Coding	O95817	55	GC10P135309	4.02472019195557	https://www.genecards.org/cgi-bin/carddisp.pl?gene=BAG3	Up to version 5.24
BAG6	BAG Cochaperone 6	Protein Coding	P46379	50	GC06M114960	2.28794264793396	https://www.genecards.org/cgi-bin/carddisp.pl?gene=BAG6	Up to version 5.24
BAHCC1	BAH Domain And Coiled-Coil Containing 1	Protein Coding	Q9P281	38	GC17P081395	2.15615057945251	https://www.genecards.org/cgi-bin/carddisp.pl?gene=BAHCC1	Up to version 5.24
BAIAP2L1	BAR/IMD Domain Containing Adaptor Protein 2 Like 1	Protein Coding	Q9UHR4	49	GC07M098326	2.60314750671387	https://www.genecards.org/cgi-bin/carddisp.pl?gene=BAIAP2L1	Up to version 5.24
BANF1	Barrier To Autointegration Nuclear Assembly Factor 1	Protein Coding	O75531	54	GC11P066002	6.93346309661865	https://www.genecards.org/cgi-bin/carddisp.pl?gene=BANF1	Up to version 5.24
BASP1	Brain Abundant Membrane Attached Signal Protein 1	Protein Coding	P80723	47	GC05P017065	1.87821710109711	https://www.genecards.org/cgi-bin/carddisp.pl?gene=BASP1	Up to version 5.24
BAZ1A	Bromodomain Adjacent To Zinc Finger Domain 1A	Protein Coding	Q9NRL2	50	GC14M034752	2.83847808837891	https://www.genecards.org/cgi-bin/carddisp.pl?gene=BAZ1A	Up to version 5.24
BAZ1B	Bromodomain Adjacent To Zinc Finger Domain 1B	Protein Coding	Q9UIG0	51	GC07M073440	4.42328071594238	https://www.genecards.org/cgi-bin/carddisp.pl?gene=BAZ1B	Up to version 5.24
BAZ2A	Bromodomain Adjacent To Zinc Finger Domain 2A	Protein Coding	Q9UIF9	46	GC12M056595	2.15009188652039	https://www.genecards.org/cgi-bin/carddisp.pl?gene=BAZ2A	After version 5.24
BCAR1	BCAR1 Scaffold Protein, Cas Family Member	Protein Coding	P56945	56	GC16M075228	5.01382637023926	https://www.genecards.org/cgi-bin/carddisp.pl?gene=BCAR1	After version 5.24
BCLAF1	BCL2 Associated Transcription Factor 1	Protein Coding	Q9NYF8	50	GC06M136256	2.75567770004272	https://www.genecards.org/cgi-bin/carddisp.pl?gene=BCLAF1	Up to version 5.24
BCOR	BCL6 Corepressor	Protein Coding	Q6W2J9	55	GC0XM040049	9.12628269195557	https://www.genecards.org/cgi-bin/carddisp.pl?gene=BCOR	After version 5.24
BCYRN1	Brain Cytoplasmic RNA 1	RNA Gene		27	GC02P047253	2.70401668548584	https://www.genecards.org/cgi-bin/carddisp.pl?gene=BCYRN1	Up to version 5.24
BDH1	3-Hydroxybutyrate Dehydrogenase 1	Protein Coding	Q02338	56	GC03M197529	2.91675472259521	https://www.genecards.org/cgi-bin/carddisp.pl?gene=BDH1	Up to version 5.24
BDNF-AS	BDNF Antisense RNA	RNA Gene		30	GC11P027466	14.3472023010254	https://www.genecards.org/cgi-bin/carddisp.pl?gene=BDNF-AS	Up to version 5.24
BECN1	Beclin 1	Protein Coding	Q14457	59	GC17M104775	4.81657314300537	https://www.genecards.org/cgi-bin/carddisp.pl?gene=BECN1	Up to version 5.24
BEND3	BEN Domain Containing 3	Protein Coding	Q5T5X7	42	GC06M115841	2.35681366920471	https://www.genecards.org/cgi-bin/carddisp.pl?gene=BEND3	Up to version 5.24
BLM	BLM RecQ Like Helicase	Protein Coding	P54132	62	GC15P090717	9.93383026123047	https://www.genecards.org/cgi-bin/carddisp.pl?gene=BLM	After version 5.24
BLMH	Bleomycin Hydrolase	Protein Coding	Q13867	56	GC17M030248	0.757795035839081	https://www.genecards.org/cgi-bin/carddisp.pl?gene=BLMH	Up to version 5.24
BLZF1	Basic Leucine Zipper Nuclear Factor 1	Protein Coding	Q9H2G9	50	GC01P169367	2.96907353401184	https://www.genecards.org/cgi-bin/carddisp.pl?gene=BLZF1	Up to version 5.24
BMS1	BMS1 Ribosome Biogenesis Factor	Protein Coding	Q14692	48	GC10P042782	1.08815908432007	https://www.genecards.org/cgi-bin/carddisp.pl?gene=BMS1	Up to version 5.24
BOD1L1	Biorientation Of Chromosomes In Cell Division 1 Like 1	Protein Coding	Q8NFC6	45	GC04M013571	3.27743434906006	https://www.genecards.org/cgi-bin/carddisp.pl?gene=BOD1L1	Up to version 5.24
BOLA1	BolA Family Member 1	Protein Coding	Q9Y3E2	47	GC01P183390	2.07639122009277	https://www.genecards.org/cgi-bin/carddisp.pl?gene=BOLA1	Up to version 5.24
BOP1	BOP1 Ribosomal Biogenesis Factor	Protein Coding	Q14137	45	GC08M144262	1.31282866001129	https://www.genecards.org/cgi-bin/carddisp.pl?gene=BOP1	Up to version 5.24
BPNT1	3''(2''), 5''-Bisphosphate Nucleotidase 1	Protein Coding	O95861	46	GC01M220057	3.41253733634949	https://www.genecards.org/cgi-bin/carddisp.pl?gene=BPNT1	Up to version 5.24
BRCA1	BRCA1 DNA Repair Associated	Protein Coding	P38398	63	GC17M043044	22.4119491577148	https://www.genecards.org/cgi-bin/carddisp.pl?gene=BRCA1	After version 5.24
BRCA2	BRCA2 DNA Repair Associated	Protein Coding	P51587	60	GC13P032315	21.7475261688232	https://www.genecards.org/cgi-bin/carddisp.pl?gene=BRCA2	After version 5.24
BRD3	Bromodomain Containing 3	Protein Coding	Q15059	55	GC09M134030	8.8939847946167	https://www.genecards.org/cgi-bin/carddisp.pl?gene=BRD3	Up to version 5.24
BRD4	Bromodomain Containing 4	Protein Coding	O60885	60	GC19M115828	12.9687595367432	https://www.genecards.org/cgi-bin/carddisp.pl?gene=BRD4	After version 5.24
BRI3BP	BRI3 Binding Protein	Protein Coding	Q8WY22	34	GC12P124993	1.95720791816711	https://www.genecards.org/cgi-bin/carddisp.pl?gene=BRI3BP	Up to version 5.24
BRIP1	BRCA1 Interacting DNA Helicase 1	Protein Coding	Q9BX63	61	GC17M061679	7.58764362335205	https://www.genecards.org/cgi-bin/carddisp.pl?gene=BRIP1	After version 5.24
BRIX1	Biogenesis Of Ribosomes BRX1	Protein Coding	Q8TDN6	45	GC05P035751	1.02014696598053	https://www.genecards.org/cgi-bin/carddisp.pl?gene=BRIX1	Up to version 5.24
BSG	Basigin (Ok Blood Group)	Protein Coding	P35613	57	GC19P000571	4.41780710220337	https://www.genecards.org/cgi-bin/carddisp.pl?gene=BSG	Up to version 5.24
BTBD7	BTB Domain Containing 7	Protein Coding	Q9P203	42	GC14M093237	3.28427267074585	https://www.genecards.org/cgi-bin/carddisp.pl?gene=BTBD7	Up to version 5.24
BUB3	BUB3 Mitotic Checkpoint Protein	Protein Coding	O43684	58	GC10P123154	10.1427040100098	https://www.genecards.org/cgi-bin/carddisp.pl?gene=BUB3	Up to version 5.24
C11orf58	Chromosome 11 Open Reading Frame 58	Protein Coding	O00193	44	GC11P016613	1.97200894355774	https://www.genecards.org/cgi-bin/carddisp.pl?gene=C11orf58	After version 5.24
C1orf198	Chromosome 1 Open Reading Frame 198	Protein Coding	Q9H425	36	GC01M230837	0.851685047149658	https://www.genecards.org/cgi-bin/carddisp.pl?gene=C1orf198	After version 5.24
C1orf35	Chromosome 1 Open Reading Frame 35	Protein Coding	Q9BU76	40	GC01M228100	1.72892224788666	https://www.genecards.org/cgi-bin/carddisp.pl?gene=C1orf35	After version 5.24
C1orf74	Chromosome 1 Open Reading Frame 74	Protein Coding	Q96LT6	36	GC01M209779	1.93072199821472	https://www.genecards.org/cgi-bin/carddisp.pl?gene=C1orf74	Up to version 5.24
C22orf46P	Chromosome 22 Open Reading Frame 46, Pseudogene	Pseudogene		22	GC22P041688	1.93072199821472	https://www.genecards.org/cgi-bin/carddisp.pl?gene=C22orf46P	Up to version 5.24
C4A	Complement C4A (Chido/Rodgers Blood Group)	Protein Coding	P0C0L4	57	GC06P199549	3.78573632240295	https://www.genecards.org/cgi-bin/carddisp.pl?gene=C4A	Up to version 5.24
C6orf120	Chromosome 6 Open Reading Frame 120	Protein Coding	Q7Z4R8	37	GC06P169702	2.17012739181519	https://www.genecards.org/cgi-bin/carddisp.pl?gene=C6orf120	Up to version 5.24
C6orf89	Chromosome 6 Open Reading Frame 89	Protein Coding	Q6UWU4	41	GC06P199660	2.77842164039612	https://www.genecards.org/cgi-bin/carddisp.pl?gene=C6orf89	Up to version 5.24
C9orf72	C9orf72-SMCR8 Complex Subunit	Protein Coding	Q96LT7	54	GC09M030443	7.39450645446777	https://www.genecards.org/cgi-bin/carddisp.pl?gene=C9orf72	Up to version 5.24
CACTIN	Cactin, Spliceosome C Complex Subunit	Protein Coding	Q8WUQ7	37	GC19M003610	1.01160442829132	https://www.genecards.org/cgi-bin/carddisp.pl?gene=CACTIN	After version 5.24
CAD	Carbamoyl-Phosphate Synthetase 2, Aspartate Transcarbamylase, And Dihydroorotase	Protein Coding	P27708	61	GC02P027217	7.16846084594727	https://www.genecards.org/cgi-bin/carddisp.pl?gene=CAD	After version 5.24
CALCOCO2	Calcium Binding And Coiled-Coil Domain 2	Protein Coding	Q13137	50	GC17P048830	1.79135191440582	https://www.genecards.org/cgi-bin/carddisp.pl?gene=CALCOCO2	Up to version 5.24
CAMKK2	Calcium/Calmodulin Dependent Protein Kinase Kinase 2	Protein Coding	Q96RR4	60	GC12M125318	2.93645024299622	https://www.genecards.org/cgi-bin/carddisp.pl?gene=CAMKK2	After version 5.24
CAMSAP2	Calmodulin Regulated Spectrin Associated Protein Family Member 2	Protein Coding	Q08AD1	45	GC01P200739	2.77957892417908	https://www.genecards.org/cgi-bin/carddisp.pl?gene=CAMSAP2	Up to version 5.24
CANX	Calnexin	Protein Coding	P27824	58	GC05P179678	2.91140699386597	https://www.genecards.org/cgi-bin/carddisp.pl?gene=CANX	Up to version 5.24
CAPRIN1	Cell Cycle Associated Protein 1	Protein Coding	Q14444	51	GC11P034051	27.0599498748779	https://www.genecards.org/cgi-bin/carddisp.pl?gene=CAPRIN1	Up to version 5.24
CAPZB	Capping Actin Protein Of Muscle Z-Line Subunit Beta	Protein Coding	P47756	50	GC01M041007	3.41808366775513	https://www.genecards.org/cgi-bin/carddisp.pl?gene=CAPZB	After version 5.24
CASP10	Caspase 10	Protein Coding	Q92851	60	GC02P201182	6.55903005599976	https://www.genecards.org/cgi-bin/carddisp.pl?gene=CASP10	Up to version 5.24
CASP14	Caspase 14	Protein Coding	P31944	58	GC19P015049	3.33232307434082	https://www.genecards.org/cgi-bin/carddisp.pl?gene=CASP14	Up to version 5.24
CASP4	Caspase 4	Protein Coding	P49662	60	GC11M104942	16.8034019470215	https://www.genecards.org/cgi-bin/carddisp.pl?gene=CASP4	After version 5.24
CASP5	Caspase 5	Protein Coding	P51878	57	GC11M146826	16.2951965332031	https://www.genecards.org/cgi-bin/carddisp.pl?gene=CASP5	After version 5.24
CAT	Catalase	Protein Coding	P04040	63	GC11P034460	5.77129936218262	https://www.genecards.org/cgi-bin/carddisp.pl?gene=CAT	After version 5.24
CAV1	Caveolin 1	Protein Coding	Q03135	61	GC07P116524	7.21617603302002	https://www.genecards.org/cgi-bin/carddisp.pl?gene=CAV1	Up to version 5.24
CBX3	Chromobox 3	Protein Coding	Q13185	52	GC07P026201	4.83969640731812	https://www.genecards.org/cgi-bin/carddisp.pl?gene=CBX3	After version 5.24
CBX4	Chromobox 4	Protein Coding	O00257	50	GC17M079833	3.3857250213623	https://www.genecards.org/cgi-bin/carddisp.pl?gene=CBX4	After version 5.24
CBX5	Chromobox 5	Protein Coding	P45973	53	GC12M054230	10.837718963623	https://www.genecards.org/cgi-bin/carddisp.pl?gene=CBX5	Up to version 5.24
CCAR2	Cell Cycle And Apoptosis Regulator 2	Protein Coding	Q8N163	48	GC08P022604	3.46126008033752	https://www.genecards.org/cgi-bin/carddisp.pl?gene=CCAR2	Up to version 5.24
CCDC144BP	Coiled-Coil Domain Containing 144B, Pseudogene	Pseudogene	Q3MJ40	23	GC17M105893	2.27946758270264	https://www.genecards.org/cgi-bin/carddisp.pl?gene=CCDC144BP	Up to version 5.24
CCDC6	Coiled-Coil Domain Containing 6	Protein Coding	Q16204	50	GC10M059788	2.12550973892212	https://www.genecards.org/cgi-bin/carddisp.pl?gene=CCDC6	Up to version 5.24
CCDC7	Coiled-Coil Domain Containing 7	Protein Coding	Q96M83	43	GC10P032443	0.639223217964172	https://www.genecards.org/cgi-bin/carddisp.pl?gene=CCDC7	Up to version 5.24
CCDC71	Coiled-Coil Domain Containing 71	Protein Coding	Q8IV32	34	GC03M055288	1.9535619020462	https://www.genecards.org/cgi-bin/carddisp.pl?gene=CCDC71	Up to version 5.24
CCDC86	Coiled-Coil Domain Containing 86	Protein Coding	Q9H6F5	39	GC11P129491	1.19487869739532	https://www.genecards.org/cgi-bin/carddisp.pl?gene=CCDC86	Up to version 5.24
CCER1	Coiled-Coil Glutamate Rich Protein 1	Protein Coding	Q8TC90	36	GC12M090905	5.61929988861084	https://www.genecards.org/cgi-bin/carddisp.pl?gene=CCER1	Up to version 5.24
CCL5	C-C Motif Chemokine Ligand 5	Protein Coding	P13501	56	GC17M035871	7.44910478591919	https://www.genecards.org/cgi-bin/carddisp.pl?gene=CCL5	After version 5.24
CCNB1	Cyclin B1	Protein Coding	P14635	60	GC05P069167	28.7108364105225	https://www.genecards.org/cgi-bin/carddisp.pl?gene=CCNB1	Up to version 5.24
CCND1	Cyclin D1	Protein Coding	P24385	65	GC11P069641	27.0051460266113	https://www.genecards.org/cgi-bin/carddisp.pl?gene=CCND1	After version 5.24
CCNT1	Cyclin T1	Protein Coding	O60563	51	GC12M048688	13.3667	https://www.genecards.org/cgi-bin/carddisp.pl?gene=CCNT1	Up to version 5.24
CCT2	Chaperonin Containing TCP1 Subunit 2	Protein Coding	P78371	54	GC12P069585	2.94189310073853	https://www.genecards.org/cgi-bin/carddisp.pl?gene=CCT2	Up to version 5.24
CCT3	Chaperonin Containing TCP1 Subunit 3	Protein Coding	P49368	54	GC01M156308	2.04319310188293	https://www.genecards.org/cgi-bin/carddisp.pl?gene=CCT3	Up to version 5.24
CCT4	Chaperonin Containing TCP1 Subunit 4	Protein Coding	P50991	52	GC02M061868	1.44307827949524	https://www.genecards.org/cgi-bin/carddisp.pl?gene=CCT4	Up to version 5.24
CCT5	Chaperonin Containing TCP1 Subunit 5	Protein Coding	P48643	55	GC05P010249	2.14094567298889	https://www.genecards.org/cgi-bin/carddisp.pl?gene=CCT5	Up to version 5.24
CCT6A	Chaperonin Containing TCP1 Subunit 6A	Protein Coding	P40227	47	GC07P056051	2.38239717483521	https://www.genecards.org/cgi-bin/carddisp.pl?gene=CCT6A	Up to version 5.24
CCT6B	Chaperonin Containing TCP1 Subunit 6B	Protein Coding	Q92526	48	GC17M034927	0.74001	https://www.genecards.org/cgi-bin/carddisp.pl?gene=CCT6B	After version 5.24
CCT7	Chaperonin Containing TCP1 Subunit 7	Protein Coding	Q99832	52	GC02P073233	2.07936310768127	https://www.genecards.org/cgi-bin/carddisp.pl?gene=CCT7	Up to version 5.24
CCT8	Chaperonin Containing TCP1 Subunit 8	Protein Coding	P50990	51	GC21M029055	2.0640823841095	https://www.genecards.org/cgi-bin/carddisp.pl?gene=CCT8	Up to version 5.24
CD320	CD320 Molecule	Protein Coding	Q9NPF0	51	GC19M008302	0.59928035736084	https://www.genecards.org/cgi-bin/carddisp.pl?gene=CD320	Up to version 5.24
CD63	CD63 Molecule	Protein Coding	P08962	57	GC12M060906	6.71876049041748	https://www.genecards.org/cgi-bin/carddisp.pl?gene=CD63	Up to version 5.24
CDC42	Cell Division Cycle 42	Protein Coding	P60953	62	GC01P022052	8.1810359954834	https://www.genecards.org/cgi-bin/carddisp.pl?gene=CDC42	After version 5.24
CDC42SE1	CDC42 Small Effector 1	Protein Coding	Q9NRR8	44	GC01M151050	1.93072199821472	https://www.genecards.org/cgi-bin/carddisp.pl?gene=CDC42SE1	Up to version 5.24
CDC7	Cell Division Cycle 7	Protein Coding	O00311	59	GC01P091500	13.4640617370605	https://www.genecards.org/cgi-bin/carddisp.pl?gene=CDC7	After version 5.24
CDH1	Cadherin 1	Protein Coding	P12830	61	GC16P068737	9.0604190826416	https://www.genecards.org/cgi-bin/carddisp.pl?gene=CDH1	Up to version 5.24
CDK1	Cyclin Dependent Kinase 1	Protein Coding	P06493	60	GC10P060772	30.7196083068848	https://www.genecards.org/cgi-bin/carddisp.pl?gene=CDK1	Up to version 5.24
CDK11A	Cyclin Dependent Kinase 11A	Protein Coding	Q9UQ88	51	GC01M001702	3.12831830978394	https://www.genecards.org/cgi-bin/carddisp.pl?gene=CDK11A	After version 5.24
CDK19	Cyclin Dependent Kinase 19	Protein Coding	Q9BWU1	55	GC06M110609	1.32284164428711	https://www.genecards.org/cgi-bin/carddisp.pl?gene=CDK19	Up to version 5.24
CDK7	Cyclin Dependent Kinase 7	Protein Coding	P50613	58	GC05P084454	8.89833736419678	https://www.genecards.org/cgi-bin/carddisp.pl?gene=CDK7	After version 5.24
CDK8	Cyclin Dependent Kinase 8	Protein Coding	P49336	60	GC13P029584	4.45150089263916	https://www.genecards.org/cgi-bin/carddisp.pl?gene=CDK8	Up to version 5.24
CDK9	Cyclin Dependent Kinase 9	Protein Coding	P50750	59	GC09P160874	7.49105930328369	https://www.genecards.org/cgi-bin/carddisp.pl?gene=CDK9	Up to version 5.24
CDKN2C	Cyclin Dependent Kinase Inhibitor 2C	Protein Coding	P42773	57	GC01P050960	7.62895679473877	https://www.genecards.org/cgi-bin/carddisp.pl?gene=CDKN2C	Up to version 5.24
CDSN	Corneodesmosin	Protein Coding	Q15517	52	GC06M031115	2.29835486412048	https://www.genecards.org/cgi-bin/carddisp.pl?gene=CDSN	After version 5.24
CDX2	Caudal Type Homeobox 2	Protein Coding	Q99626	55	GC13M027962	4.80965042114258	https://www.genecards.org/cgi-bin/carddisp.pl?gene=CDX2	Up to version 5.24
CEBPA	CCAAT Enhancer Binding Protein Alpha	Protein Coding	P49715	60	GC19M033299	8.51926612854004	https://www.genecards.org/cgi-bin/carddisp.pl?gene=CEBPA	Up to version 5.24
CENPB	Centromere Protein B	Protein Coding	P07199	48	GC20M003783	4.90360021591187	https://www.genecards.org/cgi-bin/carddisp.pl?gene=CENPB	Up to version 5.24
CENPV	Centromere Protein V	Protein Coding	Q7Z7K6	42	GC17M016342	1.00873196125031	https://www.genecards.org/cgi-bin/carddisp.pl?gene=CENPV	Up to version 5.24
CEP152	Centrosomal Protein 152	Protein Coding	O94986	51	GC15M048712	9.37644577026367	https://www.genecards.org/cgi-bin/carddisp.pl?gene=CEP152	After version 5.24
CEP170	Centrosomal Protein 170	Protein Coding	Q5SW79	50	GC01M243124	1.89467287063599	https://www.genecards.org/cgi-bin/carddisp.pl?gene=CEP170	Up to version 5.24
CEP57	Centrosomal Protein 57	Protein Coding	Q86XR8	53	GC11P095789	6.14169788360596	https://www.genecards.org/cgi-bin/carddisp.pl?gene=CEP57	Up to version 5.24
CEP63	Centrosomal Protein 63	Protein Coding	Q96MT8	51	GC03P134485	6.58228206634521	https://www.genecards.org/cgi-bin/carddisp.pl?gene=CEP63	After version 5.24
CEP78	Centrosomal Protein 78	Protein Coding	Q5JTW2	47	GC09P078236	2.57093858718872	https://www.genecards.org/cgi-bin/carddisp.pl?gene=CEP78	Up to version 5.24
CEP89	Centrosomal Protein 89	Protein Coding	Q96ST8	45	GC19M116160	2.31074142456055	https://www.genecards.org/cgi-bin/carddisp.pl?gene=CEP89	Up to version 5.24
CERNA3	Competing Endogenous LncRNA 3 For MiR-645	RNA Gene		21	GC08P056533	12.5705089569092	https://www.genecards.org/cgi-bin/carddisp.pl?gene=CERNA3	Up to version 5.24
CERS2	Ceramide Synthase 2	Protein Coding	Q96G23	55	GC01M150960	3.55270290374756	https://www.genecards.org/cgi-bin/carddisp.pl?gene=CERS2	Up to version 5.24
CERT1	Ceramide Transporter 1	Protein Coding	Q9Y5P4	52	GC05M075356	5.67119693756104	https://www.genecards.org/cgi-bin/carddisp.pl?gene=CERT1	After version 5.24
CFL1	Cofilin 1	Protein Coding	P23528	58	GC11M065823	4.11506223678589	https://www.genecards.org/cgi-bin/carddisp.pl?gene=CFL1	After version 5.24
CFLAR	CASP8 And FADD Like Apoptosis Regulator	Protein Coding	O15519	57	GC02P205259	5.97128772735596	https://www.genecards.org/cgi-bin/carddisp.pl?gene=CFLAR	Up to version 5.24
CFTR	CF Transmembrane Conductance Regulator	Protein Coding	P13569	66	GC07P117287	12.1217155456543	https://www.genecards.org/cgi-bin/carddisp.pl?gene=CFTR	Up to version 5.24
CGAS	Cyclic GMP-AMP Synthase	Protein Coding	Q8N884	48	GC06M115482	16.3140048980713	https://www.genecards.org/cgi-bin/carddisp.pl?gene=CGAS	Up to version 5.24
CHAF1A	Chromatin Assembly Factor 1 Subunit A	Protein Coding	Q13111	49	GC19P004402	5.03446817398071	https://www.genecards.org/cgi-bin/carddisp.pl?gene=CHAF1A	After version 5.24
CHD1	Chromodomain Helicase DNA Binding Protein 1	Protein Coding	O14646	55	GC05M098853	1.25121736526489	https://www.genecards.org/cgi-bin/carddisp.pl?gene=CHD1	Up to version 5.24
CHD4	Chromodomain Helicase DNA Binding Protein 4	Protein Coding	Q14839	58	GC12M006570	7.69027042388916	https://www.genecards.org/cgi-bin/carddisp.pl?gene=CHD4	Up to version 5.24
CHD8	Chromodomain Helicase DNA Binding Protein 8	Protein Coding	Q9HCK8	55	GC14M021385	7.29040098190308	https://www.genecards.org/cgi-bin/carddisp.pl?gene=CHD8	After version 5.24
CHEK1	Checkpoint Kinase 1	Protein Coding	O14757	66	GC11P125625	25.4758148193359	https://www.genecards.org/cgi-bin/carddisp.pl?gene=CHEK1	After version 5.24
CHEK2	Checkpoint Kinase 2	Protein Coding	O96017	67	GC22M028687	16.8761425018311	https://www.genecards.org/cgi-bin/carddisp.pl?gene=CHEK2	Up to version 5.24
CHMP2B	Charged Multivesicular Body Protein 2B	Protein Coding	Q9UQN3	55	GC03P087227	6.02820062637329	https://www.genecards.org/cgi-bin/carddisp.pl?gene=CHMP2B	Up to version 5.24
CHTOP	Chromatin Target Of PRMT1	Protein Coding	Q9Y3Y2	44	GC01P153633	1.65351629257202	https://www.genecards.org/cgi-bin/carddisp.pl?gene=CHTOP	Up to version 5.24
CIAO3	Cytosolic Iron-Sulfur Assembly Component 3	Protein Coding	Q9H6Q4	45	GC16M057766	0.407036334276199	https://www.genecards.org/cgi-bin/carddisp.pl?gene=CIAO3	After version 5.24
CIAPIN1	Cytokine Induced Apoptosis Inhibitor 1	Protein Coding	Q6FI81	46	GC16M057428	0.956469118595123	https://www.genecards.org/cgi-bin/carddisp.pl?gene=CIAPIN1	After version 5.24
CIDEC	Cell Death Inducing DFFA Like Effector C	Protein Coding	Q96AQ7	51	GC03M009866	9.19899559020996	https://www.genecards.org/cgi-bin/carddisp.pl?gene=CIDEC	Up to version 5.24
CIRBP	Cold Inducible RNA Binding Protein	Protein Coding	Q14011	45	GC19P001259	2.79270124435425	https://www.genecards.org/cgi-bin/carddisp.pl?gene=CIRBP	Up to version 5.24
CISD1	CDGSH Iron Sulfur Domain 1	Protein Coding	Q9NZ45	50	GC10P058269	2.86583948135376	https://www.genecards.org/cgi-bin/carddisp.pl?gene=CISD1	Up to version 5.24
CIT	Citron Rho-Interacting Serine/Threonine Kinase	Protein Coding	O14578	59	GC12M119687	4.5317006111145	https://www.genecards.org/cgi-bin/carddisp.pl?gene=CIT	After version 5.24
CKB	Creatine Kinase B	Protein Coding	P12277	57	GC14M103519	2.82804846763611	https://www.genecards.org/cgi-bin/carddisp.pl?gene=CKB	Up to version 5.24
CKM	Creatine Kinase, M-Type	Protein Coding	P06732	58	GC19M045306	3.5395679473877	https://www.genecards.org/cgi-bin/carddisp.pl?gene=CKM	Up to version 5.24
CLCC1	Chloride Channel CLIC Like 1	Protein Coding	Q96S66	48	GC01M108881	1.06081414222717	https://www.genecards.org/cgi-bin/carddisp.pl?gene=CLCC1	After version 5.24
CLDN1	Claudin 1	Protein Coding	O95832	58	GC03M190305	3.13572359085083	https://www.genecards.org/cgi-bin/carddisp.pl?gene=CLDN1	After version 5.24
CLGN	Calmegin	Protein Coding	O14967	48	GC04M140388	2.35660147666931	https://www.genecards.org/cgi-bin/carddisp.pl?gene=CLGN	After version 5.24
CLINT1	Clathrin Interactor 1	Protein Coding	Q14677	50	GC05M157785	1.21421384811401	https://www.genecards.org/cgi-bin/carddisp.pl?gene=CLINT1	Up to version 5.24
CLNS1A	Chloride Nucleotide-Sensitive Channel 1A	Protein Coding	P54105	44	GC11M146547	1.16779518127441	https://www.genecards.org/cgi-bin/carddisp.pl?gene=CLNS1A	After version 5.24
CLOCK	Clock Circadian Regulator	Protein Coding	O15516	57	GC04M055427	10.1245880126953	https://www.genecards.org/cgi-bin/carddisp.pl?gene=CLOCK	Up to version 5.24
CLSPN	Claspin	Protein Coding	Q9HAW4	52	GC01M035720	9.80479335784912	https://www.genecards.org/cgi-bin/carddisp.pl?gene=CLSPN	After version 5.24
CLSTN1	Calsyntenin 1	Protein Coding	O94985	49	GC01M040324	2.05393195152283	https://www.genecards.org/cgi-bin/carddisp.pl?gene=CLSTN1	Up to version 5.24
CLTC	Clathrin Heavy Chain	Protein Coding	Q00610	59	GC17P059619	4.70897150039673	https://www.genecards.org/cgi-bin/carddisp.pl?gene=CLTC	After version 5.24
CMBL	Carboxymethylenebutenolidase Homolog	Protein Coding	Q96DG6	47	GC05M010275	2.19424295425415	https://www.genecards.org/cgi-bin/carddisp.pl?gene=CMBL	After version 5.24
CNBP	CCHC-Type Zinc Finger Nucleic Acid Binding Protein	Protein Coding	P62633	54	GC03M129167	3.31881356239319	https://www.genecards.org/cgi-bin/carddisp.pl?gene=CNBP	Up to version 5.24
CNN3	Calponin 3	Protein Coding	Q15417	42	GC01M094896	0.95824408531189	https://www.genecards.org/cgi-bin/carddisp.pl?gene=CNN3	After version 5.24
CNP	2'''',3''''-Cyclic Nucleotide 3'''' Phosphodiesterase	Protein Coding	P09543	56	GC17P041966	4.36928033828735	https://www.genecards.org/cgi-bin/carddisp.pl?gene=CNP	Up to version 5.24
CNR1	Cannabinoid Receptor 1	Protein Coding	P21554	58	GC06M088139	3.8775475025177	https://www.genecards.org/cgi-bin/carddisp.pl?gene=CNR1	Up to version 5.24
CNST	Consortin, Connexin Sorting Protein	Protein Coding	Q6PJW8	39	GC01P246566	2.21371269226074	https://www.genecards.org/cgi-bin/carddisp.pl?gene=CNST	Up to version 5.24
COIL	Coilin	Protein Coding	P38432	52	GC17M056938	3.70732402801514	https://www.genecards.org/cgi-bin/carddisp.pl?gene=COIL	After version 5.24
COL1A2	Collagen Type I Alpha 2 Chain	Protein Coding	P08123	60	GC07P094394	5.53507947921753	https://www.genecards.org/cgi-bin/carddisp.pl?gene=COL1A2	Up to version 5.24
COMMD4	COMM Domain Containing 4	Protein Coding	Q9H0A8	41	GC15P211018	2.03859519958496	https://www.genecards.org/cgi-bin/carddisp.pl?gene=COMMD4	Up to version 5.24
COMT	Catechol-O-Methyltransferase	Protein Coding	P21964	63	GC22P019941	16.0897216796875	https://www.genecards.org/cgi-bin/carddisp.pl?gene=COMT	Up to version 5.24
COPB1	Coat Protein Complex I Subunit Beta 1	Protein Coding	P53618	52	GC11M018277	2.80366325378418	https://www.genecards.org/cgi-bin/carddisp.pl?gene=COPB1	Up to version 5.24
COPG1	Coat Protein Complex I Subunit Gamma 1	Protein Coding	Q9Y678	52	GC03P129249	2.25163	https://www.genecards.org/cgi-bin/carddisp.pl?gene=COPG1	After version 5.24
COPG2	Coat Protein Complex I Subunit Gamma 2	Protein Coding	Q9UBF2	49	GC07M130506	0.661748349666595	https://www.genecards.org/cgi-bin/carddisp.pl?gene=COPG2	Up to version 5.24
COPRS	Coordinator Of PRMT5 And Differentiation Stimulator	Protein Coding	Q9NQ92	40	GC17M031851	0.463542222976685	https://www.genecards.org/cgi-bin/carddisp.pl?gene=COPRS	Up to version 5.24
COQ8A	Coenzyme Q8A	Protein Coding	Q8NI60	55	GC01P227008	3.34447145462036	https://www.genecards.org/cgi-bin/carddisp.pl?gene=COQ8A	Up to version 5.24
COQ8B	Coenzyme Q8B	Protein Coding	Q96D53	51	GC19M116283	3.33579516410828	https://www.genecards.org/cgi-bin/carddisp.pl?gene=COQ8B	Up to version 5.24
CORO1B	Coronin 1B	Protein Coding	Q9BR76	42	GC11M067435	0.95576012134552	https://www.genecards.org/cgi-bin/carddisp.pl?gene=CORO1B	Up to version 5.24
COX8C	Cytochrome C Oxidase Subunit 8C	Protein Coding	Q7Z4L0	42	GC14P097077	1.36192274093628	https://www.genecards.org/cgi-bin/carddisp.pl?gene=COX8C	After version 5.24
CPEB3	Cytoplasmic Polyadenylation Element Binding Protein 3	Protein Coding	Q8NE35	47	GC10M092046	2.85605716705322	https://www.genecards.org/cgi-bin/carddisp.pl?gene=CPEB3	After version 5.24
CPEB4	Cytoplasmic Polyadenylation Element Binding Protein 4	Protein Coding	Q17RY0	48	GC05P173888	3.39943647384644	https://www.genecards.org/cgi-bin/carddisp.pl?gene=CPEB4	After version 5.24
CPOX	Coproporphyrinogen Oxidase	Protein Coding	P36551	57	GC03M098576	5.32606983184814	https://www.genecards.org/cgi-bin/carddisp.pl?gene=CPOX	Up to version 5.24
CPPED1	Calcineurin Like Phosphoesterase Domain Containing 1	Protein Coding	Q9BRF8	45	GC16M012659	0.774149835109711	https://www.genecards.org/cgi-bin/carddisp.pl?gene=CPPED1	After version 5.24
CPSF6	Cleavage And Polyadenylation Specific Factor 6	Protein Coding	Q16630	50	GC12P069239	2.13906931877136	https://www.genecards.org/cgi-bin/carddisp.pl?gene=CPSF6	Up to version 5.24
CRAMP1	Cramped Chromatin Regulator 1	Protein Coding	Q96RY5	39	GC16P135912	2.00237655639648	https://www.genecards.org/cgi-bin/carddisp.pl?gene=CRAMP1	Up to version 5.24
CREBBP	CREB Binding Lysine Acetyltransferase	Protein Coding	Q92793	67	GC16M055329	14.7696352005005	https://www.genecards.org/cgi-bin/carddisp.pl?gene=CREBBP	Up to version 5.24
CREBL2	CAMP Responsive Element Binding Protein Like 2	Protein Coding	O60519	42	GC12P012611	1.33215713500977	https://www.genecards.org/cgi-bin/carddisp.pl?gene=CREBL2	After version 5.24
CREM	CAMP Responsive Element Modulator	Protein Coding	Q03060	51	GC10P035126	1.86654877662659	https://www.genecards.org/cgi-bin/carddisp.pl?gene=CREM	Up to version 5.24
CRISPLD1	Cysteine Rich Secretory Protein LCCL Domain Containing 1	Protein Coding	Q9H336	39	GC08P074984	1.93072199821472	https://www.genecards.org/cgi-bin/carddisp.pl?gene=CRISPLD1	Up to version 5.24
CRK	CRK Proto-Oncogene, Adaptor Protein	Protein Coding	P46108	57	GC17M001420	2.86077904701233	https://www.genecards.org/cgi-bin/carddisp.pl?gene=CRK	After version 5.24
CRKL	CRK Like Proto-Oncogene, Adaptor Protein	Protein Coding	P46109	58	GC22P020917	7.21736717224121	https://www.genecards.org/cgi-bin/carddisp.pl?gene=CRKL	Up to version 5.24
CRLS1	Cardiolipin Synthase 1	Protein Coding	Q9UJA2	51	GC20P006005	0.507917463779449	https://www.genecards.org/cgi-bin/carddisp.pl?gene=CRLS1	Up to version 5.24
CRYAB	Crystallin Alpha B	Protein Coding	P02511	58	GC11M111908	3.43752861022949	https://www.genecards.org/cgi-bin/carddisp.pl?gene=CRYAB	Up to version 5.24
CRYBB1	Crystallin Beta B1	Protein Coding	P53674	50	GC22M026599	5.90056991577148	https://www.genecards.org/cgi-bin/carddisp.pl?gene=CRYBB1	Up to version 5.24
CRYGD	Crystallin Gamma D	Protein Coding	P07320	51	GC02M208121	6.34318017959595	https://www.genecards.org/cgi-bin/carddisp.pl?gene=CRYGD	Up to version 5.24
CRYGS	Crystallin Gamma S	Protein Coding	P22914	50	GC03M186538	6.56308650970459	https://www.genecards.org/cgi-bin/carddisp.pl?gene=CRYGS	Up to version 5.24
CSE1L	Chromosome Segregation 1 Like	Protein Coding	P55060	52	GC20P049046	4.34139776229858	https://www.genecards.org/cgi-bin/carddisp.pl?gene=CSE1L	Up to version 5.24
CSN1S1	Casein Alpha S1	Protein Coding	P47710	50	GC04P070199	6.06204128265381	https://www.genecards.org/cgi-bin/carddisp.pl?gene=CSN1S1	Up to version 5.24
CSNK1A1	Casein Kinase 1 Alpha 1	Protein Coding	P48729	62	GC05M149492	4.93251419067383	https://www.genecards.org/cgi-bin/carddisp.pl?gene=CSNK1A1	Up to version 5.24
CSNK1A1L	Casein Kinase 1 Alpha 1 Like	Protein Coding	Q8N752	47	GC13M037103	1.69923746585846	https://www.genecards.org/cgi-bin/carddisp.pl?gene=CSNK1A1L	Up to version 5.24
CSNK1D	Casein Kinase 1 Delta	Protein Coding	P48730	61	GC17M082239	28.9265117645264	https://www.genecards.org/cgi-bin/carddisp.pl?gene=CSNK1D	Up to version 5.24
CSNK1E	Casein Kinase 1 Epsilon	Protein Coding	P49674	60	GC22M090912	8.65988159179688	https://www.genecards.org/cgi-bin/carddisp.pl?gene=CSNK1E	Up to version 5.24
CSNK1G2	Casein Kinase 1 Gamma 2	Protein Coding	P78368	52	GC19P001941	2.13782691955566	https://www.genecards.org/cgi-bin/carddisp.pl?gene=CSNK1G2	Up to version 5.24
CSNK2A1	Casein Kinase 2 Alpha 1	Protein Coding	P68400	63	GC20M000472	12.5249671936035	https://www.genecards.org/cgi-bin/carddisp.pl?gene=CSNK2A1	Up to version 5.24
CSNK2A2	Casein Kinase 2 Alpha 2	Protein Coding	P19784	58	GC16M058157	6.5058126449585	https://www.genecards.org/cgi-bin/carddisp.pl?gene=CSNK2A2	Up to version 5.24
CSNK2B	Casein Kinase 2 Beta	Protein Coding	P67870	60	GC06P199531	6.69714784622192	https://www.genecards.org/cgi-bin/carddisp.pl?gene=CSNK2B	Up to version 5.24
CSPG4	Chondroitin Sulfate Proteoglycan 4	Protein Coding	Q6UVK1	60	GC15M075674	3.64594030380249	https://www.genecards.org/cgi-bin/carddisp.pl?gene=CSPG4	Up to version 5.24
CSRP2	Cysteine And Glycine Rich Protein 2	Protein Coding	Q16527	51	GC12M076859	1.8049635887146	https://www.genecards.org/cgi-bin/carddisp.pl?gene=CSRP2	After version 5.24
CSTA	Cystatin A	Protein Coding	P01040	56	GC03P122325	3.69912624359131	https://www.genecards.org/cgi-bin/carddisp.pl?gene=CSTA	After version 5.24
CSTB	Cystatin B	Protein Coding	P04080	59	GC21M043772	7.24518966674805	https://www.genecards.org/cgi-bin/carddisp.pl?gene=CSTB	After version 5.24
CSTPP1	Centriolar Satellite-Associated Tubulin Polyglutamylase Complex Regulator 1	Protein Coding	Q9H6J7	40	GC11P049894	1.6552951335907	https://www.genecards.org/cgi-bin/carddisp.pl?gene=CSTPP1	After version 5.24
CTBP1-DT	CTBP1 Divergent Transcript	RNA Gene	C0HM98	30	GC04P033733	1.93072199821472	https://www.genecards.org/cgi-bin/carddisp.pl?gene=CTBP1-DT	Up to version 5.24
CTCF	CCCTC-Binding Factor	Protein Coding	P49711	59	GC16P137652	8.36119651794434	https://www.genecards.org/cgi-bin/carddisp.pl?gene=CTCF	After version 5.24
CTNNB1	Catenin Beta 1	Protein Coding	P35222	66	GC03P041194	20.2091178894043	https://www.genecards.org/cgi-bin/carddisp.pl?gene=CTNNB1	Up to version 5.24
CTNND1	Catenin Delta 1	Protein Coding	O60716	58	GC11P129332	3.25683665275574	https://www.genecards.org/cgi-bin/carddisp.pl?gene=CTNND1	Up to version 5.24
CTPS1	CTP Synthase 1	Protein Coding	P17812	58	GC01P040979	3.98482179641724	https://www.genecards.org/cgi-bin/carddisp.pl?gene=CTPS1	Up to version 5.24
CTSD	Cathepsin D	Protein Coding	P07339	65	GC11M001752	8.49390316009521	https://www.genecards.org/cgi-bin/carddisp.pl?gene=CTSD	Up to version 5.24
CTTN	Cortactin	Protein Coding	Q14247	57	GC11P070398	3.58813881874084	https://www.genecards.org/cgi-bin/carddisp.pl?gene=CTTN	Up to version 5.24
CTTNBP2	Cortactin Binding Protein 2	Protein Coding	Q8WZ74	47	GC07M117710	1.93392014503479	https://www.genecards.org/cgi-bin/carddisp.pl?gene=CTTNBP2	Up to version 5.24
CXADR	CXADR Cell Adhesion Molecule	Protein Coding	P78310	57	GC21P017512	1.31843400001526	https://www.genecards.org/cgi-bin/carddisp.pl?gene=CXADR	Up to version 5.24
CXCR4	C-X-C Motif Chemokine Receptor 4	Protein Coding	P61073	65	GC02M136114	14.7707462310791	https://www.genecards.org/cgi-bin/carddisp.pl?gene=CXCR4	After version 5.24
CYB561D1	Cytochrome B561 Family Member D1	Protein Coding	Q8N8Q1	39	GC01P109494	2.19303727149963	https://www.genecards.org/cgi-bin/carddisp.pl?gene=CYB561D1	Up to version 5.24
CYB5A	Cytochrome B5 Type A	Protein Coding	P00167	55	GC18M074250	4.36004543304443	https://www.genecards.org/cgi-bin/carddisp.pl?gene=CYB5A	Up to version 5.24
CYB5R1	Cytochrome B5 Reductase 1	Protein Coding	Q9UHQ9	51	GC01M202964	2.51473546028137	https://www.genecards.org/cgi-bin/carddisp.pl?gene=CYB5R1	After version 5.24
CYB5R3	Cytochrome B5 Reductase 3	Protein Coding	P00387	57	GC22M090773	4.63003969192505	https://www.genecards.org/cgi-bin/carddisp.pl?gene=CYB5R3	After version 5.24
CYCS	Cytochrome C, Somatic	Protein Coding	P99999	59	GC07M025118	11.4621543884277	https://www.genecards.org/cgi-bin/carddisp.pl?gene=CYCS	Up to version 5.24
CYP19A1	Cytochrome P450 Family 19 Subfamily A Member 1	Protein Coding	P11511	60	GC15M051208	12.0912637710571	https://www.genecards.org/cgi-bin/carddisp.pl?gene=CYP19A1	Up to version 5.24
CYP1A2	Cytochrome P450 Family 1 Subfamily A Member 2	Protein Coding	P05177	58	GC15P074748	11.6486730575562	https://www.genecards.org/cgi-bin/carddisp.pl?gene=CYP1A2	Up to version 5.24
CYP20A1	Cytochrome P450 Family 20 Subfamily A Member 1	Protein Coding	Q6UW02	45	GC02P203238	2.98127937316895	https://www.genecards.org/cgi-bin/carddisp.pl?gene=CYP20A1	Up to version 5.24
CYP2A6	Cytochrome P450 Family 2 Subfamily A Member 6	Protein Coding	P11509	59	GC19M040843	8.54996490478516	https://www.genecards.org/cgi-bin/carddisp.pl?gene=CYP2A6	After version 5.24
CYP2B6	Cytochrome P450 Family 2 Subfamily B Member 6	Protein Coding	P20813	59	GC19P040991	8.08061599731445	https://www.genecards.org/cgi-bin/carddisp.pl?gene=CYP2B6	After version 5.24
CYP2C18	Cytochrome P450 Family 2 Subfamily C Member 18	Protein Coding	P33260	55	GC10P134550	3.00820326805115	https://www.genecards.org/cgi-bin/carddisp.pl?gene=CYP2C18	After version 5.24
CYP2C19	Cytochrome P450 Family 2 Subfamily C Member 19	Protein Coding	P33261	58	GC10P094762	14.4583568572998	https://www.genecards.org/cgi-bin/carddisp.pl?gene=CYP2C19	Up to version 5.24
CYP2C8	Cytochrome P450 Family 2 Subfamily C Member 8	Protein Coding	P10632	60	GC10M095038	5.38813781738281	https://www.genecards.org/cgi-bin/carddisp.pl?gene=CYP2C8	After version 5.24
CYP2C9	Cytochrome P450 Family 2 Subfamily C Member 9	Protein Coding	P11712	60	GC10P094938	13.3374214172363	https://www.genecards.org/cgi-bin/carddisp.pl?gene=CYP2C9	After version 5.24
CYP2D6	Cytochrome P450 Family 2 Subfamily D Member 6 (Gene/Pseudogene)	Protein Coding	P10635	60	GC22M090768	8.87012100219727	https://www.genecards.org/cgi-bin/carddisp.pl?gene=CYP2D6	Up to version 5.24
CYP3A4	Cytochrome P450 Family 3 Subfamily A Member 4	Protein Coding	P08684	62	GC07M107343	19.8123435974121	https://www.genecards.org/cgi-bin/carddisp.pl?gene=CYP3A4	Up to version 5.24
CYP3A5	Cytochrome P450 Family 3 Subfamily A Member 5	Protein Coding	P20815	58	GC07M099648	8.57247066497803	https://www.genecards.org/cgi-bin/carddisp.pl?gene=CYP3A5	After version 5.24
CYP51A1	Cytochrome P450 Family 51 Subfamily A Member 1	Protein Coding	Q16850	55	GC07M092112	4.97824621200562	https://www.genecards.org/cgi-bin/carddisp.pl?gene=CYP51A1	After version 5.24
CYSLTR1	Cysteinyl Leukotriene Receptor 1	Protein Coding	Q9Y271	55	GC0XM078271	1.77081251144409	https://www.genecards.org/cgi-bin/carddisp.pl?gene=CYSLTR1	Up to version 5.24
DAB2	DAB Adaptor Protein 2	Protein Coding	P98082	55	GC05M039371	2.41369009017944	https://www.genecards.org/cgi-bin/carddisp.pl?gene=DAB2	After version 5.24
DACT1	Dishevelled Binding Antagonist Of Beta Catenin 1	Protein Coding	Q9NYF0	50	GC14P058633	2.4582405090332	https://www.genecards.org/cgi-bin/carddisp.pl?gene=DACT1	After version 5.24
DAXX	Death Domain Associated Protein	Protein Coding	Q9UER7	57	GC06M033318	7.32938718795776	https://www.genecards.org/cgi-bin/carddisp.pl?gene=DAXX	After version 5.24
DAZAP1	DAZ Associated Protein 1	Protein Coding	Q96EP5	49	GC19P001407	2.20252633094788	https://www.genecards.org/cgi-bin/carddisp.pl?gene=DAZAP1	Up to version 5.24
DBNL	Drebrin Like	Protein Coding	Q9UJU6	50	GC07P044044	1.44421768188477	https://www.genecards.org/cgi-bin/carddisp.pl?gene=DBNL	After version 5.24
DBT	Dihydrolipoamide Branched Chain Transacylase E2	Protein Coding	P11182	55	GC01M100186	6.30791473388672	https://www.genecards.org/cgi-bin/carddisp.pl?gene=DBT	Up to version 5.24
DCAF13	DDB1 And CUL4 Associated Factor 13	Protein Coding	Q9NV06	45	GC08P103414	1.83629560470581	https://www.genecards.org/cgi-bin/carddisp.pl?gene=DCAF13	Up to version 5.24
DCD	Dermcidin	Protein Coding	P81605	49	GC12M054644	1.46472263336182	https://www.genecards.org/cgi-bin/carddisp.pl?gene=DCD	Up to version 5.24
DCP2	Decapping MRNA 2	Protein Coding	Q8IU60	45	GC05P112976	2.73748755455017	https://www.genecards.org/cgi-bin/carddisp.pl?gene=DCP2	Up to version 5.24
DCTN2	Dynactin Subunit 2	Protein Coding	Q13561	53	GC12M061010	3.73112821578979	https://www.genecards.org/cgi-bin/carddisp.pl?gene=DCTN2	Up to version 5.24
DDA1	DET1 And DDB1 Associated 1	Protein Coding	Q9BW61	43	GC19P171208	2.81410646438599	https://www.genecards.org/cgi-bin/carddisp.pl?gene=DDA1	Up to version 5.24
DDC	Dopa Decarboxylase	Protein Coding	P20711	62	GC07M050458	5.50735759735107	https://www.genecards.org/cgi-bin/carddisp.pl?gene=DDC	Up to version 5.24
DDHD1	DDHD Domain Containing 1	Protein Coding	Q8NEL9	51	GC14M053036	2.06804	https://www.genecards.org/cgi-bin/carddisp.pl?gene=DDHD1	Up to version 5.24
DDOST	Dolichyl-Diphosphooligosaccharide--Protein Glycosyltransferase Non-Catalytic Subunit	Protein Coding	P39656	57	GC01M020651	4.54336166381836	https://www.genecards.org/cgi-bin/carddisp.pl?gene=DDOST	Up to version 5.24
DDX1	DEAD-Box Helicase 1	Protein Coding	Q92499	55	GC02P015591	2.31177830696106	https://www.genecards.org/cgi-bin/carddisp.pl?gene=DDX1	Up to version 5.24
DDX10	DEAD-Box Helicase 10	Protein Coding	Q13206	50	GC11P108665	0.757795035839081	https://www.genecards.org/cgi-bin/carddisp.pl?gene=DDX10	Up to version 5.24
DDX17	DEAD-Box Helicase 17	Protein Coding	Q92841	52	GC22M038483	1.81565022468567	https://www.genecards.org/cgi-bin/carddisp.pl?gene=DDX17	Up to version 5.24
DDX18	DEAD-Box Helicase 18	Protein Coding	Q9NVP1	49	GC02P160398	1.64079761505127	https://www.genecards.org/cgi-bin/carddisp.pl?gene=DDX18	After version 5.24
DDX21	DExD-Box Helicase 21	Protein Coding	Q9NR30	51	GC10P068956	4.76806163787842	https://www.genecards.org/cgi-bin/carddisp.pl?gene=DDX21	Up to version 5.24
DDX24	DEAD-Box Helicase 24	Protein Coding	Q9GZR7	49	GC14M094048	2.88381505012512	https://www.genecards.org/cgi-bin/carddisp.pl?gene=DDX24	Up to version 5.24
DDX27	DEAD-Box Helicase 27	Protein Coding	Q96GQ7	41	GC20P049219	1.0775408744812	https://www.genecards.org/cgi-bin/carddisp.pl?gene=DDX27	Up to version 5.24
DDX39A	DExD-Box Helicase 39A	Protein Coding	O00148	50	GC19M014408	1.10606908798218	https://www.genecards.org/cgi-bin/carddisp.pl?gene=DDX39A	Up to version 5.24
DDX39B	DExD-Box Helicase 39B	Protein Coding	Q13838	53	GC06M031530	2.47288703918457	https://www.genecards.org/cgi-bin/carddisp.pl?gene=DDX39B	Up to version 5.24
DDX3X	DEAD-Box Helicase 3 X-Linked	Protein Coding	O00571	61	GC0XP041333	13.0377178192139	https://www.genecards.org/cgi-bin/carddisp.pl?gene=DDX3X	Up to version 5.24
DDX3Y	DEAD-Box Helicase 3 Y-Linked	Protein Coding	O15523	51	GC0YP012903	2.62621903419495	https://www.genecards.org/cgi-bin/carddisp.pl?gene=DDX3Y	Up to version 5.24
DDX4	DEAD-Box Helicase 4	Protein Coding	Q9NQI0	54	GC05P055738	6.57028102874756	https://www.genecards.org/cgi-bin/carddisp.pl?gene=DDX4	After version 5.24
DDX42	DEAD-Box Helicase 42	Protein Coding	Q86XP3	44	GC17P063773	2.47200584411621	https://www.genecards.org/cgi-bin/carddisp.pl?gene=DDX42	After version 5.24
DDX46	DEAD-Box Helicase 46	Protein Coding	Q7L014	50	GC05P134758	1.18866634368896	https://www.genecards.org/cgi-bin/carddisp.pl?gene=DDX46	After version 5.24
DDX47	DEAD-Box Helicase 47	Protein Coding	Q9H0S4	47	GC12P085929	0.983580470085144	https://www.genecards.org/cgi-bin/carddisp.pl?gene=DDX47	Up to version 5.24
DDX5	DEAD-Box Helicase 5	Protein Coding	P17844	59	GC17M064498	4.94898462295532	https://www.genecards.org/cgi-bin/carddisp.pl?gene=DDX5	Up to version 5.24
DDX50	DExD-Box Helicase 50	Protein Coding	Q9BQ39	48	GC10P068901	1.16805052757263	https://www.genecards.org/cgi-bin/carddisp.pl?gene=DDX50	Up to version 5.24
DDX52	DExD-Box Helicase 52	Protein Coding	Q9Y2R4	47	GC17M037609	1.7492094039917	https://www.genecards.org/cgi-bin/carddisp.pl?gene=DDX52	Up to version 5.24
DDX56	DEAD-Box Helicase 56	Protein Coding	Q9NY93	49	GC07M044565	1.50429391860962	https://www.genecards.org/cgi-bin/carddisp.pl?gene=DDX56	Up to version 5.24
DDX6	DEAD-Box Helicase 6	Protein Coding	P26196	57	GC11M147032	3.97751426696777	https://www.genecards.org/cgi-bin/carddisp.pl?gene=DDX6	Up to version 5.24
DEK	DEK Proto-Oncogene	Protein Coding	P35659	54	GC06M018224	2.40537095069885	https://www.genecards.org/cgi-bin/carddisp.pl?gene=DEK	After version 5.24
DFFA	DNA Fragmentation Factor Subunit Alpha	Protein Coding	O00273	56	GC01M010456	4.21676015853882	https://www.genecards.org/cgi-bin/carddisp.pl?gene=DFFA	Up to version 5.24
DHCR24	24-Dehydrocholesterol Reductase	Protein Coding	Q15392	57	GC01M054849	7.04684638977051	https://www.genecards.org/cgi-bin/carddisp.pl?gene=DHCR24	After version 5.24
DHDDS	Dehydrodolichyl Diphosphate Synthase Subunit	Protein Coding	Q86SQ9	53	GC01P026432	5.36462306976318	https://www.genecards.org/cgi-bin/carddisp.pl?gene=DHDDS	After version 5.24
DHODH	Dihydroorotate Dehydrogenase (Quinone)	Protein Coding	Q02127	58	GC16P072008	3.62526726722717	https://www.genecards.org/cgi-bin/carddisp.pl?gene=DHODH	Up to version 5.24
DHRS2	Dehydrogenase/Reductase 2	Protein Coding	Q13268	51	GC14P065396	2.10400629043579	https://www.genecards.org/cgi-bin/carddisp.pl?gene=DHRS2	Up to version 5.24
DHRS7	Dehydrogenase/Reductase 7	Protein Coding	Q9Y394	39	GC14M060144	0.820107579231262	https://www.genecards.org/cgi-bin/carddisp.pl?gene=DHRS7	Up to version 5.24
DHX15	DEAH-Box Helicase 15	Protein Coding	O43143	51	GC04M024519	1.44270575046539	https://www.genecards.org/cgi-bin/carddisp.pl?gene=DHX15	Up to version 5.24
DHX16	DEAH-Box Helicase 16	Protein Coding	O60231	52	GC06M030653	0.858048260211945	https://www.genecards.org/cgi-bin/carddisp.pl?gene=DHX16	After version 5.24
DHX30	DExH-Box Helicase 30	Protein Coding	Q7L2E3	52	GC03P047802	3.87921738624573	https://www.genecards.org/cgi-bin/carddisp.pl?gene=DHX30	Up to version 5.24
DHX34	DExH-Box Helicase 34	Protein Coding	Q14147	47	GC19P047349	2.30469965934753	https://www.genecards.org/cgi-bin/carddisp.pl?gene=DHX34	Up to version 5.24
DHX9	DExH-Box Helicase 9	Protein Coding	Q08211	56	GC01P182839	4.26998138427734	https://www.genecards.org/cgi-bin/carddisp.pl?gene=DHX9	After version 5.24
DIAPH3	Diaphanous Related Formin 3	Protein Coding	Q9NSV4	54	GC13M059665	6.18617916107178	https://www.genecards.org/cgi-bin/carddisp.pl?gene=DIAPH3	Up to version 5.24
DIDO1	Death Inducer-Obliterator 1	Protein Coding	Q9BTC0	49	GC20M062877	1.70072507858276	https://www.genecards.org/cgi-bin/carddisp.pl?gene=DIDO1	After version 5.24
DIMT1	DIM1 RRNA Methyltransferase And Ribosome Maturation Factor	Protein Coding	Q9UNQ2	49	GC05M062387	1.07074701786041	https://www.genecards.org/cgi-bin/carddisp.pl?gene=DIMT1	Up to version 5.24
DIO2	Iodothyronine Deiodinase 2	Protein Coding	Q92813	52	GC14M080197	1.03503286838531	https://www.genecards.org/cgi-bin/carddisp.pl?gene=DIO2	After version 5.24
DIO3	Iodothyronine Deiodinase 3	Protein Coding	P55073	51	GC14P122737	0.547725021839142	https://www.genecards.org/cgi-bin/carddisp.pl?gene=DIO3	After version 5.24
DKC1	Dyskerin Pseudouridine Synthase 1	Protein Coding	O60832	59	GC0XP154762	7.33626270294189	https://www.genecards.org/cgi-bin/carddisp.pl?gene=DKC1	Up to version 5.24
DLG3	Discs Large MAGUK Scaffold Protein 3	Protein Coding	Q92796	55	GC0XP070444	5.52824449539185	https://www.genecards.org/cgi-bin/carddisp.pl?gene=DLG3	Up to version 5.24
DLG4	Discs Large MAGUK Scaffold Protein 4	Protein Coding	P78352	61	GC17M103722	6.71389770507813	https://www.genecards.org/cgi-bin/carddisp.pl?gene=DLG4	Up to version 5.24
DLGAP5	DLG Associated Protein 5	Protein Coding	Q15398	51	GC14M055148	2.60770511627197	https://www.genecards.org/cgi-bin/carddisp.pl?gene=DLGAP5	Up to version 5.24
DNAH8	Dynein Axonemal Heavy Chain 8	Protein Coding	Q96JB1	48	GC06P199673	8.51010894775391	https://www.genecards.org/cgi-bin/carddisp.pl?gene=DNAH8	Up to version 5.24
DNAJA1	DnaJ Heat Shock Protein Family (Hsp40) Member A1	Protein Coding	P31689	54	GC09P033025	3.74813795089722	https://www.genecards.org/cgi-bin/carddisp.pl?gene=DNAJA1	Up to version 5.24
DNAJB1	DnaJ Heat Shock Protein Family (Hsp40) Member B1	Protein Coding	P25685	57	GC19M115805	6.28292179107666	https://www.genecards.org/cgi-bin/carddisp.pl?gene=DNAJB1	After version 5.24
DNAJB2	DnaJ Heat Shock Protein Family (Hsp40) Member B2	Protein Coding	P25686	54	GC02P219279	1.96163177490234	https://www.genecards.org/cgi-bin/carddisp.pl?gene=DNAJB2	After version 5.24
DNAJC10	DnaJ Heat Shock Protein Family (Hsp40) Member C10	Protein Coding	Q8IXB1	48	GC02P182716	1.59609043598175	https://www.genecards.org/cgi-bin/carddisp.pl?gene=DNAJC10	Up to version 5.24
DNAJC7	DnaJ Heat Shock Protein Family (Hsp40) Member C7	Protein Coding	Q99615	50	GC17M104740	1.53252911567688	https://www.genecards.org/cgi-bin/carddisp.pl?gene=DNAJC7	After version 5.24
DNM1L	Dynamin 1 Like	Protein Coding	O00429	60	GC12P032679	7.83904409408569	https://www.genecards.org/cgi-bin/carddisp.pl?gene=DNM1L	After version 5.24
DNMT1	DNA Methyltransferase 1	Protein Coding	P26358	66	GC19M010133	11.7684049606323	https://www.genecards.org/cgi-bin/carddisp.pl?gene=DNMT1	After version 5.24
DNTTIP2	Deoxynucleotidyltransferase Terminal Interacting Protein 2	Protein Coding	Q5QJE6	40	GC01M093866	0.95693051815033	https://www.genecards.org/cgi-bin/carddisp.pl?gene=DNTTIP2	Up to version 5.24
DOK3	Docking Protein 3	Protein Coding	Q7L591	45	GC05M177501	2.27413105964661	https://www.genecards.org/cgi-bin/carddisp.pl?gene=DOK3	Up to version 5.24
DPH2	Diphthamide Biosynthesis 2	Protein Coding	Q9BQC3	49	GC01P043969	2.85807394981384	https://www.genecards.org/cgi-bin/carddisp.pl?gene=DPH2	After version 5.24
DPP4	Dipeptidyl Peptidase 4	Protein Coding	P27487	63	GC02M161992	7.47247982025146	https://www.genecards.org/cgi-bin/carddisp.pl?gene=DPP4	After version 5.24
DRD2	Dopamine Receptor D2	Protein Coding	P14416	63	GC11M113409	6.72174167633057	https://www.genecards.org/cgi-bin/carddisp.pl?gene=DRD2	Up to version 5.24
DRD4	Dopamine Receptor D4	Protein Coding	P21917	57	GC11P024743	9.21181392669678	https://www.genecards.org/cgi-bin/carddisp.pl?gene=DRD4	After version 5.24
DSC1	Desmocollin 1	Protein Coding	Q08554	50	GC18M031129	1.3693653345108	https://www.genecards.org/cgi-bin/carddisp.pl?gene=DSC1	Up to version 5.24
DSG1	Desmoglein 1	Protein Coding	Q02413	54	GC18P031318	7.56744861602783	https://www.genecards.org/cgi-bin/carddisp.pl?gene=DSG1	After version 5.24
DSP	Desmoplakin	Protein Coding	P15924	62	GC06P007541	6.78292083740234	https://www.genecards.org/cgi-bin/carddisp.pl?gene=DSP	After version 5.24
DSTN	Destrin, Actin Depolymerizing Factor	Protein Coding	P60981	49	GC20P017570	1.74127495288849	https://www.genecards.org/cgi-bin/carddisp.pl?gene=DSTN	After version 5.24
DTD2	D-Aminoacyl-TRNA Deacylase 2	Protein Coding	Q96FN9	39	GC14M031446	1.9535619020462	https://www.genecards.org/cgi-bin/carddisp.pl?gene=DTD2	Up to version 5.24
DUSP5P1	Dual Specificity Phosphatase 5 Pseudogene 1	Pseudogene		19	GC01P234345	1.9535619020462	https://www.genecards.org/cgi-bin/carddisp.pl?gene=DUSP5P1	Up to version 5.24
DUT	Deoxyuridine Triphosphatase	Protein Coding	P33316	55	GC15P048331	2.24728870391846	https://www.genecards.org/cgi-bin/carddisp.pl?gene=DUT	After version 5.24
DVL1	Dishevelled Segment Polarity Protein 1	Protein Coding	O14640	59	GC01M001335	4.80663061141968	https://www.genecards.org/cgi-bin/carddisp.pl?gene=DVL1	Up to version 5.24
DVL1P1	Dishevelled Segment Polarity Protein 1 Pseudogene 1	Pseudogene	P54792	19	GC22M019253	1.80271553993225	https://www.genecards.org/cgi-bin/carddisp.pl?gene=DVL1P1	Up to version 5.24
DVL2	Dishevelled Segment Polarity Protein 2	Protein Coding	O14641	59	GC17M007225	3.54277181625366	https://www.genecards.org/cgi-bin/carddisp.pl?gene=DVL2	Up to version 5.24
DVL3	Dishevelled Segment Polarity Protein 3	Protein Coding	Q92997	58	GC03P184155	5.1566309928894	https://www.genecards.org/cgi-bin/carddisp.pl?gene=DVL3	Up to version 5.24
DYRK1A	Dual Specificity Tyrosine Phosphorylation Regulated Kinase 1A	Protein Coding	Q13627	63	GC21P037365	10.2513332366943	https://www.genecards.org/cgi-bin/carddisp.pl?gene=DYRK1A	Up to version 5.24
DYRK3	Dual Specificity Tyrosine Phosphorylation Regulated Kinase 3	Protein Coding	O43781	50	GC01P206875	2.68991923332214	https://www.genecards.org/cgi-bin/carddisp.pl?gene=DYRK3	Up to version 5.24
EBF1	EBF Transcription Factor 1	Protein Coding	Q9UH73	53	GC05M158695	3.45381021499634	https://www.genecards.org/cgi-bin/carddisp.pl?gene=EBF1	Up to version 5.24
EBNA1BP2	EBNA1 Binding Protein 2	Protein Coding	Q99848	42	GC01M043165	1.40344417095184	https://www.genecards.org/cgi-bin/carddisp.pl?gene=EBNA1BP2	After version 5.24
EEF1A1	Eukaryotic Translation Elongation Factor 1 Alpha 1	Protein Coding	P68104	57	GC06M115485	4.77362775802612	https://www.genecards.org/cgi-bin/carddisp.pl?gene=EEF1A1	Up to version 5.24
EEF1A2	Eukaryotic Translation Elongation Factor 1 Alpha 2	Protein Coding	Q05639	59	GC20M063479	6.17077970504761	https://www.genecards.org/cgi-bin/carddisp.pl?gene=EEF1A2	After version 5.24
EEF1D	Eukaryotic Translation Elongation Factor 1 Delta	Protein Coding	P29692	53	GC08M143579	3.64484858512878	https://www.genecards.org/cgi-bin/carddisp.pl?gene=EEF1D	Up to version 5.24
EEF1G	Eukaryotic Translation Elongation Factor 1 Gamma	Protein Coding	P26641	51	GC11M146052	1.95108246803284	https://www.genecards.org/cgi-bin/carddisp.pl?gene=EEF1G	Up to version 5.24
EEF2	Eukaryotic Translation Elongation Factor 2	Protein Coding	P13639	61	GC19M003976	4.5547513961792	https://www.genecards.org/cgi-bin/carddisp.pl?gene=EEF2	Up to version 5.24
EFTUD2	Elongation Factor Tu GTP Binding Domain Containing 2	Protein Coding	Q15029	54	GC17M104861	7.71774530410767	https://www.genecards.org/cgi-bin/carddisp.pl?gene=EFTUD2	Up to version 5.24
EGFR	Epidermal Growth Factor Receptor	Protein Coding	P00533	67	GC07P055019	31.0286407470703	https://www.genecards.org/cgi-bin/carddisp.pl?gene=EGFR	After version 5.24
EGLN1	Egl-9 Family Hypoxia Inducible Factor 1	Protein Coding	Q9GZT9	63	GC01M231363	2.41900730133057	https://www.genecards.org/cgi-bin/carddisp.pl?gene=EGLN1	Up to version 5.24
EIF1AY	Eukaryotic Translation Initiation Factor 1A Y-Linked	Protein Coding	O14602	43	GC0YP020592	0.342753767967224	https://www.genecards.org/cgi-bin/carddisp.pl?gene=EIF1AY	Up to version 5.24
EIF2AK2	Eukaryotic Translation Initiation Factor 2 Alpha Kinase 2	Protein Coding	P19525	62	GC02M037099	8.39131832122803	https://www.genecards.org/cgi-bin/carddisp.pl?gene=EIF2AK2	Up to version 5.24
EIF2S1	Eukaryotic Translation Initiation Factor 2 Subunit Alpha	Protein Coding	P05198	58	GC14P067374	4.59569835662842	https://www.genecards.org/cgi-bin/carddisp.pl?gene=EIF2S1	Up to version 5.24
EIF2S2	Eukaryotic Translation Initiation Factor 2 Subunit Beta	Protein Coding	P20042	51	GC20M034088	1.29401385784149	https://www.genecards.org/cgi-bin/carddisp.pl?gene=EIF2S2	Up to version 5.24
EIF2S3	Eukaryotic Translation Initiation Factor 2 Subunit Gamma	Protein Coding	P41091	58	GC0XP024054	4.59934902191162	https://www.genecards.org/cgi-bin/carddisp.pl?gene=EIF2S3	After version 5.24
EIF3A	Eukaryotic Translation Initiation Factor 3 Subunit A	Protein Coding	Q14152	55	GC10M119034	2.34407091140747	https://www.genecards.org/cgi-bin/carddisp.pl?gene=EIF3A	Up to version 5.24
EIF3D	Eukaryotic Translation Initiation Factor 3 Subunit D	Protein Coding	O15371	48	GC22M036510	2.73369169235229	https://www.genecards.org/cgi-bin/carddisp.pl?gene=EIF3D	After version 5.24
EIF3E	Eukaryotic Translation Initiation Factor 3 Subunit E	Protein Coding	P60228	50	GC08M108163	2.49862813949585	https://www.genecards.org/cgi-bin/carddisp.pl?gene=EIF3E	Up to version 5.24
EIF3F	Eukaryotic Translation Initiation Factor 3 Subunit F	Protein Coding	O00303	51	GC11P007970	2.10170483589172	https://www.genecards.org/cgi-bin/carddisp.pl?gene=EIF3F	Up to version 5.24
EIF3G	Eukaryotic Translation Initiation Factor 3 Subunit G	Protein Coding	O75821	50	GC19M010115	2.79835414886475	https://www.genecards.org/cgi-bin/carddisp.pl?gene=EIF3G	Up to version 5.24
EIF3M	Eukaryotic Translation Initiation Factor 3 Subunit M	Protein Coding	Q7L2H7	49	GC11P032799	1.74405920505524	https://www.genecards.org/cgi-bin/carddisp.pl?gene=EIF3M	After version 5.24
EIF4A1	Eukaryotic Translation Initiation Factor 4A1	Protein Coding	P60842	60	GC17P007572	2.76597690582275	https://www.genecards.org/cgi-bin/carddisp.pl?gene=EIF4A1	Up to version 5.24
EIF4A3	Eukaryotic Translation Initiation Factor 4A3	Protein Coding	P38919	55	GC17M105725	2.24568748474121	https://www.genecards.org/cgi-bin/carddisp.pl?gene=EIF4A3	Up to version 5.24
EIF4B	Eukaryotic Translation Initiation Factor 4B	Protein Coding	P23588	54	GC12P053006	2.66461086273193	https://www.genecards.org/cgi-bin/carddisp.pl?gene=EIF4B	Up to version 5.24
EIF4G1	Eukaryotic Translation Initiation Factor 4 Gamma 1	Protein Coding	Q04637	59	GC03P184314	5.93799209594727	https://www.genecards.org/cgi-bin/carddisp.pl?gene=EIF4G1	Up to version 5.24
EIF4G2	Eukaryotic Translation Initiation Factor 4 Gamma 2	Protein Coding	P78344	50	GC11M016949	2.69670867919922	https://www.genecards.org/cgi-bin/carddisp.pl?gene=EIF4G2	Up to version 5.24
EIF4G3	Eukaryotic Translation Initiation Factor 4 Gamma 3	Protein Coding	O43432	56	GC01M020806	1.13923382759094	https://www.genecards.org/cgi-bin/carddisp.pl?gene=EIF4G3	Up to version 5.24
EIF6	Eukaryotic Translation Initiation Factor 6	Protein Coding	P56537	52	GC20M035278	2.86548185348511	https://www.genecards.org/cgi-bin/carddisp.pl?gene=EIF6	Up to version 5.24
ELAVL1	ELAV Like RNA Binding Protein 1	Protein Coding	Q15717	54	GC19M007958	4.47595643997192	https://www.genecards.org/cgi-bin/carddisp.pl?gene=ELAVL1	Up to version 5.24
ELF2	E74 Like ETS Transcription Factor 2	Protein Coding	Q15723	50	GC04M139028	1.13941955566406	https://www.genecards.org/cgi-bin/carddisp.pl?gene=ELF2	After version 5.24
ELL	Elongation Factor For RNA Polymerase II	Protein Coding	P55199	50	GC19M115945	4.4477391242981	https://www.genecards.org/cgi-bin/carddisp.pl?gene=ELL	After version 5.24
EMD	Emerin	Protein Coding	P50402	57	GC0XP154379	4.50965166091919	https://www.genecards.org/cgi-bin/carddisp.pl?gene=EMD	Up to version 5.24
EMG1	EMG1 N1-Specific Pseudouridine Methyltransferase	Protein Coding	Q92979	52	GC12P006970	3.7274796962738	https://www.genecards.org/cgi-bin/carddisp.pl?gene=EMG1	Up to version 5.24
EMILIN2	Elastin Microfibril Interfacer 2	Protein Coding	Q9BXX0	45	GC18P002846	2.44515681266785	https://www.genecards.org/cgi-bin/carddisp.pl?gene=EMILIN2	Up to version 5.24
ENO1	Enolase 1	Protein Coding	P06733	61	GC01M040295	5.04620552062988	https://www.genecards.org/cgi-bin/carddisp.pl?gene=ENO1	Up to version 5.24
ENPP1	Ectonucleotide Pyrophosphatase/Phosphodiesterase 1	Protein Coding	P22413	63	GC06P200743	2.66918468475342	https://www.genecards.org/cgi-bin/carddisp.pl?gene=ENPP1	Up to version 5.24
EP300	EP300 Lysine Acetyltransferase	Protein Coding	Q09472	65	GC22P041091	15.8028135299683	https://www.genecards.org/cgi-bin/carddisp.pl?gene=EP300	Up to version 5.24
EPB41L3	Erythrocyte Membrane Protein Band 4.1 Like 3	Protein Coding	Q9Y2J2	52	GC18M005392	2.26649236679077	https://www.genecards.org/cgi-bin/carddisp.pl?gene=EPB41L3	After version 5.24
EPCAM	Epithelial Cell Adhesion Molecule	Protein Coding	P16422	61	GC02P047345	10.1011257171631	https://www.genecards.org/cgi-bin/carddisp.pl?gene=EPCAM	After version 5.24
EPHA2	EPH Receptor A2	Protein Coding	P29317	64	GC01M016124	5.20937776565552	https://www.genecards.org/cgi-bin/carddisp.pl?gene=EPHA2	Up to version 5.24
EPRS1	Glutamyl-Prolyl-TRNA Synthetase 1	Protein Coding	P07814	56	GC01M219969	3.25406122207642	https://www.genecards.org/cgi-bin/carddisp.pl?gene=EPRS1	Up to version 5.24
EPS15	Epidermal Growth Factor Receptor Pathway Substrate 15	Protein Coding	P42566	55	GC01M051354	2.74430561065674	https://www.genecards.org/cgi-bin/carddisp.pl?gene=EPS15	Up to version 5.24
EPS15L1	Epidermal Growth Factor Receptor Pathway Substrate 15 Like 1	Protein Coding	Q9UBC2	47	GC19M115874	2.27197074890137	https://www.genecards.org/cgi-bin/carddisp.pl?gene=EPS15L1	Up to version 5.24
EPS8	EGFR Pathway Substrate 8, Signaling Adaptor	Protein Coding	Q12929	55	GC12M039051	3.97151494026184	https://www.genecards.org/cgi-bin/carddisp.pl?gene=EPS8	Up to version 5.24
ERGIC3	ERGIC And Golgi 3	Protein Coding	Q9Y282	47	GC20P035542	0.933629870414734	https://www.genecards.org/cgi-bin/carddisp.pl?gene=ERGIC3	Up to version 5.24
ERH	ERH MRNA Splicing And Mitosis Factor	Protein Coding	P84090	43	GC14M069380	2.23346877098083	https://www.genecards.org/cgi-bin/carddisp.pl?gene=ERH	Up to version 5.24
ERLIN1	ER Lipid Raft Associated 1	Protein Coding	O75477	53	GC10M100150	2.46409511566162	https://www.genecards.org/cgi-bin/carddisp.pl?gene=ERLIN1	After version 5.24
ERLIN2	ER Lipid Raft Associated 2	Protein Coding	O94905	55	GC08P037736	5.02695083618164	https://www.genecards.org/cgi-bin/carddisp.pl?gene=ERLIN2	After version 5.24
ERO1A	Endoplasmic Reticulum Oxidoreductase 1 Alpha	Protein Coding	Q96HE7	53	GC14M052640	0.895341753959656	https://www.genecards.org/cgi-bin/carddisp.pl?gene=ERO1A	After version 5.24
ESF1	ESF1 Nucleolar Pre-RRNA Processing Protein	Protein Coding	Q9H501	41	GC20M013714	1.02590191364288	https://www.genecards.org/cgi-bin/carddisp.pl?gene=ESF1	After version 5.24
ESR1	Estrogen Receptor 1	Protein Coding	P03372	67	GC06P201302	19.7632522583008	https://www.genecards.org/cgi-bin/carddisp.pl?gene=ESR1	Up to version 5.24
ESYT1	Extended Synaptotagmin 1	Protein Coding	Q9BSJ8	49	GC12P087020	1.38501131534576	https://www.genecards.org/cgi-bin/carddisp.pl?gene=ESYT1	Up to version 5.24
ESYT2	Extended Synaptotagmin 2	Protein Coding	A0FGR8	44	GC07M158730	1.22526299953461	https://www.genecards.org/cgi-bin/carddisp.pl?gene=ESYT2	Up to version 5.24
EWSR1	EWS RNA Binding Protein 1	Protein Coding	Q01844	57	GC22P102362	4.36944961547852	https://www.genecards.org/cgi-bin/carddisp.pl?gene=EWSR1	Up to version 5.24
EXOC3	Exocyst Complex Component 3	Protein Coding	O60645	49	GC05P007094	2.24226903915405	https://www.genecards.org/cgi-bin/carddisp.pl?gene=EXOC3	Up to version 5.24
EXOC4	Exocyst Complex Component 4	Protein Coding	Q96A65	52	GC07P133253	2.43963241577148	https://www.genecards.org/cgi-bin/carddisp.pl?gene=EXOC4	Up to version 5.24
EXOG	Exo/Endonuclease G	Protein Coding	Q9Y2C4	48	GC03P038496	2.09240674972534	https://www.genecards.org/cgi-bin/carddisp.pl?gene=EXOG	Up to version 5.24
EXOSC10	Exosome Component 10	Protein Coding	Q01780	48	GC01M040698	1.33135175704956	https://www.genecards.org/cgi-bin/carddisp.pl?gene=EXOSC10	After version 5.24
EZH2	Enhancer Of Zeste 2 Polycomb Repressive Complex 2 Subunit	Protein Coding	Q15910	66	GC07M148807	16.4283657073975	https://www.genecards.org/cgi-bin/carddisp.pl?gene=EZH2	Up to version 5.24
FAAH	Fatty Acid Amide Hydrolase	Protein Coding	O00519	61	GC01P046394	3.49088954925537	https://www.genecards.org/cgi-bin/carddisp.pl?gene=FAAH	Up to version 5.24
FABP5	Fatty Acid Binding Protein 5	Protein Coding	Q01469	55	GC08P081282	2.52464652061462	https://www.genecards.org/cgi-bin/carddisp.pl?gene=FABP5	After version 5.24
FADS2	Fatty Acid Desaturase 2	Protein Coding	O95864	54	GC11P061792	2.22303199768066	https://www.genecards.org/cgi-bin/carddisp.pl?gene=FADS2	After version 5.24
FAF2	Fas Associated Factor Family Member 2	Protein Coding	Q96CS3	51	GC05P176447	2.44993495941162	https://www.genecards.org/cgi-bin/carddisp.pl?gene=FAF2	Up to version 5.24
FAM120A	Family With Sequence Similarity 120 Member A	Protein Coding	Q9NZB2	48	GC09P159711	1.99939608573914	https://www.genecards.org/cgi-bin/carddisp.pl?gene=FAM120A	Up to version 5.24
FAM162A	Family With Sequence Similarity 162 Member A	Protein Coding	Q96A26	41	GC03P122384	0.788253247737885	https://www.genecards.org/cgi-bin/carddisp.pl?gene=FAM162A	Up to version 5.24
FAM81A	Family With Sequence Similarity 81 Member A	Protein Coding	Q8TBF8	38	GC15P059372	8.9494800567627	https://www.genecards.org/cgi-bin/carddisp.pl?gene=FAM81A	Up to version 5.24
FAM83B	Family With Sequence Similarity 83 Member B	Protein Coding	Q5T0W9	42	GC06P054846	1.67141711711884	https://www.genecards.org/cgi-bin/carddisp.pl?gene=FAM83B	Up to version 5.24
FAM98A	Family With Sequence Similarity 98 Member A	Protein Coding	Q8NCA5	38	GC02M033532	1.88267242908478	https://www.genecards.org/cgi-bin/carddisp.pl?gene=FAM98A	Up to version 5.24
FAR1	Fatty Acyl-CoA Reductase 1	Protein Coding	Q8WVX9	53	GC11P025265	4.49494123458862	https://www.genecards.org/cgi-bin/carddisp.pl?gene=FAR1	Up to version 5.24
FARSB	Phenylalanyl-TRNA Synthetase Subunit Beta	Protein Coding	Q9NSD9	55	GC02M222570	1.21433055400848	https://www.genecards.org/cgi-bin/carddisp.pl?gene=FARSB	After version 5.24
FAS-AS1	FAS Antisense RNA 1	RNA Gene		22	GC10M088991	3.85004806518555	https://www.genecards.org/cgi-bin/carddisp.pl?gene=FAS-AS1	Up to version 5.24
FASN	Fatty Acid Synthase	Protein Coding	P49327	61	GC17M082078	7.18442630767822	https://www.genecards.org/cgi-bin/carddisp.pl?gene=FASN	Up to version 5.24
FAU	FAU Ubiquitin Like And Ribosomal Protein S30 Fusion	Protein Coding	P62861	48	GC11M065120	2.52005505561829	https://www.genecards.org/cgi-bin/carddisp.pl?gene=FAU	Up to version 5.24
FBL	Fibrillarin	Protein Coding	P22087	54	GC19M039834	3.52390575408936	https://www.genecards.org/cgi-bin/carddisp.pl?gene=FBL	Up to version 5.24
FBXO4	F-Box Protein 4	Protein Coding	Q9UKT5	44	GC05P041925	2.38685989379883	https://www.genecards.org/cgi-bin/carddisp.pl?gene=FBXO4	After version 5.24
FEN1	Flap Structure-Specific Endonuclease 1	Protein Coding	P39748	58	GC11P129574	6.61621284484863	https://www.genecards.org/cgi-bin/carddisp.pl?gene=FEN1	After version 5.24
FERMT3	FERM Domain Containing Kindlin 3	Protein Coding	Q86UX7	55	GC11P129761	7.37988471984863	https://www.genecards.org/cgi-bin/carddisp.pl?gene=FERMT3	After version 5.24
FGB	Fibrinogen Beta Chain	Protein Coding	P02675	59	GC04P154828	4.78248500823975	https://www.genecards.org/cgi-bin/carddisp.pl?gene=FGB	Up to version 5.24
FGF12	Fibroblast Growth Factor 12	Protein Coding	P61328	54	GC03M192139	4.58752250671387	https://www.genecards.org/cgi-bin/carddisp.pl?gene=FGF12	After version 5.24
FGF2	Fibroblast Growth Factor 2	Protein Coding	P09038	59	GC04P122826	9.5378475189209	https://www.genecards.org/cgi-bin/carddisp.pl?gene=FGF2	Up to version 5.24
FGG	Fibrinogen Gamma Chain	Protein Coding	P02679	60	GC04M154604	3.8941376209259	https://www.genecards.org/cgi-bin/carddisp.pl?gene=FGG	Up to version 5.24
FHL1	Four And A Half LIM Domains 1	Protein Coding	Q13642	58	GC0XP136146	4.46851968765259	https://www.genecards.org/cgi-bin/carddisp.pl?gene=FHL1	After version 5.24
FHL3	Four And A Half LIM Domains 3	Protein Coding	Q13643	45	GC01M041735	0.983315348625183	https://www.genecards.org/cgi-bin/carddisp.pl?gene=FHL3	After version 5.24
FIRRE	Firre Intergenic Repeating RNA Element	RNA Gene		24	GC0XM131691	0.76417875289917	https://www.genecards.org/cgi-bin/carddisp.pl?gene=FIRRE	Up to version 5.24
FKBP8	FKBP Prolyl Isomerase 8	Protein Coding	Q14318	57	GC19M115946	1.79890894889832	https://www.genecards.org/cgi-bin/carddisp.pl?gene=FKBP8	Up to version 5.24
FLNA	Filamin A	Protein Coding	P21333	62	GC0XM154348	10.7802772521973	https://www.genecards.org/cgi-bin/carddisp.pl?gene=FLNA	After version 5.24
FLNB	Filamin B	Protein Coding	O75369	60	GC03P058008	6.5316686630249	https://www.genecards.org/cgi-bin/carddisp.pl?gene=FLNB	After version 5.24
FLT3	Fms Related Receptor Tyrosine Kinase 3	Protein Coding	P36888	66	GC13M028003	14.0959873199463	https://www.genecards.org/cgi-bin/carddisp.pl?gene=FLT3	Up to version 5.24
FMR1	Fragile X Messenger Ribonucleoprotein 1	Protein Coding	Q06787	56	GC0XP148000	22.0729923248291	https://www.genecards.org/cgi-bin/carddisp.pl?gene=FMR1	Up to version 5.24
FN1	Fibronectin 1	Protein Coding	P02751	63	GC02M215360	11.364896774292	https://www.genecards.org/cgi-bin/carddisp.pl?gene=FN1	Up to version 5.24
FN3KRP	Fructosamine 3 Kinase Related Protein	Protein Coding	Q9HA64	45	GC17P082716	1.17000496387482	https://www.genecards.org/cgi-bin/carddisp.pl?gene=FN3KRP	After version 5.24
FOSB	FosB Proto-Oncogene, AP-1 Transcription Factor Subunit	Protein Coding	P53539	57	GC19P045467	3.46978569030762	https://www.genecards.org/cgi-bin/carddisp.pl?gene=FOSB	Up to version 5.24
FOSL1	FOS Like 1, AP-1 Transcription Factor Subunit	Protein Coding	P15407	57	GC11M146209	3.95178580284119	https://www.genecards.org/cgi-bin/carddisp.pl?gene=FOSL1	Up to version 5.24
FOSL2	FOS Like 2, AP-1 Transcription Factor Subunit	Protein Coding	P15408	55	GC02P028392	2.97802948951721	https://www.genecards.org/cgi-bin/carddisp.pl?gene=FOSL2	Up to version 5.24
FOXK1	Forkhead Box K1	Protein Coding	P85037	42	GC07P004682	3.15452480316162	https://www.genecards.org/cgi-bin/carddisp.pl?gene=FOXK1	Up to version 5.24
FOXK2	Forkhead Box K2	Protein Coding	Q01167	46	GC17P082519	3.05586433410645	https://www.genecards.org/cgi-bin/carddisp.pl?gene=FOXK2	Up to version 5.24
FOXM1	Forkhead Box M1	Protein Coding	Q08050	55	GC12M002857	13.1282529830933	https://www.genecards.org/cgi-bin/carddisp.pl?gene=FOXM1	Up to version 5.24
FOXP1	Forkhead Box P1	Protein Coding	Q9H334	57	GC03M070954	7.34306716918945	https://www.genecards.org/cgi-bin/carddisp.pl?gene=FOXP1	Up to version 5.24
FTSJ3	FtsJ RNA 2''-O-Methyltransferase 3	Protein Coding	Q8IY81	45	GC17M063819	1.2354484796524	https://www.genecards.org/cgi-bin/carddisp.pl?gene=FTSJ3	After version 5.24
FUBP3	Far Upstream Element Binding Protein 3	Protein Coding	Q96I24	43	GC09P161014	2.66379117965698	https://www.genecards.org/cgi-bin/carddisp.pl?gene=FUBP3	After version 5.24
FUS	FUS RNA Binding Protein	Protein Coding	P35637	57	GC16P031180	21.0177593231201	https://www.genecards.org/cgi-bin/carddisp.pl?gene=FUS	Up to version 5.24
FXR1	FMR1 Autosomal Homolog 1	Protein Coding	P51114	57	GC03P180868	16.8719863891602	https://www.genecards.org/cgi-bin/carddisp.pl?gene=FXR1	Up to version 5.24
FXR2	FMR1 Autosomal Homolog 2	Protein Coding	P51116	51	GC17M103755	12.3443698883057	https://www.genecards.org/cgi-bin/carddisp.pl?gene=FXR2	Up to version 5.24
FYB1	FYN Binding Protein 1	Protein Coding	O15117	54	GC05M039105	3.32444763183594	https://www.genecards.org/cgi-bin/carddisp.pl?gene=FYB1	After version 5.24
G3BP1	G3BP Stress Granule Assembly Factor 1	Protein Coding	Q13283	53	GC05P162763	23.8508052825928	https://www.genecards.org/cgi-bin/carddisp.pl?gene=G3BP1	Up to version 5.24
G3BP2	G3BP Stress Granule Assembly Factor 2	Protein Coding	Q9UN86	48	GC04M075642	17.5733165740967	https://www.genecards.org/cgi-bin/carddisp.pl?gene=G3BP2	Up to version 5.24
G6PD	Glucose-6-Phosphate Dehydrogenase	Protein Coding	P11413	63	GC0XM154638	8.2971363067627	https://www.genecards.org/cgi-bin/carddisp.pl?gene=G6PD	After version 5.24
GAA	Alpha Glucosidase	Protein Coding	P10253	63	GC17P080101	5.85850620269775	https://www.genecards.org/cgi-bin/carddisp.pl?gene=GAA	Up to version 5.24
GABARAPL2	GABA Type A Receptor Associated Protein Like 2	Protein Coding	P60520	56	GC16P075566	3.64848065376282	https://www.genecards.org/cgi-bin/carddisp.pl?gene=GABARAPL2	After version 5.24
GADD45A	Growth Arrest And DNA Damage Inducible Alpha	Protein Coding	P24522	55	GC01P067685	8.54842567443848	https://www.genecards.org/cgi-bin/carddisp.pl?gene=GADD45A	After version 5.24
GALC	Galactosylceramidase	Protein Coding	P54803	57	GC14M087837	4.9347448348999	https://www.genecards.org/cgi-bin/carddisp.pl?gene=GALC	Up to version 5.24
GAPDH	Glyceraldehyde-3-Phosphate Dehydrogenase	Protein Coding	P04406	64	GC12P085713	10.2315654754639	https://www.genecards.org/cgi-bin/carddisp.pl?gene=GAPDH	Up to version 5.24
GART	Phosphoribosylglycinamide Formyltransferase, Phosphoribosylglycinamide Synthetase, Phosphoribosylaminoimidazole Synthetase	Protein Coding	P22102	55	GC21M033503	3.42511940002441	https://www.genecards.org/cgi-bin/carddisp.pl?gene=GART	After version 5.24
GATA2	GATA Binding Protein 2~Name Same As:- HGNC:18350	Protein Coding	P23769	61	GC03M128479	8.10430145263672	https://www.genecards.org/cgi-bin/carddisp.pl?gene=GATA2	After version 5.24
GATAD2B	GATA Zinc Finger Domain Containing 2B	Protein Coding	Q8WXI9	54	GC01M169713	4.69884490966797	https://www.genecards.org/cgi-bin/carddisp.pl?gene=GATAD2B	After version 5.24
GBA1	Glucosylceramidase Beta 1	Protein Coding	P04062	62	GC01M169788	7.93340063095093	https://www.genecards.org/cgi-bin/carddisp.pl?gene=GBA1	Up to version 5.24
GCN1	GCN1 Activator Of EIF2AK4	Protein Coding	Q92616	44	GC12M120128	1.60961830615997	https://www.genecards.org/cgi-bin/carddisp.pl?gene=GCN1	Up to version 5.24
GEMIN5	Gem Nuclear Organelle Associated Protein 5	Protein Coding	Q8TEQ6	47	GC05M154887	1.83711433410645	https://www.genecards.org/cgi-bin/carddisp.pl?gene=GEMIN5	Up to version 5.24
GGCT	Gamma-Glutamylcyclotransferase	Protein Coding	O75223	51	GC07M030496	2.62790155410767	https://www.genecards.org/cgi-bin/carddisp.pl?gene=GGCT	After version 5.24
GID8	GID Complex Subunit 8 Homolog	Protein Coding	Q9NWU2	43	GC20P070491	2.2911684513092	https://www.genecards.org/cgi-bin/carddisp.pl?gene=GID8	Up to version 5.24
GIGYF2	GRB10 Interacting GYF Protein 2	Protein Coding	Q6Y7W6	51	GC02P235848	3.06385970115662	https://www.genecards.org/cgi-bin/carddisp.pl?gene=GIGYF2	Up to version 5.24
GINS1	GINS Complex Subunit 1	Protein Coding	Q14691	51	GC20P027112	3.23843336105347	https://www.genecards.org/cgi-bin/carddisp.pl?gene=GINS1	Up to version 5.24
GIRGL	Glutamine Insufficiency Regulator Of Glutaminase LncRNA	RNA Gene		13	GC07P032127	1.83514022827148	https://www.genecards.org/cgi-bin/carddisp.pl?gene=GIRGL	Up to version 5.24
GLA	Galactosidase Alpha	Protein Coding	P06280	61	GC0XM101393	7.77433967590332	https://www.genecards.org/cgi-bin/carddisp.pl?gene=GLA	Up to version 5.24
GLI1	GLI Family Zinc Finger 1	Protein Coding	P08151	60	GC12P087089	8.99946022033691	https://www.genecards.org/cgi-bin/carddisp.pl?gene=GLI1	After version 5.24
GLIPR2	GLI Pathogenesis Related 2	Protein Coding	Q9H4G4	46	GC09P085581	0.622040212154388	https://www.genecards.org/cgi-bin/carddisp.pl?gene=GLIPR2	Up to version 5.24
GLOD4	Glyoxalase Domain Containing 4	Protein Coding	Q9HC38	45	GC17M000757	1.70899987220764	https://www.genecards.org/cgi-bin/carddisp.pl?gene=GLOD4	After version 5.24
GLRX3	Glutaredoxin 3	Protein Coding	O76003	51	GC10P130136	1.32490825653076	https://www.genecards.org/cgi-bin/carddisp.pl?gene=GLRX3	After version 5.24
GLUD1P3	Glutamate Dehydrogenase 1 Pseudogene 3	Pseudogene		15	GC10P073730	1.93072199821472	https://www.genecards.org/cgi-bin/carddisp.pl?gene=GLUD1P3	Up to version 5.24
GLUL	Glutamate-Ammonia Ligase	Protein Coding	P15104	60	GC01M182378	5.67538547515869	https://www.genecards.org/cgi-bin/carddisp.pl?gene=GLUL	Up to version 5.24
GMDS	GDP-Mannose 4,6-Dehydratase	Protein Coding	O60547	54	GC06M001624	1.68996667861938	https://www.genecards.org/cgi-bin/carddisp.pl?gene=GMDS	After version 5.24
GMPS	Guanine Monophosphate Synthase	Protein Coding	P49915	55	GC03P155870	0.900267720222473	https://www.genecards.org/cgi-bin/carddisp.pl?gene=GMPS	After version 5.24
GNAQ	G Protein Subunit Alpha Q	Protein Coding	P50148	61	GC09M077716	7.11428451538086	https://www.genecards.org/cgi-bin/carddisp.pl?gene=GNAQ	Up to version 5.24
GNAS	GNAS Complex Locus	Protein Coding	P84996	63	GC20P058839	8.67366981506348	https://www.genecards.org/cgi-bin/carddisp.pl?gene=GNAS	Up to version 5.24
GNB1	G Protein Subunit Beta 1	Protein Coding	P62873	58	GC01M001785	5.25653696060181	https://www.genecards.org/cgi-bin/carddisp.pl?gene=GNB1	Up to version 5.24
GNB4	G Protein Subunit Beta 4	Protein Coding	Q9HAV0	54	GC03M179397	0.902205169200897	https://www.genecards.org/cgi-bin/carddisp.pl?gene=GNB4	Up to version 5.24
GNL3	G Protein Nucleolar 3	Protein Coding	Q9BVP2	53	GC03P052681	2.5307457447052	https://www.genecards.org/cgi-bin/carddisp.pl?gene=GNL3	Up to version 5.24
GOLGA2	Golgin A2	Protein Coding	Q08379	54	GC09M128255	6.65906858444214	https://www.genecards.org/cgi-bin/carddisp.pl?gene=GOLGA2	Up to version 5.24
GOLGA8A	Golgin A8 Family Member A	Protein Coding	A7E2F4	40	GC15M051200	1.95720791816711	https://www.genecards.org/cgi-bin/carddisp.pl?gene=GOLGA8A	Up to version 5.24
GORASP1	Golgi Reassembly Stacking Protein 1	Protein Coding	Q9BQQ3	52	GC03M039096	6.2159628868103	https://www.genecards.org/cgi-bin/carddisp.pl?gene=GORASP1	Up to version 5.24
GPATCH4	G-Patch Domain Containing 4 (Gene/Pseudogene)	Protein Coding	Q5T3I0	40	GC01M169836	0.866991996765137	https://www.genecards.org/cgi-bin/carddisp.pl?gene=GPATCH4	After version 5.24
GPKOW	G-Patch Domain And KOW Motifs	Protein Coding	Q92917	47	GC0XM049113	1.04402661323547	https://www.genecards.org/cgi-bin/carddisp.pl?gene=GPKOW	After version 5.24
GPS2	G Protein Pathway Suppressor 2	Protein Coding	Q13227	45	GC17M007311	5.45995140075684	https://www.genecards.org/cgi-bin/carddisp.pl?gene=GPS2	After version 5.24
GRB2	Growth Factor Receptor Bound Protein 2	Protein Coding	P62993	60	GC17M075318	5.3722939491272	https://www.genecards.org/cgi-bin/carddisp.pl?gene=GRB2	Up to version 5.24
GRIN2B	Glutamate Ionotropic Receptor NMDA Type Subunit 2B	Protein Coding	Q13224	65	GC12M013437	9.48233604431152	https://www.genecards.org/cgi-bin/carddisp.pl?gene=GRIN2B	Up to version 5.24
GSDMA	Gasdermin A	Protein Coding	Q96QA5	47	GC17P175542	0.696614623069763	https://www.genecards.org/cgi-bin/carddisp.pl?gene=GSDMA	After version 5.24
GSDMD	Gasdermin D	Protein Coding	P57764	52	GC08P143553	1.83446598052979	https://www.genecards.org/cgi-bin/carddisp.pl?gene=GSDMD	Up to version 5.24
GSK3B	Glycogen Synthase Kinase 3 Beta	Protein Coding	P49841	64	GC03M119821	12.8908634185791	https://www.genecards.org/cgi-bin/carddisp.pl?gene=GSK3B	Up to version 5.24
GSPT1	G1 To S Phase Transition 1	Protein Coding	P15170	52	GC16M011868	15.1859292984009	https://www.genecards.org/cgi-bin/carddisp.pl?gene=GSPT1	After version 5.24
GSR	Glutathione-Disulfide Reductase	Protein Coding	P00390	62	GC08M030678	6.85565280914307	https://www.genecards.org/cgi-bin/carddisp.pl?gene=GSR	After version 5.24
GSTM3	Glutathione S-Transferase Mu 3	Protein Coding	P21266	59	GC01M109733	5.88886451721191	https://www.genecards.org/cgi-bin/carddisp.pl?gene=GSTM3	After version 5.24
GTF2H1	General Transcription Factor IIH Subunit 1	Protein Coding	P32780	53	GC11P025418	5.39482069015503	https://www.genecards.org/cgi-bin/carddisp.pl?gene=GTF2H1	After version 5.24
GTF2I	General Transcription Factor IIi	Protein Coding	P78347	52	GC07P115004	4.61678218841553	https://www.genecards.org/cgi-bin/carddisp.pl?gene=GTF2I	Up to version 5.24
GTF3C5	General Transcription Factor IIIC Subunit 5	Protein Coding	Q9Y5Q8	44	GC09P133030	2.32714223861694	https://www.genecards.org/cgi-bin/carddisp.pl?gene=GTF3C5	Up to version 5.24
GTPBP4	GTP Binding Protein 4	Protein Coding	Q9BZE4	50	GC10P000988	1.75462508201599	https://www.genecards.org/cgi-bin/carddisp.pl?gene=GTPBP4	Up to version 5.24
GULP1	GULP PTB Domain Containing Engulfment Adaptor 1	Protein Coding	Q9UBP9	45	GC02P188291	1.60027980804443	https://www.genecards.org/cgi-bin/carddisp.pl?gene=GULP1	Up to version 5.24
GUSB	Glucuronidase Beta	Protein Coding	P08236	61	GC07M065960	10.7420654296875	https://www.genecards.org/cgi-bin/carddisp.pl?gene=GUSB	Up to version 5.24
GUSBP1	GUSB Pseudogene 1	Pseudogene	Q15486	22	GC05P021467	2.0323007106781	https://www.genecards.org/cgi-bin/carddisp.pl?gene=GUSBP1	Up to version 5.24
GUSBP4	GUSB Pseudogene 4	Pseudogene		23	GC06M115379	1.9535619020462	https://www.genecards.org/cgi-bin/carddisp.pl?gene=GUSBP4	Up to version 5.24
H1-10	H1.10 Linker Histone	Protein Coding	Q92522	41	GC03M132832	2.8639919757843	https://www.genecards.org/cgi-bin/carddisp.pl?gene=H1-10	Up to version 5.24
H1-2	H1.2 Linker Histone, Cluster Member	Protein Coding	P16403	52	GC06M114588	3.48092603683472	https://www.genecards.org/cgi-bin/carddisp.pl?gene=H1-2	Up to version 5.24
H1-3	H1.3 Linker Histone, Cluster Member	Protein Coding	P16402	46	GC06M116283	2.51707935333252	https://www.genecards.org/cgi-bin/carddisp.pl?gene=H1-3	Up to version 5.24
H1-4	H1.4 Linker Histone, Cluster Member	Protein Coding	P10412	53	GC06P202362	6.87453603744507	https://www.genecards.org/cgi-bin/carddisp.pl?gene=H1-4	After version 5.24
H2AC13	H2A Clustered Histone 13	Protein Coding	P0C0S8	43	GC06P199394	2.34893584251404	https://www.genecards.org/cgi-bin/carddisp.pl?gene=H2AC13	Up to version 5.24
H2AC4	H2A Clustered Histone 4	Protein Coding	P04908	45	GC06M114611	3.11301207542419	https://www.genecards.org/cgi-bin/carddisp.pl?gene=H2AC4	Up to version 5.24
H2AX	H2A.X Variant Histone	Protein Coding	P16104	56	GC11M147055	17.0472946166992	https://www.genecards.org/cgi-bin/carddisp.pl?gene=H2AX	After version 5.24
H2AZ1	H2A.Z Variant Histone 1	Protein Coding	P0C0S5	52	GC04M099949	1.93215250968933	https://www.genecards.org/cgi-bin/carddisp.pl?gene=H2AZ1	Up to version 5.24
H2AZ2	H2A.Z Variant Histone 2	Protein Coding	Q71UI9	45	GC07M045985	2.46284294128418	https://www.genecards.org/cgi-bin/carddisp.pl?gene=H2AZ2	Up to version 5.24
H2BC11	H2B Clustered Histone 11	Protein Coding	P06899	43	GC06M114660	1.44654905796051	https://www.genecards.org/cgi-bin/carddisp.pl?gene=H2BC11	Up to version 5.24
H2BC12	H2B Clustered Histone 12	Protein Coding	O60814	41	GC06M114663	1.74585568904877	https://www.genecards.org/cgi-bin/carddisp.pl?gene=H2BC12	Up to version 5.24
H2BC5	H2B Clustered Histone 5	Protein Coding	P58876	47	GC06P202370	2.17852091789246	https://www.genecards.org/cgi-bin/carddisp.pl?gene=H2BC5	Up to version 5.24
H3-3A	H3.3 Histone A	Protein Coding	P84243	56	GC01P226062	4.64955520629883	https://www.genecards.org/cgi-bin/carddisp.pl?gene=H3-3A	After version 5.24
H3C14	H3 Clustered Histone 14	Protein Coding	Q71DI3	44	GC01M169548	4.38436508178711	https://www.genecards.org/cgi-bin/carddisp.pl?gene=H3C14	Up to version 5.24
H3C4	H3 Clustered Histone 4	Protein Coding	P68431	44	GC06M116298	3.90360450744629	https://www.genecards.org/cgi-bin/carddisp.pl?gene=H3C4	Up to version 5.24
H4C1	H4 Clustered Histone 1	Protein Coding	P62805	48	GC06P199334	4.92108869552612	https://www.genecards.org/cgi-bin/carddisp.pl?gene=H4C1	Up to version 5.24
HACE1	HECT Domain And Ankyrin Repeat Containing E3 Ubiquitin Protein Ligase 1	Protein Coding	Q8IYU2	53	GC06M104728	4.11761713027954	https://www.genecards.org/cgi-bin/carddisp.pl?gene=HACE1	After version 5.24
HACL2	2-Hydroxyacyl-CoA Lyase 2	Protein Coding	A1L0T0	45	GC19M117294	0.804233312606812	https://www.genecards.org/cgi-bin/carddisp.pl?gene=HACL2	After version 5.24
HADHB	Hydroxyacyl-CoA Dehydrogenase Trifunctional Multienzyme Complex Subunit Beta	Protein Coding	P55084	58	GC02P026243	3.07763910293579	https://www.genecards.org/cgi-bin/carddisp.pl?gene=HADHB	Up to version 5.24
HAO1	Hydroxyacid Oxidase 1	Protein Coding	Q9UJM8	52	GC20M011288	1.21295011043549	https://www.genecards.org/cgi-bin/carddisp.pl?gene=HAO1	Up to version 5.24
HAX1	HCLS1 Associated Protein X-1	Protein Coding	O00165	54	GC01P183668	5.30082416534424	https://www.genecards.org/cgi-bin/carddisp.pl?gene=HAX1	Up to version 5.24
HCFC1	Host Cell Factor C1	Protein Coding	P51610	58	GC0XM153979	9.41478729248047	https://www.genecards.org/cgi-bin/carddisp.pl?gene=HCFC1	After version 5.24
HDAC1	Histone Deacetylase 1	Protein Coding	Q13547	64	GC01P093620	14.0429029464722	https://www.genecards.org/cgi-bin/carddisp.pl?gene=HDAC1	Up to version 5.24
HDAC2	Histone Deacetylase 2	Protein Coding	Q92769	66	GC06M113933	7.59768915176392	https://www.genecards.org/cgi-bin/carddisp.pl?gene=HDAC2	Up to version 5.24
HDAC3	Histone Deacetylase 3	Protein Coding	O15379	63	GC05M141620	7.31997394561768	https://www.genecards.org/cgi-bin/carddisp.pl?gene=HDAC3	Up to version 5.24
HDAC6	Histone Deacetylase 6	Protein Coding	Q9UBN7	66	GC0XP048801	8.47319984436035	https://www.genecards.org/cgi-bin/carddisp.pl?gene=HDAC6	After version 5.24
HDLBP	High Density Lipoprotein Binding Protein	Protein Coding	Q00341	52	GC02M241227	1.93367218971252	https://www.genecards.org/cgi-bin/carddisp.pl?gene=HDLBP	After version 5.24
HEATR1	HEAT Repeat Containing 1	Protein Coding	Q9H583	48	GC01M236549	1.19227361679077	https://www.genecards.org/cgi-bin/carddisp.pl?gene=HEATR1	Up to version 5.24
HEMK1	HemK Methyltransferase 1, Mitochondrial Release Factors N(5)-Glutamine	Protein Coding	Q9Y5R4	41	GC03P069304	1.9535619020462	https://www.genecards.org/cgi-bin/carddisp.pl?gene=HEMK1	Up to version 5.24
HERPUD1	Homocysteine Inducible ER Protein With Ubiquitin Like Domain 1	Protein Coding	Q15011	47	GC16P137378	0.771898448467255	https://www.genecards.org/cgi-bin/carddisp.pl?gene=HERPUD1	Up to version 5.24
HEXIM1	HEXIM P-TEFb Complex Subunit 1	Protein Coding	O94992	47	GC17P175708	2.32705330848694	https://www.genecards.org/cgi-bin/carddisp.pl?gene=HEXIM1	After version 5.24
HIP1R	Huntingtin Interacting Protein 1 Related	Protein Coding	O75146	53	GC12P122834	2.38046264648438	https://www.genecards.org/cgi-bin/carddisp.pl?gene=HIP1R	After version 5.24
HIPK1	Homeodomain Interacting Protein Kinase 1	Protein Coding	Q86Z02	47	GC01P113929	1.97281682491302	https://www.genecards.org/cgi-bin/carddisp.pl?gene=HIPK1	Up to version 5.24
HK2	Hexokinase 2	Protein Coding	P52789	58	GC02P076124	1.78941965103149	https://www.genecards.org/cgi-bin/carddisp.pl?gene=HK2	After version 5.24
HLCS	Holocarboxylase Synthetase	Protein Coding	P50747	55	GC21M036750	3.69546937942505	https://www.genecards.org/cgi-bin/carddisp.pl?gene=HLCS	After version 5.24
HLTF	Helicase Like Transcription Factor	Protein Coding	Q14527	53	GC03M149030	3.01536655426025	https://www.genecards.org/cgi-bin/carddisp.pl?gene=HLTF	After version 5.24
HMBS	Hydroxymethylbilane Synthase	Protein Coding	P08397	57	GC11P119084	5.02692317962646	https://www.genecards.org/cgi-bin/carddisp.pl?gene=HMBS	Up to version 5.24
HMGB1	High Mobility Group Box 1	Protein Coding	P09429	63	GC13M030456	10.6372442245483	https://www.genecards.org/cgi-bin/carddisp.pl?gene=HMGB1	Up to version 5.24
HMGCL	3-Hydroxy-3-Methylglutaryl-CoA Lyase	Protein Coding	P35914	58	GC01M023801	4.26256036758423	https://www.genecards.org/cgi-bin/carddisp.pl?gene=HMGCL	After version 5.24
HMGCR	3-Hydroxy-3-Methylglutaryl-CoA Reductase	Protein Coding	P04035	60	GC05P075336	4.74275922775269	https://www.genecards.org/cgi-bin/carddisp.pl?gene=HMGCR	Up to version 5.24
HMGN2	High Mobility Group Nucleosomal Binding Domain 2	Protein Coding	P05204	49	GC01P092928	1.5904825925827	https://www.genecards.org/cgi-bin/carddisp.pl?gene=HMGN2	Up to version 5.24
HMOX1	Heme Oxygenase 1	Protein Coding	P09601	64	GC22P035380	9.9018497467041	https://www.genecards.org/cgi-bin/carddisp.pl?gene=HMOX1	After version 5.24
HNRNPA0	Heterogeneous Nuclear Ribonucleoprotein A0	Protein Coding	Q13151	46	GC05M137750	1.1842942237854	https://www.genecards.org/cgi-bin/carddisp.pl?gene=HNRNPA0	Up to version 5.24
HNRNPA1	Heterogeneous Nuclear Ribonucleoprotein A1	Protein Coding	P09651	60	GC12P054280	9.41047382354736	https://www.genecards.org/cgi-bin/carddisp.pl?gene=HNRNPA1	Up to version 5.24
HNRNPA2B1	Heterogeneous Nuclear Ribonucleoprotein A2/B1	Protein Coding	P22626	58	GC07M026174	6.59843587875366	https://www.genecards.org/cgi-bin/carddisp.pl?gene=HNRNPA2B1	Up to version 5.24
HNRNPA3	Heterogeneous Nuclear Ribonucleoprotein A3	Protein Coding	P51991	49	GC02P177212	1.65124022960663	https://www.genecards.org/cgi-bin/carddisp.pl?gene=HNRNPA3	Up to version 5.24
HNRNPAB	Heterogeneous Nuclear Ribonucleoprotein A/B	Protein Coding	Q99729	48	GC05P178204	2.48662424087524	https://www.genecards.org/cgi-bin/carddisp.pl?gene=HNRNPAB	Up to version 5.24
HNRNPC	Heterogeneous Nuclear Ribonucleoprotein C	Protein Coding	P07910	55	GC14M029590	4.66235542297363	https://www.genecards.org/cgi-bin/carddisp.pl?gene=HNRNPC	Up to version 5.24
HNRNPD	Heterogeneous Nuclear Ribonucleoprotein D	Protein Coding	Q14103	55	GC04M082391	2.67658090591431	https://www.genecards.org/cgi-bin/carddisp.pl?gene=HNRNPD	Up to version 5.24
HNRNPDL	Heterogeneous Nuclear Ribonucleoprotein D Like	Protein Coding	O14979	54	GC04M082422	1.98897004127502	https://www.genecards.org/cgi-bin/carddisp.pl?gene=HNRNPDL	Up to version 5.24
HNRNPF	Heterogeneous Nuclear Ribonucleoprotein F	Protein Coding	P52597	52	GC10M043385	2.57341146469116	https://www.genecards.org/cgi-bin/carddisp.pl?gene=HNRNPF	Up to version 5.24
HNRNPH1	Heterogeneous Nuclear Ribonucleoprotein H1	Protein Coding	P31943	53	GC05M179614	1.98819613456726	https://www.genecards.org/cgi-bin/carddisp.pl?gene=HNRNPH1	Up to version 5.24
HNRNPH2	Heterogeneous Nuclear Ribonucleoprotein H2	Protein Coding	P55795	52	GC0XP101408	4.88417148590088	https://www.genecards.org/cgi-bin/carddisp.pl?gene=HNRNPH2	Up to version 5.24
HNRNPH3	Heterogeneous Nuclear Ribonucleoprotein H3	Protein Coding	P31942	49	GC10P068331	1.27273237705231	https://www.genecards.org/cgi-bin/carddisp.pl?gene=HNRNPH3	Up to version 5.24
HNRNPK	Heterogeneous Nuclear Ribonucleoprotein K	Protein Coding	P61978	58	GC09M133228	5.88394069671631	https://www.genecards.org/cgi-bin/carddisp.pl?gene=HNRNPK	Up to version 5.24
HNRNPL	Heterogeneous Nuclear Ribonucleoprotein L	Protein Coding	P14866	52	GC19M038836	6.24439525604248	https://www.genecards.org/cgi-bin/carddisp.pl?gene=HNRNPL	Up to version 5.24
HNRNPM	Heterogeneous Nuclear Ribonucleoprotein M	Protein Coding	P52272	52	GC19P008444	2.99516177177429	https://www.genecards.org/cgi-bin/carddisp.pl?gene=HNRNPM	Up to version 5.24
HNRNPR	Heterogeneous Nuclear Ribonucleoprotein R	Protein Coding	O43390	52	GC01M023303	2.44971585273743	https://www.genecards.org/cgi-bin/carddisp.pl?gene=HNRNPR	Up to version 5.24
HNRNPU	Heterogeneous Nuclear Ribonucleoprotein U	Protein Coding	Q00839	55	GC01M245108	6.95830154418945	https://www.genecards.org/cgi-bin/carddisp.pl?gene=HNRNPU	Up to version 5.24
HNRNPUL1	Heterogeneous Nuclear Ribonucleoprotein U Like 1	Protein Coding	Q9BUJ2	48	GC19P041262	1.98328614234924	https://www.genecards.org/cgi-bin/carddisp.pl?gene=HNRNPUL1	Up to version 5.24
HNRNPUL2	Heterogeneous Nuclear Ribonucleoprotein U Like 2	Protein Coding	Q1KMD3	41	GC11M062712	0.957809746265411	https://www.genecards.org/cgi-bin/carddisp.pl?gene=HNRNPUL2	Up to version 5.24
HOXA10	Homeobox A10	Protein Coding	P31260	53	GC07M028339	4.81388664245605	https://www.genecards.org/cgi-bin/carddisp.pl?gene=HOXA10	Up to version 5.24
HOXA9	Homeobox A9	Protein Coding	P31269	51	GC07M027162	8.51351165771484	https://www.genecards.org/cgi-bin/carddisp.pl?gene=HOXA9	Up to version 5.24
HOXB8	Homeobox B8	Protein Coding	P17481	46	GC17M048611	3.61535024642944	https://www.genecards.org/cgi-bin/carddisp.pl?gene=HOXB8	Up to version 5.24
HPRT1	Hypoxanthine Phosphoribosyltransferase 1	Protein Coding	P00492	60	GC0XP134460	8.15180015563965	https://www.genecards.org/cgi-bin/carddisp.pl?gene=HPRT1	After version 5.24
HRNR	Hornerin	Protein Coding	Q86YZ3	47	GC01M152212	2.24786233901978	https://www.genecards.org/cgi-bin/carddisp.pl?gene=HRNR	Up to version 5.24
HSD11B1	Hydroxysteroid 11-Beta Dehydrogenase 1	Protein Coding	P28845	63	GC01P209686	2.11794090270996	https://www.genecards.org/cgi-bin/carddisp.pl?gene=HSD11B1	Up to version 5.24
HSD11B2	Hydroxysteroid 11-Beta Dehydrogenase 2	Protein Coding	P80365	57	GC16P137636	1.52955794334412	https://www.genecards.org/cgi-bin/carddisp.pl?gene=HSD11B2	After version 5.24
HSD17B12	Hydroxysteroid 17-Beta Dehydrogenase 12	Protein Coding	Q53GQ0	51	GC11P043652	0.947152733802795	https://www.genecards.org/cgi-bin/carddisp.pl?gene=HSD17B12	Up to version 5.24
HSD17B13	Hydroxysteroid 17-Beta Dehydrogenase 13	Protein Coding	Q7Z5P4	50	GC04M087303	3.88800096511841	https://www.genecards.org/cgi-bin/carddisp.pl?gene=HSD17B13	After version 5.24
HSF1	Heat Shock Transcription Factor 1	Protein Coding	Q00613	59	GC08P144291	7.83596229553223	https://www.genecards.org/cgi-bin/carddisp.pl?gene=HSF1	Up to version 5.24
HSP90AA1	Heat Shock Protein 90 Alpha Family Class A Member 1	Protein Coding	P07900	64	GC14M102080	9.63840007781982	https://www.genecards.org/cgi-bin/carddisp.pl?gene=HSP90AA1	Up to version 5.24
HSP90AB1	Heat Shock Protein 90 Alpha Family Class B Member 1	Protein Coding	P08238	63	GC06P199718	6.2345027923584	https://www.genecards.org/cgi-bin/carddisp.pl?gene=HSP90AB1	Up to version 5.24
HSP90B1	Heat Shock Protein 90 Beta Family Member 1	Protein Coding	P14625	60	GC12P103930	4.61920166015625	https://www.genecards.org/cgi-bin/carddisp.pl?gene=HSP90B1	Up to version 5.24
HSPA13	Heat Shock Protein Family A (Hsp70) Member 13	Protein Coding	P48723	51	GC21M015891	0.426085472106934	https://www.genecards.org/cgi-bin/carddisp.pl?gene=HSPA13	Up to version 5.24
HSPA1A	Heat Shock Protein Family A (Hsp70) Member 1A	Protein Coding	P0DMV8	60	GC06P199545	6.48681259155273	https://www.genecards.org/cgi-bin/carddisp.pl?gene=HSPA1A	Up to version 5.24
HSPA1L	Heat Shock Protein Family A (Hsp70) Member 1 Like	Protein Coding	P34931	56	GC06M031809	1.96163690090179	https://www.genecards.org/cgi-bin/carddisp.pl?gene=HSPA1L	Up to version 5.24
HSPA4	Heat Shock Protein Family A (Hsp70) Member 4	Protein Coding	P34932	55	GC05P133051	6.98435401916504	https://www.genecards.org/cgi-bin/carddisp.pl?gene=HSPA4	Up to version 5.24
HSPA4L	Heat Shock Protein Family A (Hsp70) Member 4 Like	Protein Coding	O95757	45	GC04P127781	1.81217169761658	https://www.genecards.org/cgi-bin/carddisp.pl?gene=HSPA4L	Up to version 5.24
HSPA5	Heat Shock Protein Family A (Hsp70) Member 5	Protein Coding	P11021	61	GC09M125234	10.0634860992432	https://www.genecards.org/cgi-bin/carddisp.pl?gene=HSPA5	Up to version 5.24
HSPA6	Heat Shock Protein Family A (Hsp70) Member 6	Protein Coding	P17066	51	GC01P161524	1.6510556936264	https://www.genecards.org/cgi-bin/carddisp.pl?gene=HSPA6	After version 5.24
HSPA8	Heat Shock Protein Family A (Hsp70) Member 8	Protein Coding	P11142	62	GC11M123057	7.30163383483887	https://www.genecards.org/cgi-bin/carddisp.pl?gene=HSPA8	Up to version 5.24
HSPA9	Heat Shock Protein Family A (Hsp70) Member 9	Protein Coding	P38646	61	GC05M138554	6.36688995361328	https://www.genecards.org/cgi-bin/carddisp.pl?gene=HSPA9	Up to version 5.24
HSPB1	Heat Shock Protein Family B (Small) Member 1	Protein Coding	P04792	64	GC07P076302	10.2098369598389	https://www.genecards.org/cgi-bin/carddisp.pl?gene=HSPB1	Up to version 5.24
HSPB8	Heat Shock Protein Family B (Small) Member 8	Protein Coding	Q9UJY1	57	GC12P119173	4.34799575805664	https://www.genecards.org/cgi-bin/carddisp.pl?gene=HSPB8	Up to version 5.24
HSPD1	Heat Shock Protein Family D (Hsp60) Member 1	Protein Coding	P10809	61	GC02M197486	10.0941543579102	https://www.genecards.org/cgi-bin/carddisp.pl?gene=HSPD1	Up to version 5.24
HSPH1	Heat Shock Protein Family H (Hsp110) Member 1	Protein Coding	Q92598	54	GC13M031134	1.66785264015198	https://www.genecards.org/cgi-bin/carddisp.pl?gene=HSPH1	Up to version 5.24
HTATSF1	HIV-1 Tat Specific Factor 1	Protein Coding	O43719	48	GC0XP136547	3.59380149841309	https://www.genecards.org/cgi-bin/carddisp.pl?gene=HTATSF1	After version 5.24
HTR2A	5-Hydroxytryptamine Receptor 2A	Protein Coding	P28223	60	GC13M046831	7.14641427993774	https://www.genecards.org/cgi-bin/carddisp.pl?gene=HTR2A	Up to version 5.24
HTT	Huntingtin	Protein Coding	P42858	57	GC04P003041	3.71116280555725	https://www.genecards.org/cgi-bin/carddisp.pl?gene=HTT	Up to version 5.24
IAH1	Isoamyl Acetate Hydrolyzing Esterase 1 (Putative)	Protein Coding	Q2TAA2	43	GC02P009473	0.979033768177032	https://www.genecards.org/cgi-bin/carddisp.pl?gene=IAH1	After version 5.24
IAPP	Islet Amyloid Polypeptide	Protein Coding	P10997	54	GC12P021354	4.21565914154053	https://www.genecards.org/cgi-bin/carddisp.pl?gene=IAPP	Up to version 5.24
IARS1	Isoleucyl-TRNA Synthetase 1	Protein Coding	P41252	57	GC09M133508	4.40034961700439	https://www.genecards.org/cgi-bin/carddisp.pl?gene=IARS1	Up to version 5.24
IDH1	Isocitrate Dehydrogenase (NADP(+)) 1	Protein Coding	O75874	65	GC02M208236	11.2747230529785	https://www.genecards.org/cgi-bin/carddisp.pl?gene=IDH1	Up to version 5.24
IDH2	Isocitrate Dehydrogenase (NADP(+)) 2	Protein Coding	P48735	65	GC15M090083	10.555477142334	https://www.genecards.org/cgi-bin/carddisp.pl?gene=IDH2	Up to version 5.24
IDH3A	Isocitrate Dehydrogenase (NAD(+)) 3 Catalytic Subunit Alpha	Protein Coding	P50213	55	GC15P078131	1.5577449798584	https://www.genecards.org/cgi-bin/carddisp.pl?gene=IDH3A	Up to version 5.24
IDUA	Alpha-L-Iduronidase	Protein Coding	P35475	57	GC04P000986	7.5457968711853	https://www.genecards.org/cgi-bin/carddisp.pl?gene=IDUA	Up to version 5.24
IFI16	Interferon Gamma Inducible Protein 16	Protein Coding	Q16666	55	GC01P158999	3.72458171844482	https://www.genecards.org/cgi-bin/carddisp.pl?gene=IFI16	Up to version 5.24
IFIT5	Interferon Induced Protein With Tetratricopeptide Repeats 5	Protein Coding	Q13325	44	GC10P089414	0.606417179107666	https://www.genecards.org/cgi-bin/carddisp.pl?gene=IFIT5	Up to version 5.24
IFNA2	Interferon Alpha 2	Protein Coding	P01563	57	GC09M021384	10.2440795898438	https://www.genecards.org/cgi-bin/carddisp.pl?gene=IFNA2	After version 5.24
IGF2BP1	Insulin Like Growth Factor 2 MRNA Binding Protein 1	Protein Coding	Q9NZI8	52	GC17P175882	3.17208576202393	https://www.genecards.org/cgi-bin/carddisp.pl?gene=IGF2BP1	Up to version 5.24
IGF2BP2	Insulin Like Growth Factor 2 MRNA Binding Protein 2	Protein Coding	Q9Y6M1	56	GC03M185643	2.17286	https://www.genecards.org/cgi-bin/carddisp.pl?gene=IGF2BP2	Up to version 5.24
IGF2BP3	Insulin Like Growth Factor 2 MRNA Binding Protein 3	Protein Coding	O00425	54	GC07M023939	3.58350467681885	https://www.genecards.org/cgi-bin/carddisp.pl?gene=IGF2BP3	Up to version 5.24
IK	IK Cytokine	Protein Coding	Q13123	51	GC05P162540	1.85478520393372	https://www.genecards.org/cgi-bin/carddisp.pl?gene=IK	After version 5.24
IKBKB	Inhibitor Of Nuclear Factor Kappa B Kinase Subunit Beta	Protein Coding	O14920	66	GC08P042271	9.11108112335205	https://www.genecards.org/cgi-bin/carddisp.pl?gene=IKBKB	Up to version 5.24
IKBKE	Inhibitor Of Nuclear Factor Kappa B Kinase Subunit Epsilon	Protein Coding	Q14164	58	GC01P206470	5.77113962173462	https://www.genecards.org/cgi-bin/carddisp.pl?gene=IKBKE	Up to version 5.24
IKBKG	Inhibitor Of Nuclear Factor Kappa B Kinase Regulatory Subunit Gamma	Protein Coding	Q9Y6K9	60	GC0XP154541	10.9253540039063	https://www.genecards.org/cgi-bin/carddisp.pl?gene=IKBKG	Up to version 5.24
IL1B	Interleukin 1 Beta	Protein Coding	P01584	59	GC02M112829	15.3059778213501	https://www.genecards.org/cgi-bin/carddisp.pl?gene=IL1B	After version 5.24
IL6	Interleukin 6	Protein Coding	P05231	63	GC07P022725	28.1165332794189	https://www.genecards.org/cgi-bin/carddisp.pl?gene=IL6	After version 5.24
ILF2	Interleukin Enhancer Binding Factor 2	Protein Coding	Q12905	50	GC01M153661	1.48652732372284	https://www.genecards.org/cgi-bin/carddisp.pl?gene=ILF2	Up to version 5.24
ILF3	Interleukin Enhancer Binding Factor 3	Protein Coding	Q12906	48	GC19P170928	7.4384183883667	https://www.genecards.org/cgi-bin/carddisp.pl?gene=ILF3	Up to version 5.24
IMP4	IMP U3 Small Nucleolar Ribonucleoprotein 4	Protein Coding	Q96G21	42	GC02P130342	0.74001	https://www.genecards.org/cgi-bin/carddisp.pl?gene=IMP4	Up to version 5.24
IMPDH2	Inosine Monophosphate Dehydrogenase 2	Protein Coding	P12268	60	GC03M055277	3.71663808822632	https://www.genecards.org/cgi-bin/carddisp.pl?gene=IMPDH2	Up to version 5.24
INKA2	Inka Box Actin Regulator 2	Protein Coding	Q9NTI7	34	GC01M111885	1.9535619020462	https://www.genecards.org/cgi-bin/carddisp.pl?gene=INKA2	Up to version 5.24
INO80D	INO80 Complex Subunit D	Protein Coding	Q53TQ3	38	GC02M205993	2.54570722579956	https://www.genecards.org/cgi-bin/carddisp.pl?gene=INO80D	Up to version 5.24
INSR	Insulin Receptor	Protein Coding	P06213	66	GC19M007112	8.32748794555664	https://www.genecards.org/cgi-bin/carddisp.pl?gene=INSR	Up to version 5.24
INTS3	Integrator Complex Subunit 3	Protein Coding	Q68E01	48	GC01P153728	3.74069833755493	https://www.genecards.org/cgi-bin/carddisp.pl?gene=INTS3	Up to version 5.24
INTS5	Integrator Complex Subunit 5	Protein Coding	Q6P9B9	45	GC11M146063	3.11748147010803	https://www.genecards.org/cgi-bin/carddisp.pl?gene=INTS5	Up to version 5.24
IPMK	Inositol Polyphosphate Multikinase	Protein Coding	Q8NFU5	46	GC10M058191	2.66313505172729	https://www.genecards.org/cgi-bin/carddisp.pl?gene=IPMK	Up to version 5.24
IPO9	Importin 9	Protein Coding	Q96P70	42	GC01P201829	2.40504765510559	https://www.genecards.org/cgi-bin/carddisp.pl?gene=IPO9	Up to version 5.24
IQGAP1	IQ Motif Containing GTPase Activating Protein 1	Protein Coding	P46940	55	GC15P090388	4.21844720840454	https://www.genecards.org/cgi-bin/carddisp.pl?gene=IQGAP1	Up to version 5.24
IQGAP3	IQ Motif Containing GTPase Activating Protein 3	Protein Coding	Q86VI3	49	GC01M156525	2.35466527938843	https://www.genecards.org/cgi-bin/carddisp.pl?gene=IQGAP3	Up to version 5.24
IRS2	Insulin Receptor Substrate 2	Protein Coding	Q9Y4H2	58	GC13M109752	4.37190675735474	https://www.genecards.org/cgi-bin/carddisp.pl?gene=IRS2	Up to version 5.24
IRS4	Insulin Receptor Substrate 4	Protein Coding	O14654	53	GC0XM108720	1.32700896263123	https://www.genecards.org/cgi-bin/carddisp.pl?gene=IRS4	After version 5.24
ISYNA1	Inositol-3-Phosphate Synthase 1	Protein Coding	Q9NPH2	49	GC19M018434	0.372519224882126	https://www.genecards.org/cgi-bin/carddisp.pl?gene=ISYNA1	After version 5.24
ITCH	Itchy E3 Ubiquitin Protein Ligase	Protein Coding	Q96J02	60	GC20P034363	4.91283130645752	https://www.genecards.org/cgi-bin/carddisp.pl?gene=ITCH	Up to version 5.24
JAK1	Janus Kinase 1	Protein Coding	P23458	66	GC01M064833	10.4821319580078	https://www.genecards.org/cgi-bin/carddisp.pl?gene=JAK1	After version 5.24
JAK2	Janus Kinase 2	Protein Coding	O60674	66	GC09P004985	18.9906044006348	https://www.genecards.org/cgi-bin/carddisp.pl?gene=JAK2	After version 5.24
JMJD1C	Jumonji Domain Containing 1C	Protein Coding	Q15652	53	GC10M063167	6.21238613128662	https://www.genecards.org/cgi-bin/carddisp.pl?gene=JMJD1C	After version 5.24
JMJD6	Jumonji Domain Containing 6, Arginine Demethylase And Lysine Hydroxylase	Protein Coding	Q6NYC1	54	GC17M105640	7.95949554443359	https://www.genecards.org/cgi-bin/carddisp.pl?gene=JMJD6	Up to version 5.24
JPH2	Junctophilin 2	Protein Coding	Q9BR39	55	GC20M044139	4.12227964401245	https://www.genecards.org/cgi-bin/carddisp.pl?gene=JPH2	Up to version 5.24
JUP	Junction Plakoglobin	Protein Coding	P14923	60	GC17M104727	3.69690370559692	https://www.genecards.org/cgi-bin/carddisp.pl?gene=JUP	After version 5.24
KANSL2	KAT8 Regulatory NSL Complex Subunit 2	Protein Coding	Q9H9L4	43	GC12M048653	2.32432317733765	https://www.genecards.org/cgi-bin/carddisp.pl?gene=KANSL2	Up to version 5.24
KAT6A	Lysine Acetyltransferase 6A	Protein Coding	Q92794	57	GC08M041929	6.47185516357422	https://www.genecards.org/cgi-bin/carddisp.pl?gene=KAT6A	After version 5.24
KCTD10	Potassium Channel Tetramerization Domain Containing 10	Protein Coding	Q9H3F6	44	GC12M109448	0.497945696115494	https://www.genecards.org/cgi-bin/carddisp.pl?gene=KCTD10	After version 5.24
KCTD12	Potassium Channel Tetramerization Domain Containing 12	Protein Coding	Q96CX2	49	GC13M076880	3.15065383911133	https://www.genecards.org/cgi-bin/carddisp.pl?gene=KCTD12	Up to version 5.24
KCTD17	Potassium Channel Tetramerization Domain Containing 17	Protein Coding	Q8N5Z5	52	GC22P037051	3.26537227630615	https://www.genecards.org/cgi-bin/carddisp.pl?gene=KCTD17	Up to version 5.24
KCTD5	Potassium Channel Tetramerization Domain Containing 5	Protein Coding	Q9NXV2	47	GC16P002682	1.22077798843384	https://www.genecards.org/cgi-bin/carddisp.pl?gene=KCTD5	After version 5.24
KDM1A	Lysine Demethylase 1A	Protein Coding	O60341	61	GC01P023019	6.54337215423584	https://www.genecards.org/cgi-bin/carddisp.pl?gene=KDM1A	After version 5.24
KDM2A	Lysine Demethylase 2A	Protein Coding	Q9Y2K7	51	GC11P067119	3.76256275177002	https://www.genecards.org/cgi-bin/carddisp.pl?gene=KDM2A	After version 5.24
KDM3B	Lysine Demethylase 3B	Protein Coding	Q7LBC6	57	GC05P138352	2.18020939826965	https://www.genecards.org/cgi-bin/carddisp.pl?gene=KDM3B	After version 5.24
KDM5A	Lysine Demethylase 5A	Protein Coding	P29375	55	GC12M000280	3.61241722106934	https://www.genecards.org/cgi-bin/carddisp.pl?gene=KDM5A	After version 5.24
KDM6B	Lysine Demethylase 6B	Protein Coding	O15054	57	GC17P007834	4.49274826049805	https://www.genecards.org/cgi-bin/carddisp.pl?gene=KDM6B	Up to version 5.24
KDR	Kinase Insert Domain Receptor	Protein Coding	P35968	67	GC04M055078	13.8634586334229	https://www.genecards.org/cgi-bin/carddisp.pl?gene=KDR	Up to version 5.24
KEAP1	Kelch Like ECH Associated Protein 1	Protein Coding	Q14145	61	GC19M010486	8.47057628631592	https://www.genecards.org/cgi-bin/carddisp.pl?gene=KEAP1	Up to version 5.24
KHDRBS1	KH RNA Binding Domain Containing, Signal Transduction Associated 1	Protein Coding	Q07666	54	GC01P032013	6.3289909362793	https://www.genecards.org/cgi-bin/carddisp.pl?gene=KHDRBS1	Up to version 5.24
KHSRP	KH-Type Splicing Regulatory Protein	Protein Coding	Q92945	54	GC19M006413	2.99514007568359	https://www.genecards.org/cgi-bin/carddisp.pl?gene=KHSRP	After version 5.24
KIF11	Kinesin Family Member 11	Protein Coding	P52732	60	GC10P092574	15.2455768585205	https://www.genecards.org/cgi-bin/carddisp.pl?gene=KIF11	Up to version 5.24
KIF1C	Kinesin Family Member 1C	Protein Coding	O43896	53	GC17P174415	4.90066814422607	https://www.genecards.org/cgi-bin/carddisp.pl?gene=KIF1C	After version 5.24
KIF2A	Kinesin Family Member 2A	Protein Coding	O00139	55	GC05P062306	7.80702018737793	https://www.genecards.org/cgi-bin/carddisp.pl?gene=KIF2A	After version 5.24
KIF2C	Kinesin Family Member 2C	Protein Coding	Q99661	56	GC01P044739	5.7226676940918	https://www.genecards.org/cgi-bin/carddisp.pl?gene=KIF2C	Up to version 5.24
KIF4A	Kinesin Family Member 4A	Protein Coding	O95239	52	GC0XP070290	5.09458923339844	https://www.genecards.org/cgi-bin/carddisp.pl?gene=KIF4A	After version 5.24
KIF5B	Kinesin Family Member 5B	Protein Coding	P33176	60	GC10M037964	5.03257751464844	https://www.genecards.org/cgi-bin/carddisp.pl?gene=KIF5B	After version 5.24
KIFC1	Kinesin Family Member C1	Protein Coding	Q9BW19	50	GC06P033391	2.39028930664063	https://www.genecards.org/cgi-bin/carddisp.pl?gene=KIFC1	After version 5.24
KIT	KIT Proto-Oncogene, Receptor Tyrosine Kinase	Protein Coding	P10721	66	GC04P054657	14.0192708969116	https://www.genecards.org/cgi-bin/carddisp.pl?gene=KIT	Up to version 5.24
KLF4	KLF Transcription Factor 4	Protein Coding	O43474	60	GC09M107484	7.26599502563477	https://www.genecards.org/cgi-bin/carddisp.pl?gene=KLF4	Up to version 5.24
KLF7	KLF Transcription Factor 7	Protein Coding	O75840	49	GC02M207074	2.13700580596924	https://www.genecards.org/cgi-bin/carddisp.pl?gene=KLF7	After version 5.24
KLHL28	Kelch Like Family Member 28	Protein Coding	Q9NXS3	39	GC14M044924	1.9535619020462	https://www.genecards.org/cgi-bin/carddisp.pl?gene=KLHL28	Up to version 5.24
KLK3	Kallikrein Related Peptidase 3	Protein Coding	P07288	60	GC19P050854	9.85846614837646	https://www.genecards.org/cgi-bin/carddisp.pl?gene=KLK3	Up to version 5.24
KMT2C	Lysine Methyltransferase 2C	Protein Coding	Q8NEZ4	55	GC07M152134	7.24925804138184	https://www.genecards.org/cgi-bin/carddisp.pl?gene=KMT2C	Up to version 5.24
KMT2D	Lysine Methyltransferase 2D	Protein Coding	O14686	56	GC12M049018	8.81161212921143	https://www.genecards.org/cgi-bin/carddisp.pl?gene=KMT2D	Up to version 5.24
KNOP1	Lysine Rich Nucleolar Protein 1	Protein Coding	Q1ED39	40	GC16M055833	1.05513405799866	https://www.genecards.org/cgi-bin/carddisp.pl?gene=KNOP1	After version 5.24
KPNA2	Karyopherin Subunit Alpha 2	Protein Coding	P52292	57	GC17P068035	5.07103061676025	https://www.genecards.org/cgi-bin/carddisp.pl?gene=KPNA2	Up to version 5.24
KPNB1	Karyopherin Subunit Beta 1	Protein Coding	Q14974	57	GC17P047649	8.38103485107422	https://www.genecards.org/cgi-bin/carddisp.pl?gene=KPNB1	Up to version 5.24
KPRP	Keratinocyte Proline Rich Protein	Protein Coding	Q5T749	44	GC01P183566	0.838666439056396	https://www.genecards.org/cgi-bin/carddisp.pl?gene=KPRP	After version 5.24
KRAS	KRAS Proto-Oncogene, GTPase	Protein Coding	P01116	66	GC12M039202	17.9944458007813	https://www.genecards.org/cgi-bin/carddisp.pl?gene=KRAS	Up to version 5.24
KRR1	KRR1 Small Subunit Processome Component	Protein Coding	Q13601	47	GC12M075490	0.844158291816711	https://www.genecards.org/cgi-bin/carddisp.pl?gene=KRR1	Up to version 5.24
KRT1	Keratin 1	Protein Coding	P04264	60	GC12M052674	3.31246066093445	https://www.genecards.org/cgi-bin/carddisp.pl?gene=KRT1	Up to version 5.24
KRT10	Keratin 10	Protein Coding	P13645	55	GC17M040818	3.72366046905518	https://www.genecards.org/cgi-bin/carddisp.pl?gene=KRT10	Up to version 5.24
KRT14	Keratin 14	Protein Coding	P02533	58	GC17M041582	5.89313888549805	https://www.genecards.org/cgi-bin/carddisp.pl?gene=KRT14	Up to version 5.24
KRT16	Keratin 16	Protein Coding	P08779	55	GC17M041609	2.02971649169922	https://www.genecards.org/cgi-bin/carddisp.pl?gene=KRT16	Up to version 5.24
KRT17	Keratin 17	Protein Coding	Q04695	57	GC17M041619	1.49982905387878	https://www.genecards.org/cgi-bin/carddisp.pl?gene=KRT17	Up to version 5.24
KRT2	Keratin 2	Protein Coding	P35908	52	GC12M053241	2.59359788894653	https://www.genecards.org/cgi-bin/carddisp.pl?gene=KRT2	Up to version 5.24
KRT5	Keratin 5	Protein Coding	P13647	57	GC12M052514	5.32138872146606	https://www.genecards.org/cgi-bin/carddisp.pl?gene=KRT5	Up to version 5.24
KRT6A	Keratin 6A	Protein Coding	P02538	54	GC12M053234	1.72453618049622	https://www.genecards.org/cgi-bin/carddisp.pl?gene=KRT6A	After version 5.24
KRT6B	Keratin 6B	Protein Coding	P04259	51	GC12M052446	1.20500421524048	https://www.genecards.org/cgi-bin/carddisp.pl?gene=KRT6B	Up to version 5.24
KRT73	Keratin 73	Protein Coding	Q86Y46	41	GC12M052607	0.522020876407623	https://www.genecards.org/cgi-bin/carddisp.pl?gene=KRT73	Up to version 5.24
KRT9	Keratin 9	Protein Coding	P35527	51	GC17M041565	2.10745429992676	https://www.genecards.org/cgi-bin/carddisp.pl?gene=KRT9	Up to version 5.24
LALBA	Lactalbumin Alpha	Protein Coding	P00709	51	GC12M048567	6.68761157989502	https://www.genecards.org/cgi-bin/carddisp.pl?gene=LALBA	Up to version 5.24
LAMP1	Lysosomal Associated Membrane Protein 1	Protein Coding	P11279	57	GC13P113297	5.4797830581665	https://www.genecards.org/cgi-bin/carddisp.pl?gene=LAMP1	Up to version 5.24
LANCL1	LanC Like Glutathione S-Transferase 1	Protein Coding	O43813	47	GC02M210431	1.2303569316864	https://www.genecards.org/cgi-bin/carddisp.pl?gene=LANCL1	After version 5.24
LANCL2	LanC Like Glutathione S-Transferase 2	Protein Coding	Q9NS86	44	GC07P055365	1.36130833625793	https://www.genecards.org/cgi-bin/carddisp.pl?gene=LANCL2	After version 5.24
LARP1	La Ribonucleoprotein 1, Translational Regulator	Protein Coding	Q6PKG0	49	GC05P154682	2.52545547485352	https://www.genecards.org/cgi-bin/carddisp.pl?gene=LARP1	Up to version 5.24
LARP7	La Ribonucleoprotein 7, Transcriptional Regulator	Protein Coding	Q4G0J3	51	GC04P112636	3.65219211578369	https://www.genecards.org/cgi-bin/carddisp.pl?gene=LARP7	After version 5.24
LARS1	Leucyl-TRNA Synthetase 1	Protein Coding	Q9P2J5	56	GC05M146114	4.2586612701416	https://www.genecards.org/cgi-bin/carddisp.pl?gene=LARS1	After version 5.24
LATS1	Large Tumor Suppressor Kinase 1	Protein Coding	O95835	57	GC06M149658	8.44238758087158	https://www.genecards.org/cgi-bin/carddisp.pl?gene=LATS1	Up to version 5.24
LAYN	Layilin	Protein Coding	Q6UX15	41	GC11P131484	0.534052789211273	https://www.genecards.org/cgi-bin/carddisp.pl?gene=LAYN	Up to version 5.24
LDHA	Lactate Dehydrogenase A	Protein Coding	P00338	63	GC11P018394	5.58989906311035	https://www.genecards.org/cgi-bin/carddisp.pl?gene=LDHA	Up to version 5.24
LDHB	Lactate Dehydrogenase B	Protein Coding	P07195	54	GC12M021635	2.7532811164856	https://www.genecards.org/cgi-bin/carddisp.pl?gene=LDHB	Up to version 5.24
LEMD3	LEM Domain Containing 3	Protein Coding	Q9Y2U8	51	GC12P065169	5.48369884490967	https://www.genecards.org/cgi-bin/carddisp.pl?gene=LEMD3	Up to version 5.24
LETM1	Leucine Zipper And EF-Hand Containing Transmembrane Protein 1	Protein Coding	O95202	55	GC04M001811	4.44680595397949	https://www.genecards.org/cgi-bin/carddisp.pl?gene=LETM1	Up to version 5.24
LGALS1	Galectin 1	Protein Coding	P09382	56	GC22P037675	4.37934446334839	https://www.genecards.org/cgi-bin/carddisp.pl?gene=LGALS1	Up to version 5.24
LGALS3	Galectin 3	Protein Coding	P17931	57	GC14P066439	8.27822685241699	https://www.genecards.org/cgi-bin/carddisp.pl?gene=LGALS3	Up to version 5.24
LGALS8	Galectin 8	Protein Coding	O00214	51	GC01P236518	3.05563569068909	https://www.genecards.org/cgi-bin/carddisp.pl?gene=LGALS8	After version 5.24
LIAT1	Ligand Of ATE1	Protein Coding	Q6ZQX7	41	GC17P000410	11.9388885498047	https://www.genecards.org/cgi-bin/carddisp.pl?gene=LIAT1	Up to version 5.24
LINC00339	Long Intergenic Non-Protein Coding RNA 339	RNA Gene		27	GC01P092625	1.97281682491302	https://www.genecards.org/cgi-bin/carddisp.pl?gene=LINC00339	Up to version 5.24
LINC00472	Long Intergenic Non-Protein Coding RNA 472	RNA Gene	Q9H8W2	36	GC06M116806	0.526821732521057	https://www.genecards.org/cgi-bin/carddisp.pl?gene=LINC00472	After version 5.24
LINC00847	Long Intergenic Non-Protein Coding RNA 847	RNA Gene		19	GC05P192308	1.9535619020462	https://www.genecards.org/cgi-bin/carddisp.pl?gene=LINC00847	Up to version 5.24
LINC02154	Long Intergenic Non-Protein Coding RNA 2154	RNA Gene		21	GC0XM018538	4.07256460189819	https://www.genecards.org/cgi-bin/carddisp.pl?gene=LINC02154	Up to version 5.24
LMNA	Lamin A/C	Protein Coding	P02545	63	GC01P156082	11.4540538787842	https://www.genecards.org/cgi-bin/carddisp.pl?gene=LMNA	Up to version 5.24
LMNB1	Lamin B1	Protein Coding	P20700	58	GC05P126776	8.17706871032715	https://www.genecards.org/cgi-bin/carddisp.pl?gene=LMNB1	Up to version 5.24
LOC728743	Zinc Finger Domain-Containing Protein LOC728743	Protein Coding		17	GC07P170670	2.17012739181519	https://www.genecards.org/cgi-bin/carddisp.pl?gene=LOC728743	Up to version 5.24
LPIN1	Lipin 1	Protein Coding	Q14693	59	GC02P011677	2.91205477714539	https://www.genecards.org/cgi-bin/carddisp.pl?gene=LPIN1	After version 5.24
LPO	Lactoperoxidase	Protein Coding	P22079	54	GC17P058218	2.9757776260376	https://www.genecards.org/cgi-bin/carddisp.pl?gene=LPO	Up to version 5.24
LRBA	LPS Responsive Beige-Like Anchor Protein	Protein Coding	P50851	52	GC04M150264	4.67358016967773	https://www.genecards.org/cgi-bin/carddisp.pl?gene=LRBA	After version 5.24
LRPPRC	Leucine Rich Pentatricopeptide Repeat Containing	Protein Coding	P42704	54	GC02M043886	4.97356700897217	https://www.genecards.org/cgi-bin/carddisp.pl?gene=LRPPRC	After version 5.24
LRRC47	Leucine Rich Repeat Containing 47	Protein Coding	Q8N1G4	36	GC01M003778	1.85954320430756	https://www.genecards.org/cgi-bin/carddisp.pl?gene=LRRC47	Up to version 5.24
LRRC59	Leucine Rich Repeat Containing 59	Protein Coding	Q96AG4	44	GC17M050375	1.76247406005859	https://www.genecards.org/cgi-bin/carddisp.pl?gene=LRRC59	Up to version 5.24
LSG1	Large 60S Subunit Nuclear Export GTPase 1	Protein Coding	Q9H089	45	GC03M194640	0.774149835109711	https://www.genecards.org/cgi-bin/carddisp.pl?gene=LSG1	Up to version 5.24
LSM14A	LSM14A MRNA Processing Body Assembly Factor	Protein Coding	Q8ND56	47	GC19P034172	3.92647314071655	https://www.genecards.org/cgi-bin/carddisp.pl?gene=LSM14A	Up to version 5.24
LSM4	LSM4 Homolog, U6 Small Nuclear RNA And MRNA Degradation Associated	Protein Coding	Q9Y4Z0	50	GC19M018306	3.05437850952148	https://www.genecards.org/cgi-bin/carddisp.pl?gene=LSM4	Up to version 5.24
LTA4H	Leukotriene A4 Hydrolase	Protein Coding	P09960	56	GC12M096000	1.89646410942078	https://www.genecards.org/cgi-bin/carddisp.pl?gene=LTA4H	Up to version 5.24
LUC7L3	LUC7 Like 3 Pre-MRNA Splicing Factor	Protein Coding	O95232	51	GC17P050719	1.8079206943512	https://www.genecards.org/cgi-bin/carddisp.pl?gene=LUC7L3	After version 5.24
LYPLAL1	Lysophospholipase Like 1	Protein Coding	Q5VWZ2	46	GC01P219173	1.40065038204193	https://www.genecards.org/cgi-bin/carddisp.pl?gene=LYPLAL1	After version 5.24
LYRM7	LYR Motif Containing 7	Protein Coding	Q5U5X0	50	GC05P131170	4.87974214553833	https://www.genecards.org/cgi-bin/carddisp.pl?gene=LYRM7	Up to version 5.24
LYZ	Lysozyme	Protein Coding	P61626	58	GC12P069348	1.76525974273682	https://www.genecards.org/cgi-bin/carddisp.pl?gene=LYZ	After version 5.24
MACIR	Macrophage Immunometabolism Regulator	Protein Coding	Q96GV9	40	GC05P103259	2.33726716041565	https://www.genecards.org/cgi-bin/carddisp.pl?gene=MACIR	Up to version 5.24
MACROH2A1	MacroH2A.1 Histone	Protein Coding	O75367	54	GC05M135368	2.56753993034363	https://www.genecards.org/cgi-bin/carddisp.pl?gene=MACROH2A1	Up to version 5.24
MACROH2A2	MacroH2A.2 Histone	Protein Coding	Q9P0M6	39	GC10P070080	0.725240111351013	https://www.genecards.org/cgi-bin/carddisp.pl?gene=MACROH2A2	Up to version 5.24
MAEA	Macrophage Erythroblast Attacher, E3 Ubiquitin Ligase	Protein Coding	Q7L5Y9	49	GC04P001289	2.1163604259491	https://www.genecards.org/cgi-bin/carddisp.pl?gene=MAEA	Up to version 5.24
MAGEL2	MAGE Family Member L2	Protein Coding	Q9UJ55	48	GC15M023643	4.7708945274353	https://www.genecards.org/cgi-bin/carddisp.pl?gene=MAGEL2	Up to version 5.24
MAGI2	Membrane Associated Guanylate Kinase, WW And PDZ Domain Containing 2	Protein Coding	Q86UL8	54	GC07M078017	4.40037488937378	https://www.genecards.org/cgi-bin/carddisp.pl?gene=MAGI2	After version 5.24
MAGI3	Membrane Associated Guanylate Kinase, WW And PDZ Domain Containing 3	Protein Coding	Q5TCQ9	42	GC01P113390	2.05040407180786	https://www.genecards.org/cgi-bin/carddisp.pl?gene=MAGI3	After version 5.24
MAGOHB	Mago Homolog B, Exon Junction Complex Subunit	Protein Coding	Q96A72	46	GC12M038951	1.06197464466095	https://www.genecards.org/cgi-bin/carddisp.pl?gene=MAGOHB	Up to version 5.24
MAK16	MAK16 Homolog	Protein Coding	Q9BXY0	44	GC08P033503	0.757795035839081	https://www.genecards.org/cgi-bin/carddisp.pl?gene=MAK16	Up to version 5.24
MAN1B1	Mannosidase Alpha Class 1B Member 1	Protein Coding	Q9UKM7	59	GC09P137086	7.25910663604736	https://www.genecards.org/cgi-bin/carddisp.pl?gene=MAN1B1	Up to version 5.24
MANBA	Mannosidase Beta	Protein Coding	O00462	54	GC04M102631	4.71642589569092	https://www.genecards.org/cgi-bin/carddisp.pl?gene=MANBA	Up to version 5.24
MAP1LC3A	Microtubule Associated Protein 1 Light Chain 3 Alpha	Protein Coding	Q9H492	54	GC20P034546	5.67419004440308	https://www.genecards.org/cgi-bin/carddisp.pl?gene=MAP1LC3A	Up to version 5.24
MAP1LC3B	Microtubule Associated Protein 1 Light Chain 3 Beta	Protein Coding	Q9GZQ8	54	GC16P138469	4.29150342941284	https://www.genecards.org/cgi-bin/carddisp.pl?gene=MAP1LC3B	Up to version 5.24
MAP3K15	Mitogen-Activated Protein Kinase Kinase Kinase 15	Protein Coding	Q6ZN16	47	GC0XM019360	3.13517045974731	https://www.genecards.org/cgi-bin/carddisp.pl?gene=MAP3K15	Up to version 5.24
MAP3K7	Mitogen-Activated Protein Kinase Kinase Kinase 7	Protein Coding	O43318	62	GC06M090513	4.03372478485107	https://www.genecards.org/cgi-bin/carddisp.pl?gene=MAP3K7	Up to version 5.24
MAP4	Microtubule Associated Protein 4	Protein Coding	P27816	52	GC03M047850	2.67190837860107	https://www.genecards.org/cgi-bin/carddisp.pl?gene=MAP4	After version 5.24
MAPK1	Mitogen-Activated Protein Kinase 1	Protein Coding	P28482	66	GC22M090309	18.1516990661621	https://www.genecards.org/cgi-bin/carddisp.pl?gene=MAPK1	Up to version 5.24
MAPRE1	Microtubule Associated Protein RP/EB Family Member 1	Protein Coding	Q15691	55	GC20P032819	6.28891468048096	https://www.genecards.org/cgi-bin/carddisp.pl?gene=MAPRE1	Up to version 5.24
MAPT	Microtubule Associated Protein Tau	Protein Coding	P10636	62	GC17P045894	19.9029064178467	https://www.genecards.org/cgi-bin/carddisp.pl?gene=MAPT	Up to version 5.24
MARCKS	Myristoylated Alanine Rich Protein Kinase C Substrate	Protein Coding	P29966	52	GC06P113857	3.95640707015991	https://www.genecards.org/cgi-bin/carddisp.pl?gene=MARCKS	Up to version 5.24
MARCKSL1	MARCKS Like 1	Protein Coding	P49006	50	GC01M041534	1.29619765281677	https://www.genecards.org/cgi-bin/carddisp.pl?gene=MARCKSL1	Up to version 5.24
MARK1	Microtubule Affinity Regulating Kinase 1	Protein Coding	Q9P0L2	54	GC01P220528	1.89855945110321	https://www.genecards.org/cgi-bin/carddisp.pl?gene=MARK1	Up to version 5.24
MARK2	Microtubule Affinity Regulating Kinase 2	Protein Coding	Q7KZI7	58	GC11P063838	4.37162113189697	https://www.genecards.org/cgi-bin/carddisp.pl?gene=MARK2	Up to version 5.24
MARK3	Microtubule Affinity Regulating Kinase 3	Protein Coding	P27448	58	GC14P103385	3.13442897796631	https://www.genecards.org/cgi-bin/carddisp.pl?gene=MARK3	Up to version 5.24
MARS1	Methionyl-TRNA Synthetase 1	Protein Coding	P56192	58	GC12P087091	2.08767890930176	https://www.genecards.org/cgi-bin/carddisp.pl?gene=MARS1	Up to version 5.24
MARS2	Methionyl-TRNA Synthetase 2, Mitochondrial	Protein Coding	Q96GW9	54	GC02P197705	4.9886908531189	https://www.genecards.org/cgi-bin/carddisp.pl?gene=MARS2	Up to version 5.24
MAT2A	Methionine Adenosyltransferase 2A	Protein Coding	P31153	60	GC02P101967	3.55837917327881	https://www.genecards.org/cgi-bin/carddisp.pl?gene=MAT2A	After version 5.24
MATR3	Matrin 3	Protein Coding	P43243	54	GC05P162492	4.35737991333008	https://www.genecards.org/cgi-bin/carddisp.pl?gene=MATR3	Up to version 5.24
MAVS	Mitochondrial Antiviral Signaling Protein	Protein Coding	Q7Z434	52	GC20P012420	4.54025173187256	https://www.genecards.org/cgi-bin/carddisp.pl?gene=MAVS	Up to version 5.24
MBLAC2	Metallo-Beta-Lactamase Domain Containing 2	Protein Coding	Q68D91	40	GC05M090458	1.95693206787109	https://www.genecards.org/cgi-bin/carddisp.pl?gene=MBLAC2	After version 5.24
MCCC1	Methylcrotonyl-CoA Carboxylase Subunit 1	Protein Coding	Q96RQ3	56	GC03M183015	5.34772872924805	https://www.genecards.org/cgi-bin/carddisp.pl?gene=MCCC1	Up to version 5.24
MCCC2	Methylcrotonyl-CoA Carboxylase Subunit 2	Protein Coding	Q9HCC0	55	GC05P084667	5.61514472961426	https://www.genecards.org/cgi-bin/carddisp.pl?gene=MCCC2	Up to version 5.24
MCM3	Minichromosome Maintenance Complex Component 3	Protein Coding	P25205	58	GC06M052264	9.58270168304443	https://www.genecards.org/cgi-bin/carddisp.pl?gene=MCM3	After version 5.24
MCM4	Minichromosome Maintenance Complex Component 4	Protein Coding	P33991	59	GC08P047975	10.2122564315796	https://www.genecards.org/cgi-bin/carddisp.pl?gene=MCM4	Up to version 5.24
MCM5	Minichromosome Maintenance Complex Component 5	Protein Coding	P33992	58	GC22P035400	10.2817993164063	https://www.genecards.org/cgi-bin/carddisp.pl?gene=MCM5	Up to version 5.24
MCM6	Minichromosome Maintenance Complex Component 6	Protein Coding	Q14566	55	GC02M135839	8.92875194549561	https://www.genecards.org/cgi-bin/carddisp.pl?gene=MCM6	After version 5.24
MCM7	Minichromosome Maintenance Complex Component 7	Protein Coding	P33993	58	GC07M100092	13.3370704650879	https://www.genecards.org/cgi-bin/carddisp.pl?gene=MCM7	After version 5.24
MCPH1-DT	MCPH1 Divergent Transcript	RNA Gene		16	GC08M006320	1.93072199821472	https://www.genecards.org/cgi-bin/carddisp.pl?gene=MCPH1-DT	Up to version 5.24
MDC1	Mediator Of DNA Damage Checkpoint 1	Protein Coding	Q14676	55	GC06M114889	10.2674398422241	https://www.genecards.org/cgi-bin/carddisp.pl?gene=MDC1	Up to version 5.24
MDH2	Malate Dehydrogenase 2	Protein Coding	P40926	60	GC07P076048	7.16446590423584	https://www.genecards.org/cgi-bin/carddisp.pl?gene=MDH2	Up to version 5.24
MDM2	MDM2 Proto-Oncogene	Protein Coding	Q00987	66	GC12P068808	15.2128210067749	https://www.genecards.org/cgi-bin/carddisp.pl?gene=MDM2	Up to version 5.24
MECP2	Methyl-CpG Binding Protein 2	Protein Coding	P51608	59	GC0XM154021	11.5724239349365	https://www.genecards.org/cgi-bin/carddisp.pl?gene=MECP2	Up to version 5.24
MED1	Mediator Complex Subunit 1	Protein Coding	Q15648	55	GC17M039404	3.86752939224243	https://www.genecards.org/cgi-bin/carddisp.pl?gene=MED1	Up to version 5.24
MED19	Mediator Complex Subunit 19	Protein Coding	A0JLT2	41	GC11M057703	2.8294529914856	https://www.genecards.org/cgi-bin/carddisp.pl?gene=MED19	After version 5.24
METTL1	Methyltransferase 1, TRNA Methylguanosine	Protein Coding	Q9UBP6	51	GC12M057768	2.2685694694519	https://www.genecards.org/cgi-bin/carddisp.pl?gene=METTL1	After version 5.24
METTL14	Methyltransferase 14, N6-Adenosine-Methyltransferase Non-Catalytic Subunit	Protein Coding	Q9HCE5	50	GC04P118685	2.38825464248657	https://www.genecards.org/cgi-bin/carddisp.pl?gene=METTL14	After version 5.24
METTL15	Methyltransferase 15, Mitochondrial 12S RRNA N4-Cytidine	Protein Coding	A6NJ78	44	GC11P028109	1.59659838676453	https://www.genecards.org/cgi-bin/carddisp.pl?gene=METTL15	Up to version 5.24
METTL2B	Methyltransferase 2B, TRNA N3-Cytidine	Protein Coding	Q6P1Q9	44	GC07P170181	1.21819400787354	https://www.genecards.org/cgi-bin/carddisp.pl?gene=METTL2B	After version 5.24
METTL3	Methyltransferase 3, N6-Adenosine-Methyltransferase Complex Catalytic Subunit	Protein Coding	Q86U44	54	GC14M021498	5.73633193969727	https://www.genecards.org/cgi-bin/carddisp.pl?gene=METTL3	Up to version 5.24
MEX3A	Mex-3 RNA Binding Family Member A	Protein Coding	A1L020	39	GC01M156072	0.766145527362823	https://www.genecards.org/cgi-bin/carddisp.pl?gene=MEX3A	Up to version 5.24
MFAP1	Microfibril Associated Protein 1	Protein Coding	P55081	48	GC15M043804	1.29297602176666	https://www.genecards.org/cgi-bin/carddisp.pl?gene=MFAP1	After version 5.24
MFSD8	Major Facilitator Superfamily Domain Containing 8	Protein Coding	Q8NHS3	47	GC04M127917	5.02303600311279	https://www.genecards.org/cgi-bin/carddisp.pl?gene=MFSD8	Up to version 5.24
MGST1	Microsomal Glutathione S-Transferase 1	Protein Coding	P10620	53	GC12P016347	3.74673843383789	https://www.genecards.org/cgi-bin/carddisp.pl?gene=MGST1	After version 5.24
MICALL2	MICAL Like 2	Protein Coding	Q8IY33	45	GC07M004231	10.9662427902222	https://www.genecards.org/cgi-bin/carddisp.pl?gene=MICALL2	Up to version 5.24
MINDY1	MINDY Lysine 48 Deubiquitinase 1	Protein Coding	Q8N5J2	44	GC01M169611	2.25675559043884	https://www.genecards.org/cgi-bin/carddisp.pl?gene=MINDY1	Up to version 5.24
MIR101-1	MicroRNA 101-1	RNA Gene		29	GC01M065058	1.58518350124359	https://www.genecards.org/cgi-bin/carddisp.pl?gene=MIR101-1	Up to version 5.24
MIR101-2	MicroRNA 101-2	RNA Gene		25	GC09P004867	0.91268664598465	https://www.genecards.org/cgi-bin/carddisp.pl?gene=MIR101-2	Up to version 5.24
MIR2110	MicroRNA 2110	RNA Gene		16	GC10M114174	0.372519224882126	https://www.genecards.org/cgi-bin/carddisp.pl?gene=MIR2110	Up to version 5.24
MIR223	MicroRNA 223	RNA Gene		30	GC0XP066018	8.28059577941895	https://www.genecards.org/cgi-bin/carddisp.pl?gene=MIR223	Up to version 5.24
MIR30A	MicroRNA 30a	RNA Gene		27	GC06M071403	3.9688892364502	https://www.genecards.org/cgi-bin/carddisp.pl?gene=MIR30A	Up to version 5.24
MIR494	MicroRNA 494	RNA Gene		26	GC14P123663	4.22081851959229	https://www.genecards.org/cgi-bin/carddisp.pl?gene=MIR494	Up to version 5.24
MIR7-3HG	MIR7-3 Host Gene	RNA Gene	Q8N6C7	33	GC19P170668	8.61319541931152	https://www.genecards.org/cgi-bin/carddisp.pl?gene=MIR7-3HG	Up to version 5.24
MKI67	Marker Of Proliferation Ki-67	Protein Coding	P46013	57	GC10M128096	20.7051277160645	https://www.genecards.org/cgi-bin/carddisp.pl?gene=MKI67	Up to version 5.24
MKLN1	Muskelin 1	Protein Coding	Q9UL63	49	GC07P131110	3.32321977615356	https://www.genecards.org/cgi-bin/carddisp.pl?gene=MKLN1	Up to version 5.24
MLH1	MutL Homolog 1	Protein Coding	P40692	61	GC03P036993	9.33965110778809	https://www.genecards.org/cgi-bin/carddisp.pl?gene=MLH1	After version 5.24
MLLT3	MLLT3 Super Elongation Complex Subunit	Protein Coding	P42568	51	GC09M020341	5.82527637481689	https://www.genecards.org/cgi-bin/carddisp.pl?gene=MLLT3	Up to version 5.24
MMP9	Matrix Metallopeptidase 9	Protein Coding	P14780	66	GC20P046008	11.7332792282104	https://www.genecards.org/cgi-bin/carddisp.pl?gene=MMP9	After version 5.24
MMS19	MMS19 Cytosolic Iron-Sulfur Assembly Component	Protein Coding	Q96T76	46	GC10M097458	0.946973741054535	https://www.genecards.org/cgi-bin/carddisp.pl?gene=MMS19	Up to version 5.24
MOAP1	Modulator Of Apoptosis 1	Protein Coding	Q96BY2	41	GC14M093182	0.978272497653961	https://www.genecards.org/cgi-bin/carddisp.pl?gene=MOAP1	Up to version 5.24
MOCS2	Molybdenum Cofactor Synthesis 2	Protein Coding	O96033	54	GC05M053095	4.01508045196533	https://www.genecards.org/cgi-bin/carddisp.pl?gene=MOCS2	After version 5.24
MOGS	Mannosyl-Oligosaccharide Glucosidase	Protein Coding	Q13724	56	GC02M074461	6.99143600463867	https://www.genecards.org/cgi-bin/carddisp.pl?gene=MOGS	Up to version 5.24
MOK	MOK Protein Kinase	Protein Coding	Q9UQ07	47	GC14M102214	3.71350479125977	https://www.genecards.org/cgi-bin/carddisp.pl?gene=MOK	After version 5.24
MON1B	MON1 Vesicular Trafficking Associated B	Protein Coding	Q7L1V2	41	GC16P077190	2.16078853607178	https://www.genecards.org/cgi-bin/carddisp.pl?gene=MON1B	Up to version 5.24
MOV10	Mov10 RNA Helicase	Protein Coding	Q9HCE1	52	GC01P112673	3.1819314956665	https://www.genecards.org/cgi-bin/carddisp.pl?gene=MOV10	Up to version 5.24
MPHOSPH10	M-Phase Phosphoprotein 10	Protein Coding	O00566	42	GC02P071130	18.4338893890381	https://www.genecards.org/cgi-bin/carddisp.pl?gene=MPHOSPH10	Up to version 5.24
MPRIP	Myosin Phosphatase Rho Interacting Protein	Protein Coding	Q6WCQ1	50	GC17P017042	4.16492986679077	https://www.genecards.org/cgi-bin/carddisp.pl?gene=MPRIP	Up to version 5.24
MRE11	MRE11 Double Strand Break Repair Nuclease	Protein Coding	P49959	61	GC11M146721	13.1216316223145	https://www.genecards.org/cgi-bin/carddisp.pl?gene=MRE11	Up to version 5.24
MROCKI	MARCKS Cis Regulating LncRNA Promoter Of Cytokines And Inflammation	RNA Gene		19	GC06M115985	1.95720791816711	https://www.genecards.org/cgi-bin/carddisp.pl?gene=MROCKI	Up to version 5.24
MRTFB	Myocardin Related Transcription Factor B	Protein Coding	Q9ULH7	45	GC16P013994	1.82445704936981	https://www.genecards.org/cgi-bin/carddisp.pl?gene=MRTFB	After version 5.24
MSH2	MutS Homolog 2	Protein Coding	P43246	61	GC02P047403	9.95809173583984	https://www.genecards.org/cgi-bin/carddisp.pl?gene=MSH2	After version 5.24
MSH6	MutS Homolog 6	Protein Coding	P52701	61	GC02P047695	7.58810186386108	https://www.genecards.org/cgi-bin/carddisp.pl?gene=MSH6	Up to version 5.24
MTDH	Metadherin	Protein Coding	Q86UE4	51	GC08P097644	2.1091091632843	https://www.genecards.org/cgi-bin/carddisp.pl?gene=MTDH	Up to version 5.24
MTERF1	Mitochondrial Transcription Termination Factor 1	Protein Coding	Q99551	46	GC07M091692	2.78575754165649	https://www.genecards.org/cgi-bin/carddisp.pl?gene=MTERF1	Up to version 5.24
MTHFD1	Methylenetetrahydrofolate Dehydrogenase, Cyclohydrolase And Formyltetrahydrofolate Synthetase 1	Protein Coding	P11586	58	GC14P064388	2.75820875167847	https://www.genecards.org/cgi-bin/carddisp.pl?gene=MTHFD1	Up to version 5.24
MTHFD2	Methylenetetrahydrofolate Dehydrogenase (NADP+ Dependent) 2, Methenyltetrahydrofolate Cyclohydrolase	Protein Coding	P13995	55	GC02P074186	1.17012977600098	https://www.genecards.org/cgi-bin/carddisp.pl?gene=MTHFD2	Up to version 5.24
MTOR	Mechanistic Target Of Rapamycin Kinase	Protein Coding	P42345	68	GC01M011106	25.169412612915	https://www.genecards.org/cgi-bin/carddisp.pl?gene=MTOR	Up to version 5.24
MUSK	Muscle Associated Receptor Tyrosine Kinase	Protein Coding	O15146	60	GC09P110668	4.60887575149536	https://www.genecards.org/cgi-bin/carddisp.pl?gene=MUSK	After version 5.24
MX1	MX Dynamin Like GTPase 1	Protein Coding	P20591	52	GC21P041420	3.64530920982361	https://www.genecards.org/cgi-bin/carddisp.pl?gene=MX1	Up to version 5.24
MYB	MYB Proto-Oncogene, Transcription Factor	Protein Coding	P10242	62	GC06P135181	6.52274990081787	https://www.genecards.org/cgi-bin/carddisp.pl?gene=MYB	Up to version 5.24
MYC	MYC Proto-Oncogene, BHLH Transcription Factor	Protein Coding	P01106	65	GC08P127735	19.4802322387695	https://www.genecards.org/cgi-bin/carddisp.pl?gene=MYC	After version 5.24
MYH10	Myosin Heavy Chain 10	Protein Coding	P35580	58	GC17M008474	7.5500955581665	https://www.genecards.org/cgi-bin/carddisp.pl?gene=MYH10	Up to version 5.24
MYH9	Myosin Heavy Chain 9	Protein Coding	P35579	60	GC22M036281	8.76247406005859	https://www.genecards.org/cgi-bin/carddisp.pl?gene=MYH9	Up to version 5.24
MYL12B	Myosin Light Chain 12B	Protein Coding	O14950	47	GC18P003261	2.06946921348572	https://www.genecards.org/cgi-bin/carddisp.pl?gene=MYL12B	Up to version 5.24
MYL6	Myosin Light Chain 6	Protein Coding	P60660	51	GC12P056158	3.01481938362122	https://www.genecards.org/cgi-bin/carddisp.pl?gene=MYL6	Up to version 5.24
MYO15A	Myosin XVA	Protein Coding	Q9UKN7	47	GC17P018108	2.29701900482178	https://www.genecards.org/cgi-bin/carddisp.pl?gene=MYO15A	Up to version 5.24
MYO7A	Myosin VIIA	Protein Coding	Q13402	55	GC11P077128	3.93267869949341	https://www.genecards.org/cgi-bin/carddisp.pl?gene=MYO7A	Up to version 5.24
NAB1	NGFI-A Binding Protein 1	Protein Coding	Q13506	49	GC02P190646	2.44121789932251	https://www.genecards.org/cgi-bin/carddisp.pl?gene=NAB1	After version 5.24
NACA	Nascent Polypeptide Associated Complex Subunit Alpha	Protein Coding	E9PAV3	46	GC12M056712	1.87325692176819	https://www.genecards.org/cgi-bin/carddisp.pl?gene=NACA	Up to version 5.24
NACC1	Nucleus Accumbens Associated 1	Protein Coding	Q96RE7	50	GC19P171076	3.46333599090576	https://www.genecards.org/cgi-bin/carddisp.pl?gene=NACC1	After version 5.24
NAGK	N-Acetylglucosamine Kinase	Protein Coding	Q9UJ70	51	GC02P071064	2.08061218261719	https://www.genecards.org/cgi-bin/carddisp.pl?gene=NAGK	Up to version 5.24
NAMPT	Nicotinamide Phosphoribosyltransferase	Protein Coding	P43490	60	GC07M106248	5.05273246765137	https://www.genecards.org/cgi-bin/carddisp.pl?gene=NAMPT	Up to version 5.24
NANOG	Nanog Homeobox	Protein Coding	Q9H9S0	50	GC12P007787	7.56462478637695	https://www.genecards.org/cgi-bin/carddisp.pl?gene=NANOG	After version 5.24
NAP1L1	Nucleosome Assembly Protein 1 Like 1	Protein Coding	P55209	49	GC12M076036	2.32348012924194	https://www.genecards.org/cgi-bin/carddisp.pl?gene=NAP1L1	Up to version 5.24
NARS1	Asparaginyl-TRNA Synthetase 1	Protein Coding	O43776	55	GC18M057601	2.17870235443115	https://www.genecards.org/cgi-bin/carddisp.pl?gene=NARS1	Up to version 5.24
NASP	Nuclear Autoantigenic Sperm Protein	Protein Coding	P49321	46	GC01P045583	2.52684354782104	https://www.genecards.org/cgi-bin/carddisp.pl?gene=NASP	Up to version 5.24
NAT10	N-Acetyltransferase 10	Protein Coding	Q9H0A0	50	GC11P034105	3.81675219535828	https://www.genecards.org/cgi-bin/carddisp.pl?gene=NAT10	Up to version 5.24
NAT2	N-Acetyltransferase 2	Protein Coding	P11245	56	GC08P018391	6.7825984954834	https://www.genecards.org/cgi-bin/carddisp.pl?gene=NAT2	Up to version 5.24
NBN	Nibrin	Protein Coding	O60934	61	GC08M089933	13.296347618103	https://www.genecards.org/cgi-bin/carddisp.pl?gene=NBN	After version 5.24
NBR1	NBR1 Autophagy Cargo Receptor	Protein Coding	Q14596	51	GC17P043170	3.19287	https://www.genecards.org/cgi-bin/carddisp.pl?gene=NBR1	After version 5.24
NCAPH	Non-SMC Condensin I Complex Subunit H	Protein Coding	Q15003	52	GC02P102397	5.33214855194092	https://www.genecards.org/cgi-bin/carddisp.pl?gene=NCAPH	After version 5.24
NCCRP1	NCCRP1, F-Box Associated Domain Containing	Protein Coding	Q6ZVX7	36	GC19P039196	0.509417176246643	https://www.genecards.org/cgi-bin/carddisp.pl?gene=NCCRP1	After version 5.24
NCL	Nucleolin	Protein Coding	P19338	57	GC02M231453	4.09069490432739	https://www.genecards.org/cgi-bin/carddisp.pl?gene=NCL	Up to version 5.24
NCOA3	Nuclear Receptor Coactivator 3	Protein Coding	Q9Y6Q9	61	GC20P047501	4.8709077835083	https://www.genecards.org/cgi-bin/carddisp.pl?gene=NCOA3	Up to version 5.24
NCOA5	Nuclear Receptor Coactivator 5	Protein Coding	Q9HCD5	44	GC20M046060	1.12529194355011	https://www.genecards.org/cgi-bin/carddisp.pl?gene=NCOA5	Up to version 5.24
NDUFA9	NADH:Ubiquinone Oxidoreductase Subunit A9	Protein Coding	Q16795	54	GC12P004649	4.96270895004272	https://www.genecards.org/cgi-bin/carddisp.pl?gene=NDUFA9	Up to version 5.24
NDUFS2	NADH:Ubiquinone Oxidoreductase Core Subunit S2	Protein Coding	O75306	56	GC01P161197	5.91068935394287	https://www.genecards.org/cgi-bin/carddisp.pl?gene=NDUFS2	Up to version 5.24
NEAT1	Nuclear Paraspeckle Assembly Transcript 1	RNA Gene		33	GC11P129888	8.90620613098145	https://www.genecards.org/cgi-bin/carddisp.pl?gene=NEAT1	Up to version 5.24
NECAP1	NECAP Endocytosis Associated 1	Protein Coding	Q8NC96	48	GC12P085763	4.38249063491821	https://www.genecards.org/cgi-bin/carddisp.pl?gene=NECAP1	Up to version 5.24
NECAP2	NECAP Endocytosis Associated 2	Protein Coding	Q9NVZ3	48	GC01P092301	1.92494440078735	https://www.genecards.org/cgi-bin/carddisp.pl?gene=NECAP2	Up to version 5.24
NEDD4	NEDD4 E3 Ubiquitin Protein Ligase	Protein Coding	P46934	60	GC15M055826	5.00064468383789	https://www.genecards.org/cgi-bin/carddisp.pl?gene=NEDD4	Up to version 5.24
NEDD4L	NEDD4 Like E3 Ubiquitin Protein Ligase	Protein Coding	Q96PU5	57	GC18P058044	6.34138965606689	https://www.genecards.org/cgi-bin/carddisp.pl?gene=NEDD4L	Up to version 5.24
NEDD8	NEDD8 Ubiquitin Like Modifier	Protein Coding	Q15843	53	GC14M024216	5.37308883666992	https://www.genecards.org/cgi-bin/carddisp.pl?gene=NEDD8	After version 5.24
NEU3	Neuraminidase 3	Protein Coding	Q9UQ49	50	GC11P130644	2.49376225471497	https://www.genecards.org/cgi-bin/carddisp.pl?gene=NEU3	Up to version 5.24
NFE2L2	NFE2 Like BZIP Transcription Factor 2	Protein Coding	Q16236	64	GC02M177227	15.0460796356201	https://www.genecards.org/cgi-bin/carddisp.pl?gene=NFE2L2	Up to version 5.24
NFKBIL1	NFKB Inhibitor Like 1	Protein Coding	Q9UBC1	46	GC06P199525	3.94861221313477	https://www.genecards.org/cgi-bin/carddisp.pl?gene=NFKBIL1	Up to version 5.24
NHP2	NHP2 Ribonucleoprotein	Protein Coding	Q9NX24	55	GC05M178149	4.00949811935425	https://www.genecards.org/cgi-bin/carddisp.pl?gene=NHP2	Up to version 5.24
NIFK	Nucleolar Protein Interacting With The FHA Domain Of MKI67	Protein Coding	Q9BYG3	42	GC02M121726	1.15504193305969	https://www.genecards.org/cgi-bin/carddisp.pl?gene=NIFK	Up to version 5.24
NIP7	Nucleolar Pre-RRNA Processing Protein NIP7	Protein Coding	Q9Y221	47	GC16P137769	0.876974284648895	https://www.genecards.org/cgi-bin/carddisp.pl?gene=NIP7	Up to version 5.24
NKRF	NFKB Repressing Factor	Protein Coding	O15226	50	GC0XM119588	1.82816004753113	https://www.genecards.org/cgi-bin/carddisp.pl?gene=NKRF	Up to version 5.24
NKX2-1	NK2 Homeobox 1	Protein Coding	P43699	60	GC14M036516	8.45264625549316	https://www.genecards.org/cgi-bin/carddisp.pl?gene=NKX2-1	Up to version 5.24
NLK	Nemo Like Kinase	Protein Coding	Q9UBE8	53	GC17P175039	3.25632071495056	https://www.genecards.org/cgi-bin/carddisp.pl?gene=NLK	Up to version 5.24
NLRP6	NLR Family Pyrin Domain Containing 6	Protein Coding	P59044	48	GC11P000278	12.8654251098633	https://www.genecards.org/cgi-bin/carddisp.pl?gene=NLRP6	Up to version 5.24
NNT-AS1	NNT Antisense RNA 1	RNA Gene		24	GC05M045385	2.17899036407471	https://www.genecards.org/cgi-bin/carddisp.pl?gene=NNT-AS1	Up to version 5.24
NOC2L	NOC2 Like Nucleolar Associated Transcriptional Repressor	Protein Coding	Q9Y3T9	47	GC01M038835	2.42049050331116	https://www.genecards.org/cgi-bin/carddisp.pl?gene=NOC2L	Up to version 5.24
NOL11	Nucleolar Protein 11	Protein Coding	Q9H8H0	44	GC17P067717	1.0741331577301	https://www.genecards.org/cgi-bin/carddisp.pl?gene=NOL11	Up to version 5.24
NOL6	Nucleolar Protein 6	Protein Coding	Q9H6R4	45	GC09M033451	0.852888584136963	https://www.genecards.org/cgi-bin/carddisp.pl?gene=NOL6	Up to version 5.24
NOLC1	Nucleolar And Coiled-Body Phosphoprotein 1	Protein Coding	Q14978	50	GC10P102152	3.64588022232056	https://www.genecards.org/cgi-bin/carddisp.pl?gene=NOLC1	Up to version 5.24
NOM1	Nucleolar Protein With MIF4G Domain 1	Protein Coding	Q5C9Z4	45	GC07P156949	2.27050495147705	https://www.genecards.org/cgi-bin/carddisp.pl?gene=NOM1	Up to version 5.24
NONO	Non-POU Domain Containing Octamer Binding	Protein Coding	Q15233	57	GC0XP072481	10.6140899658203	https://www.genecards.org/cgi-bin/carddisp.pl?gene=NONO	Up to version 5.24
NOP14	NOP14 Nucleolar Protein	Protein Coding	P78316	44	GC04M007200	2.23858618736267	https://www.genecards.org/cgi-bin/carddisp.pl?gene=NOP14	Up to version 5.24
NOP16	NOP16 Nucleolar Protein	Protein Coding	Q9Y3C1	43	GC05M176383	1.01554679870605	https://www.genecards.org/cgi-bin/carddisp.pl?gene=NOP16	Up to version 5.24
NOP2	NOP2 Nucleolar Protein	Protein Coding	P46087	50	GC12M006556	3.58660459518433	https://www.genecards.org/cgi-bin/carddisp.pl?gene=NOP2	Up to version 5.24
NOP56	NOP56 Ribonucleoprotein	Protein Coding	O00567	55	GC20P012378	3.28321170806885	https://www.genecards.org/cgi-bin/carddisp.pl?gene=NOP56	Up to version 5.24
NOP58	NOP58 Ribonucleoprotein	Protein Coding	Q9Y2X3	48	GC02P202265	1.4201956987381	https://www.genecards.org/cgi-bin/carddisp.pl?gene=NOP58	Up to version 5.24
NORAD	Non-Coding RNA Activated By DNA Damage	RNA Gene		26	GC20M038203	1.83679044246674	https://www.genecards.org/cgi-bin/carddisp.pl?gene=NORAD	Up to version 5.24
NOTCH1	Notch Receptor 1	Protein Coding	P46531	66	GC09M140475	14.2971782684326	https://www.genecards.org/cgi-bin/carddisp.pl?gene=NOTCH1	After version 5.24
NPM1	Nucleophosmin 1	Protein Coding	P06748	63	GC05P171387	15.4769325256348	https://www.genecards.org/cgi-bin/carddisp.pl?gene=NPM1	Up to version 5.24
NPM3	Nucleophosmin/Nucleoplasmin 3	Protein Coding	O75607	44	GC10M101781	2.0767674446106	https://www.genecards.org/cgi-bin/carddisp.pl?gene=NPM3	Up to version 5.24
NR1I2	Nuclear Receptor Subfamily 1 Group I Member 2	Protein Coding	O75469	56	GC03P119780	5.1166672706604	https://www.genecards.org/cgi-bin/carddisp.pl?gene=NR1I2	Up to version 5.24
NR3C1	Nuclear Receptor Subfamily 3 Group C Member 1	Protein Coding	P04150	61	GC05M143277	8.29032325744629	https://www.genecards.org/cgi-bin/carddisp.pl?gene=NR3C1	Up to version 5.24
NR4A1	Nuclear Receptor Subfamily 4 Group A Member 1	Protein Coding	P22736	60	GC12P052022	5.2059063911438	https://www.genecards.org/cgi-bin/carddisp.pl?gene=NR4A1	Up to version 5.24
NRAS	NRAS Proto-Oncogene, GTPase	Protein Coding	P01111	63	GC01M114704	17.3007259368896	https://www.genecards.org/cgi-bin/carddisp.pl?gene=NRAS	After version 5.24
NRDC	Nardilysin Convertase	Protein Coding	O43847	50	GC01M051956	0.857285380363464	https://www.genecards.org/cgi-bin/carddisp.pl?gene=NRDC	After version 5.24
NSD2	Nuclear Receptor Binding SET Domain Protein 2	Protein Coding	O96028	58	GC04P033760	8.71713829040527	https://www.genecards.org/cgi-bin/carddisp.pl?gene=NSD2	Up to version 5.24
NSDHL	NAD(P) Dependent 3-Beta-Hydroxysteroid Dehydrogenase NSDHL	Protein Coding	Q15738	56	GC0XP152830	5.33554601669312	https://www.genecards.org/cgi-bin/carddisp.pl?gene=NSDHL	Up to version 5.24
NSF	N-Ethylmaleimide Sensitive Factor, Vesicle Fusing ATPase	Protein Coding	P46459	58	GC17P046590	2.44765949249268	https://www.genecards.org/cgi-bin/carddisp.pl?gene=NSF	Up to version 5.24
NSFL1C	NSFL1 Cofactor	Protein Coding	Q9UNZ2	48	GC20M001442	1.68414616584778	https://www.genecards.org/cgi-bin/carddisp.pl?gene=NSFL1C	Up to version 5.24
NSUN2	NOP2/Sun RNA Methyltransferase 2	Protein Coding	Q08J23	55	GC05M006599	5.0167064666748	https://www.genecards.org/cgi-bin/carddisp.pl?gene=NSUN2	After version 5.24
NUAK1	NUAK Family Kinase 1	Protein Coding	O60285	51	GC12M106063	2.19206857681274	https://www.genecards.org/cgi-bin/carddisp.pl?gene=NUAK1	Up to version 5.24
NUCKS1	Nuclear Casein Kinase And Cyclin Dependent Kinase Substrate 1	Protein Coding	Q9H1E3	47	GC01M205712	2.57353401184082	https://www.genecards.org/cgi-bin/carddisp.pl?gene=NUCKS1	After version 5.24
NUDC	Nuclear Distribution C, Dynein Complex Regulator	Protein Coding	Q9Y266	54	GC01P093343	6.29103136062622	https://www.genecards.org/cgi-bin/carddisp.pl?gene=NUDC	Up to version 5.24
NUDCD2	NudC Domain Containing 2	Protein Coding	Q8WVJ2	43	GC05M163446	2.22134828567505	https://www.genecards.org/cgi-bin/carddisp.pl?gene=NUDCD2	Up to version 5.24
NUDT5	Nudix Hydrolase 5	Protein Coding	Q9UKK9	47	GC10M012165	0.910035014152527	https://www.genecards.org/cgi-bin/carddisp.pl?gene=NUDT5	Up to version 5.24
NUFIP2	Nuclear FMR1 Interacting Protein 2	Protein Coding	Q7Z417	43	GC17M104253	2.43959403038025	https://www.genecards.org/cgi-bin/carddisp.pl?gene=NUFIP2	After version 5.24
NUMA1	Nuclear Mitotic Apparatus Protein 1	Protein Coding	Q14980	57	GC11M072002	7.7394962310791	https://www.genecards.org/cgi-bin/carddisp.pl?gene=NUMA1	Up to version 5.24
NUMB	NUMB Endocytic Adaptor Protein	Protein Coding	P49757	58	GC14M073476	3.24224638938904	https://www.genecards.org/cgi-bin/carddisp.pl?gene=NUMB	Up to version 5.24
NUMBL	NUMB Like Endocytic Adaptor Protein	Protein Coding	Q9Y6R0	50	GC19M040665	2.27617526054382	https://www.genecards.org/cgi-bin/carddisp.pl?gene=NUMBL	Up to version 5.24
NUP107	Nucleoporin 107	Protein Coding	P57740	55	GC12P068686	9.48679733276367	https://www.genecards.org/cgi-bin/carddisp.pl?gene=NUP107	After version 5.24
NUP153	Nucleoporin 153	Protein Coding	P49790	53	GC06M017659	5.32016801834106	https://www.genecards.org/cgi-bin/carddisp.pl?gene=NUP153	After version 5.24
NUP155	Nucleoporin 155	Protein Coding	O75694	56	GC05M037288	4.25744771957397	https://www.genecards.org/cgi-bin/carddisp.pl?gene=NUP155	After version 5.24
NUP205	Nucleoporin 205	Protein Coding	Q92621	51	GC07P135557	3.63242864608765	https://www.genecards.org/cgi-bin/carddisp.pl?gene=NUP205	Up to version 5.24
NUP43	Nucleoporin 43	Protein Coding	Q8NFH3	41	GC06M149724	4.9562029838562	https://www.genecards.org/cgi-bin/carddisp.pl?gene=NUP43	Up to version 5.24
NUP50	Nucleoporin 50	Protein Coding	Q9UKX7	52	GC22P045163	3.63207864761353	https://www.genecards.org/cgi-bin/carddisp.pl?gene=NUP50	After version 5.24
NUP62	Nucleoporin 62	Protein Coding	P37198	57	GC19M049906	4.64443492889404	https://www.genecards.org/cgi-bin/carddisp.pl?gene=NUP62	Up to version 5.24
NUP98	Nucleoporin 98 And 96 Precursor	Protein Coding	P52948	57	GC11M003671	11.7477054595947	https://www.genecards.org/cgi-bin/carddisp.pl?gene=NUP98	Up to version 5.24
NXN	Nucleoredoxin	Protein Coding	Q6DKJ4	53	GC17M000799	3.84594917297363	https://www.genecards.org/cgi-bin/carddisp.pl?gene=NXN	Up to version 5.24
OAT	Ornithine Aminotransferase	Protein Coding	P04181	60	GC10M124397	2.84101438522339	https://www.genecards.org/cgi-bin/carddisp.pl?gene=OAT	Up to version 5.24
OGT	O-Linked N-Acetylglucosamine (GlcNAc) Transferase	Protein Coding	O15294	58	GC0XP072499	6.3402214050293	https://www.genecards.org/cgi-bin/carddisp.pl?gene=OGT	After version 5.24
OIP5-AS1	OIP5 Antisense RNA 1	RNA Gene		27	GC15P210389	6.73993015289307	https://www.genecards.org/cgi-bin/carddisp.pl?gene=OIP5-AS1	Up to version 5.24
OPTN	Optineurin	Protein Coding	Q96CV9	55	GC10P013099	2.43908262252808	https://www.genecards.org/cgi-bin/carddisp.pl?gene=OPTN	After version 5.24
ORC2	Origin Recognition Complex Subunit 2	Protein Coding	Q13416	49	GC02M200908	7.12592267990112	https://www.genecards.org/cgi-bin/carddisp.pl?gene=ORC2	After version 5.24
OSBPL6	Oxysterol Binding Protein Like 6	Protein Coding	Q9BZF3	42	GC02P178194	2.19681167602539	https://www.genecards.org/cgi-bin/carddisp.pl?gene=OSBPL6	After version 5.24
OSCAR	Osteoclast Associated Ig-Like Receptor	Protein Coding	Q8IYS5	49	GC19M054094	2.46272206306458	https://www.genecards.org/cgi-bin/carddisp.pl?gene=OSCAR	Up to version 5.24
OTUB1	OTU Deubiquitinase, Ubiquitin Aldehyde Binding 1	Protein Coding	Q96FW1	51	GC11P063985	3.38382124900818	https://www.genecards.org/cgi-bin/carddisp.pl?gene=OTUB1	Up to version 5.24
OTUD5	OTU Deubiquitinase 5	Protein Coding	Q96G74	50	GC0XM048922	3.41112995147705	https://www.genecards.org/cgi-bin/carddisp.pl?gene=OTUD5	Up to version 5.24
OXA1L	OXA1L Mitochondrial Inner Membrane Insertase	Protein Coding	Q15070	51	GC14P022766	7.21524858474731	https://www.genecards.org/cgi-bin/carddisp.pl?gene=OXA1L	Up to version 5.24
PABPC1	Poly(A) Binding Protein Cytoplasmic 1	Protein Coding	P11940	55	GC08M100685	2.05632042884827	https://www.genecards.org/cgi-bin/carddisp.pl?gene=PABPC1	Up to version 5.24
PABPC4	Poly(A) Binding Protein Cytoplasmic 4	Protein Coding	Q13310	52	GC01M039560	2.66457748413086	https://www.genecards.org/cgi-bin/carddisp.pl?gene=PABPC4	Up to version 5.24
PABPN1	Poly(A) Binding Protein Nuclear 1	Protein Coding	Q86U42	57	GC14P068418	2.91309	https://www.genecards.org/cgi-bin/carddisp.pl?gene=PABPN1	Up to version 5.24
PAF1	PAF1 Component Of Paf1/RNA Polymerase II Complex	Protein Coding	Q8N7H5	48	GC19M039385	2.61485624313354	https://www.genecards.org/cgi-bin/carddisp.pl?gene=PAF1	After version 5.24
PAICS	Phosphoribosylaminoimidazole Carboxylase And Phosphoribosylaminoimidazolesuccinocarboxamide Synthase	Protein Coding	P22234	55	GC04P056435	3.77400493621826	https://www.genecards.org/cgi-bin/carddisp.pl?gene=PAICS	Up to version 5.24
PAIP1	Poly(A) Binding Protein Interacting Protein 1	Protein Coding	Q9H074	44	GC05M043526	0.722594499588013	https://www.genecards.org/cgi-bin/carddisp.pl?gene=PAIP1	After version 5.24
PALLD	Palladin, Cytoskeletal Associated Protein	Protein Coding	Q8WX93	54	GC04P168497	1.35185885429382	https://www.genecards.org/cgi-bin/carddisp.pl?gene=PALLD	Up to version 5.24
PALS2	Protein Associated With LIN7 2, MAGUK P55 Family Member	Protein Coding	Q9NZW5	42	GC07P032299	0.433522254228592	https://www.genecards.org/cgi-bin/carddisp.pl?gene=PALS2	Up to version 5.24
PAPOLA	Poly(A) Polymerase Alpha	Protein Coding	P51003	53	GC14P096501	1.33570456504822	https://www.genecards.org/cgi-bin/carddisp.pl?gene=PAPOLA	After version 5.24
PARD3	Par-3 Family Cell Polarity Regulator	Protein Coding	Q8TEW0	54	GC10M037993	3.46993851661682	https://www.genecards.org/cgi-bin/carddisp.pl?gene=PARD3	Up to version 5.24
PARG	Poly(ADP-Ribose) Glycohydrolase	Protein Coding	Q86W56	54	GC10M049834	4.56033563613892	https://www.genecards.org/cgi-bin/carddisp.pl?gene=PARG	Up to version 5.24
PARK7	Parkinsonism Associated Deglycase	Protein Coding	Q99497	60	GC01P091705	4.86266994476318	https://www.genecards.org/cgi-bin/carddisp.pl?gene=PARK7	After version 5.24
PARP1	Poly(ADP-Ribose) Polymerase 1	Protein Coding	P09874	64	GC01M226360	17.4149894714355	https://www.genecards.org/cgi-bin/carddisp.pl?gene=PARP1	Up to version 5.24
PARP15	Poly(ADP-Ribose) Polymerase Family Member 15	Protein Coding	Q460N3	47	GC03P122577	2.41151285171509	https://www.genecards.org/cgi-bin/carddisp.pl?gene=PARP15	Up to version 5.24
PC	Pyruvate Carboxylase	Protein Coding	P11498	60	GC11M066848	5.78331851959229	https://www.genecards.org/cgi-bin/carddisp.pl?gene=PC	After version 5.24
PCBP1	Poly(RC) Binding Protein 1	Protein Coding	Q15365	54	GC02P070087	3.95073580741882	https://www.genecards.org/cgi-bin/carddisp.pl?gene=PCBP1	Up to version 5.24
PCBP2	Poly(RC) Binding Protein 2	Protein Coding	Q15366	53	GC12P086870	3.67140412330627	https://www.genecards.org/cgi-bin/carddisp.pl?gene=PCBP2	Up to version 5.24
PCCA	Propionyl-CoA Carboxylase Subunit Alpha	Protein Coding	P05165	60	GC13P100089	5.12608814239502	https://www.genecards.org/cgi-bin/carddisp.pl?gene=PCCA	After version 5.24
PCCB	Propionyl-CoA Carboxylase Subunit Beta	Protein Coding	P05166	59	GC03P136250	4.94860744476318	https://www.genecards.org/cgi-bin/carddisp.pl?gene=PCCB	After version 5.24
PCGF3-AS1	PCGF3 Antisense RNA 1	RNA Gene		13	GC04M007366	1.93072199821472	https://www.genecards.org/cgi-bin/carddisp.pl?gene=PCGF3-AS1	Up to version 5.24
PCK2	Phosphoenolpyruvate Carboxykinase 2, Mitochondrial	Protein Coding	Q16822	58	GC14P024094	1.59383	https://www.genecards.org/cgi-bin/carddisp.pl?gene=PCK2	After version 5.24
PCM1	Pericentriolar Material 1	Protein Coding	Q15154	52	GC08P017922	3.53866386413574	https://www.genecards.org/cgi-bin/carddisp.pl?gene=PCM1	Up to version 5.24
PCMT1	Protein-L-Isoaspartate (D-Aspartate) O-Methyltransferase	Protein Coding	P22061	51	GC06P149749	1.99594616889954	https://www.genecards.org/cgi-bin/carddisp.pl?gene=PCMT1	After version 5.24
PCNP	PEST Proteolytic Signal Containing Nuclear Protein	Protein Coding	Q8WW12	38	GC03P101574	0.721271514892578	https://www.genecards.org/cgi-bin/carddisp.pl?gene=PCNP	After version 5.24
PCNT	Pericentrin	Protein Coding	O95613	54	GC21P046324	9.41592025756836	https://www.genecards.org/cgi-bin/carddisp.pl?gene=PCNT	After version 5.24
PCNX1	Pecanex 1	Protein Coding	Q96RV3	41	GC14P070948	2.32228899002075	https://www.genecards.org/cgi-bin/carddisp.pl?gene=PCNX1	Up to version 5.24
PCNX3	Pecanex 3	Protein Coding	Q9H6A9	39	GC11P065615	1.95720791816711	https://www.genecards.org/cgi-bin/carddisp.pl?gene=PCNX3	Up to version 5.24
PCYT1B	Phosphate Cytidylyltransferase 1B, Choline	Protein Coding	Q9Y5K3	53	GC0XM024558	0.718475103378296	https://www.genecards.org/cgi-bin/carddisp.pl?gene=PCYT1B	Up to version 5.24
PDCD11	Programmed Cell Death 11	Protein Coding	Q14690	45	GC10P103396	1.05970668792725	https://www.genecards.org/cgi-bin/carddisp.pl?gene=PDCD11	Up to version 5.24
PDCD2	Programmed Cell Death 2	Protein Coding	Q16342	45	GC06M170594	3.21824789047241	https://www.genecards.org/cgi-bin/carddisp.pl?gene=PDCD2	After version 5.24
PDCD2L	Programmed Cell Death 2 Like	Protein Coding	Q9BRP1	43	GC19P034404	1.69900286197662	https://www.genecards.org/cgi-bin/carddisp.pl?gene=PDCD2L	After version 5.24
PDCD6IP	Programmed Cell Death 6 Interacting Protein	Protein Coding	Q8WUM4	56	GC03P033798	2.9815239906311	https://www.genecards.org/cgi-bin/carddisp.pl?gene=PDCD6IP	After version 5.24
PDE12	Phosphodiesterase 12	Protein Coding	Q6L8Q7	47	GC03P057556	1.75395226478577	https://www.genecards.org/cgi-bin/carddisp.pl?gene=PDE12	After version 5.24
PDE4D	Phosphodiesterase 4D	Protein Coding	Q08499	61	GC05M058969	6.21104621887207	https://www.genecards.org/cgi-bin/carddisp.pl?gene=PDE4D	After version 5.24
PDE5A	Phosphodiesterase 5A	Protein Coding	O76074	58	GC04M119494	4.5746545791626	https://www.genecards.org/cgi-bin/carddisp.pl?gene=PDE5A	After version 5.24
PDGFRB	Platelet Derived Growth Factor Receptor Beta	Protein Coding	P09619	66	GC05M150113	12.1057748794556	https://www.genecards.org/cgi-bin/carddisp.pl?gene=PDGFRB	Up to version 5.24
PDHA1	Pyruvate Dehydrogenase E1 Subunit Alpha 1	Protein Coding	P08559	60	GC0XP019343	6.72516441345215	https://www.genecards.org/cgi-bin/carddisp.pl?gene=PDHA1	Up to version 5.24
PDHB	Pyruvate Dehydrogenase E1 Subunit Beta	Protein Coding	P11177	59	GC03M058522	3.89601373672485	https://www.genecards.org/cgi-bin/carddisp.pl?gene=PDHB	Up to version 5.24
PDIA6	Protein Disulfide Isomerase Family A Member 6	Protein Coding	Q15084	51	GC02M010784	1.54411911964417	https://www.genecards.org/cgi-bin/carddisp.pl?gene=PDIA6	Up to version 5.24
PDK3	Pyruvate Dehydrogenase Kinase 3	Protein Coding	Q15120	58	GC0XP024465	1.65967774391174	https://www.genecards.org/cgi-bin/carddisp.pl?gene=PDK3	Up to version 5.24
PDLIM5	PDZ And LIM Domain 5	Protein Coding	Q96HC4	51	GC04P094451	2.38032388687134	https://www.genecards.org/cgi-bin/carddisp.pl?gene=PDLIM5	After version 5.24
PDX1	Pancreatic And Duodenal Homeobox 1	Protein Coding	P52945	58	GC13P030267	4.49314498901367	https://www.genecards.org/cgi-bin/carddisp.pl?gene=PDX1	Up to version 5.24
PDZD11	PDZ Domain Containing 11	Protein Coding	Q5EBL8	44	GC0XM070286	1.64386510848999	https://www.genecards.org/cgi-bin/carddisp.pl?gene=PDZD11	Up to version 5.24
PDZD8	PDZ Domain Containing 8	Protein Coding	Q8NEN9	47	GC10M117277	1.46135556697845	https://www.genecards.org/cgi-bin/carddisp.pl?gene=PDZD8	Up to version 5.24
PEF1	Penta-EF-Hand Domain Containing 1	Protein Coding	Q9UBV8	43	GC01M041512	0.466095000505447	https://www.genecards.org/cgi-bin/carddisp.pl?gene=PEF1	After version 5.24
PELI2	Pellino E3 Ubiquitin Protein Ligase Family Member 2	Protein Coding	Q9HAT8	45	GC14P056117	1.58494329452515	https://www.genecards.org/cgi-bin/carddisp.pl?gene=PELI2	Up to version 5.24
PELO	Pelota MRNA Surveillance And Ribosome Rescue Factor	Protein Coding	Q9BRX2	45	GC05P052787	0.946973741054535	https://www.genecards.org/cgi-bin/carddisp.pl?gene=PELO	Up to version 5.24
PEPD	Peptidase D	Protein Coding	P12955	57	GC19M033386	2.33991432189941	https://www.genecards.org/cgi-bin/carddisp.pl?gene=PEPD	After version 5.24
PES1	Pescadillo Ribosomal Biogenesis Factor 1	Protein Coding	O00541	50	GC22M030576	1.37478172779083	https://www.genecards.org/cgi-bin/carddisp.pl?gene=PES1	Up to version 5.24
PEX26	Peroxisomal Biogenesis Factor 26	Protein Coding	Q7Z412	52	GC22P101968	5.96374654769897	https://www.genecards.org/cgi-bin/carddisp.pl?gene=PEX26	Up to version 5.24
PFAS	Phosphoribosylformylglycinamidine Synthase	Protein Coding	O15067	55	GC17P008247	2.25943231582642	https://www.genecards.org/cgi-bin/carddisp.pl?gene=PFAS	After version 5.24
PFDN2	Prefoldin Subunit 2	Protein Coding	Q9UHV9	45	GC01M161100	1.06915736198425	https://www.genecards.org/cgi-bin/carddisp.pl?gene=PFDN2	Up to version 5.24
PFDN5	Prefoldin Subunit 5	Protein Coding	Q99471	48	GC12P053295	2.48850917816162	https://www.genecards.org/cgi-bin/carddisp.pl?gene=PFDN5	Up to version 5.24
PFKFB1	6-Phosphofructo-2-Kinase/Fructose-2,6-Biphosphatase 1	Protein Coding	P16118	52	GC0XM054932	0.754113614559174	https://www.genecards.org/cgi-bin/carddisp.pl?gene=PFKFB1	Up to version 5.24
PFKFB3	6-Phosphofructo-2-Kinase/Fructose-2,6-Biphosphatase 3	Protein Coding	Q16875	55	GC10P006144	2.53540897369385	https://www.genecards.org/cgi-bin/carddisp.pl?gene=PFKFB3	Up to version 5.24
PFKP	Phosphofructokinase, Platelet	Protein Coding	Q01813	57	GC10P003066	2.35303688049316	https://www.genecards.org/cgi-bin/carddisp.pl?gene=PFKP	Up to version 5.24
PFN1	Profilin 1	Protein Coding	P07737	58	GC17M004945	4.92694520950317	https://www.genecards.org/cgi-bin/carddisp.pl?gene=PFN1	Up to version 5.24
PFN2	Profilin 2	Protein Coding	P35080	51	GC03M149964	0.654066145420074	https://www.genecards.org/cgi-bin/carddisp.pl?gene=PFN2	After version 5.24
PGAM5	PGAM Family Member 5, Mitochondrial Serine/Threonine Protein Phosphatase	Protein Coding	Q96HS1	48	GC12P132710	2.93777775764465	https://www.genecards.org/cgi-bin/carddisp.pl?gene=PGAM5	After version 5.24
PGD	Phosphogluconate Dehydrogenase	Protein Coding	P52209	59	GC01P010398	2.07461929321289	https://www.genecards.org/cgi-bin/carddisp.pl?gene=PGD	After version 5.24
PGGHG	Protein-Glucosylgalactosylhydroxylysine Glucosidase	Protein Coding	Q32M88	48	GC11P024699	2.17012739181519	https://www.genecards.org/cgi-bin/carddisp.pl?gene=PGGHG	Up to version 5.24
PGLS	6-Phosphogluconolactonase	Protein Coding	O95336	48	GC19P171217	0.757795035839081	https://www.genecards.org/cgi-bin/carddisp.pl?gene=PGLS	After version 5.24
PGR-AS1	PGR Antisense RNA 1	RNA Gene		19	GC11P131251	4.27666425704956	https://www.genecards.org/cgi-bin/carddisp.pl?gene=PGR-AS1	Up to version 5.24
PGS1	Phosphatidylglycerophosphate Synthase 1	Protein Coding	Q32NB8	47	GC17P078378	0.80938446521759	https://www.genecards.org/cgi-bin/carddisp.pl?gene=PGS1	Up to version 5.24
PHAX	Phosphorylated Adaptor For RNA Export	Protein Coding	Q9H814	45	GC05P126600	1.00530028343201	https://www.genecards.org/cgi-bin/carddisp.pl?gene=PHAX	After version 5.24
PHB1	Prohibitin 1	Protein Coding	P35232	58	GC17M105099	6.54317283630371	https://www.genecards.org/cgi-bin/carddisp.pl?gene=PHB1	After version 5.24
PHB2	Prohibitin 2	Protein Coding	Q99623	56	GC12M006965	8.33712768554688	https://www.genecards.org/cgi-bin/carddisp.pl?gene=PHB2	Up to version 5.24
PHF3	PHD Finger Protein 3	Protein Coding	Q92576	47	GC06P063635	2.05702447891235	https://www.genecards.org/cgi-bin/carddisp.pl?gene=PHF3	Up to version 5.24
PHGDH	Phosphoglycerate Dehydrogenase	Protein Coding	O43175	62	GC01P119839	6.82719421386719	https://www.genecards.org/cgi-bin/carddisp.pl?gene=PHGDH	Up to version 5.24
PHKA2	Phosphorylase Kinase Regulatory Subunit Alpha 2	Protein Coding	P46019	55	GC0XM018892	2.61839032173157	https://www.genecards.org/cgi-bin/carddisp.pl?gene=PHKA2	Up to version 5.24
PHYKPL	5-Phosphohydroxy-L-Lysine Phospho-Lyase	Protein Coding	Q8IUZ5	48	GC05M178207	2.18423080444336	https://www.genecards.org/cgi-bin/carddisp.pl?gene=PHYKPL	Up to version 5.24
PIGR	Polymeric Immunoglobulin Receptor	Protein Coding	P01833	54	GC01M206928	2.94060611724854	https://www.genecards.org/cgi-bin/carddisp.pl?gene=PIGR	After version 5.24
PIK3R4	Phosphoinositide-3-Kinase Regulatory Subunit 4	Protein Coding	Q99570	58	GC03M130678	2.49524879455566	https://www.genecards.org/cgi-bin/carddisp.pl?gene=PIK3R4	Up to version 5.24
PIM1	Pim-1 Proto-Oncogene, Serine/Threonine Kinase	Protein Coding	P11309	62	GC06P199664	4.15969944000244	https://www.genecards.org/cgi-bin/carddisp.pl?gene=PIM1	Up to version 5.24
PIP4K2C	Phosphatidylinositol-5-Phosphate 4-Kinase Type 2 Gamma	Protein Coding	Q8TBX8	50	GC12P057591	2.13230276107788	https://www.genecards.org/cgi-bin/carddisp.pl?gene=PIP4K2C	Up to version 5.24
PITHD1	PITH Domain Containing 1	Protein Coding	Q9GZP4	39	GC01P023778	0.785025537014008	https://www.genecards.org/cgi-bin/carddisp.pl?gene=PITHD1	After version 5.24
PKM	Pyruvate Kinase M1/2	Protein Coding	P14618	63	GC15M072199	4.46663856506348	https://www.genecards.org/cgi-bin/carddisp.pl?gene=PKM	Up to version 5.24
PKP1	Plakophilin 1	Protein Coding	Q13835	51	GC01P201283	0.898542284965515	https://www.genecards.org/cgi-bin/carddisp.pl?gene=PKP1	After version 5.24
PKP3	Plakophilin 3	Protein Coding	Q9Y446	48	GC11P024709	4.21623849868774	https://www.genecards.org/cgi-bin/carddisp.pl?gene=PKP3	Up to version 5.24
PLA2G2A	Phospholipase A2 Group IIA	Protein Coding	P14555	60	GC01M019975	6.18336009979248	https://www.genecards.org/cgi-bin/carddisp.pl?gene=PLA2G2A	Up to version 5.24
PLA2G6	Phospholipase A2 Group VI	Protein Coding	O60733	60	GC22M092367	9.08650207519531	https://www.genecards.org/cgi-bin/carddisp.pl?gene=PLA2G6	Up to version 5.24
PLAU	Plasminogen Activator, Urokinase	Protein Coding	P00749	64	GC10P077004	7.69988441467285	https://www.genecards.org/cgi-bin/carddisp.pl?gene=PLAU	Up to version 5.24
PLCB3	Phospholipase C Beta 3	Protein Coding	Q01970	61	GC11P064251	4.13089036941528	https://www.genecards.org/cgi-bin/carddisp.pl?gene=PLCB3	After version 5.24
PLCL1	Phospholipase C Like 1 (Inactive)	Protein Coding	Q15111	50	GC02P197804	0.429876208305359	https://www.genecards.org/cgi-bin/carddisp.pl?gene=PLCL1	After version 5.24
PLD1	Phospholipase D1	Protein Coding	Q13393	63	GC03M171600	3.94659280776978	https://www.genecards.org/cgi-bin/carddisp.pl?gene=PLD1	Up to version 5.24
PLEKHA5	Pleckstrin Homology Domain Containing A5	Protein Coding	Q9HAU0	46	GC12P019129	2.0218710899353	https://www.genecards.org/cgi-bin/carddisp.pl?gene=PLEKHA5	Up to version 5.24
PLIN3	Perilipin 3	Protein Coding	O60664	54	GC19M115448	0.978709697723389	https://www.genecards.org/cgi-bin/carddisp.pl?gene=PLIN3	Up to version 5.24
PLK1	Polo Like Kinase 1	Protein Coding	P53350	64	GC16P136496	19.5250968933105	https://www.genecards.org/cgi-bin/carddisp.pl?gene=PLK1	Up to version 5.24
PLPBP	Pyridoxal Phosphate Binding Protein	Protein Coding	O94903	51	GC08P045853	3.75510001182556	https://www.genecards.org/cgi-bin/carddisp.pl?gene=PLPBP	After version 5.24
PLRG1	Pleiotropic Regulator 1	Protein Coding	O43660	44	GC04M154534	2.1391806602478	https://www.genecards.org/cgi-bin/carddisp.pl?gene=PLRG1	Up to version 5.24
PLS3	Plastin 3	Protein Coding	P13797	54	GC0XP115560	5.47203159332275	https://www.genecards.org/cgi-bin/carddisp.pl?gene=PLS3	After version 5.24
PM20D2	Peptidase M20 Domain Containing 2	Protein Coding	Q8IYS1	41	GC06P200141	0.562974214553833	https://www.genecards.org/cgi-bin/carddisp.pl?gene=PM20D2	After version 5.24
PML	PML Nuclear Body Scaffold	Protein Coding	P29590	58	GC15P073994	6.4600567817688	https://www.genecards.org/cgi-bin/carddisp.pl?gene=PML	Up to version 5.24
PMPCB	Peptidase, Mitochondrial Processing Subunit Beta	Protein Coding	O75439	55	GC07P115715	4.18383359909058	https://www.genecards.org/cgi-bin/carddisp.pl?gene=PMPCB	After version 5.24
PNN	Pinin, Desmosome Associated Protein	Protein Coding	Q9H307	46	GC14P039175	1.35068571567535	https://www.genecards.org/cgi-bin/carddisp.pl?gene=PNN	Up to version 5.24
POFUT1	Protein O-Fucosyltransferase 1	Protein Coding	Q9H488	56	GC20P032207	3.84458923339844	https://www.genecards.org/cgi-bin/carddisp.pl?gene=POFUT1	Up to version 5.24
POGZ	Pogo Transposable Element Derived With ZNF Domain	Protein Coding	Q7Z3K3	51	GC01M151402	9.85501289367676	https://www.genecards.org/cgi-bin/carddisp.pl?gene=POGZ	Up to version 5.24
POLD1	DNA Polymerase Delta 1, Catalytic Subunit	Protein Coding	P28340	59	GC19P172047	7.20603656768799	https://www.genecards.org/cgi-bin/carddisp.pl?gene=POLD1	After version 5.24
POLD3	DNA Polymerase Delta 3, Accessory Subunit	Protein Coding	Q15054	54	GC11P130629	5.60115957260132	https://www.genecards.org/cgi-bin/carddisp.pl?gene=POLD3	After version 5.24
POLDIP3	DNA Polymerase Delta Interacting Protein 3	Protein Coding	Q9BY77	49	GC22M042583	2.43810892105103	https://www.genecards.org/cgi-bin/carddisp.pl?gene=POLDIP3	Up to version 5.24
POLH	DNA Polymerase Eta	Protein Coding	Q9Y253	59	GC06P199710	3.15271711349487	https://www.genecards.org/cgi-bin/carddisp.pl?gene=POLH	After version 5.24
POLM	DNA Polymerase Mu	Protein Coding	Q9NP87	54	GC07M045961	3.45248889923096	https://www.genecards.org/cgi-bin/carddisp.pl?gene=POLM	Up to version 5.24
POLR1E	RNA Polymerase I Subunit E	Protein Coding	Q9GZS1	47	GC09P085614	1.41392302513123	https://www.genecards.org/cgi-bin/carddisp.pl?gene=POLR1E	After version 5.24
POLR2A	RNA Polymerase II Subunit A	Protein Coding	P24928	56	GC17P174534	5.73274898529053	https://www.genecards.org/cgi-bin/carddisp.pl?gene=POLR2A	Up to version 5.24
POMGNT2	Protein O-Linked Mannose N-Acetylglucosaminyltransferase 2 (Beta 1,4-)	Protein Coding	Q8NAT1	50	GC03M043121	5.87238740921021	https://www.genecards.org/cgi-bin/carddisp.pl?gene=POMGNT2	Up to version 5.24
POMK	Protein O-Mannose Kinase	Protein Coding	Q9H5K3	48	GC08P043093	3.54520344734192	https://www.genecards.org/cgi-bin/carddisp.pl?gene=POMK	Up to version 5.24
PON1	Paraoxonase 1	Protein Coding	P27169	59	GC07M095297	6.90995788574219	https://www.genecards.org/cgi-bin/carddisp.pl?gene=PON1	After version 5.24
POR	Cytochrome P450 Oxidoreductase	Protein Coding	P16435	60	GC07P075899	5.78859901428223	https://www.genecards.org/cgi-bin/carddisp.pl?gene=POR	Up to version 5.24
POTEF	POTE Ankyrin Domain Family Member F	Protein Coding	A5A3E0	39	GC02M130073	1.14067721366882	https://www.genecards.org/cgi-bin/carddisp.pl?gene=POTEF	Up to version 5.24
PPA1	Inorganic Pyrophosphatase 1	Protein Coding	Q15181	52	GC10M070202	2.38243937492371	https://www.genecards.org/cgi-bin/carddisp.pl?gene=PPA1	After version 5.24
PPA2	Inorganic Pyrophosphatase 2	Protein Coding	Q9H2U2	52	GC04M105369	1.18934786319733	https://www.genecards.org/cgi-bin/carddisp.pl?gene=PPA2	After version 5.24
PPARA	Peroxisome Proliferator Activated Receptor Alpha	Protein Coding	Q07869	57	GC22P102866	5.21471977233887	https://www.genecards.org/cgi-bin/carddisp.pl?gene=PPARA	Up to version 5.24
PPARGC1A	PPARG Coactivator 1 Alpha	Protein Coding	Q9UBK2	60	GC04M023755	3.93705892562866	https://www.genecards.org/cgi-bin/carddisp.pl?gene=PPARGC1A	Up to version 5.24
PPARGC1B	PPARG Coactivator 1 Beta	Protein Coding	Q86YN6	48	GC05P162693	2.29975843429565	https://www.genecards.org/cgi-bin/carddisp.pl?gene=PPARGC1B	Up to version 5.24
PPAT	Phosphoribosyl Pyrophosphate Amidotransferase	Protein Coding	Q06203	55	GC04M056393	1.55111825466156	https://www.genecards.org/cgi-bin/carddisp.pl?gene=PPAT	After version 5.24
PPFIA1	PPFI Scaffold Protein A1	Protein Coding	Q13136	47	GC11P070270	3.94116830825806	https://www.genecards.org/cgi-bin/carddisp.pl?gene=PPFIA1	After version 5.24
PPIA	Peptidylprolyl Isomerase A	Protein Coding	P62937	58	GC07P052663	5.17233753204346	https://www.genecards.org/cgi-bin/carddisp.pl?gene=PPIA	Up to version 5.24
PPIB	Peptidylprolyl Isomerase B	Protein Coding	P23284	60	GC15M064155	4.5979642868042	https://www.genecards.org/cgi-bin/carddisp.pl?gene=PPIB	Up to version 5.24
PPIL2	Peptidylprolyl Isomerase Like 2	Protein Coding	Q13356	50	GC22P107010	2.17114543914795	https://www.genecards.org/cgi-bin/carddisp.pl?gene=PPIL2	Up to version 5.24
PPIL4	Peptidylprolyl Isomerase Like 4	Protein Coding	Q8WUA2	47	GC06M149504	1.48914539813995	https://www.genecards.org/cgi-bin/carddisp.pl?gene=PPIL4	After version 5.24
PPM1B	Protein Phosphatase, Mg2+/Mn2+ Dependent 1B	Protein Coding	O75688	54	GC02P044167	4.20856618881226	https://www.genecards.org/cgi-bin/carddisp.pl?gene=PPM1B	Up to version 5.24
PPM1G	Protein Phosphatase, Mg2+/Mn2+ Dependent 1G	Protein Coding	O15355	51	GC02M029410	1.77427625656128	https://www.genecards.org/cgi-bin/carddisp.pl?gene=PPM1G	After version 5.24
PPP1CA	Protein Phosphatase 1 Catalytic Subunit Alpha	Protein Coding	P62136	61	GC11M146268	4.83913803100586	https://www.genecards.org/cgi-bin/carddisp.pl?gene=PPP1CA	Up to version 5.24
PPP1R10	Protein Phosphatase 1 Regulatory Subunit 10	Protein Coding	Q96QC0	52	GC06M030600	3.28528022766113	https://www.genecards.org/cgi-bin/carddisp.pl?gene=PPP1R10	Up to version 5.24
PPP1R15A	Protein Phosphatase 1 Regulatory Subunit 15A	Protein Coding	O75807	53	GC19P048872	4.25952196121216	https://www.genecards.org/cgi-bin/carddisp.pl?gene=PPP1R15A	After version 5.24
PPP2CA	Protein Phosphatase 2 Catalytic Subunit Alpha	Protein Coding	P67775	62	GC05M134194	8.33525371551514	https://www.genecards.org/cgi-bin/carddisp.pl?gene=PPP2CA	After version 5.24
PPP2R1A	Protein Phosphatase 2 Scaffold Subunit Aalpha	Protein Coding	P30153	59	GC19P172122	9.68474864959717	https://www.genecards.org/cgi-bin/carddisp.pl?gene=PPP2R1A	Up to version 5.24
PPP2R2A	Protein Phosphatase 2 Regulatory Subunit Balpha	Protein Coding	P63151	59	GC08P027145	5.68985271453857	https://www.genecards.org/cgi-bin/carddisp.pl?gene=PPP2R2A	Up to version 5.24
PPP2R5D	Protein Phosphatase 2 Regulatory Subunit B''Delta	Protein Coding	Q14738	57	GC06P199703	9.29635047912598	https://www.genecards.org/cgi-bin/carddisp.pl?gene=PPP2R5D	After version 5.24
PPP3CA	Protein Phosphatase 3 Catalytic Subunit Alpha	Protein Coding	Q08209	63	GC04M101024	4.9880256652832	https://www.genecards.org/cgi-bin/carddisp.pl?gene=PPP3CA	Up to version 5.24
PPP4R3A	Protein Phosphatase 4 Regulatory Subunit 3A	Protein Coding	Q6IN85	44	GC14M126419	1.46399390697479	https://www.genecards.org/cgi-bin/carddisp.pl?gene=PPP4R3A	After version 5.24
PPP5C	Protein Phosphatase 5 Catalytic Subunit	Protein Coding	P53041	58	GC19P171867	1.91631674766541	https://www.genecards.org/cgi-bin/carddisp.pl?gene=PPP5C	After version 5.24
PRAF2	PRA1 Domain Family Member 2	Protein Coding	O60831	43	GC0XM050242	0.776748359203339	https://www.genecards.org/cgi-bin/carddisp.pl?gene=PRAF2	After version 5.24
PRDX1	Peroxiredoxin 1	Protein Coding	Q06830	62	GC01M045988	8.0491361618042	https://www.genecards.org/cgi-bin/carddisp.pl?gene=PRDX1	Up to version 5.24
PRDX2	Peroxiredoxin 2	Protein Coding	P32119	59	GC19M012796	3.75449156761169	https://www.genecards.org/cgi-bin/carddisp.pl?gene=PRDX2	Up to version 5.24
PRDX3	Peroxiredoxin 3	Protein Coding	P30048	57	GC10M119167	1.99604654312134	https://www.genecards.org/cgi-bin/carddisp.pl?gene=PRDX3	After version 5.24
PRDX4	Peroxiredoxin 4	Protein Coding	Q13162	52	GC0XP023665	2.94596123695374	https://www.genecards.org/cgi-bin/carddisp.pl?gene=PRDX4	Up to version 5.24
PREX1	Phosphatidylinositol-3,4,5-Trisphosphate Dependent Rac Exchange Factor 1	Protein Coding	Q8TCU6	51	GC20M048624	1.46583569049835	https://www.genecards.org/cgi-bin/carddisp.pl?gene=PREX1	Up to version 5.24
PRICKLE1	Prickle Planar Cell Polarity Protein 1	Protein Coding	Q96MT3	55	GC12M042456	5.25735950469971	https://www.genecards.org/cgi-bin/carddisp.pl?gene=PRICKLE1	Up to version 5.24
PRKAR1A	Protein Kinase CAMP-Dependent Type I Regulatory Subunit Alpha	Protein Coding	P10644	63	GC17P176252	8.22590637207031	https://www.genecards.org/cgi-bin/carddisp.pl?gene=PRKAR1A	Up to version 5.24
PRKDC	Protein Kinase, DNA-Activated, Catalytic Subunit	Protein Coding	P78527	63	GC08M047773	11.159782409668	https://www.genecards.org/cgi-bin/carddisp.pl?gene=PRKDC	Up to version 5.24
PRKG1	Protein Kinase CGMP-Dependent 1	Protein Coding	Q13976	63	GC10P054744	6.15880966186523	https://www.genecards.org/cgi-bin/carddisp.pl?gene=PRKG1	Up to version 5.24
PRKRA	Protein Activator Of Interferon Induced Protein Kinase EIF2AK2	Protein Coding	O75569	53	GC02M178431	5.19506883621216	https://www.genecards.org/cgi-bin/carddisp.pl?gene=PRKRA	Up to version 5.24
PRMT1	Protein Arginine Methyltransferase 1	Protein Coding	Q99873	61	GC19P049675	3.71348857879639	https://www.genecards.org/cgi-bin/carddisp.pl?gene=PRMT1	Up to version 5.24
PRMT3	Protein Arginine Methyltransferase 3	Protein Coding	O60678	51	GC11P025476	0.935491383075714	https://www.genecards.org/cgi-bin/carddisp.pl?gene=PRMT3	After version 5.24
PRMT5	Protein Arginine Methyltransferase 5	Protein Coding	O14744	59	GC14M022920	4.12664461135864	https://www.genecards.org/cgi-bin/carddisp.pl?gene=PRMT5	After version 5.24
PRMT6	Protein Arginine Methyltransferase 6	Protein Coding	Q96LA8	52	GC01P107056	1.29103624820709	https://www.genecards.org/cgi-bin/carddisp.pl?gene=PRMT6	After version 5.24
PRND	Prion Like Protein Doppel	Protein Coding	Q9UKY0	50	GC20P004721	0.844491124153137	https://www.genecards.org/cgi-bin/carddisp.pl?gene=PRND	After version 5.24
PRNP	Prion Protein (Kanno Blood Group)	Protein Coding	F7VJQ1	61	GC20P012441	9.44852161407471	https://www.genecards.org/cgi-bin/carddisp.pl?gene=PRNP	Up to version 5.24
PROM1	Prominin 1	Protein Coding	O43490	60	GC04M015965	10.2344875335693	https://www.genecards.org/cgi-bin/carddisp.pl?gene=PROM1	After version 5.24
PRPF19	Pre-MRNA Processing Factor 19	Protein Coding	Q9UMS4	46	GC11M060890	3.07333564758301	https://www.genecards.org/cgi-bin/carddisp.pl?gene=PRPF19	Up to version 5.24
PRPF3	Pre-MRNA Processing Factor 3	Protein Coding	O43395	54	GC01P150321	1.18677568435669	https://www.genecards.org/cgi-bin/carddisp.pl?gene=PRPF3	After version 5.24
PRPS1	Phosphoribosyl Pyrophosphate Synthetase 1	Protein Coding	P60891	58	GC0XP107628	4.78131914138794	https://www.genecards.org/cgi-bin/carddisp.pl?gene=PRPS1	Up to version 5.24
PRRC2B	Proline Rich Coiled-Coil 2B	Protein Coding	Q5JSZ5	41	GC09P131373	1.57380735874176	https://www.genecards.org/cgi-bin/carddisp.pl?gene=PRRC2B	Up to version 5.24
PRRC2C	Proline Rich Coiled-Coil 2C	Protein Coding	Q9Y520	43	GC01P184344	1.70870232582092	https://www.genecards.org/cgi-bin/carddisp.pl?gene=PRRC2C	Up to version 5.24
PRRX1	Paired Related Homeobox 1	Protein Coding	P54821	52	GC01P170662	2.59466147422791	https://www.genecards.org/cgi-bin/carddisp.pl?gene=PRRX1	After version 5.24
PRSS3	Serine Protease 3	Protein Coding	P35030	55	GC09P033750	1.32483673095703	https://www.genecards.org/cgi-bin/carddisp.pl?gene=PRSS3	Up to version 5.24
PSIP1	PC4 And SRSF1 Interacting Protein 1	Protein Coding	O75475	52	GC09M015464	3.94807529449463	https://www.genecards.org/cgi-bin/carddisp.pl?gene=PSIP1	Up to version 5.24
PSMA3-AS1	PSMA3 Antisense RNA 1	RNA Gene		23	GC14M058140	1.97953677177429	https://www.genecards.org/cgi-bin/carddisp.pl?gene=PSMA3-AS1	Up to version 5.24
PSMA6	Proteasome 20S Subunit Alpha 6	Protein Coding	P60900	58	GC14P035278	5.6140022277832	https://www.genecards.org/cgi-bin/carddisp.pl?gene=PSMA6	Up to version 5.24
PSMB4	Proteasome 20S Subunit Beta 4	Protein Coding	P28070	58	GC01P151399	8.24648380279541	https://www.genecards.org/cgi-bin/carddisp.pl?gene=PSMB4	Up to version 5.24
PSMC1	Proteasome 26S Subunit, ATPase 1	Protein Coding	P62191	55	GC14P090256	6.21307373046875	https://www.genecards.org/cgi-bin/carddisp.pl?gene=PSMC1	Up to version 5.24
PSMC2	Proteasome 26S Subunit, ATPase 2	Protein Coding	P35998	53	GC07P103328	6.64250230789185	https://www.genecards.org/cgi-bin/carddisp.pl?gene=PSMC2	Up to version 5.24
PSMC3	Proteasome 26S Subunit, ATPase 3	Protein Coding	P17980	56	GC11M145859	6.81922292709351	https://www.genecards.org/cgi-bin/carddisp.pl?gene=PSMC3	Up to version 5.24
PSMC4	Proteasome 26S Subunit, ATPase 4	Protein Coding	P43686	54	GC19P171631	7.05281496047974	https://www.genecards.org/cgi-bin/carddisp.pl?gene=PSMC4	Up to version 5.24
PSMC5	Proteasome 26S Subunit, ATPase 5	Protein Coding	P62195	54	GC17P063827	6.45919132232666	https://www.genecards.org/cgi-bin/carddisp.pl?gene=PSMC5	Up to version 5.24
PSMC6	Proteasome 26S Subunit, ATPase 6	Protein Coding	P62333	52	GC14P052707	5.62446069717407	https://www.genecards.org/cgi-bin/carddisp.pl?gene=PSMC6	Up to version 5.24
PSMD11	Proteasome 26S Subunit, Non-ATPase 11	Protein Coding	O00231	52	GC17P032444	4.77498483657837	https://www.genecards.org/cgi-bin/carddisp.pl?gene=PSMD11	Up to version 5.24
PSMD12	Proteasome 26S Subunit, Non-ATPase 12	Protein Coding	O00232	53	GC17M067337	6.67733812332153	https://www.genecards.org/cgi-bin/carddisp.pl?gene=PSMD12	Up to version 5.24
PSMD13	Proteasome 26S Subunit, Non-ATPase 13	Protein Coding	Q9UNM6	52	GC11P000236	4.32979106903076	https://www.genecards.org/cgi-bin/carddisp.pl?gene=PSMD13	Up to version 5.24
PSMD2	Proteasome 26S Subunit Ubiquitin Receptor, Non-ATPase 2	Protein Coding	Q13200	55	GC03P186776	7.25425100326538	https://www.genecards.org/cgi-bin/carddisp.pl?gene=PSMD2	After version 5.24
PSMD4	Proteasome 26S Subunit Ubiquitin Receptor, Non-ATPase 4	Protein Coding	P55036	57	GC01P183466	3.62713146209717	https://www.genecards.org/cgi-bin/carddisp.pl?gene=PSMD4	Up to version 5.24
PSMD6	Proteasome 26S Subunit, Non-ATPase 6	Protein Coding	Q15008	52	GC03M063973	6.23027276992798	https://www.genecards.org/cgi-bin/carddisp.pl?gene=PSMD6	Up to version 5.24
PSMD7	Proteasome 26S Subunit, Non-ATPase 7	Protein Coding	P51665	55	GC16P074296	6.01243114471436	https://www.genecards.org/cgi-bin/carddisp.pl?gene=PSMD7	Up to version 5.24
PSMD9	Proteasome 26S Subunit, Non-ATPase 9	Protein Coding	O00233	52	GC12P141817	3.17570424079895	https://www.genecards.org/cgi-bin/carddisp.pl?gene=PSMD9	After version 5.24
PSMF1	Proteasome Inhibitor Subunit 1	Protein Coding	Q92530	50	GC20P001113	1.12847590446472	https://www.genecards.org/cgi-bin/carddisp.pl?gene=PSMF1	After version 5.24
PSMG1	Proteasome Assembly Chaperone 1	Protein Coding	O95456	48	GC21M039174	0.911679148674011	https://www.genecards.org/cgi-bin/carddisp.pl?gene=PSMG1	After version 5.24
PTBP1	Polypyrimidine Tract Binding Protein 1	Protein Coding	P26599	55	GC19P000797	5.34148025512695	https://www.genecards.org/cgi-bin/carddisp.pl?gene=PTBP1	Up to version 5.24
PTEN	Phosphatase And Tensin Homolog	Protein Coding	P60484	65	GC10P134441	20.3276615142822	https://www.genecards.org/cgi-bin/carddisp.pl?gene=PTEN	After version 5.24
PTER	Phosphotriesterase Related	Protein Coding	Q96BW5	49	GC10P016436	1.47250390052795	https://www.genecards.org/cgi-bin/carddisp.pl?gene=PTER	After version 5.24
PTGES3	Prostaglandin E Synthase 3	Protein Coding	Q15185	57	GC12M060961	3.79226112365723	https://www.genecards.org/cgi-bin/carddisp.pl?gene=PTGES3	After version 5.24
PTGS2	Prostaglandin-Endoperoxide Synthase 2	Protein Coding	P35354	63	GC01M186671	16.2004909515381	https://www.genecards.org/cgi-bin/carddisp.pl?gene=PTGS2	Up to version 5.24
PTK6	Protein Tyrosine Kinase 6	Protein Coding	Q13882	60	GC20M063528	5.14441537857056	https://www.genecards.org/cgi-bin/carddisp.pl?gene=PTK6	After version 5.24
PTPMT1	Protein Tyrosine Phosphatase Mitochondrial 1	Protein Coding	Q8WUK0	49	GC11P049935	0.564021468162537	https://www.genecards.org/cgi-bin/carddisp.pl?gene=PTPMT1	Up to version 5.24
PTPN1	Protein Tyrosine Phosphatase Non-Receptor Type 1	Protein Coding	P18031	63	GC20P050510	4.90579462051392	https://www.genecards.org/cgi-bin/carddisp.pl?gene=PTPN1	After version 5.24
PTPN11	Protein Tyrosine Phosphatase Non-Receptor Type 11	Protein Coding	Q06124	67	GC12P112418	13.7477207183838	https://www.genecards.org/cgi-bin/carddisp.pl?gene=PTPN11	Up to version 5.24
PTPRC	Protein Tyrosine Phosphatase Receptor Type C	Protein Coding	P08575	64	GC01P198607	8.9496021270752	https://www.genecards.org/cgi-bin/carddisp.pl?gene=PTPRC	After version 5.24
PTPRN	Protein Tyrosine Phosphatase Receptor Type N	Protein Coding	Q16849	57	GC02M219289	3.48498606681824	https://www.genecards.org/cgi-bin/carddisp.pl?gene=PTPRN	After version 5.24
PUM1	Pumilio RNA Binding Family Member 1	Protein Coding	Q14671	54	GC01M030931	5.53139925003052	https://www.genecards.org/cgi-bin/carddisp.pl?gene=PUM1	Up to version 5.24
PUM3	Pumilio RNA Binding Family Member 3	Protein Coding	Q15397	42	GC09M002721	0.821197271347046	https://www.genecards.org/cgi-bin/carddisp.pl?gene=PUM3	Up to version 5.24
PURA	Purine Rich Element Binding Protein A	Protein Coding	Q00577	57	GC05P162522	7.54553318023682	https://www.genecards.org/cgi-bin/carddisp.pl?gene=PURA	Up to version 5.24
PVT1	Pvt1 Oncogene	RNA Gene		32	GC08P128542	5.76482486724854	https://www.genecards.org/cgi-bin/carddisp.pl?gene=PVT1	Up to version 5.24
PWAR6	Prader Willi/Angelman Region RNA 6	RNA Gene		19	GC15P025031	2.78742122650146	https://www.genecards.org/cgi-bin/carddisp.pl?gene=PWAR6	Up to version 5.24
PWP2	PWP2 Small Subunit Processome Component	Protein Coding	Q15269	47	GC21P044107	1.16077923774719	https://www.genecards.org/cgi-bin/carddisp.pl?gene=PWP2	Up to version 5.24
PWWP2B	PWWP Domain Containing 2B	Protein Coding	Q6NUJ5	41	GC10P132397	2.15094256401062	https://www.genecards.org/cgi-bin/carddisp.pl?gene=PWWP2B	Up to version 5.24
PXN	Paxillin	Protein Coding	P49023	58	GC12M120210	5.51938819885254	https://www.genecards.org/cgi-bin/carddisp.pl?gene=PXN	Up to version 5.24
PYCARD	PYD And CARD Domain Containing	Protein Coding	Q9ULZ3	54	GC16M031201	3.83311867713928	https://www.genecards.org/cgi-bin/carddisp.pl?gene=PYCARD	Up to version 5.24
PZP	PZP Alpha-2-Macroglobulin Like	Protein Coding	P20742	55	GC12M038915	1.99554014205933	https://www.genecards.org/cgi-bin/carddisp.pl?gene=PZP	Up to version 5.24
QKI	QKI, KH Domain Containing RNA Binding	Protein Coding	Q96PU8	54	GC06P163414	3.57560992240906	https://www.genecards.org/cgi-bin/carddisp.pl?gene=QKI	After version 5.24
RAB11FIP5	RAB11 Family Interacting Protein 5	Protein Coding	Q9BXF6	50	GC02M073148	2.00034308433533	https://www.genecards.org/cgi-bin/carddisp.pl?gene=RAB11FIP5	Up to version 5.24
RAB12	RAB12, Member RAS Oncogene Family	Protein Coding	Q6IQ22	46	GC18P008600	0.47561702132225	https://www.genecards.org/cgi-bin/carddisp.pl?gene=RAB12	Up to version 5.24
RAB3GAP1	RAB3 GTPase Activating Protein Catalytic Subunit 1	Protein Coding	Q15042	52	GC02P135052	6.44394636154175	https://www.genecards.org/cgi-bin/carddisp.pl?gene=RAB3GAP1	After version 5.24
RAB3GAP2	RAB3 GTPase Activating Non-Catalytic Protein Subunit 2	Protein Coding	Q9H2M9	51	GC01M220296	6.03077220916748	https://www.genecards.org/cgi-bin/carddisp.pl?gene=RAB3GAP2	After version 5.24
RAB5C	RAB5C, Member RAS Oncogene Family	Protein Coding	P51148	50	GC17M042124	1.56213796138763	https://www.genecards.org/cgi-bin/carddisp.pl?gene=RAB5C	After version 5.24
RAB7A	RAB7A, Member RAS Oncogene Family	Protein Coding	P51149	61	GC03P145145	1.50136232376099	https://www.genecards.org/cgi-bin/carddisp.pl?gene=RAB7A	Up to version 5.24
RAB8A	RAB8A, Member RAS Oncogene Family	Protein Coding	P61006	52	GC19P016111	4.19390678405762	https://www.genecards.org/cgi-bin/carddisp.pl?gene=RAB8A	After version 5.24
RACK1	Receptor For Activated C Kinase 1	Protein Coding	P63244	55	GC05M184048	4.79708528518677	https://www.genecards.org/cgi-bin/carddisp.pl?gene=RACK1	Up to version 5.24
RAD23B	RAD23 Nucleotide Excision Repair Protein B	Protein Coding	P54727	58	GC09P107283	6.87038803100586	https://www.genecards.org/cgi-bin/carddisp.pl?gene=RAD23B	After version 5.24
RAD50	RAD50 Double Strand Break Repair Protein	Protein Coding	Q92878	62	GC05P132556	10.7091102600098	https://www.genecards.org/cgi-bin/carddisp.pl?gene=RAD50	Up to version 5.24
RAD51AP1	RAD51 Associated Protein 1	Protein Coding	Q96B01	47	GC12P085670	2.33195471763611	https://www.genecards.org/cgi-bin/carddisp.pl?gene=RAD51AP1	Up to version 5.24
RAE1	Ribonucleic Acid Export 1	Protein Coding	P78406	50	GC20P057351	3.39304566383362	https://www.genecards.org/cgi-bin/carddisp.pl?gene=RAE1	After version 5.24
RALY	RALY Heterogeneous Nuclear Ribonucleoprotein	Protein Coding	Q9UKM9	45	GC20P033993	1.28495705127716	https://www.genecards.org/cgi-bin/carddisp.pl?gene=RALY	Up to version 5.24
RAN	RAN, Member RAS Oncogene Family	Protein Coding	P62826	55	GC12P141969	7.96027183532715	https://www.genecards.org/cgi-bin/carddisp.pl?gene=RAN	Up to version 5.24
RANBP10	RAN Binding Protein 10	Protein Coding	Q6VN20	46	GC16M067723	2.12106156349182	https://www.genecards.org/cgi-bin/carddisp.pl?gene=RANBP10	Up to version 5.24
RANBP2	RAN Binding Protein 2	Protein Coding	P49792	57	GC02P108719	9.06524276733398	https://www.genecards.org/cgi-bin/carddisp.pl?gene=RANBP2	After version 5.24
RANBP3	RAN Binding Protein 3	Protein Coding	Q9H6Z4	49	GC19M005916	2.3318555355072	https://www.genecards.org/cgi-bin/carddisp.pl?gene=RANBP3	Up to version 5.24
RANBP9	RAN Binding Protein 9	Protein Coding	Q96S59	52	GC06M013621	2.2008113861084	https://www.genecards.org/cgi-bin/carddisp.pl?gene=RANBP9	Up to version 5.24
RANGAP1	Ran GTPase Activating Protein 1	Protein Coding	P46060	54	GC22M041244	6.05930995941162	https://www.genecards.org/cgi-bin/carddisp.pl?gene=RANGAP1	Up to version 5.24
RAPGEFL1	Rap Guanine Nucleotide Exchange Factor Like 1	Protein Coding	Q9UHV5	44	GC17P040177	1.9535619020462	https://www.genecards.org/cgi-bin/carddisp.pl?gene=RAPGEFL1	Up to version 5.24
RAPSN	Receptor Associated Protein Of The Synapse	Protein Coding	Q13702	53	GC11M145860	3.50724983215332	https://www.genecards.org/cgi-bin/carddisp.pl?gene=RAPSN	Up to version 5.24
RARA	Retinoic Acid Receptor Alpha	Protein Coding	P10276	63	GC17P040309	6.38216495513916	https://www.genecards.org/cgi-bin/carddisp.pl?gene=RARA	After version 5.24
RARS1	Arginyl-TRNA Synthetase 1	Protein Coding	P54136	56	GC05P168487	6.73081684112549	https://www.genecards.org/cgi-bin/carddisp.pl?gene=RARS1	After version 5.24
RB1CC1	RB1 Inducible Coiled-Coil 1	Protein Coding	Q8TDY2	55	GC08M052622	2.15293860435486	https://www.genecards.org/cgi-bin/carddisp.pl?gene=RB1CC1	After version 5.24
RBBP4	RB Binding Protein 4, Chromatin Remodeling Factor	Protein Coding	Q09028	55	GC01P032651	5.49712705612183	https://www.genecards.org/cgi-bin/carddisp.pl?gene=RBBP4	After version 5.24
RBBP6	RB Binding Protein 6, Ubiquitin Ligase	Protein Coding	Q7Z6E9	50	GC16P024537	1.22953903675079	https://www.genecards.org/cgi-bin/carddisp.pl?gene=RBBP6	After version 5.24
RBM10	RNA Binding Motif Protein 10	Protein Coding	P0DW28	52	GC0XP047144	6.63554859161377	https://www.genecards.org/cgi-bin/carddisp.pl?gene=RBM10	Up to version 5.24
RBM12	RNA Binding Motif Protein 12	Protein Coding	Q9NTZ6	46	GC20M035648	1.42450261116028	https://www.genecards.org/cgi-bin/carddisp.pl?gene=RBM12	After version 5.24
RBM14	RNA Binding Motif Protein 14	Protein Coding	Q96PK6	50	GC11P130223	2.7400074005127	https://www.genecards.org/cgi-bin/carddisp.pl?gene=RBM14	Up to version 5.24
RBM17	RNA Binding Motif Protein 17	Protein Coding	Q96I25	48	GC10P006089	1.25360822677612	https://www.genecards.org/cgi-bin/carddisp.pl?gene=RBM17	After version 5.24
RBM20	RNA Binding Motif Protein 20	Protein Coding	Q5T481	48	GC10P135047	0.99833357334137	https://www.genecards.org/cgi-bin/carddisp.pl?gene=RBM20	Up to version 5.24
RBM22	RNA Binding Motif Protein 22	Protein Coding	Q9NW64	48	GC05M150690	1.80291819572449	https://www.genecards.org/cgi-bin/carddisp.pl?gene=RBM22	After version 5.24
RBM26	RNA Binding Motif Protein 26	Protein Coding	Q5T8P6	48	GC13M079311	0.948313593864441	https://www.genecards.org/cgi-bin/carddisp.pl?gene=RBM26	After version 5.24
RBM28	RNA Binding Motif Protein 28	Protein Coding	Q9NW13	50	GC07M129397	1.28176665306091	https://www.genecards.org/cgi-bin/carddisp.pl?gene=RBM28	Up to version 5.24
RBM3	RNA Binding Motif Protein 3	Protein Coding	P98179	45	GC0XP048574	1.30266404151917	https://www.genecards.org/cgi-bin/carddisp.pl?gene=RBM3	Up to version 5.24
RBM39	RNA Binding Motif Protein 39	Protein Coding	Q14498	50	GC20M038189	1.63420414924622	https://www.genecards.org/cgi-bin/carddisp.pl?gene=RBM39	Up to version 5.24
RBMX	RNA Binding Motif Protein X-Linked	Protein Coding	P38159	53	GC0XM136848	2.01227140426636	https://www.genecards.org/cgi-bin/carddisp.pl?gene=RBMX	Up to version 5.24
RBSN	Rabenosyn, RAB Effector	Protein Coding	Q9H1K0	48	GC03M029846	3.2862377166748	https://www.genecards.org/cgi-bin/carddisp.pl?gene=RBSN	Up to version 5.24
RCC2	Regulator Of Chromosome Condensation 2	Protein Coding	Q9P258	45	GC01M017406	4.48378562927246	https://www.genecards.org/cgi-bin/carddisp.pl?gene=RCC2	After version 5.24
RCL1	RNA Terminal Phosphate Cyclase Like 1	Protein Coding	Q9Y2P8	47	GC09P004792	1.49924445152283	https://www.genecards.org/cgi-bin/carddisp.pl?gene=RCL1	Up to version 5.24
RCOR1	REST Corepressor 1	Protein Coding	Q9UKL0	54	GC14P102592	4.2114052772522	https://www.genecards.org/cgi-bin/carddisp.pl?gene=RCOR1	After version 5.24
RELA	RELA Proto-Oncogene, NF-KB Subunit	Protein Coding	Q04206	64	GC11M065653	6.1064281463623	https://www.genecards.org/cgi-bin/carddisp.pl?gene=RELA	After version 5.24
RET	Ret Proto-Oncogene	Protein Coding	P07949	67	GC10P054397	12.1066951751709	https://www.genecards.org/cgi-bin/carddisp.pl?gene=RET	Up to version 5.24
RFC1	Replication Factor C Subunit 1	Protein Coding	P35251	58	GC04M039291	7.52763271331787	https://www.genecards.org/cgi-bin/carddisp.pl?gene=RFC1	After version 5.24
RFC2	Replication Factor C Subunit 2	Protein Coding	P35250	55	GC07M083138	5.32869434356689	https://www.genecards.org/cgi-bin/carddisp.pl?gene=RFC2	Up to version 5.24
RFC4	Replication Factor C Subunit 4	Protein Coding	P35249	53	GC03M186789	5.07307481765747	https://www.genecards.org/cgi-bin/carddisp.pl?gene=RFC4	Up to version 5.24
RFX2	Regulatory Factor X2	Protein Coding	P48378	50	GC19M005993	3.68947720527649	https://www.genecards.org/cgi-bin/carddisp.pl?gene=RFX2	Up to version 5.24
RHOC	Ras Homolog Family Member C	Protein Coding	P08134	54	GC01M112701	2.13543939590454	https://www.genecards.org/cgi-bin/carddisp.pl?gene=RHOC	Up to version 5.24
RICTOR	RPTOR Independent Companion Of MTOR Complex 2	Protein Coding	Q6R327	56	GC05M038937	3.31829595565796	https://www.genecards.org/cgi-bin/carddisp.pl?gene=RICTOR	Up to version 5.24
RIF1	Replication Timing Regulatory Factor 1	Protein Coding	Q5UIP0	48	GC02P151409	5.18988656997681	https://www.genecards.org/cgi-bin/carddisp.pl?gene=RIF1	After version 5.24
RIGI	RNA Sensor RIG-I	Protein Coding	O95786	60	GC09M032577	7.29655742645264	https://www.genecards.org/cgi-bin/carddisp.pl?gene=RIGI	Up to version 5.24
RINL	Ras And Rab Interactor Like	Protein Coding	Q6ZS11	38	GC19M038867	1.9535619020462	https://www.genecards.org/cgi-bin/carddisp.pl?gene=RINL	Up to version 5.24
RIOK1	RIO Kinase 1	Protein Coding	Q9BRS2	48	GC06P007389	1.21670091152191	https://www.genecards.org/cgi-bin/carddisp.pl?gene=RIOK1	Up to version 5.24
RIPK1	Receptor Interacting Serine/Threonine Kinase 1	Protein Coding	Q13546	63	GC06P020581	5.09791564941406	https://www.genecards.org/cgi-bin/carddisp.pl?gene=RIPK1	After version 5.24
RN7SL1	RNA Component Of Signal Recognition Particle 7SL1	RNA Gene		26	GC14P066222	3.03415656089783	https://www.genecards.org/cgi-bin/carddisp.pl?gene=RN7SL1	Up to version 5.24
RNASE1	Ribonuclease A Family Member 1, Pancreatic	Protein Coding	P07998	55	GC14M020801	2.50037336349487	https://www.genecards.org/cgi-bin/carddisp.pl?gene=RNASE1	Up to version 5.24
RNF103	Ring Finger Protein 103	Protein Coding	O00237	42	GC02M086603	1.9535619020462	https://www.genecards.org/cgi-bin/carddisp.pl?gene=RNF103	Up to version 5.24
RNF122	Ring Finger Protein 122	Protein Coding	Q9H9V4	39	GC08M033524	2.21722531318665	https://www.genecards.org/cgi-bin/carddisp.pl?gene=RNF122	Up to version 5.24
RNF126	Ring Finger Protein 126	Protein Coding	Q9BV68	41	GC19M000647	0.877340793609619	https://www.genecards.org/cgi-bin/carddisp.pl?gene=RNF126	After version 5.24
RNF168	Ring Finger Protein 168	Protein Coding	Q8IYW5	54	GC03M196468	5.62456274032593	https://www.genecards.org/cgi-bin/carddisp.pl?gene=RNF168	Up to version 5.24
RNF4	Ring Finger Protein 4	Protein Coding	P78317	52	GC04P002462	2.86746525764465	https://www.genecards.org/cgi-bin/carddisp.pl?gene=RNF4	Up to version 5.24
RNF8	Ring Finger Protein 8	Protein Coding	O76064	54	GC06P199667	4.64405679702759	https://www.genecards.org/cgi-bin/carddisp.pl?gene=RNF8	After version 5.24
RNPS1	RNA Binding Protein With Serine Rich Domain 1	Protein Coding	Q15287	47	GC16M002253	1.26535618305206	https://www.genecards.org/cgi-bin/carddisp.pl?gene=RNPS1	Up to version 5.24
RPA1	Replication Protein A1	Protein Coding	P27694	60	GC17P001829	8.67123317718506	https://www.genecards.org/cgi-bin/carddisp.pl?gene=RPA1	Up to version 5.24
RPA2	Replication Protein A2	Protein Coding	P15927	57	GC01M041427	7.2798490524292	https://www.genecards.org/cgi-bin/carddisp.pl?gene=RPA2	Up to version 5.24
RPF1	Ribosome Production Factor 1 Homolog	Protein Coding	Q9H9Y2	38	GC01P084479	0.646454274654388	https://www.genecards.org/cgi-bin/carddisp.pl?gene=RPF1	Up to version 5.24
RPF2	Ribosome Production Factor 2 Homolog	Protein Coding	Q9H7B2	45	GC06P110982	0.757795035839081	https://www.genecards.org/cgi-bin/carddisp.pl?gene=RPF2	Up to version 5.24
RPL10	Ribosomal Protein L10	Protein Coding	P27635	57	GC0XP154389	6.09566783905029	https://www.genecards.org/cgi-bin/carddisp.pl?gene=RPL10	Up to version 5.24
RPL10A	Ribosomal Protein L10a	Protein Coding	P62906	55	GC06P199641	3.91722965240479	https://www.genecards.org/cgi-bin/carddisp.pl?gene=RPL10A	Up to version 5.24
RPL11	Ribosomal Protein L11	Protein Coding	P62913	60	GC01P023691	5.41843557357788	https://www.genecards.org/cgi-bin/carddisp.pl?gene=RPL11	Up to version 5.24
RPL12	Ribosomal Protein L12	Protein Coding	P30050	51	GC09M127447	2.71239495277405	https://www.genecards.org/cgi-bin/carddisp.pl?gene=RPL12	Up to version 5.24
RPL13	Ribosomal Protein L13	Protein Coding	P26373	53	GC16P138715	2.21921348571777	https://www.genecards.org/cgi-bin/carddisp.pl?gene=RPL13	Up to version 5.24
RPL13A	Ribosomal Protein L13a	Protein Coding	P40429	54	GC19P049487	2.16214537620544	https://www.genecards.org/cgi-bin/carddisp.pl?gene=RPL13A	Up to version 5.24
RPL14	Ribosomal Protein L14	Protein Coding	P50914	50	GC03P068797	1.92080092430115	https://www.genecards.org/cgi-bin/carddisp.pl?gene=RPL14	Up to version 5.24
RPL15	Ribosomal Protein L15	Protein Coding	P61313	57	GC03P023916	4.50622510910034	https://www.genecards.org/cgi-bin/carddisp.pl?gene=RPL15	Up to version 5.24
RPL17	Ribosomal Protein L17	Protein Coding	P18621	52	GC18M049488	1.33146798610687	https://www.genecards.org/cgi-bin/carddisp.pl?gene=RPL17	Up to version 5.24
RPL18	Ribosomal Protein L18	Protein Coding	Q07020	55	GC19M048615	4.34538	https://www.genecards.org/cgi-bin/carddisp.pl?gene=RPL18	Up to version 5.24
RPL18A	Ribosomal Protein L18a	Protein Coding	Q02543	49	GC19P171221	1.06364786624908	https://www.genecards.org/cgi-bin/carddisp.pl?gene=RPL18A	Up to version 5.24
RPL19	Ribosomal Protein L19	Protein Coding	P84098	53	GC17P039200	2.77290630340576	https://www.genecards.org/cgi-bin/carddisp.pl?gene=RPL19	Up to version 5.24
RPL21	Ribosomal Protein L21	Protein Coding	P46778	54	GC13P027251	1.18020784854889	https://www.genecards.org/cgi-bin/carddisp.pl?gene=RPL21	Up to version 5.24
RPL22	Ribosomal Protein L22	Protein Coding	P35268	52	GC01M039786	1.90044498443604	https://www.genecards.org/cgi-bin/carddisp.pl?gene=RPL22	Up to version 5.24
RPL23	Ribosomal Protein L23	Protein Coding	P62829	51	GC17M038847	3.01310157775879	https://www.genecards.org/cgi-bin/carddisp.pl?gene=RPL23	Up to version 5.24
RPL23A	Ribosomal Protein L23a	Protein Coding	P62750	51	GC17P028719	2.48032236099243	https://www.genecards.org/cgi-bin/carddisp.pl?gene=RPL23A	Up to version 5.24
RPL24	Ribosomal Protein L24	Protein Coding	P83731	47	GC03M101681	1.74348711967468	https://www.genecards.org/cgi-bin/carddisp.pl?gene=RPL24	Up to version 5.24
RPL26	Ribosomal Protein L26	Protein Coding	P61254	54	GC17M008377	2.28670787811279	https://www.genecards.org/cgi-bin/carddisp.pl?gene=RPL26	Up to version 5.24
RPL27	Ribosomal Protein L27	Protein Coding	P61353	54	GC17P042998	2.69380784034729	https://www.genecards.org/cgi-bin/carddisp.pl?gene=RPL27	Up to version 5.24
RPL27A	Ribosomal Protein L27a	Protein Coding	P46776	50	GC11P008682	1.39106857776642	https://www.genecards.org/cgi-bin/carddisp.pl?gene=RPL27A	Up to version 5.24
RPL28	Ribosomal Protein L28	Protein Coding	P46779	50	GC19P172263	1.29693937301636	https://www.genecards.org/cgi-bin/carddisp.pl?gene=RPL28	Up to version 5.24
RPL29	Ribosomal Protein L29	Protein Coding	P47914	50	GC03M055418	2.10599970817566	https://www.genecards.org/cgi-bin/carddisp.pl?gene=RPL29	Up to version 5.24
RPL3	Ribosomal Protein L3	Protein Coding	P39023	54	GC22M090751	3.72151565551758	https://www.genecards.org/cgi-bin/carddisp.pl?gene=RPL3	Up to version 5.24
RPL30	Ribosomal Protein L30	Protein Coding	P62888	50	GC08M098024	1.80262136459351	https://www.genecards.org/cgi-bin/carddisp.pl?gene=RPL30	Up to version 5.24
RPL31	Ribosomal Protein L31	Protein Coding	P62899	53	GC02P102672	2.71152496337891	https://www.genecards.org/cgi-bin/carddisp.pl?gene=RPL31	Up to version 5.24
RPL32	Ribosomal Protein L32	Protein Coding	P62910	50	GC03M012834	1.23417520523071	https://www.genecards.org/cgi-bin/carddisp.pl?gene=RPL32	Up to version 5.24
RPL34	Ribosomal Protein L34	Protein Coding	P49207	52	GC04P108620	1.3697817325592	https://www.genecards.org/cgi-bin/carddisp.pl?gene=RPL34	Up to version 5.24
RPL35	Ribosomal Protein L35	Protein Coding	P42766	56	GC09M124857	4.44778633117676	https://www.genecards.org/cgi-bin/carddisp.pl?gene=RPL35	Up to version 5.24
RPL35A	Ribosomal Protein L35a	Protein Coding	P18077	54	GC03P201285	4.09658861160278	https://www.genecards.org/cgi-bin/carddisp.pl?gene=RPL35A	Up to version 5.24
RPL36	Ribosomal Protein L36	Protein Coding	Q9Y3U8	50	GC19P005674	1.78155910968781	https://www.genecards.org/cgi-bin/carddisp.pl?gene=RPL36	Up to version 5.24
RPL37A	Ribosomal Protein L37a	Protein Coding	P61513	48	GC02P216498	0.854131579399109	https://www.genecards.org/cgi-bin/carddisp.pl?gene=RPL37A	Up to version 5.24
RPL38	Ribosomal Protein L38	Protein Coding	P63173	48	GC17P176326	1.67950046062469	https://www.genecards.org/cgi-bin/carddisp.pl?gene=RPL38	Up to version 5.24
RPL4	Ribosomal Protein L4	Protein Coding	P36578	52	GC15M066498	2.08822679519653	https://www.genecards.org/cgi-bin/carddisp.pl?gene=RPL4	Up to version 5.24
RPL5	Ribosomal Protein L5	Protein Coding	P46777	60	GC01P097891	6.18039512634277	https://www.genecards.org/cgi-bin/carddisp.pl?gene=RPL5	Up to version 5.24
RPL6	Ribosomal Protein L6	Protein Coding	Q02878	52	GC12M112320	2.69367504119873	https://www.genecards.org/cgi-bin/carddisp.pl?gene=RPL6	Up to version 5.24
RPL7	Ribosomal Protein L7	Protein Coding	P18124	52	GC08M073290	1.88929212093353	https://www.genecards.org/cgi-bin/carddisp.pl?gene=RPL7	Up to version 5.24
RPL7A	Ribosomal Protein L7a	Protein Coding	P62424	54	GC09P133348	2.90942478179932	https://www.genecards.org/cgi-bin/carddisp.pl?gene=RPL7A	Up to version 5.24
RPL7L1	Ribosomal Protein L7 Like 1	Protein Coding	Q6DKI1	39	GC06P199701	1.49501776695251	https://www.genecards.org/cgi-bin/carddisp.pl?gene=RPL7L1	Up to version 5.24
RPL8	Ribosomal Protein L8	Protein Coding	P62917	51	GC08M147822	2.22706031799316	https://www.genecards.org/cgi-bin/carddisp.pl?gene=RPL8	Up to version 5.24
RPL9	Ribosomal Protein L9	Protein Coding	P32969	51	GC04M039452	2.08254504203796	https://www.genecards.org/cgi-bin/carddisp.pl?gene=RPL9	Up to version 5.24
RPLP0	Ribosomal Protein Lateral Stalk Subunit P0	Protein Coding	P05388	54	GC12M120196	4.23743915557861	https://www.genecards.org/cgi-bin/carddisp.pl?gene=RPLP0	Up to version 5.24
RPLP1	Ribosomal Protein Lateral Stalk Subunit P1	Protein Coding	P05386	52	GC15P210906	1.91755950450897	https://www.genecards.org/cgi-bin/carddisp.pl?gene=RPLP1	Up to version 5.24
RPLP2	Ribosomal Protein Lateral Stalk Subunit P2	Protein Coding	P05387	52	GC11P000799	2.41600179672241	https://www.genecards.org/cgi-bin/carddisp.pl?gene=RPLP2	Up to version 5.24
RPN1	Ribophorin I	Protein Coding	P04843	56	GC03M128619	1.94759380817413	https://www.genecards.org/cgi-bin/carddisp.pl?gene=RPN1	Up to version 5.24
RPS10	Ribosomal Protein S10	Protein Coding	P46783	55	GC06M115082	4.93527698516846	https://www.genecards.org/cgi-bin/carddisp.pl?gene=RPS10	Up to version 5.24
RPS11	Ribosomal Protein S11	Protein Coding	P62280	51	GC19P049496	4.14047718048096	https://www.genecards.org/cgi-bin/carddisp.pl?gene=RPS11	Up to version 5.24
RPS12	Ribosomal Protein S12	Protein Coding	P25398	53	GC06P132814	1.89781606197357	https://www.genecards.org/cgi-bin/carddisp.pl?gene=RPS12	Up to version 5.24
RPS13	Ribosomal Protein S13	Protein Coding	P62277	52	GC11M018285	2.48606014251709	https://www.genecards.org/cgi-bin/carddisp.pl?gene=RPS13	Up to version 5.24
RPS14	Ribosomal Protein S14	Protein Coding	P62263	54	GC05M150443	2.33916640281677	https://www.genecards.org/cgi-bin/carddisp.pl?gene=RPS14	After version 5.24
RPS15	Ribosomal Protein S15	Protein Coding	P62841	50	GC19P001438	2.36031222343445	https://www.genecards.org/cgi-bin/carddisp.pl?gene=RPS15	Up to version 5.24
RPS15A	Ribosomal Protein S15a	Protein Coding	P62244	53	GC16M018781	2.71713590621948	https://www.genecards.org/cgi-bin/carddisp.pl?gene=RPS15A	Up to version 5.24
RPS16	Ribosomal Protein S16	Protein Coding	P62249	52	GC19M039433	2.51172256469727	https://www.genecards.org/cgi-bin/carddisp.pl?gene=RPS16	Up to version 5.24
RPS17	Ribosomal Protein S17	Protein Coding	P08708	54	GC15M082536	3.83506488800049	https://www.genecards.org/cgi-bin/carddisp.pl?gene=RPS17	Up to version 5.24
RPS18	Ribosomal Protein S18	Protein Coding	P62269	49	GC06P199586	2.32348251342773	https://www.genecards.org/cgi-bin/carddisp.pl?gene=RPS18	Up to version 5.24
RPS19	Ribosomal Protein S19	Protein Coding	P39019	58	GC19P171725	6.18560981750488	https://www.genecards.org/cgi-bin/carddisp.pl?gene=RPS19	Up to version 5.24
RPS2	Ribosomal Protein S2	Protein Coding	P15880	51	GC16M055139	2.41413736343384	https://www.genecards.org/cgi-bin/carddisp.pl?gene=RPS2	Up to version 5.24
RPS20	Ribosomal Protein S20	Protein Coding	P60866	55	GC08M056067	2.83264756202698	https://www.genecards.org/cgi-bin/carddisp.pl?gene=RPS20	Up to version 5.24
RPS23	Ribosomal Protein S23	Protein Coding	P62266	51	GC05M082273	2.28620910644531	https://www.genecards.org/cgi-bin/carddisp.pl?gene=RPS23	Up to version 5.24
RPS24	Ribosomal Protein S24	Protein Coding	P62847	54	GC10P078033	5.19053554534912	https://www.genecards.org/cgi-bin/carddisp.pl?gene=RPS24	Up to version 5.24
RPS25	Ribosomal Protein S25	Protein Coding	P62851	48	GC11M119015	1.95373213291168	https://www.genecards.org/cgi-bin/carddisp.pl?gene=RPS25	Up to version 5.24
RPS26	Ribosomal Protein S26	Protein Coding	P62854	54	GC12P087010	4.67076110839844	https://www.genecards.org/cgi-bin/carddisp.pl?gene=RPS26	Up to version 5.24
RPS27	Ribosomal Protein S27	Protein Coding	P42677	55	GC01P183658	5.54549551010132	https://www.genecards.org/cgi-bin/carddisp.pl?gene=RPS27	Up to version 5.24
RPS27A	Ribosomal Protein S27a	Protein Coding	P62979	55	GC02P056451	10.139612197876	https://www.genecards.org/cgi-bin/carddisp.pl?gene=RPS27A	Up to version 5.24
RPS3	Ribosomal Protein S3	Protein Coding	P23396	54	GC11P130648	3.54312539100647	https://www.genecards.org/cgi-bin/carddisp.pl?gene=RPS3	Up to version 5.24
RPS3A	Ribosomal Protein S3A	Protein Coding	P61247	51	GC04P151099	3.41754555702209	https://www.genecards.org/cgi-bin/carddisp.pl?gene=RPS3A	Up to version 5.24
RPS4X	Ribosomal Protein S4 X-Linked	Protein Coding	P62701	48	GC0XM072255	2.47080421447754	https://www.genecards.org/cgi-bin/carddisp.pl?gene=RPS4X	Up to version 5.24
RPS5	Ribosomal Protein S5	Protein Coding	P46782	53	GC19P172412	2.93619608879089	https://www.genecards.org/cgi-bin/carddisp.pl?gene=RPS5	Up to version 5.24
RPS6	Ribosomal Protein S6	Protein Coding	P62753	57	GC09M019375	3.26066708564758	https://www.genecards.org/cgi-bin/carddisp.pl?gene=RPS6	Up to version 5.24
RPS7	Ribosomal Protein S7	Protein Coding	P62081	52	GC02P003575	6.17330932617188	https://www.genecards.org/cgi-bin/carddisp.pl?gene=RPS7	Up to version 5.24
RPS8	Ribosomal Protein S8	Protein Coding	P62241	50	GC01P044775	2.20993375778198	https://www.genecards.org/cgi-bin/carddisp.pl?gene=RPS8	Up to version 5.24
RPS9	Ribosomal Protein S9	Protein Coding	P46781	53	GC19P179964	2.22348809242249	https://www.genecards.org/cgi-bin/carddisp.pl?gene=RPS9	Up to version 5.24
RRAGB	Ras Related GTP Binding B	Protein Coding	Q5VZM2	51	GC0XP055717	1.02297306060791	https://www.genecards.org/cgi-bin/carddisp.pl?gene=RRAGB	After version 5.24
RRM1	Ribonucleotide Reductase Catalytic Subunit M1	Protein Coding	P23921	63	GC11P024873	7.41026306152344	https://www.genecards.org/cgi-bin/carddisp.pl?gene=RRM1	After version 5.24
RRN3P2	RRN3 Pseudogene 2	Pseudogene	A6NIE6	25	GC16P029074	0.342753767967224	https://www.genecards.org/cgi-bin/carddisp.pl?gene=RRN3P2	After version 5.24
RRP1	Ribosomal RNA Processing 1	Protein Coding	P56182	42	GC21P043789	2.1014	https://www.genecards.org/cgi-bin/carddisp.pl?gene=RRP1	Up to version 5.24
RRP15	Ribosomal RNA Processing 15 Homolog	Protein Coding	Q9Y3B9	41	GC01P218285	1.16824066638947	https://www.genecards.org/cgi-bin/carddisp.pl?gene=RRP15	Up to version 5.24
RRP1B	Ribosomal RNA Processing 1B	Protein Coding	Q14684	47	GC21P043659	1.30394077301025	https://www.genecards.org/cgi-bin/carddisp.pl?gene=RRP1B	Up to version 5.24
RRP7BP	Ribosomal RNA Processing 7 Homolog B, Pseudogene	Pseudogene	Q9NSQ0	21	GC22M090772	1.93072199821472	https://www.genecards.org/cgi-bin/carddisp.pl?gene=RRP7BP	Up to version 5.24
RRP9	Ribosomal RNA Processing 9, U3 Small Nucleolar RNA Binding Protein	Protein Coding	O43818	44	GC03M055414	1.45202660560608	https://www.genecards.org/cgi-bin/carddisp.pl?gene=RRP9	Up to version 5.24
RRS1	Regulator Of Ribosome Synthesis 1	Protein Coding	Q15050	43	GC08P066429	1.52113950252533	https://www.genecards.org/cgi-bin/carddisp.pl?gene=RRS1	Up to version 5.24
RSKR	Ribosomal Protein S6 Kinase Related	Protein Coding	Q96LW2	37	GC17M107071	1.93072199821472	https://www.genecards.org/cgi-bin/carddisp.pl?gene=RSKR	Up to version 5.24
RSL1D1	Ribosomal L1 Domain Containing 1	Protein Coding	O76021	47	GC16M011833	1.47150230407715	https://www.genecards.org/cgi-bin/carddisp.pl?gene=RSL1D1	Up to version 5.24
RTCB	RNA 2'',3''-Cyclic Phosphate And 5''-OH Ligase	Protein Coding	Q9Y3I0	49	GC22M032387	1.26337099075317	https://www.genecards.org/cgi-bin/carddisp.pl?gene=RTCB	Up to version 5.24
RTF1	RTF1 Homolog, Paf1/RNA Polymerase II Complex Component	Protein Coding	Q92541	46	GC15P210419	1.28288340568542	https://www.genecards.org/cgi-bin/carddisp.pl?gene=RTF1	After version 5.24
RTF2	Replication Termination Factor 2	Protein Coding	Q9BY42	41	GC20P060542	0.449131101369858	https://www.genecards.org/cgi-bin/carddisp.pl?gene=RTF2	After version 5.24
RTN1	Reticulon 1	Protein Coding	Q16799	49	GC14M059595	2.64835166931152	https://www.genecards.org/cgi-bin/carddisp.pl?gene=RTN1	After version 5.24
RTN4	Reticulon 4	Protein Coding	Q9NQC3	57	GC02M054934	3.79919385910034	https://www.genecards.org/cgi-bin/carddisp.pl?gene=RTN4	Up to version 5.24
RTRAF	RNA Transcription, Translation And Transport Factor	Protein Coding	Q9Y224	45	GC14P066328	1.24438714981079	https://www.genecards.org/cgi-bin/carddisp.pl?gene=RTRAF	Up to version 5.24
RUNX1	RUNX Family Transcription Factor 1	Protein Coding	Q01196	61	GC21M034787	12.7897977828979	https://www.genecards.org/cgi-bin/carddisp.pl?gene=RUNX1	Up to version 5.24
RUNX2	RUNX Family Transcription Factor 2	Protein Coding	Q13950	60	GC06P199724	10.2886371612549	https://www.genecards.org/cgi-bin/carddisp.pl?gene=RUNX2	Up to version 5.24
RUNX3	RUNX Family Transcription Factor 3	Protein Coding	Q13761	55	GC01M024899	2.9040675163269	https://www.genecards.org/cgi-bin/carddisp.pl?gene=RUNX3	After version 5.24
RUVBL1	RuvB Like AAA ATPase 1	Protein Coding	Q9Y265	57	GC03M128064	3.26147675514221	https://www.genecards.org/cgi-bin/carddisp.pl?gene=RUVBL1	After version 5.24
RUVBL2	RuvB Like AAA ATPase 2	Protein Coding	Q9Y230	57	GC19P048993	3.05158472061157	https://www.genecards.org/cgi-bin/carddisp.pl?gene=RUVBL2	After version 5.24
RXRG	Retinoid X Receptor Gamma	Protein Coding	P48443	54	GC01M170085	3.47746801376343	https://www.genecards.org/cgi-bin/carddisp.pl?gene=RXRG	Up to version 5.24
S100A8	S100 Calcium Binding Protein A8	Protein Coding	P05109	55	GC01M169683	4.16298818588257	https://www.genecards.org/cgi-bin/carddisp.pl?gene=S100A8	After version 5.24
S100A9	S100 Calcium Binding Protein A9	Protein Coding	P06702	56	GC01P153357	4.87502336502075	https://www.genecards.org/cgi-bin/carddisp.pl?gene=S100A9	Up to version 5.24
S100B	S100 Calcium Binding Protein B	Protein Coding	P04271	58	GC21M055662	8.38991737365723	https://www.genecards.org/cgi-bin/carddisp.pl?gene=S100B	Up to version 5.24
SAE1	SUMO1 Activating Enzyme Subunit 1	Protein Coding	Q9UBE0	53	GC19P171901	2.12633419036865	https://www.genecards.org/cgi-bin/carddisp.pl?gene=SAE1	Up to version 5.24
SAFB	Scaffold Attachment Factor B	Protein Coding	Q15424	51	GC19P005623	3.32895803451538	https://www.genecards.org/cgi-bin/carddisp.pl?gene=SAFB	Up to version 5.24
SAFB2	Scaffold Attachment Factor B2	Protein Coding	Q14151	47	GC19M115462	1.6797776222229	https://www.genecards.org/cgi-bin/carddisp.pl?gene=SAFB2	Up to version 5.24
SAMD9L	Sterile Alpha Motif Domain Containing 9 Like	Protein Coding	Q8IVG5	47	GC07M093130	4.5217490196228	https://www.genecards.org/cgi-bin/carddisp.pl?gene=SAMD9L	Up to version 5.24
SAMHD1	SAM And HD Domain Containing Deoxynucleoside Triphosphate Triphosphohydrolase 1	Protein Coding	Q9Y3Z3	54	GC20M038220	9.04711627960205	https://www.genecards.org/cgi-bin/carddisp.pl?gene=SAMHD1	After version 5.24
SAP30BP	SAP30 Binding Protein	Protein Coding	Q9UHR5	46	GC17P075667	1.05970668792725	https://www.genecards.org/cgi-bin/carddisp.pl?gene=SAP30BP	After version 5.24
SART1	Spliceosome Associated Factor 1, Recruiter Of U4/U6.U5 Tri-SnRNP	Protein Coding	O43290	46	GC11P129944	1.34892809391022	https://www.genecards.org/cgi-bin/carddisp.pl?gene=SART1	After version 5.24
SART3	Spliceosome Associated Factor 3, U4/U6 Recycling Protein	Protein Coding	Q15020	44	GC12M108522	2.4043927192688	https://www.genecards.org/cgi-bin/carddisp.pl?gene=SART3	After version 5.24
SATB1	SATB Homeobox 1	Protein Coding	Q01826	56	GC03M029919	4.23850440979004	https://www.genecards.org/cgi-bin/carddisp.pl?gene=SATB1	Up to version 5.24
SCARNA5	Small Cajal Body-Specific RNA 5	RNA Gene		27	GC02P233275	8.18345069885254	https://www.genecards.org/cgi-bin/carddisp.pl?gene=SCARNA5	Up to version 5.24
SCGB1A1	Secretoglobin Family 1A Member 1	Protein Coding	P11684	54	GC11P062405	3.85660195350647	https://www.genecards.org/cgi-bin/carddisp.pl?gene=SCGB1A1	Up to version 5.24
SCML2	Scm Polycomb Group Protein Like 2	Protein Coding	Q9UQR0	40	GC0XM018676	1.09225213527679	https://www.genecards.org/cgi-bin/carddisp.pl?gene=SCML2	After version 5.24
SCRIB	Scribble Planar Cell Polarity Protein	Protein Coding	C0HLS1	51	GC08M147750	4.02109336853027	https://www.genecards.org/cgi-bin/carddisp.pl?gene=SCRIB	After version 5.24
SDC4	Syndecan 4	Protein Coding	P31431	54	GC20M045325	2.94294023513794	https://www.genecards.org/cgi-bin/carddisp.pl?gene=SDC4	After version 5.24
SDHA	Succinate Dehydrogenase Complex Flavoprotein Subunit A	Protein Coding	P31040	60	GC05P000254	6.77747440338135	https://www.genecards.org/cgi-bin/carddisp.pl?gene=SDHA	Up to version 5.24
SEC24C	SEC24 Homolog C, COPII Component	Protein Coding	P53992	57	GC10P073744	6.12161064147949	https://www.genecards.org/cgi-bin/carddisp.pl?gene=SEC24C	After version 5.24
SEC62	SEC62 Preprotein Translocation Factor	Protein Coding	Q99442	46	GC03P169966	1.12386810779572	https://www.genecards.org/cgi-bin/carddisp.pl?gene=SEC62	Up to version 5.24
SENP1	SUMO Specific Peptidase 1	Protein Coding	Q9P0U3	55	GC12M048042	3.23389410972595	https://www.genecards.org/cgi-bin/carddisp.pl?gene=SENP1	Up to version 5.24
SENP2	SUMO Specific Peptidase 2	Protein Coding	Q9HC62	46	GC03P185582	2.88453650474548	https://www.genecards.org/cgi-bin/carddisp.pl?gene=SENP2	Up to version 5.24
SEPTIN6	Septin 6	Protein Coding	Q14141	46	GC0XM119616	0.922910332679749	https://www.genecards.org/cgi-bin/carddisp.pl?gene=SEPTIN6	After version 5.24
SERBP1	SERPINE1 MRNA Binding Protein 1	Protein Coding	Q8NC51	42	GC01M067407	5.02722454071045	https://www.genecards.org/cgi-bin/carddisp.pl?gene=SERBP1	Up to version 5.24
SERPINA6	Serpin Family A Member 6	Protein Coding	P08185	58	GC14M126448	5.13281202316284	https://www.genecards.org/cgi-bin/carddisp.pl?gene=SERPINA6	Up to version 5.24
SERPINB1	Serpin Family B Member 1	Protein Coding	P30740	54	GC06M004445	3.00185346603394	https://www.genecards.org/cgi-bin/carddisp.pl?gene=SERPINB1	After version 5.24
SERPINB12	Serpin Family B Member 12	Protein Coding	Q96P63	46	GC18P063556	0.973919868469238	https://www.genecards.org/cgi-bin/carddisp.pl?gene=SERPINB12	Up to version 5.24
SERPINB3	Serpin Family B Member 3	Protein Coding	P29508	52	GC18M063655	1.50979161262512	https://www.genecards.org/cgi-bin/carddisp.pl?gene=SERPINB3	After version 5.24
SET	SET Nuclear Proto-Oncogene	Protein Coding	Q01105	55	GC09P160921	5.1244068145752	https://www.genecards.org/cgi-bin/carddisp.pl?gene=SET	After version 5.24
SETD5	SET Domain Containing 5	Protein Coding	Q9C0A6	48	GC03P030128	6.16042137145996	https://www.genecards.org/cgi-bin/carddisp.pl?gene=SETD5	Up to version 5.24
SF1	Splicing Factor 1	Protein Coding	Q15637	50	GC11M064764	1.71377468109131	https://www.genecards.org/cgi-bin/carddisp.pl?gene=SF1	After version 5.24
SF3A1	Splicing Factor 3a Subunit 1	Protein Coding	Q15459	49	GC22M030331	1.83315289020538	https://www.genecards.org/cgi-bin/carddisp.pl?gene=SF3A1	Up to version 5.24
SF3A3	Splicing Factor 3a Subunit 3	Protein Coding	Q12874	49	GC01M037956	2.33792400360107	https://www.genecards.org/cgi-bin/carddisp.pl?gene=SF3A3	Up to version 5.24
SF3B1	Splicing Factor 3b Subunit 1	Protein Coding	O75533	57	GC02M197504	7.25754117965698	https://www.genecards.org/cgi-bin/carddisp.pl?gene=SF3B1	Up to version 5.24
SF3B2	Splicing Factor 3b Subunit 2	Protein Coding	Q13435	52	GC11P066050	3.78850364685059	https://www.genecards.org/cgi-bin/carddisp.pl?gene=SF3B2	Up to version 5.24
SF3B3	Splicing Factor 3b Subunit 3	Protein Coding	Q15393	52	GC16P070523	1.46684718132019	https://www.genecards.org/cgi-bin/carddisp.pl?gene=SF3B3	Up to version 5.24
SF3B4	Splicing Factor 3b Subunit 4	Protein Coding	Q15427	53	GC01M149923	2.65893173217773	https://www.genecards.org/cgi-bin/carddisp.pl?gene=SF3B4	Up to version 5.24
SFPQ	Splicing Factor Proline And Glutamine Rich	Protein Coding	P23246	55	GC01M035176	4.75087833404541	https://www.genecards.org/cgi-bin/carddisp.pl?gene=SFPQ	Up to version 5.24
SGPL1	Sphingosine-1-Phosphate Lyase 1	Protein Coding	O95470	59	GC10P070815	2.03264045715332	https://www.genecards.org/cgi-bin/carddisp.pl?gene=SGPL1	Up to version 5.24
SGTA	Small Glutamine Rich Tetratricopeptide Repeat Co-Chaperone Alpha	Protein Coding	O43765	51	GC19M002754	1.49360406398773	https://www.genecards.org/cgi-bin/carddisp.pl?gene=SGTA	Up to version 5.24
SH2D4A	SH2 Domain Containing 4A	Protein Coding	Q9H788	42	GC08P019313	1.97096073627472	https://www.genecards.org/cgi-bin/carddisp.pl?gene=SH2D4A	Up to version 5.24
SH3BP4	SH3 Domain Binding Protein 4	Protein Coding	Q9P0V3	54	GC02P235981	2.32941818237305	https://www.genecards.org/cgi-bin/carddisp.pl?gene=SH3BP4	Up to version 5.24
SH3BP5-AS1	SH3BP5 Antisense RNA 1	RNA Gene		14	GC03P030315	1.9535619020462	https://www.genecards.org/cgi-bin/carddisp.pl?gene=SH3BP5-AS1	Up to version 5.24
SHANK3	SH3 And Multiple Ankyrin Repeat Domains 3	Protein Coding	Q9BYB0	52	GC22P102965	7.28544664382935	https://www.genecards.org/cgi-bin/carddisp.pl?gene=SHANK3	After version 5.24
SHC1	SHC Adaptor Protein 1	Protein Coding	P29353	57	GC01M154962	5.28605508804321	https://www.genecards.org/cgi-bin/carddisp.pl?gene=SHC1	Up to version 5.24
SHROOM3	Shroom Family Member 3	Protein Coding	Q8TF72	49	GC04P076435	1.16876888275146	https://www.genecards.org/cgi-bin/carddisp.pl?gene=SHROOM3	After version 5.24
SIM1	SIM BHLH Transcription Factor 1	Protein Coding	P81133	52	GC06M115794	2.43160438537598	https://www.genecards.org/cgi-bin/carddisp.pl?gene=SIM1	After version 5.24
SIN3B	SIN3 Transcription Regulator Family Member B	Protein Coding	O75182	48	GC19P016829	1.73364317417145	https://www.genecards.org/cgi-bin/carddisp.pl?gene=SIN3B	After version 5.24
SIRT1	Sirtuin 1	Protein Coding	Q96EB6	62	GC10P067884	9.72286796569824	https://www.genecards.org/cgi-bin/carddisp.pl?gene=SIRT1	After version 5.24
SLC12A6	Solute Carrier Family 12 Member 6	Protein Coding	Q9UHW9	59	GC15M034229	7.4169545173645	https://www.genecards.org/cgi-bin/carddisp.pl?gene=SLC12A6	Up to version 5.24
SLC22A2	Solute Carrier Family 22 Member 2	Protein Coding	O15244	55	GC06M160246	2.93201851844788	https://www.genecards.org/cgi-bin/carddisp.pl?gene=SLC22A2	After version 5.24
SLC25A11	Solute Carrier Family 25 Member 11	Protein Coding	Q02978	54	GC17M103607	2.93682384490967	https://www.genecards.org/cgi-bin/carddisp.pl?gene=SLC25A11	Up to version 5.24
SLC25A13	Solute Carrier Family 25 Member 13	Protein Coding	Q9UJS0	58	GC07M096120	5.50754308700562	https://www.genecards.org/cgi-bin/carddisp.pl?gene=SLC25A13	Up to version 5.24
SLC25A23	Solute Carrier Family 25 Member 23	Protein Coding	Q9BV35	42	GC19M006436	1.93072199821472	https://www.genecards.org/cgi-bin/carddisp.pl?gene=SLC25A23	Up to version 5.24
SLC25A29	Solute Carrier Family 25 Member 29	Protein Coding	Q8N8R3	50	GC14M126510	2.37525272369385	https://www.genecards.org/cgi-bin/carddisp.pl?gene=SLC25A29	After version 5.24
SLC25A3	Solute Carrier Family 25 Member 3	Protein Coding	Q00325	57	GC12P098593	5.22536659240723	https://www.genecards.org/cgi-bin/carddisp.pl?gene=SLC25A3	Up to version 5.24
SLC25A5	Solute Carrier Family 25 Member 5	Protein Coding	P05141	55	GC0XP119468	2.20440626144409	https://www.genecards.org/cgi-bin/carddisp.pl?gene=SLC25A5	Up to version 5.24
SLC25A6	Solute Carrier Family 25 Member 6	Protein Coding	P12236	53	GC0XM001386	1.54181182384491	https://www.genecards.org/cgi-bin/carddisp.pl?gene=SLC25A6	Up to version 5.24
SLC26A2	Solute Carrier Family 26 Member 2	Protein Coding	P50443	55	GC05P162696	4.16867208480835	https://www.genecards.org/cgi-bin/carddisp.pl?gene=SLC26A2	After version 5.24
SLC35E2A	Solute Carrier Family 35 Member E2A (Pseudogene)	Pseudogene	P0CK97	30	GC01M039116	1.9535619020462	https://www.genecards.org/cgi-bin/carddisp.pl?gene=SLC35E2A	Up to version 5.24
SLC35E2B	Solute Carrier Family 35 Member E2B	Protein Coding	P0CK96	35	GC01M001659	1.98978066444397	https://www.genecards.org/cgi-bin/carddisp.pl?gene=SLC35E2B	Up to version 5.24
SLC38A10	Solute Carrier Family 38 Member 10	Protein Coding	Q9HBR0	42	GC17M081244	2.47440576553345	https://www.genecards.org/cgi-bin/carddisp.pl?gene=SLC38A10	Up to version 5.24
SLC3A2	Solute Carrier Family 3 Member 2	Protein Coding	P08195	57	GC11P129661	5.05397319793701	https://www.genecards.org/cgi-bin/carddisp.pl?gene=SLC3A2	Up to version 5.24
SLC45A4	Solute Carrier Family 45 Member 4	Protein Coding	Q5BKX6	39	GC08M141207	1.9800478219986	https://www.genecards.org/cgi-bin/carddisp.pl?gene=SLC45A4	Up to version 5.24
SLC47A1	Solute Carrier Family 47 Member 1	Protein Coding	Q96FL8	51	GC17P019495	1.27662754058838	https://www.genecards.org/cgi-bin/carddisp.pl?gene=SLC47A1	After version 5.24
SLC47A2	Solute Carrier Family 47 Member 2	Protein Coding	Q86VL8	47	GC17M019678	1.16566956043243	https://www.genecards.org/cgi-bin/carddisp.pl?gene=SLC47A2	After version 5.24
SLC4A1AP	Solute Carrier Family 4 Member 1 Adaptor Protein	Protein Coding	Q9BWU0	41	GC02P027663	1.57232570648193	https://www.genecards.org/cgi-bin/carddisp.pl?gene=SLC4A1AP	After version 5.24
SLC9A6	Solute Carrier Family 9 Member A6	Protein Coding	Q92581	57	GC0XP135985	5.40934228897095	https://www.genecards.org/cgi-bin/carddisp.pl?gene=SLC9A6	After version 5.24
SLCO1B3	Solute Carrier Organic Anion Transporter Family Member 1B3	Protein Coding	Q9NPD5	57	GC12P020810	3.01215887069702	https://www.genecards.org/cgi-bin/carddisp.pl?gene=SLCO1B3	After version 5.24
SLK	STE20 Like Kinase	Protein Coding	Q9H2G2	52	GC10P134900	0.996442437171936	https://www.genecards.org/cgi-bin/carddisp.pl?gene=SLK	Up to version 5.24
SLMAP	Sarcolemma Associated Protein	Protein Coding	Q14BN4	51	GC03P069496	1.62751030921936	https://www.genecards.org/cgi-bin/carddisp.pl?gene=SLMAP	Up to version 5.24
SLU7	Spliceosome Associated SLU7	Protein Coding	O95391	44	GC05M160401	0.981703817844391	https://www.genecards.org/cgi-bin/carddisp.pl?gene=SLU7	After version 5.24
SLX4IP	SLX4 Interacting Protein	Protein Coding	Q5VYV7	42	GC20P010435	3.06454515457153	https://www.genecards.org/cgi-bin/carddisp.pl?gene=SLX4IP	Up to version 5.24
SMAP1	Small ArfGAP 1	Protein Coding	Q8IYB5	44	GC06P070667	1.45324897766113	https://www.genecards.org/cgi-bin/carddisp.pl?gene=SMAP1	After version 5.24
SMARCA1	SNF2 Related Chromatin Remodeling ATPase 1	Protein Coding	P28370	53	GC0XM129447	1.53457164764404	https://www.genecards.org/cgi-bin/carddisp.pl?gene=SMARCA1	Up to version 5.24
SMARCA4	SWI/SNF Related BAF Chromatin Remodeling Complex Subunit ATPase 4	Protein Coding	P51532	63	GC19P170938	12.2737274169922	https://www.genecards.org/cgi-bin/carddisp.pl?gene=SMARCA4	Up to version 5.24
SMARCA5	SNF2 Related Chromatin Remodeling ATPase 5	Protein Coding	O60264	55	GC04P143513	4.14308452606201	https://www.genecards.org/cgi-bin/carddisp.pl?gene=SMARCA5	Up to version 5.24
SMARCAL1	SNF2 Related Chromatin Remodeling Annealing Helicase 1	Protein Coding	Q9NZC9	57	GC02P216412	11.2812252044678	https://www.genecards.org/cgi-bin/carddisp.pl?gene=SMARCAL1	Up to version 5.24
SMARCC1	SWI/SNF Related BAF Chromatin Remodeling Complex Subunit C1	Protein Coding	Q92922	56	GC03M047585	2.59681606292725	https://www.genecards.org/cgi-bin/carddisp.pl?gene=SMARCC1	Up to version 5.24
SMARCE1	SWI/SNF Related BAF Chromatin Remodeling Complex Subunit E1	Protein Coding	Q969G3	57	GC17M040624	7.35096168518066	https://www.genecards.org/cgi-bin/carddisp.pl?gene=SMARCE1	After version 5.24
SMC1A	Structural Maintenance Of Chromosomes 1A	Protein Coding	Q14683	60	GC0XM053374	18.7684421539307	https://www.genecards.org/cgi-bin/carddisp.pl?gene=SMC1A	Up to version 5.24
SMC2	Structural Maintenance Of Chromosomes 2	Protein Coding	O95347	50	GC09P104088	5.68915319442749	https://www.genecards.org/cgi-bin/carddisp.pl?gene=SMC2	Up to version 5.24
SMC3	Structural Maintenance Of Chromosomes 3	Protein Coding	Q9UQE7	60	GC10P110567	17.6218318939209	https://www.genecards.org/cgi-bin/carddisp.pl?gene=SMC3	Up to version 5.24
SMC4	Structural Maintenance Of Chromosomes 4	Protein Coding	Q9NTJ3	54	GC03P160399	4.76138973236084	https://www.genecards.org/cgi-bin/carddisp.pl?gene=SMC4	Up to version 5.24
SMPD1	Sphingomyelin Phosphodiesterase 1	Protein Coding	P17405	61	GC11P006390	5.66381168365479	https://www.genecards.org/cgi-bin/carddisp.pl?gene=SMPD1	Up to version 5.24
SMU1	SMU1 DNA Replication Regulator And Spliceosomal Factor	Protein Coding	Q2TAY7	49	GC09M033041	1.20998859405518	https://www.genecards.org/cgi-bin/carddisp.pl?gene=SMU1	Up to version 5.24
SMURF1	SMAD Specific E3 Ubiquitin Protein Ligase 1	Protein Coding	Q9HCE7	56	GC07M099027	3.83229970932007	https://www.genecards.org/cgi-bin/carddisp.pl?gene=SMURF1	After version 5.24
SNCA	Synuclein Alpha	Protein Coding	P37840	64	GC04M089724	10.3361072540283	https://www.genecards.org/cgi-bin/carddisp.pl?gene=SNCA	Up to version 5.24
SND1	Staphylococcal Nuclease And Tudor Domain Containing 1	Protein Coding	Q7KZF4	50	GC07P127652	3.89764308929443	https://www.genecards.org/cgi-bin/carddisp.pl?gene=SND1	After version 5.24
SNHG7	Small Nucleolar RNA Host Gene 7	RNA Gene		30	GC09M140485	3.87152147293091	https://www.genecards.org/cgi-bin/carddisp.pl?gene=SNHG7	Up to version 5.24
SNHG9	Small Nucleolar RNA Host Gene 9	RNA Gene		26	GC16P135933	2.42730188369751	https://www.genecards.org/cgi-bin/carddisp.pl?gene=SNHG9	Up to version 5.24
SNIP1	Smad Nuclear Interacting Protein 1	Protein Coding	Q8TAD8	52	GC01M037534	5.52780437469482	https://www.genecards.org/cgi-bin/carddisp.pl?gene=SNIP1	After version 5.24
SNORD15A	Small Nucleolar RNA, C/D Box 15A	RNA Gene		25	GC11P075400	6.82065677642822	https://www.genecards.org/cgi-bin/carddisp.pl?gene=SNORD15A	Up to version 5.24
SNORD20	Small Nucleolar RNA, C/D Box 20	RNA Gene		23	GC02M231456	2.80600905418396	https://www.genecards.org/cgi-bin/carddisp.pl?gene=SNORD20	Up to version 5.24
SNORD30	Small Nucleolar RNA, C/D Box 30	RNA Gene		23	GC11M146076	0.395359098911285	https://www.genecards.org/cgi-bin/carddisp.pl?gene=SNORD30	Up to version 5.24
SNORD60	Small Nucleolar RNA, C/D Box 60	RNA Gene		19	GC16M055158	2.58393001556396	https://www.genecards.org/cgi-bin/carddisp.pl?gene=SNORD60	Up to version 5.24
SNRK	SNF Related Kinase	Protein Coding	Q9NRH2	47	GC03P068930	2.05155563354492	https://www.genecards.org/cgi-bin/carddisp.pl?gene=SNRK	Up to version 5.24
SNRNP200	Small Nuclear Ribonucleoprotein U5 Subunit 200	Protein Coding	O75643	53	GC02M102950	1.79136919975281	https://www.genecards.org/cgi-bin/carddisp.pl?gene=SNRNP200	Up to version 5.24
SNRNP40	Small Nuclear Ribonucleoprotein U5 Subunit 40	Protein Coding	Q96DI7	45	GC01M031259	0.948353350162506	https://www.genecards.org/cgi-bin/carddisp.pl?gene=SNRNP40	Up to version 5.24
SNRNP70	Small Nuclear Ribonucleoprotein U1 Subunit 70	Protein Coding	P08621	52	GC19P049085	4.34940195083618	https://www.genecards.org/cgi-bin/carddisp.pl?gene=SNRNP70	After version 5.24
SNRPA	Small Nuclear Ribonucleoprotein Polypeptide A	Protein Coding	P09012	52	GC19P040750	2.43061900138855	https://www.genecards.org/cgi-bin/carddisp.pl?gene=SNRPA	Up to version 5.24
SNRPA1	Small Nuclear Ribonucleoprotein Polypeptide A''	Protein Coding	P09661	45	GC15M101281	1.34129559993744	https://www.genecards.org/cgi-bin/carddisp.pl?gene=SNRPA1	Up to version 5.24
SNRPB	Small Nuclear Ribonucleoprotein Polypeptides B And B1	Protein Coding	P14678	52	GC20M002461	3.36039328575134	https://www.genecards.org/cgi-bin/carddisp.pl?gene=SNRPB	Up to version 5.24
SNRPB2	Small Nuclear Ribonucleoprotein Polypeptide B2	Protein Coding	P08579	47	GC20P016788	1.97354888916016	https://www.genecards.org/cgi-bin/carddisp.pl?gene=SNRPB2	After version 5.24
SNRPD1	Small Nuclear Ribonucleoprotein D1 Polypeptide	Protein Coding	P62314	51	GC18P021612	1.89308977127075	https://www.genecards.org/cgi-bin/carddisp.pl?gene=SNRPD1	Up to version 5.24
SNRPD2	Small Nuclear Ribonucleoprotein D2 Polypeptide	Protein Coding	P62316	50	GC19M116437	2.47714233398438	https://www.genecards.org/cgi-bin/carddisp.pl?gene=SNRPD2	Up to version 5.24
SNRPD3	Small Nuclear Ribonucleoprotein D3 Polypeptide	Protein Coding	P62318	48	GC22P024555	2.51674938201904	https://www.genecards.org/cgi-bin/carddisp.pl?gene=SNRPD3	Up to version 5.24
SNRPE	Small Nuclear Ribonucleoprotein Polypeptide E	Protein Coding	P62304	51	GC01P204883	3.1241729259491	https://www.genecards.org/cgi-bin/carddisp.pl?gene=SNRPE	Up to version 5.24
SNU13	Small Nuclear Ribonucleoprotein 13	Protein Coding	P55769	50	GC22M090762	1.27508938312531	https://www.genecards.org/cgi-bin/carddisp.pl?gene=SNU13	Up to version 5.24
SNW1	SNW Domain Containing 1	Protein Coding	Q13573	54	GC14M077717	2.92759346961975	https://www.genecards.org/cgi-bin/carddisp.pl?gene=SNW1	Up to version 5.24
SNX1	Sorting Nexin 1	Protein Coding	Q13596	52	GC15P064094	1.63975048065186	https://www.genecards.org/cgi-bin/carddisp.pl?gene=SNX1	After version 5.24
SNX8	Sorting Nexin 8	Protein Coding	Q9Y5X2	44	GC07M002251	1.61438322067261	https://www.genecards.org/cgi-bin/carddisp.pl?gene=SNX8	Up to version 5.24
SNX9	Sorting Nexin 9	Protein Coding	Q9Y5X1	51	GC06P201456	3.45861291885376	https://www.genecards.org/cgi-bin/carddisp.pl?gene=SNX9	Up to version 5.24
SOD1	Superoxide Dismutase 1	Protein Coding	P00441	66	GC21P031659	12.2813777923584	https://www.genecards.org/cgi-bin/carddisp.pl?gene=SOD1	Up to version 5.24
SOD2-OT1	SOD2 Overlapping Transcript 1	RNA Gene		19	GC06M159772	8.16303443908691	https://www.genecards.org/cgi-bin/carddisp.pl?gene=SOD2-OT1	Up to version 5.24
SOX2	SRY-Box Transcription Factor 2	Protein Coding	P48431	58	GC03P181711	12.1222877502441	https://www.genecards.org/cgi-bin/carddisp.pl?gene=SOX2	After version 5.24
SP1	Sp1 Transcription Factor	Protein Coding	P08047	60	GC12P053380	6.35309219360352	https://www.genecards.org/cgi-bin/carddisp.pl?gene=SP1	After version 5.24
SPAG9	Sperm Associated Antigen 9	Protein Coding	O60271	51	GC17M050962	3.27520704269409	https://www.genecards.org/cgi-bin/carddisp.pl?gene=SPAG9	Up to version 5.24
SPART	Spartin	Protein Coding	Q8N0X7	51	GC13M044010	2.46247625350952	https://www.genecards.org/cgi-bin/carddisp.pl?gene=SPART	After version 5.24
SPATA13	Spermatogenesis Associated 13	Protein Coding	Q96N96	47	GC13P024071	2.0736038684845	https://www.genecards.org/cgi-bin/carddisp.pl?gene=SPATA13	Up to version 5.24
SPATA18	Spermatogenesis Associated 18	Protein Coding	Q8TC71	47	GC04P052051	0.881166577339172	https://www.genecards.org/cgi-bin/carddisp.pl?gene=SPATA18	Up to version 5.24
SPATA7	Spermatogenesis Associated 7	Protein Coding	Q9P0W8	48	GC14P088384	1.60017108917236	https://www.genecards.org/cgi-bin/carddisp.pl?gene=SPATA7	After version 5.24
SPDL1	Spindle Apparatus Coiled-Coil Protein 1	Protein Coding	Q96EA4	41	GC05P169583	3.19038391113281	https://www.genecards.org/cgi-bin/carddisp.pl?gene=SPDL1	After version 5.24
SPEN	Spen Family Transcriptional Repressor	Protein Coding	Q96T58	52	GC01P092235	2.41423654556274	https://www.genecards.org/cgi-bin/carddisp.pl?gene=SPEN	After version 5.24
SPN	Sialophorin	Protein Coding	P16150	52	GC16P029662	3.15548133850098	https://www.genecards.org/cgi-bin/carddisp.pl?gene=SPN	Up to version 5.24
SPOP	Speckle Type BTB/POZ Protein	Protein Coding	O43791	56	GC17M049598	4.68749666213989	https://www.genecards.org/cgi-bin/carddisp.pl?gene=SPOP	Up to version 5.24
SPPL2B	Signal Peptide Peptidase Like 2B	Protein Coding	Q8TCT7	43	GC19P002328	1.9535619020462	https://www.genecards.org/cgi-bin/carddisp.pl?gene=SPPL2B	Up to version 5.24
SPRY2	Sprouty RTK Signaling Antagonist 2	Protein Coding	O43597	60	GC13M080335	3.36120271682739	https://www.genecards.org/cgi-bin/carddisp.pl?gene=SPRY2	Up to version 5.24
SPTLC1	Serine Palmitoyltransferase Long Chain Base Subunit 1	Protein Coding	O15269	59	GC09M133501	1.33068537712097	https://www.genecards.org/cgi-bin/carddisp.pl?gene=SPTLC1	Up to version 5.24
SQSTM1	Sequestosome 1	Protein Coding	Q13501	61	GC05P179806	17.2520046234131	https://www.genecards.org/cgi-bin/carddisp.pl?gene=SQSTM1	Up to version 5.24
SRD5A1	Steroid 5 Alpha-Reductase 1	Protein Coding	P18405	56	GC05P006633	3.87236738204956	https://www.genecards.org/cgi-bin/carddisp.pl?gene=SRD5A1	Up to version 5.24
SREBF1	Sterol Regulatory Element Binding Transcription Factor 1	Protein Coding	P36956	61	GC17M017810	5.67894315719604	https://www.genecards.org/cgi-bin/carddisp.pl?gene=SREBF1	After version 5.24
SRP54	Signal Recognition Particle 54	Protein Coding	P61011	54	GC14P034981	2.36855983734131	https://www.genecards.org/cgi-bin/carddisp.pl?gene=SRP54	Up to version 5.24
SRPK1	SRSF Protein Kinase 1	Protein Coding	Q96SB4	56	GC06M115094	3.33990430831909	https://www.genecards.org/cgi-bin/carddisp.pl?gene=SRPK1	Up to version 5.24
SRPRA	SRP Receptor Subunit Alpha	Protein Coding	P08240	48	GC11M147195	2.23993682861328	https://www.genecards.org/cgi-bin/carddisp.pl?gene=SRPRA	Up to version 5.24
SRRM1	Serine And Arginine Repetitive Matrix 1	Protein Coding	Q8IYB3	49	GC01P024631	1.66375279426575	https://www.genecards.org/cgi-bin/carddisp.pl?gene=SRRM1	Up to version 5.24
SRRM2	Serine/Arginine Repetitive Matrix 2	Protein Coding	Q9UQ35	49	GC16P135962	2.36638450622559	https://www.genecards.org/cgi-bin/carddisp.pl?gene=SRRM2	Up to version 5.24
SRSF1	Serine And Arginine Rich Splicing Factor 1	Protein Coding	Q07955	55	GC17M105217	5.92480850219727	https://www.genecards.org/cgi-bin/carddisp.pl?gene=SRSF1	Up to version 5.24
SRSF10	Serine And Arginine Rich Splicing Factor 10	Protein Coding	O75494	47	GC01M023964	2.85015773773193	https://www.genecards.org/cgi-bin/carddisp.pl?gene=SRSF10	After version 5.24
SRSF2	Serine And Arginine Rich Splicing Factor 2	Protein Coding	Q01130	54	GC17M076734	4.74144220352173	https://www.genecards.org/cgi-bin/carddisp.pl?gene=SRSF2	After version 5.24
SRSF3	Serine And Arginine Rich Splicing Factor 3	Protein Coding	P84103	52	GC06P199653	3.5335259437561	https://www.genecards.org/cgi-bin/carddisp.pl?gene=SRSF3	Up to version 5.24
SRSF5	Serine And Arginine Rich Splicing Factor 5	Protein Coding	Q13243	46	GC14P069727	1.03272259235382	https://www.genecards.org/cgi-bin/carddisp.pl?gene=SRSF5	Up to version 5.24
SRSF7	Serine And Arginine Rich Splicing Factor 7	Protein Coding	Q16629	51	GC02M038743	2.32575654983521	https://www.genecards.org/cgi-bin/carddisp.pl?gene=SRSF7	After version 5.24
SRSF8	Serine And Arginine Rich Splicing Factor 8	Protein Coding	Q9BRL6	37	GC11P095066	1.83710098266602	https://www.genecards.org/cgi-bin/carddisp.pl?gene=SRSF8	Up to version 5.24
SRSF9	Serine And Arginine Rich Splicing Factor 9	Protein Coding	Q13242	53	GC12M120461	2.24505496025085	https://www.genecards.org/cgi-bin/carddisp.pl?gene=SRSF9	Up to version 5.24
SS18	SS18 Subunit Of BAF Chromatin Remodeling Complex	Protein Coding	Q15532	50	GC18M026016	3.36713361740112	https://www.genecards.org/cgi-bin/carddisp.pl?gene=SS18	Up to version 5.24
SSB	Small RNA Binding Exonuclease Protection Factor La	Protein Coding	P05455	54	GC02P169791	2.65322113037109	https://www.genecards.org/cgi-bin/carddisp.pl?gene=SSB	Up to version 5.24
SSBP1	Single Stranded DNA Binding Protein 1	Protein Coding	Q04837	53	GC07P172473	2.77227687835693	https://www.genecards.org/cgi-bin/carddisp.pl?gene=SSBP1	Up to version 5.24
SSBP2	Single Stranded DNA Binding Protein 2	Protein Coding	P81877	50	GC05M082925	2.38068962097168	https://www.genecards.org/cgi-bin/carddisp.pl?gene=SSBP2	Up to version 5.24
SSRP1	Structure Specific Recognition Protein 1	Protein Coding	Q08945	50	GC11M145911	2.82804322242737	https://www.genecards.org/cgi-bin/carddisp.pl?gene=SSRP1	Up to version 5.24
ST13	ST13 Hsp70 Interacting Protein	Protein Coding	P50502	50	GC22M090759	2.00638008117676	https://www.genecards.org/cgi-bin/carddisp.pl?gene=ST13	Up to version 5.24
ST3GAL2	ST3 Beta-Galactoside Alpha-2,3-Sialyltransferase 2	Protein Coding	Q16842	52	GC16M070375	2.75760698318481	https://www.genecards.org/cgi-bin/carddisp.pl?gene=ST3GAL2	Up to version 5.24
STAT3	Signal Transducer And Activator Of Transcription 3	Protein Coding	P40763	66	GC17M042313	28.0500869750977	https://www.genecards.org/cgi-bin/carddisp.pl?gene=STAT3	Up to version 5.24
STAU1	Staufen Double-Stranded RNA Binding Protein 1	Protein Coding	O95793	50	GC20M049113	2.14601898193359	https://www.genecards.org/cgi-bin/carddisp.pl?gene=STAU1	After version 5.24
STEEP1	STING1 ER Exit Protein 1	Protein Coding	Q9H5V9	43	GC0XM119540	2.64776682853699	https://www.genecards.org/cgi-bin/carddisp.pl?gene=STEEP1	Up to version 5.24
STING1	Stimulator Of Interferon Response CGAMP Interactor 1	Protein Coding	Q86WV6	55	GC05M139510	8.00609588623047	https://www.genecards.org/cgi-bin/carddisp.pl?gene=STING1	After version 5.24
STON2	Stonin 2	Protein Coding	Q8WXE9	41	GC14M081260	1.61663460731506	https://www.genecards.org/cgi-bin/carddisp.pl?gene=STON2	Up to version 5.24
STRAP	Serine/Threonine Kinase Receptor Associated Protein	Protein Coding	Q9Y3F4	51	GC12P015882	2.9456160068512	https://www.genecards.org/cgi-bin/carddisp.pl?gene=STRAP	After version 5.24
STRN	Striatin	Protein Coding	O43815	49	GC02M036815	2.49979734420776	https://www.genecards.org/cgi-bin/carddisp.pl?gene=STRN	Up to version 5.24
STX12	Syntaxin 12	Protein Coding	Q86Y82	48	GC01P093398	0.704294204711914	https://www.genecards.org/cgi-bin/carddisp.pl?gene=STX12	Up to version 5.24
STX5	Syntaxin 5	Protein Coding	Q13190	52	GC11M062806	2.78996539115906	https://www.genecards.org/cgi-bin/carddisp.pl?gene=STX5	Up to version 5.24
STX6	Syntaxin 6	Protein Coding	O43752	50	GC01M180972	1.99930274486542	https://www.genecards.org/cgi-bin/carddisp.pl?gene=STX6	Up to version 5.24
SUB1	SUB1 Regulator Of Transcription	Protein Coding	P53999	47	GC05P034061	1.76985967159271	https://www.genecards.org/cgi-bin/carddisp.pl?gene=SUB1	Up to version 5.24
SUGP2	SURP And G-Patch Domain Containing 2	Protein Coding	Q8IX01	45	GC19M018990	1.06619894504547	https://www.genecards.org/cgi-bin/carddisp.pl?gene=SUGP2	Up to version 5.24
SUGT1	SGT1 Assembly Cochaperone Of MIS12 Kinetochore Complex	Protein Coding	Q9Y2Z0	45	GC13P052652	2.2364649772644	https://www.genecards.org/cgi-bin/carddisp.pl?gene=SUGT1	After version 5.24
SUMO2	Small Ubiquitin Like Modifier 2	Protein Coding	P61956	54	GC17M075165	2.67657613754272	https://www.genecards.org/cgi-bin/carddisp.pl?gene=SUMO2	After version 5.24
SUMO3	Small Ubiquitin Like Modifier 3	Protein Coding	P55854	51	GC21M044805	2.02302646636963	https://www.genecards.org/cgi-bin/carddisp.pl?gene=SUMO3	Up to version 5.24
SUPT16H	SPT16 Homolog, Facilitates Chromatin Remodeling Subunit	Protein Coding	Q9Y5B9	51	GC14M021351	3.37831830978394	https://www.genecards.org/cgi-bin/carddisp.pl?gene=SUPT16H	Up to version 5.24
SURF6	Surfeit 6	Protein Coding	O75683	39	GC09M139589	4.89720439910889	https://www.genecards.org/cgi-bin/carddisp.pl?gene=SURF6	Up to version 5.24
SUSD1	Sushi Domain Containing 1	Protein Coding	Q6UWL2	44	GC09M112040	1.9535619020462	https://www.genecards.org/cgi-bin/carddisp.pl?gene=SUSD1	Up to version 5.24
SUV39H1	SUV39H1 Histone Lysine Methyltransferase	Protein Coding	O43463	55	GC0XP062526	3.84470319747925	https://www.genecards.org/cgi-bin/carddisp.pl?gene=SUV39H1	After version 5.24
SUV39H2	SUV39H2 Histone Lysine Methyltransferase	Protein Coding	Q9H5I1	52	GC10P014878	1.68659162521362	https://www.genecards.org/cgi-bin/carddisp.pl?gene=SUV39H2	After version 5.24
SYK	Spleen Associated Tyrosine Kinase	Protein Coding	P43405	64	GC09P159630	10.8342819213867	https://www.genecards.org/cgi-bin/carddisp.pl?gene=SYK	After version 5.24
SYNCRIP	Synaptotagmin Binding Cytoplasmic RNA Interacting Protein	Protein Coding	O60506	50	GC06M085607	2.81032657623291	https://www.genecards.org/cgi-bin/carddisp.pl?gene=SYNCRIP	Up to version 5.24
SYNGAP1	Synaptic Ras GTPase Activating Protein 1	Protein Coding	Q96PV0	60	GC06P199598	10.9089307785034	https://www.genecards.org/cgi-bin/carddisp.pl?gene=SYNGAP1	Up to version 5.24
SYNGAP1-AS1	SYNGAP1 Antisense RNA 1	RNA Gene		19	GC06M115064	4.25307083129883	https://www.genecards.org/cgi-bin/carddisp.pl?gene=SYNGAP1-AS1	Up to version 5.24
SYNPO2	Synaptopodin 2	Protein Coding	Q9UMS6	49	GC04P118850	2.2978355884552	https://www.genecards.org/cgi-bin/carddisp.pl?gene=SYNPO2	Up to version 5.24
SYNPR-AS1	SYNPR Antisense RNA 1	RNA Gene		16	GC03M063282	2.45459985733032	https://www.genecards.org/cgi-bin/carddisp.pl?gene=SYNPR-AS1	Up to version 5.24
SYT1	Synaptotagmin 1	Protein Coding	P21579	59	GC12P078863	5.35355186462402	https://www.genecards.org/cgi-bin/carddisp.pl?gene=SYT1	After version 5.24
SYTL1	Synaptotagmin Like 1	Protein Coding	Q8IYJ3	48	GC01P093381	3.28120732307434	https://www.genecards.org/cgi-bin/carddisp.pl?gene=SYTL1	Up to version 5.24
TAC1	Tachykinin Precursor 1	Protein Coding	P20366	54	GC07P115453	4.34557819366455	https://www.genecards.org/cgi-bin/carddisp.pl?gene=TAC1	Up to version 5.24
TAF15	TATA-Box Binding Protein Associated Factor 15	Protein Coding	Q92804	54	GC17P175273	5.93310260772705	https://www.genecards.org/cgi-bin/carddisp.pl?gene=TAF15	Up to version 5.24
TAF5L	TATA-Box Binding Protein Associated Factor 5 Like	Protein Coding	O75529	47	GC01M229593	2.34045886993408	https://www.genecards.org/cgi-bin/carddisp.pl?gene=TAF5L	Up to version 5.24
TAF6L	TATA-Box Binding Protein Associated Factor 6 Like	Protein Coding	Q9Y6J9	42	GC11P062771	2.12732601165771	https://www.genecards.org/cgi-bin/carddisp.pl?gene=TAF6L	Up to version 5.24
TAF7	TATA-Box Binding Protein Associated Factor 7	Protein Coding	Q15545	46	GC05M141314	2.57780694961548	https://www.genecards.org/cgi-bin/carddisp.pl?gene=TAF7	After version 5.24
TAFAZZIN	Tafazzin, Phospholipid-Lysophospholipid Transacylase	Protein Coding	Q16635	52	GC0XP155536	5.6940336227417	https://www.genecards.org/cgi-bin/carddisp.pl?gene=TAFAZZIN	Up to version 5.24
TAGLN2	Transgelin 2	Protein Coding	P37802	53	GC01M159918	1.94250595569611	https://www.genecards.org/cgi-bin/carddisp.pl?gene=TAGLN2	After version 5.24
TAMM41	TAM41 Mitochondrial Translocator Assembly And Maintenance Homolog	Protein Coding	Q96BW9	47	GC03M011721	1.30034232139587	https://www.genecards.org/cgi-bin/carddisp.pl?gene=TAMM41	Up to version 5.24
TANC1	Tetratricopeptide Repeat, Ankyrin Repeat And Coiled-Coil Containing 1	Protein Coding	Q9C0D5	40	GC02P158968	1.6857146024704	https://www.genecards.org/cgi-bin/carddisp.pl?gene=TANC1	Up to version 5.24
TANGO2	Transport And Golgi Organization 2 Homolog	Protein Coding	Q6ICL3	47	GC22P102015	5.38406467437744	https://www.genecards.org/cgi-bin/carddisp.pl?gene=TANGO2	Up to version 5.24
TAP2	Transporter 2, ATP Binding Cassette Subfamily B Member	Protein Coding	Q03519	57	GC06M032821	3.95213937759399	https://www.genecards.org/cgi-bin/carddisp.pl?gene=TAP2	Up to version 5.24
TARBP1	TRNA Guanosine 2 -O-Methyltransferase TARBP1	Protein Coding	Q13395	49	GC01M234391	0.927930235862732	https://www.genecards.org/cgi-bin/carddisp.pl?gene=TARBP1	After version 5.24
TARDBP	TAR DNA Binding Protein	Protein Coding	Q13148	59	GC01P091901	21.3833999633789	https://www.genecards.org/cgi-bin/carddisp.pl?gene=TARDBP	After version 5.24
TASOR	Transcription Activation Suppressor	Protein Coding	Q9UK61	38	GC03M056620	3.77112817764282	https://www.genecards.org/cgi-bin/carddisp.pl?gene=TASOR	Up to version 5.24
TASOR2	Transcription Activation Suppressor Family Member 2	Protein Coding	Q5VWN6	36	GC10P005684	0.813709616661072	https://www.genecards.org/cgi-bin/carddisp.pl?gene=TASOR2	After version 5.24
TAX1BP1	Tax1 Binding Protein 1	Protein Coding	Q86VP1	54	GC07P027739	1.30361247062683	https://www.genecards.org/cgi-bin/carddisp.pl?gene=TAX1BP1	After version 5.24
TBCB	Tubulin Folding Cofactor B	Protein Coding	Q99426	52	GC19P171543	1.64292418956757	https://www.genecards.org/cgi-bin/carddisp.pl?gene=TBCB	After version 5.24
TBK1	TANK Binding Kinase 1	Protein Coding	Q9UHD2	61	GC12P087253	7.41688203811646	https://www.genecards.org/cgi-bin/carddisp.pl?gene=TBK1	Up to version 5.24
TBL3	Transducin Beta Like 3	Protein Coding	Q12788	46	GC16P135930	0.863830804824829	https://www.genecards.org/cgi-bin/carddisp.pl?gene=TBL3	Up to version 5.24
TCAF1	TRPM8 Channel Associated Factor 1	Protein Coding	Q9Y4C2	42	GC07M143852	2.33276081085205	https://www.genecards.org/cgi-bin/carddisp.pl?gene=TCAF1	Up to version 5.24
TCF20	Transcription Factor 20	Protein Coding	Q9UGU0	49	GC22M042160	4.61308479309082	https://www.genecards.org/cgi-bin/carddisp.pl?gene=TCF20	Up to version 5.24
TCOF1	Treacle Ribosome Biogenesis Factor 1	Protein Coding	Q13428	53	GC05P162713	3.50948977470398	https://www.genecards.org/cgi-bin/carddisp.pl?gene=TCOF1	After version 5.24
TCP1	T-Complex 1	Protein Coding	P17987	56	GC06M159778	3.8786678314209	https://www.genecards.org/cgi-bin/carddisp.pl?gene=TCP1	Up to version 5.24
TDRD3	Tudor Domain Containing 3	Protein Coding	Q9H7E2	45	GC13P060396	2.02091407775879	https://www.genecards.org/cgi-bin/carddisp.pl?gene=TDRD3	After version 5.24
TEAD1	TEA Domain Transcription Factor 1	Protein Coding	P28347	58	GC11P012674	3.46106767654419	https://www.genecards.org/cgi-bin/carddisp.pl?gene=TEAD1	Up to version 5.24
TEAD4	TEA Domain Transcription Factor 4	Protein Coding	Q15561	50	GC12P002959	3.40303206443787	https://www.genecards.org/cgi-bin/carddisp.pl?gene=TEAD4	After version 5.24
TECPR2	Tectonin Beta-Propeller Repeat Containing 2	Protein Coding	O15040	47	GC14P102362	5.08570766448975	https://www.genecards.org/cgi-bin/carddisp.pl?gene=TECPR2	Up to version 5.24
TES	Testin LIM Domain Protein	Protein Coding	Q9UGI8	48	GC07P116210	0.478690803050995	https://www.genecards.org/cgi-bin/carddisp.pl?gene=TES	After version 5.24
TF	Transferrin	Protein Coding	P02787	64	GC03P145212	14.0767393112183	https://www.genecards.org/cgi-bin/carddisp.pl?gene=TF	Up to version 5.24
TFAM	Transcription Factor A, Mitochondrial	Protein Coding	Q00059	57	GC10P058385	3.83649325370789	https://www.genecards.org/cgi-bin/carddisp.pl?gene=TFAM	Up to version 5.24
TFEB	Transcription Factor EB	Protein Coding	P19484	55	GC06M115152	5.93864154815674	https://www.genecards.org/cgi-bin/carddisp.pl?gene=TFEB	Up to version 5.24
TFEC	Transcription Factor EC	Protein Coding	O14948	49	GC07M115935	2.25256824493408	https://www.genecards.org/cgi-bin/carddisp.pl?gene=TFEC	Up to version 5.24
TFG	Trafficking From ER To Golgi Regulator	Protein Coding	Q92734	54	GC03P100709	2.46577930450439	https://www.genecards.org/cgi-bin/carddisp.pl?gene=TFG	Up to version 5.24
TFRC	Transferrin Receptor	Protein Coding	P02786	63	GC03M196871	7.2511625289917	https://www.genecards.org/cgi-bin/carddisp.pl?gene=TFRC	Up to version 5.24
TGM1	Transglutaminase 1	Protein Coding	P22735	57	GC14M024249	3.31384468078613	https://www.genecards.org/cgi-bin/carddisp.pl?gene=TGM1	After version 5.24
TGM3	Transglutaminase 3	Protein Coding	Q08188	52	GC20P002296	2.94745588302612	https://www.genecards.org/cgi-bin/carddisp.pl?gene=TGM3	Up to version 5.24
TGM5	Transglutaminase 5	Protein Coding	O43548	52	GC15M169674	4.04696273803711	https://www.genecards.org/cgi-bin/carddisp.pl?gene=TGM5	After version 5.24
THOC2	THO Complex Subunit 2	Protein Coding	Q8NI27	51	GC0XM123600	1.85533475875854	https://www.genecards.org/cgi-bin/carddisp.pl?gene=THOC2	After version 5.24
THOC3	THO Complex Subunit 3	Protein Coding	Q96J01	45	GC05M175945	0.915242671966553	https://www.genecards.org/cgi-bin/carddisp.pl?gene=THOC3	Up to version 5.24
THOP1	Thimet Oligopeptidase 1	Protein Coding	P52888	47	GC19P002785	0.74001	https://www.genecards.org/cgi-bin/carddisp.pl?gene=THOP1	After version 5.24
THRAP3	Thyroid Hormone Receptor Associated Protein 3	Protein Coding	Q9Y2W1	45	GC01P094334	2.7833456993103	https://www.genecards.org/cgi-bin/carddisp.pl?gene=THRAP3	Up to version 5.24
TIA1	TIA1 Cytotoxic Granule Associated RNA Binding Protein	Protein Coding	P31483	53	GC02M070209	6.89597606658936	https://www.genecards.org/cgi-bin/carddisp.pl?gene=TIA1	Up to version 5.24
TIAL1	TIA1 Cytotoxic Granule Associated RNA Binding Protein Like 1	Protein Coding	Q01085	51	GC10M119571	1.82059764862061	https://www.genecards.org/cgi-bin/carddisp.pl?gene=TIAL1	Up to version 5.24
TICRR	TOPBP1 Interacting Checkpoint And Replication Regulator	Protein Coding	Q7Z2Z1	47	GC15P089575	5.15455675125122	https://www.genecards.org/cgi-bin/carddisp.pl?gene=TICRR	After version 5.24
TIMM44	Translocase Of Inner Mitochondrial Membrane 44	Protein Coding	O43615	51	GC19M007926	1.09136128425598	https://www.genecards.org/cgi-bin/carddisp.pl?gene=TIMM44	Up to version 5.24
TIMM50	Translocase Of Inner Mitochondrial Membrane 50	Protein Coding	Q3ZCQ8	50	GC19P171613	3.82679605484009	https://www.genecards.org/cgi-bin/carddisp.pl?gene=TIMM50	Up to version 5.24
TIPRL	TOR Signaling Pathway Regulator	Protein Coding	O75663	38	GC01P184239	0.532502353191376	https://www.genecards.org/cgi-bin/carddisp.pl?gene=TIPRL	After version 5.24
TJP1	Tight Junction Protein 1	Protein Coding	Q07157	58	GC15M029699	6.59677934646606	https://www.genecards.org/cgi-bin/carddisp.pl?gene=TJP1	Up to version 5.24
TK1	Thymidine Kinase 1	Protein Coding	P04183	57	GC17M105684	6.52891731262207	https://www.genecards.org/cgi-bin/carddisp.pl?gene=TK1	Up to version 5.24
TLN1	Talin 1	Protein Coding	Q9Y490	55	GC09M035696	3.64015960693359	https://www.genecards.org/cgi-bin/carddisp.pl?gene=TLN1	Up to version 5.24
TLR2	Toll Like Receptor 2	Protein Coding	O60603	64	GC04P153684	9.29335784912109	https://www.genecards.org/cgi-bin/carddisp.pl?gene=TLR2	After version 5.24
TLR4	Toll Like Receptor 4	Protein Coding	O00206	63	GC09P117704	13.0522499084473	https://www.genecards.org/cgi-bin/carddisp.pl?gene=TLR4	After version 5.24
TLR6	Toll Like Receptor 6	Protein Coding	Q9Y2C9	57	GC04M038828	3.0049352645874	https://www.genecards.org/cgi-bin/carddisp.pl?gene=TLR6	Up to version 5.24
TMBIM4	Transmembrane BAX Inhibitor Motif Containing 4	Protein Coding	Q9HC24	44	GC12M066135	1.9964599609375	https://www.genecards.org/cgi-bin/carddisp.pl?gene=TMBIM4	Up to version 5.24
TMEM120B	Transmembrane Protein 120B	Protein Coding	A0PK00	37	GC12P121712	1.97953677177429	https://www.genecards.org/cgi-bin/carddisp.pl?gene=TMEM120B	Up to version 5.24
TMEM170A	Transmembrane Protein 170A	Protein Coding	Q8WVE7	42	GC16M076753	1.9535619020462	https://www.genecards.org/cgi-bin/carddisp.pl?gene=TMEM170A	Up to version 5.24
TMEM263	Transmembrane Protein 263	Protein Coding	Q8WUH6	41	GC12P106955	0.395359098911285	https://www.genecards.org/cgi-bin/carddisp.pl?gene=TMEM263	After version 5.24
TMEM33	Transmembrane Protein 33	Protein Coding	P57088	44	GC04P041970	2.26932787895203	https://www.genecards.org/cgi-bin/carddisp.pl?gene=TMEM33	After version 5.24
TMPO	Thymopoietin	Protein Coding	P42166	59	GC12P098515	5.62993955612183	https://www.genecards.org/cgi-bin/carddisp.pl?gene=TMPO	Up to version 5.24
TMX1	Thioredoxin Related Transmembrane Protein 1	Protein Coding	Q9H3N1	44	GC14P051240	0.972304224967957	https://www.genecards.org/cgi-bin/carddisp.pl?gene=TMX1	Up to version 5.24
TMX4	Thioredoxin Related Transmembrane Protein 4	Protein Coding	Q9H1E5	46	GC20M007977	0.809016108512878	https://www.genecards.org/cgi-bin/carddisp.pl?gene=TMX4	Up to version 5.24
TNFAIP1	TNF Alpha Induced Protein 1	Protein Coding	Q13829	49	GC17P028335	2.05826711654663	https://www.genecards.org/cgi-bin/carddisp.pl?gene=TNFAIP1	Up to version 5.24
TNKS	Tankyrase	Protein Coding	O95271	58	GC08P009555	1.53948211669922	https://www.genecards.org/cgi-bin/carddisp.pl?gene=TNKS	After version 5.24
TNKS2	Tankyrase 2	Protein Coding	Q9H2K2	57	GC10P091798	0.66163444519043	https://www.genecards.org/cgi-bin/carddisp.pl?gene=TNKS2	Up to version 5.24
TNPO1	Transportin 1	Protein Coding	Q92973	53	GC05P072816	7.36394262313843	https://www.genecards.org/cgi-bin/carddisp.pl?gene=TNPO1	Up to version 5.24
TNRC6A	Trinucleotide Repeat Containing Adaptor 6A	Protein Coding	Q8NDV7	51	GC16P136521	3.53386974334717	https://www.genecards.org/cgi-bin/carddisp.pl?gene=TNRC6A	Up to version 5.24
TNRC6B	Trinucleotide Repeat Containing Adaptor 6B	Protein Coding	Q9UPQ9	49	GC22P040044	5.07608318328857	https://www.genecards.org/cgi-bin/carddisp.pl?gene=TNRC6B	Up to version 5.24
TOLLIP	Toll Interacting Protein	Protein Coding	Q9H0E2	54	GC11M001274	1.4716420173645	https://www.genecards.org/cgi-bin/carddisp.pl?gene=TOLLIP	After version 5.24
TOMM20	Translocase Of Outer Mitochondrial Membrane 20	Protein Coding	Q15388	51	GC01M235109	3.74553775787354	https://www.genecards.org/cgi-bin/carddisp.pl?gene=TOMM20	Up to version 5.24
TOP1	DNA Topoisomerase I	Protein Coding	P11387	62	GC20P041028	11.1028814315796	https://www.genecards.org/cgi-bin/carddisp.pl?gene=TOP1	Up to version 5.24
TOP2A	DNA Topoisomerase II Alpha	Protein Coding	P11388	63	GC17M040388	9.78833484649658	https://www.genecards.org/cgi-bin/carddisp.pl?gene=TOP2A	Up to version 5.24
TOP2B	DNA Topoisomerase II Beta	Protein Coding	Q02880	57	GC03M030016	4.36812162399292	https://www.genecards.org/cgi-bin/carddisp.pl?gene=TOP2B	Up to version 5.24
TOPBP1	DNA Topoisomerase II Binding Protein 1	Protein Coding	Q92547	54	GC03M133600	9.36557960510254	https://www.genecards.org/cgi-bin/carddisp.pl?gene=TOPBP1	Up to version 5.24
TOR1AIP1	Torsin 1A Interacting Protein 1	Protein Coding	Q5JTV8	51	GC01P179882	1.21482396125793	https://www.genecards.org/cgi-bin/carddisp.pl?gene=TOR1AIP1	Up to version 5.24
TOX4	TOX High Mobility Group Box Family Member 4	Protein Coding	O94842	42	GC14P021476	1.03152441978455	https://www.genecards.org/cgi-bin/carddisp.pl?gene=TOX4	After version 5.24
TP53	Tumor Protein P53	Protein Coding	P04637	66	GC17M007661	43.6552200317383	https://www.genecards.org/cgi-bin/carddisp.pl?gene=TP53	Up to version 5.24
TP53BP1	Tumor Protein P53 Binding Protein 1	Protein Coding	Q12888	57	GC15M043403	12.7000331878662	https://www.genecards.org/cgi-bin/carddisp.pl?gene=TP53BP1	Up to version 5.24
TPD52L2	TPD52 Like 2	Protein Coding	O43399	48	GC20P063865	1.15791475772858	https://www.genecards.org/cgi-bin/carddisp.pl?gene=TPD52L2	Up to version 5.24
TPR	Translocated Promoter Region, Nuclear Basket Protein	Protein Coding	P12270	54	GC01M187449	6.70150804519653	https://www.genecards.org/cgi-bin/carddisp.pl?gene=TPR	After version 5.24
TPX2	TPX2 Microtubule Nucleation Factor	Protein Coding	Q9ULW0	54	GC20P031739	7.62152814865112	https://www.genecards.org/cgi-bin/carddisp.pl?gene=TPX2	After version 5.24
TRA2A	Transformer 2 Alpha Homolog	Protein Coding	Q13595	46	GC07M023504	2.29029226303101	https://www.genecards.org/cgi-bin/carddisp.pl?gene=TRA2A	Up to version 5.24
TRA2B	Transformer 2 Beta Homolog	Protein Coding	P62995	52	GC03M185914	3.11075186729431	https://www.genecards.org/cgi-bin/carddisp.pl?gene=TRA2B	Up to version 5.24
TRAF2	TNF Receptor Associated Factor 2	Protein Coding	Q12933	58	GC09P136881	3.32863664627075	https://www.genecards.org/cgi-bin/carddisp.pl?gene=TRAF2	After version 5.24
TRAM2	Translocation Associated Membrane Protein 2	Protein Coding	Q15035	47	GC06M115286	1.9535619020462	https://www.genecards.org/cgi-bin/carddisp.pl?gene=TRAM2	Up to version 5.24
TRAP1	TNF Receptor Associated Protein 1	Protein Coding	Q12931	57	GC16M055324	1.2448627948761	https://www.genecards.org/cgi-bin/carddisp.pl?gene=TRAP1	Up to version 5.24
TRD-GTC9-1	TRNA-Asp (Anticodon GTC) 9-1	RNA Gene		14	GC01P184014	5.81917095184326	https://www.genecards.org/cgi-bin/carddisp.pl?gene=TRD-GTC9-1	Up to version 5.24
TRE-TTC3-1	TRNA-Glu (Anticodon TTC) 3-1	RNA Gene		16	GC01P092347	4.49565601348877	https://www.genecards.org/cgi-bin/carddisp.pl?gene=TRE-TTC3-1	Up to version 5.24
TRIM21	Tripartite Motif Containing 21	Protein Coding	P19474	55	GC11M004384	5.09767198562622	https://www.genecards.org/cgi-bin/carddisp.pl?gene=TRIM21	Up to version 5.24
TRIM23	Tripartite Motif Containing 23	Protein Coding	P36406	47	GC05M065589	1.13178420066833	https://www.genecards.org/cgi-bin/carddisp.pl?gene=TRIM23	After version 5.24
TRIM24	Tripartite Motif Containing 24	Protein Coding	O15164	57	GC07P138460	2.32811045646667	https://www.genecards.org/cgi-bin/carddisp.pl?gene=TRIM24	After version 5.24
TRIM25	Tripartite Motif Containing 25	Protein Coding	Q14258	57	GC17M056836	2.83495140075684	https://www.genecards.org/cgi-bin/carddisp.pl?gene=TRIM25	Up to version 5.24
TRIM28	Tripartite Motif Containing 28	Protein Coding	Q13263	57	GC19P172425	4.77773857116699	https://www.genecards.org/cgi-bin/carddisp.pl?gene=TRIM28	Up to version 5.24
TRIM31	Tripartite Motif Containing 31	Protein Coding	Q9BZY9	49	GC06M114873	2.85459518432617	https://www.genecards.org/cgi-bin/carddisp.pl?gene=TRIM31	Up to version 5.24
TRIM33	Tripartite Motif Containing 33	Protein Coding	Q9UPN9	55	GC01M114392	2.56665968894958	https://www.genecards.org/cgi-bin/carddisp.pl?gene=TRIM33	Up to version 5.24
TRIM5	Tripartite Motif Containing 5	Protein Coding	Q9C035	55	GC11M016747	2.39128994941711	https://www.genecards.org/cgi-bin/carddisp.pl?gene=TRIM5	Up to version 5.24
TRIM56	Tripartite Motif Containing 56	Protein Coding	Q9BRZ2	44	GC07P101085	2.12858486175537	https://www.genecards.org/cgi-bin/carddisp.pl?gene=TRIM56	Up to version 5.24
TRMT1	TRNA Methyltransferase 1	Protein Coding	Q9NXH9	51	GC19M013104	2.39240646362305	https://www.genecards.org/cgi-bin/carddisp.pl?gene=TRMT1	After version 5.24
TRN-GTT2-1	TRNA-Asn (Anticodon GTT) 2-1	RNA Gene		13	GC01P183339	3.28043270111084	https://www.genecards.org/cgi-bin/carddisp.pl?gene=TRN-GTT2-1	Up to version 5.24
TRN-GTT2-7	TRNA-Asn (Anticodon GTT) 2-7	RNA Gene		10	GC01P186572	2.49464225769043	https://www.genecards.org/cgi-bin/carddisp.pl?gene=TRN-GTT2-7	Up to version 5.24
TRPV3	Transient Receptor Potential Cation Channel Subfamily V Member 3	Protein Coding	Q8NET8	55	GC17M103542	4.42606925964355	https://www.genecards.org/cgi-bin/carddisp.pl?gene=TRPV3	After version 5.24
TRUB1	TruB Pseudouridine Synthase Family Member 1	Protein Coding	Q8WWH5	46	GC10P114938	0.433522254228592	https://www.genecards.org/cgi-bin/carddisp.pl?gene=TRUB1	After version 5.24
TTK	TTK Protein Kinase	Protein Coding	P33981	58	GC06P080003	6.8401951789856	https://www.genecards.org/cgi-bin/carddisp.pl?gene=TTK	After version 5.24
TTN-AS1	TTN Antisense RNA 1	RNA Gene		26	GC02P178521	3.74655437469482	https://www.genecards.org/cgi-bin/carddisp.pl?gene=TTN-AS1	Up to version 5.24
TUBA1A	Tubulin Alpha 1a	Protein Coding	Q71U36	61	GC12M049184	9.88309288024902	https://www.genecards.org/cgi-bin/carddisp.pl?gene=TUBA1A	Up to version 5.24
TUBA1B	Tubulin Alpha 1b	Protein Coding	P68363	57	GC12M049127	5.73739147186279	https://www.genecards.org/cgi-bin/carddisp.pl?gene=TUBA1B	Up to version 5.24
TUBB	Tubulin Beta Class I	Protein Coding	P07437	61	GC06P199508	10.0425815582275	https://www.genecards.org/cgi-bin/carddisp.pl?gene=TUBB	Up to version 5.24
TUBB2A	Tubulin Beta 2A Class IIa	Protein Coding	Q13885	58	GC06M003153	7.7447566986084	https://www.genecards.org/cgi-bin/carddisp.pl?gene=TUBB2A	Up to version 5.24
TUBB2B	Tubulin Beta 2B Class IIb	Protein Coding	Q9BVA1	55	GC06M004471	6.99047231674194	https://www.genecards.org/cgi-bin/carddisp.pl?gene=TUBB2B	After version 5.24
TUBB4A	Tubulin Beta 4A Class IVa	Protein Coding	P04350	59	GC19M115497	6.98063182830811	https://www.genecards.org/cgi-bin/carddisp.pl?gene=TUBB4A	Up to version 5.24
TUBB4B	Tubulin Beta 4B Class IVb	Protein Coding	P68371	57	GC09P137241	5.62802600860596	https://www.genecards.org/cgi-bin/carddisp.pl?gene=TUBB4B	Up to version 5.24
TUBB6	Tubulin Beta 6 Class V	Protein Coding	Q9BUF5	55	GC18P012307	5.1931471824646	https://www.genecards.org/cgi-bin/carddisp.pl?gene=TUBB6	Up to version 5.24
TUBB8	Tubulin Beta 8 Class VIII	Protein Coding	Q3ZCM7	50	GC10M000048	3.64515328407288	https://www.genecards.org/cgi-bin/carddisp.pl?gene=TUBB8	After version 5.24
TUBGCP6	Tubulin Gamma Complex Component 6	Protein Coding	Q96RT7	52	GC22M050217	7.10884666442871	https://www.genecards.org/cgi-bin/carddisp.pl?gene=TUBGCP6	Up to version 5.24
TUFM	Tu Translation Elongation Factor, Mitochondrial	Protein Coding	P49411	56	GC16M056211	7.08332824707031	https://www.genecards.org/cgi-bin/carddisp.pl?gene=TUFM	Up to version 5.24
TXN	Thioredoxin	Protein Coding	P10599	59	GC09M110243	4.83927869796753	https://www.genecards.org/cgi-bin/carddisp.pl?gene=TXN	Up to version 5.24
TXNL1	Thioredoxin Like 1	Protein Coding	O43396	50	GC18M056597	1.71804630756378	https://www.genecards.org/cgi-bin/carddisp.pl?gene=TXNL1	After version 5.24
TYK2	Tyrosine Kinase 2	Protein Coding	P29597	66	GC19M010350	6.53003931045532	https://www.genecards.org/cgi-bin/carddisp.pl?gene=TYK2	Up to version 5.24
U2AF1	U2 Small Nuclear RNA Auxiliary Factor 1	Protein Coding	Q01081	55	GC21M043092	3.36546158790588	https://www.genecards.org/cgi-bin/carddisp.pl?gene=U2AF1	Up to version 5.24
U2AF2	U2 Small Nuclear RNA Auxiliary Factor 2	Protein Coding	P26368	52	GC19P055654	2.36599898338318	https://www.genecards.org/cgi-bin/carddisp.pl?gene=U2AF2	After version 5.24
UBA1	Ubiquitin Like Modifier Activating Enzyme 1	Protein Coding	P22314	61	GC0XP047190	9.49699	https://www.genecards.org/cgi-bin/carddisp.pl?gene=UBA1	Up to version 5.24
UBA2	Ubiquitin Like Modifier Activating Enzyme 2	Protein Coding	Q9UBT2	55	GC19P034428	1.11591446399689	https://www.genecards.org/cgi-bin/carddisp.pl?gene=UBA2	After version 5.24
UBA52	Ubiquitin A-52 Residue Ribosomal Protein Fusion Product 1	Protein Coding	P62987	48	GC19P018563	6.84109592437744	https://www.genecards.org/cgi-bin/carddisp.pl?gene=UBA52	Up to version 5.24
UBA6	Ubiquitin Like Modifier Activating Enzyme 6	Protein Coding	A0AVT1	49	GC04M067612	2.48486042022705	https://www.genecards.org/cgi-bin/carddisp.pl?gene=UBA6	After version 5.24
UBAP2L	Ubiquitin Associated Protein 2 Like	Protein Coding	Q14157	48	GC01P183665	3.70826721191406	https://www.genecards.org/cgi-bin/carddisp.pl?gene=UBAP2L	Up to version 5.24
UBB	Ubiquitin B	Protein Coding	P0CG47	55	GC17P016380	10.0212669372559	https://www.genecards.org/cgi-bin/carddisp.pl?gene=UBB	Up to version 5.24
UBC	Ubiquitin C	Protein Coding	P0CG48	56	GC12M124911	11.1145839691162	https://www.genecards.org/cgi-bin/carddisp.pl?gene=UBC	Up to version 5.24
UBE2A	Ubiquitin Conjugating Enzyme E2 A	Protein Coding	P49459	57	GC0XP120779	6.36860847473145	https://www.genecards.org/cgi-bin/carddisp.pl?gene=UBE2A	Up to version 5.24
UBE2B	Ubiquitin Conjugating Enzyme E2 B	Protein Coding	P63146	54	GC05P134371	4.04623317718506	https://www.genecards.org/cgi-bin/carddisp.pl?gene=UBE2B	Up to version 5.24
UBE2C	Ubiquitin Conjugating Enzyme E2 C	Protein Coding	O00762	57	GC20P045812	8.40790557861328	https://www.genecards.org/cgi-bin/carddisp.pl?gene=UBE2C	Up to version 5.24
UBE2D1	Ubiquitin Conjugating Enzyme E2 D1	Protein Coding	P51668	55	GC10P058334	8.06209468841553	https://www.genecards.org/cgi-bin/carddisp.pl?gene=UBE2D1	Up to version 5.24
UBE2D2	Ubiquitin Conjugating Enzyme E2 D2	Protein Coding	P62837	56	GC05P139526	5.10432720184326	https://www.genecards.org/cgi-bin/carddisp.pl?gene=UBE2D2	Up to version 5.24
UBE2D3	Ubiquitin Conjugating Enzyme E2 D3	Protein Coding	P61077	55	GC04M102820	6.29723453521729	https://www.genecards.org/cgi-bin/carddisp.pl?gene=UBE2D3	Up to version 5.24
UBE2D4	Ubiquitin Conjugating Enzyme E2 D4	Protein Coding	Q9Y2X8	47	GC07P043926	2.4011824131012	https://www.genecards.org/cgi-bin/carddisp.pl?gene=UBE2D4	Up to version 5.24
UBE2E1	Ubiquitin Conjugating Enzyme E2 E1	Protein Coding	P51965	51	GC03P023805	5.62338972091675	https://www.genecards.org/cgi-bin/carddisp.pl?gene=UBE2E1	Up to version 5.24
UBE2E3	Ubiquitin Conjugating Enzyme E2 E3	Protein Coding	Q969T4	52	GC02P180967	3.24159479141235	https://www.genecards.org/cgi-bin/carddisp.pl?gene=UBE2E3	Up to version 5.24
UBE2I	Ubiquitin Conjugating Enzyme E2 I	Protein Coding	P63279	60	GC16P135893	5.03832530975342	https://www.genecards.org/cgi-bin/carddisp.pl?gene=UBE2I	Up to version 5.24
UBE2J2	Ubiquitin Conjugating Enzyme E2 J2	Protein Coding	Q8N2K1	52	GC01M039073	2.34017944335938	https://www.genecards.org/cgi-bin/carddisp.pl?gene=UBE2J2	Up to version 5.24
UBE2L3	Ubiquitin Conjugating Enzyme E2 L3	Protein Coding	P68036	57	GC22P021549	7.87246465682983	https://www.genecards.org/cgi-bin/carddisp.pl?gene=UBE2L3	Up to version 5.24
UBE2N	Ubiquitin Conjugating Enzyme E2 N	Protein Coding	P61088	58	GC12M093406	4.31746292114258	https://www.genecards.org/cgi-bin/carddisp.pl?gene=UBE2N	Up to version 5.24
UBE2R2	Ubiquitin Conjugating Enzyme E2 R2	Protein Coding	Q712K3	50	GC09P085475	3.11762619018555	https://www.genecards.org/cgi-bin/carddisp.pl?gene=UBE2R2	Up to version 5.24
UBE3A	Ubiquitin Protein Ligase E3A	Protein Coding	Q05086	60	GC15M025333	9.81220054626465	https://www.genecards.org/cgi-bin/carddisp.pl?gene=UBE3A	Up to version 5.24
UBQLN1	Ubiquilin 1	Protein Coding	Q9UMX0	54	GC09M133214	3.58015298843384	https://www.genecards.org/cgi-bin/carddisp.pl?gene=UBQLN1	Up to version 5.24
UBQLN2	Ubiquilin 2	Protein Coding	Q9UHD9	54	GC0XP056563	9.8286018371582	https://www.genecards.org/cgi-bin/carddisp.pl?gene=UBQLN2	Up to version 5.24
UBQLN4	Ubiquilin 4	Protein Coding	Q9NRR5	52	GC01M169816	3.12556123733521	https://www.genecards.org/cgi-bin/carddisp.pl?gene=UBQLN4	Up to version 5.24
UBTF	Upstream Binding Transcription Factor	Protein Coding	P17480	56	GC17M044205	4.85128879547119	https://www.genecards.org/cgi-bin/carddisp.pl?gene=UBTF	Up to version 5.24
UCHL1	Ubiquitin C-Terminal Hydrolase L1	Protein Coding	P09936	65	GC04P041256	4.26828861236572	https://www.genecards.org/cgi-bin/carddisp.pl?gene=UCHL1	After version 5.24
UCHL3	Ubiquitin C-Terminal Hydrolase L3	Protein Coding	P15374	56	GC13P075595	1.21540331840515	https://www.genecards.org/cgi-bin/carddisp.pl?gene=UCHL3	After version 5.24
UGT2B17	UDP Glucuronosyltransferase Family 2 Member B17	Protein Coding	O75795	52	GC04M068537	4.98232221603394	https://www.genecards.org/cgi-bin/carddisp.pl?gene=UGT2B17	After version 5.24
UGT2B7	UDP Glucuronosyltransferase Family 2 Member B7	Protein Coding	P16662	57	GC04P069051	7.29639101028442	https://www.genecards.org/cgi-bin/carddisp.pl?gene=UGT2B7	After version 5.24
UHRF1	Ubiquitin Like With PHD And Ring Finger Domains 1	Protein Coding	Q96T88	52	GC19P170674	8.95966911315918	https://www.genecards.org/cgi-bin/carddisp.pl?gene=UHRF1	After version 5.24
UIMC1	Ubiquitin Interaction Motif Containing 1	Protein Coding	Q96RL1	53	GC05M183868	3.71721005439758	https://www.genecards.org/cgi-bin/carddisp.pl?gene=UIMC1	After version 5.24
ULK1	Unc-51 Like Autophagy Activating Kinase 1	Protein Coding	O75385	57	GC12P131894	4.72851657867432	https://www.genecards.org/cgi-bin/carddisp.pl?gene=ULK1	Up to version 5.24
ULK2	Unc-51 Like Autophagy Activating Kinase 2	Protein Coding	Q8IYT8	54	GC17M104090	1.00935280323029	https://www.genecards.org/cgi-bin/carddisp.pl?gene=ULK2	After version 5.24
UNC13B	Unc-13 Homolog B	Protein Coding	O14795	55	GC09P035161	4.06431531906128	https://www.genecards.org/cgi-bin/carddisp.pl?gene=UNC13B	After version 5.24
UNC45A	Unc-45 Myosin Chaperone A	Protein Coding	Q9H3U1	49	GC15P211508	1.19848990440369	https://www.genecards.org/cgi-bin/carddisp.pl?gene=UNC45A	Up to version 5.24
UQCRC1	Ubiquinol-Cytochrome C Reductase Core Protein 1	Protein Coding	P31930	55	GC03M048628	1.95006918907166	https://www.genecards.org/cgi-bin/carddisp.pl?gene=UQCRC1	After version 5.24
UROD	Uroporphyrinogen Decarboxylase	Protein Coding	P06132	57	GC01P095035	1.25724112987518	https://www.genecards.org/cgi-bin/carddisp.pl?gene=UROD	Up to version 5.24
UROS	Uroporphyrinogen III Synthase	Protein Coding	P10746	53	GC10M125784	0.957848906517029	https://www.genecards.org/cgi-bin/carddisp.pl?gene=UROS	Up to version 5.24
USH1C	USH1 Protein Network Component Harmonin	Protein Coding	Q9Y6N9	52	GC11M018565	4.64468955993652	https://www.genecards.org/cgi-bin/carddisp.pl?gene=USH1C	Up to version 5.24
USH1G	USH1 Protein Network Component Sans	Protein Coding	Q495M9	50	GC17M074916	4.03726673126221	https://www.genecards.org/cgi-bin/carddisp.pl?gene=USH1G	Up to version 5.24
USP10	Ubiquitin Specific Peptidase 10	Protein Coding	Q14694	55	GC16P138241	9.46726322174072	https://www.genecards.org/cgi-bin/carddisp.pl?gene=USP10	Up to version 5.24
USP30	Ubiquitin Specific Peptidase 30	Protein Coding	Q70CQ3	50	GC12P109027	2.67401456832886	https://www.genecards.org/cgi-bin/carddisp.pl?gene=USP30	After version 5.24
USP39	Ubiquitin Specific Peptidase 39	Protein Coding	Q53GS9	44	GC02P101971	2.54287481307983	https://www.genecards.org/cgi-bin/carddisp.pl?gene=USP39	After version 5.24
USP42	Ubiquitin Specific Peptidase 42	Protein Coding	Q9H9J4	47	GC07P031777	2.51350522041321	https://www.genecards.org/cgi-bin/carddisp.pl?gene=USP42	After version 5.24
USP5	Ubiquitin Specific Peptidase 5	Protein Coding	P45974	54	GC12P085723	2.36095523834229	https://www.genecards.org/cgi-bin/carddisp.pl?gene=USP5	After version 5.24
USP7	Ubiquitin Specific Peptidase 7	Protein Coding	Q93009	61	GC16M008892	8.87541961669922	https://www.genecards.org/cgi-bin/carddisp.pl?gene=USP7	Up to version 5.24
USP8	Ubiquitin Specific Peptidase 8	Protein Coding	P40818	61	GC15P050424	5.46734619140625	https://www.genecards.org/cgi-bin/carddisp.pl?gene=USP8	After version 5.24
UTP14A	UTP14A Small Subunit Processome Component	Protein Coding	Q9BVJ6	45	GC0XP129906	1.64957094192505	https://www.genecards.org/cgi-bin/carddisp.pl?gene=UTP14A	Up to version 5.24
UTP15	UTP15 Small Subunit Processome Component	Protein Coding	Q8TED0	43	GC05P073565	0.705001711845398	https://www.genecards.org/cgi-bin/carddisp.pl?gene=UTP15	Up to version 5.24
UTP18	UTP18 Small Subunit Processome Component	Protein Coding	Q9Y5J1	44	GC17P051260	1.11787819862366	https://www.genecards.org/cgi-bin/carddisp.pl?gene=UTP18	Up to version 5.24
UTP3	UTP3 Small Subunit Processome Component	Protein Coding	Q9NQZ2	44	GC04P070688	1.95207750797272	https://www.genecards.org/cgi-bin/carddisp.pl?gene=UTP3	Up to version 5.24
UTP4	UTP4 Small Subunit Processome Component	Protein Coding	Q969X6	45	GC16P137759	1.03404057025909	https://www.genecards.org/cgi-bin/carddisp.pl?gene=UTP4	Up to version 5.24
UTP6	UTP6 Small Subunit Processome Component	Protein Coding	Q9NYH9	48	GC17M031860	0.920601427555084	https://www.genecards.org/cgi-bin/carddisp.pl?gene=UTP6	Up to version 5.24
VANGL1	VANGL Planar Cell Polarity Protein 1	Protein Coding	Q8TAA9	54	GC01P115641	4.7254467010498	https://www.genecards.org/cgi-bin/carddisp.pl?gene=VANGL1	Up to version 5.24
VANGL2	VANGL Planar Cell Polarity Protein 2	Protein Coding	Q9ULK5	54	GC01P160400	2.91180157661438	https://www.genecards.org/cgi-bin/carddisp.pl?gene=VANGL2	Up to version 5.24
VARS1	Valyl-TRNA Synthetase 1	Protein Coding	P26640	55	GC06M114971	3.82529592514038	https://www.genecards.org/cgi-bin/carddisp.pl?gene=VARS1	After version 5.24
VAT1	Vesicle Amine Transport 1	Protein Coding	Q99536	47	GC17M104785	1.39330947399139	https://www.genecards.org/cgi-bin/carddisp.pl?gene=VAT1	Up to version 5.24
VCP	Valosin Containing Protein	Protein Coding	P55072	61	GC09M036512	9.16475391387939	https://www.genecards.org/cgi-bin/carddisp.pl?gene=VCP	After version 5.24
VCPIP1	Valosin Containing Protein Interacting Protein 1	Protein Coding	Q96JH7	47	GC08M066628	2.52438473701477	https://www.genecards.org/cgi-bin/carddisp.pl?gene=VCPIP1	Up to version 5.24
VDAC1	Voltage Dependent Anion Channel 1	Protein Coding	P21796	59	GC05M133975	4.98316717147827	https://www.genecards.org/cgi-bin/carddisp.pl?gene=VDAC1	Up to version 5.24
VENTX	VENT Homeobox	Protein Coding	O95231	38	GC10P135824	1.99920868873596	https://www.genecards.org/cgi-bin/carddisp.pl?gene=VENTX	Up to version 5.24
VGLL3	Vestigial Like Family Member 3	Protein Coding	A8MV65	43	GC03M086876	3.58879256248474	https://www.genecards.org/cgi-bin/carddisp.pl?gene=VGLL3	Up to version 5.24
VIM	Vimentin	Protein Coding	P08670	63	GC10P017227	9.59499931335449	https://www.genecards.org/cgi-bin/carddisp.pl?gene=VIM	Up to version 5.24
VKORC1	Vitamin K Epoxide Reductase Complex Subunit 1	Protein Coding	Q9BQB6	61	GC16M056519	4.60278034210205	https://www.genecards.org/cgi-bin/carddisp.pl?gene=VKORC1	After version 5.24
VPS13A	Vacuolar Protein Sorting 13 Homolog A	Protein Coding	Q96RL7	52	GC09P077177	5.57453536987305	https://www.genecards.org/cgi-bin/carddisp.pl?gene=VPS13A	Up to version 5.24
VPS13C	Vacuolar Protein Sorting 13 Homolog C	Protein Coding	Q709C8	45	GC15M061852	4.21127128601074	https://www.genecards.org/cgi-bin/carddisp.pl?gene=VPS13C	Up to version 5.24
VRK3	VRK Serine/Threonine Kinase 3	Protein Coding	Q8IV63	50	GC19M049976	0.934404730796814	https://www.genecards.org/cgi-bin/carddisp.pl?gene=VRK3	Up to version 5.24
WAC	WW Domain Containing Adaptor With Coiled-Coil	Protein Coding	Q9BTA9	49	GC10P028571	5.21268463134766	https://www.genecards.org/cgi-bin/carddisp.pl?gene=WAC	After version 5.24
WAPL	WAPL Cohesin Release Factor	Protein Coding	Q7Z5K2	48	GC10M086436	5.89403581619263	https://www.genecards.org/cgi-bin/carddisp.pl?gene=WAPL	After version 5.24
WASL	WASP Like Actin Nucleation Promoting Factor	Protein Coding	O00401	54	GC07M123681	2.32626366615295	https://www.genecards.org/cgi-bin/carddisp.pl?gene=WASL	After version 5.24
WBP2	WW Domain Binding Protein 2	Protein Coding	Q969T9	48	GC17M075845	0.993568062782288	https://www.genecards.org/cgi-bin/carddisp.pl?gene=WBP2	After version 5.24
WDR12	WD Repeat Domain 12	Protein Coding	Q9GZL7	48	GC02M202874	0.964241981506348	https://www.genecards.org/cgi-bin/carddisp.pl?gene=WDR12	Up to version 5.24
WDR18	WD Repeat Domain 18	Protein Coding	Q9BV38	46	GC19P170505	1.11893916130066	https://www.genecards.org/cgi-bin/carddisp.pl?gene=WDR18	After version 5.24
WDR3	WD Repeat Domain 3	Protein Coding	Q9UNX4	42	GC01P117929	1.04419040679932	https://www.genecards.org/cgi-bin/carddisp.pl?gene=WDR3	Up to version 5.24
WDR36	WD Repeat Domain 36	Protein Coding	Q8NI36	50	GC05P111091	1.1299774646759	https://www.genecards.org/cgi-bin/carddisp.pl?gene=WDR36	Up to version 5.24
WDR43	WD Repeat Domain 43	Protein Coding	Q15061	44	GC02P028894	1.11053919792175	https://www.genecards.org/cgi-bin/carddisp.pl?gene=WDR43	Up to version 5.24
WDR46	WD Repeat Domain 46	Protein Coding	O15213	43	GC06M033279	0.955318987369537	https://www.genecards.org/cgi-bin/carddisp.pl?gene=WDR46	Up to version 5.24
WDR48	WD Repeat Domain 48	Protein Coding	Q8TAF3	51	GC03P068725	3.22502708435059	https://www.genecards.org/cgi-bin/carddisp.pl?gene=WDR48	Up to version 5.24
WDR70	WD Repeat Domain 70	Protein Coding	Q9NW82	42	GC05P038392	0.497945696115494	https://www.genecards.org/cgi-bin/carddisp.pl?gene=WDR70	After version 5.24
WDR75	WD Repeat Domain 75	Protein Coding	Q8IWA0	39	GC02P189441	1.00481045246124	https://www.genecards.org/cgi-bin/carddisp.pl?gene=WDR75	Up to version 5.24
WDR91	WD Repeat Domain 91	Protein Coding	A4D1P6	43	GC07M135183	1.9800478219986	https://www.genecards.org/cgi-bin/carddisp.pl?gene=WDR91	Up to version 5.24
WHRN	Whirlin	Protein Coding	Q9P202	47	GC09M134402	2.83466291427612	https://www.genecards.org/cgi-bin/carddisp.pl?gene=WHRN	Up to version 5.24
WNK1	WNK Lysine Deficient Protein Kinase 1	Protein Coding	Q9H4A3	61	GC12P000968	11.4419784545898	https://www.genecards.org/cgi-bin/carddisp.pl?gene=WNK1	After version 5.24
WNK3	WNK Lysine Deficient Protein Kinase 3	Protein Coding	Q9BYP7	53	GC0XM054805	13.2004013061523	https://www.genecards.org/cgi-bin/carddisp.pl?gene=WNK3	Up to version 5.24
WNT2B	Wnt Family Member 2B	Protein Coding	Q93097	57	GC01P112466	0.962678968906403	https://www.genecards.org/cgi-bin/carddisp.pl?gene=WNT2B	After version 5.24
WNT3A	Wnt Family Member 3A	Protein Coding	P56704	60	GC01P234321	4.86577892303467	https://www.genecards.org/cgi-bin/carddisp.pl?gene=WNT3A	After version 5.24
WWP1	WW Domain Containing E3 Ubiquitin Protein Ligase 1	Protein Coding	Q9H0M0	50	GC08P086342	2.72984218597412	https://www.genecards.org/cgi-bin/carddisp.pl?gene=WWP1	Up to version 5.24
WWP2	WW Domain Containing E3 Ubiquitin Protein Ligase 2	Protein Coding	O00308	54	GC16P137780	3.0369930267334	https://www.genecards.org/cgi-bin/carddisp.pl?gene=WWP2	Up to version 5.24
WWTR1	WW Domain Containing Transcription Regulator 1	Protein Coding	Q9GZV5	50	GC03M149517	6.00087451934814	https://www.genecards.org/cgi-bin/carddisp.pl?gene=WWTR1	Up to version 5.24
XDH	Xanthine Dehydrogenase	Protein Coding	P47989	60	GC02M031334	5.20689392089844	https://www.genecards.org/cgi-bin/carddisp.pl?gene=XDH	Up to version 5.24
XRCC5	X-Ray Repair Cross Complementing 5	Protein Coding	P13010	57	GC02P216107	8.56466674804688	https://www.genecards.org/cgi-bin/carddisp.pl?gene=XRCC5	Up to version 5.24
XRCC6	X-Ray Repair Cross Complementing 6	Protein Coding	P12956	58	GC22P102758	9.52874565124512	https://www.genecards.org/cgi-bin/carddisp.pl?gene=XRCC6	Up to version 5.24
XRN2	5''-3'' Exoribonuclease 2	Protein Coding	Q9H0D6	52	GC20P021303	1.86935424804688	https://www.genecards.org/cgi-bin/carddisp.pl?gene=XRN2	Up to version 5.24
YAP1	Yes1 Associated Transcriptional Regulator	Protein Coding	P46937	61	GC11P102110	12.3226823806763	https://www.genecards.org/cgi-bin/carddisp.pl?gene=YAP1	Up to version 5.24
YBX1	Y-Box Binding Protein 1	Protein Coding	P67809	54	GC01P042682	9.08419227600098	https://www.genecards.org/cgi-bin/carddisp.pl?gene=YBX1	Up to version 5.24
YBX3	Y-Box Binding Protein 3	Protein Coding	P16989	51	GC12M038953	2.60641431808472	https://www.genecards.org/cgi-bin/carddisp.pl?gene=YBX3	After version 5.24
YTHDC1	YTH N6-Methyladenosine RNA Binding Protein C1	Protein Coding	Q96MU7	49	GC04M068310	4.46859073638916	https://www.genecards.org/cgi-bin/carddisp.pl?gene=YTHDC1	Up to version 5.24
YTHDF1	YTH N6-Methyladenosine RNA Binding Protein F1	Protein Coding	Q9BYJ9	48	GC20M063195	12.8382511138916	https://www.genecards.org/cgi-bin/carddisp.pl?gene=YTHDF1	Up to version 5.24
YTHDF2	YTH N6-Methyladenosine RNA Binding Protein F2	Protein Coding	Q9Y5A9	49	GC01P093457	15.3815841674805	https://www.genecards.org/cgi-bin/carddisp.pl?gene=YTHDF2	Up to version 5.24
YTHDF3	YTH N6-Methyladenosine RNA Binding Protein F3	Protein Coding	Q7Z739	48	GC08P063168	14.1975336074829	https://www.genecards.org/cgi-bin/carddisp.pl?gene=YTHDF3	Up to version 5.24
YWHAB	Tyrosine 3-Monooxygenase/Tryptophan 5-Monooxygenase Activation Protein Beta	Protein Coding	P31946	60	GC20P044885	5.99481916427612	https://www.genecards.org/cgi-bin/carddisp.pl?gene=YWHAB	Up to version 5.24
YWHAE	Tyrosine 3-Monooxygenase/Tryptophan 5-Monooxygenase Activation Protein Epsilon	Protein Coding	P62258	63	GC17M103434	9.11186027526855	https://www.genecards.org/cgi-bin/carddisp.pl?gene=YWHAE	Up to version 5.24
YWHAG	Tyrosine 3-Monooxygenase/Tryptophan 5-Monooxygenase Activation Protein Gamma	Protein Coding	P61981	60	GC07M083234	7.94554948806763	https://www.genecards.org/cgi-bin/carddisp.pl?gene=YWHAG	After version 5.24
YWHAQ	Tyrosine 3-Monooxygenase/Tryptophan 5-Monooxygenase Activation Protein Theta	Protein Coding	P27348	60	GC02M009583	5.43106412887573	https://www.genecards.org/cgi-bin/carddisp.pl?gene=YWHAQ	Up to version 5.24
YWHAZ	Tyrosine 3-Monooxygenase/Tryptophan 5-Monooxygenase Activation Protein Zeta	Protein Coding	P63104	61	GC08M101003	6.03391122817993	https://www.genecards.org/cgi-bin/carddisp.pl?gene=YWHAZ	Up to version 5.24
YY1	YY1 Transcription Factor	Protein Coding	P25490	60	GC14P100238	10.261570930481	https://www.genecards.org/cgi-bin/carddisp.pl?gene=YY1	Up to version 5.24
YY1AP1	YY1 Associated Protein 1	Protein Coding	Q9H869	50	GC01M155659	2.19412231445313	https://www.genecards.org/cgi-bin/carddisp.pl?gene=YY1AP1	After version 5.24
ZAR1	Zygote Arrest 1	Protein Coding	Q86SH2	42	GC04P051356	9.59512424468994	https://www.genecards.org/cgi-bin/carddisp.pl?gene=ZAR1	Up to version 5.24
ZAR1L	Zygote Arrest 1 Like	Protein Coding	A6NP61	38	GC13M043968	9.46531200408936	https://www.genecards.org/cgi-bin/carddisp.pl?gene=ZAR1L	Up to version 5.24
ZBP1	Z-DNA Binding Protein 1	Protein Coding	Q9H171	53	GC20M057603	1.29099833965302	https://www.genecards.org/cgi-bin/carddisp.pl?gene=ZBP1	Up to version 5.24
ZBTB33	Zinc Finger And BTB Domain Containing 33	Protein Coding	Q86T24	48	GC0XP120250	0.917656600475311	https://www.genecards.org/cgi-bin/carddisp.pl?gene=ZBTB33	After version 5.24
ZBTB37	Zinc Finger And BTB Domain Containing 37	Protein Coding	Q5TC79	39	GC01P184439	1.9800478219986	https://www.genecards.org/cgi-bin/carddisp.pl?gene=ZBTB37	Up to version 5.24
ZBTB9	Zinc Finger And BTB Domain Containing 9	Protein Coding	Q96C00	42	GC06P033453	0.707709789276123	https://www.genecards.org/cgi-bin/carddisp.pl?gene=ZBTB9	After version 5.24
ZC3H11A	Zinc Finger CCCH-Type Containing 11A	Protein Coding	O75152	45	GC01P203795	1.30296015739441	https://www.genecards.org/cgi-bin/carddisp.pl?gene=ZC3H11A	After version 5.24
ZC3HAV1	Zinc Finger CCCH-Type Containing, Antiviral 1	Protein Coding	Q7Z2W4	47	GC07M139156	2.60152745246887	https://www.genecards.org/cgi-bin/carddisp.pl?gene=ZC3HAV1	Up to version 5.24
ZDBF2	Zinc Finger DBF-Type Containing 2	Protein Coding	Q9HCK1	39	GC02P206274	0.466095000505447	https://www.genecards.org/cgi-bin/carddisp.pl?gene=ZDBF2	After version 5.24
ZDHHC6	ZDHHC Palmitoyltransferase 6	Protein Coding	Q9H6R6	48	GC10M112430	2.17378234863281	https://www.genecards.org/cgi-bin/carddisp.pl?gene=ZDHHC6	Up to version 5.24
ZFP36	ZFP36 Ring Finger Protein	Protein Coding	P26651	48	GC19P039406	1.39566910266876	https://www.genecards.org/cgi-bin/carddisp.pl?gene=ZFP36	Up to version 5.24
ZFP57	ZFP57 Zinc Finger Protein	Protein Coding	Q9NU63	49	GC06M029672	4.45098829269409	https://www.genecards.org/cgi-bin/carddisp.pl?gene=ZFP57	Up to version 5.24
ZFP69	ZFP69 Zinc Finger Protein	Protein Coding	Q49AA0	37	GC01P040477	1.9535619020462	https://www.genecards.org/cgi-bin/carddisp.pl?gene=ZFP69	Up to version 5.24
ZFP91	ZFP91 Zinc Finger Protein, Atypical E3 Ubiquitin Ligase	Protein Coding	Q96JP5	45	GC11P129353	0.517617642879486	https://www.genecards.org/cgi-bin/carddisp.pl?gene=ZFP91	After version 5.24
ZFR	Zinc Finger RNA Binding Protein	Protein Coding	Q96KR1	49	GC05M032390	3.9107518196106	https://www.genecards.org/cgi-bin/carddisp.pl?gene=ZFR	After version 5.24
ZFYVE1	Zinc Finger FYVE-Type Containing 1	Protein Coding	Q9HBF4	47	GC14M072969	1.97471690177917	https://www.genecards.org/cgi-bin/carddisp.pl?gene=ZFYVE1	After version 5.24
ZFYVE19	Zinc Finger FYVE-Type Containing 19	Protein Coding	Q96K21	45	GC15P210370	2.25292587280273	https://www.genecards.org/cgi-bin/carddisp.pl?gene=ZFYVE19	Up to version 5.24
ZGRF1	Zinc Finger GRF-Type Containing 1	Protein Coding	Q86YA3	44	GC04M112539	3.24208664894104	https://www.genecards.org/cgi-bin/carddisp.pl?gene=ZGRF1	Up to version 5.24
ZHX3	Zinc Fingers And Homeoboxes 3	Protein Coding	Q9H4I2	44	GC20M041178	0.89652544260025	https://www.genecards.org/cgi-bin/carddisp.pl?gene=ZHX3	After version 5.24
ZNF138	Zinc Finger Protein 138	Protein Coding	P52744	39	GC07P064794	1.9535619020462	https://www.genecards.org/cgi-bin/carddisp.pl?gene=ZNF138	Up to version 5.24
ZNF175	Zinc Finger Protein 175	Protein Coding	Q9Y473	42	GC19P051571	2.06987929344177	https://www.genecards.org/cgi-bin/carddisp.pl?gene=ZNF175	Up to version 5.24
ZNF207	Zinc Finger Protein 207	Protein Coding	O43670	42	GC17P175206	3.4119770526886	https://www.genecards.org/cgi-bin/carddisp.pl?gene=ZNF207	After version 5.24
ZNF260	Zinc Finger Protein 260	Protein Coding	Q3ZCT1	34	GC19M118951	1.9535619020462	https://www.genecards.org/cgi-bin/carddisp.pl?gene=ZNF260	Up to version 5.24
ZNF275	Zinc Finger Protein 275	Protein Coding	Q9NSD4	35	GC0XP153335	1.9535619020462	https://www.genecards.org/cgi-bin/carddisp.pl?gene=ZNF275	Up to version 5.24
ZNF292	Zinc Finger Protein 292	Protein Coding	O60281	49	GC06P200102	3.00740146636963	https://www.genecards.org/cgi-bin/carddisp.pl?gene=ZNF292	After version 5.24
ZNF317	Zinc Finger Protein 317	Protein Coding	Q96PQ6	44	GC19P009140	1.97281682491302	https://www.genecards.org/cgi-bin/carddisp.pl?gene=ZNF317	Up to version 5.24
ZNF318	Zinc Finger Protein 318	Protein Coding	Q5VUA4	44	GC06M115185	1.27275633811951	https://www.genecards.org/cgi-bin/carddisp.pl?gene=ZNF318	After version 5.24
ZNF320	Zinc Finger Protein 320	Protein Coding	A2RRD8	38	GC19M116749	1.97281682491302	https://www.genecards.org/cgi-bin/carddisp.pl?gene=ZNF320	Up to version 5.24
ZNF324	Zinc Finger Protein 324	Protein Coding	O75467	38	GC19P058467	3.00169825553894	https://www.genecards.org/cgi-bin/carddisp.pl?gene=ZNF324	Up to version 5.24
ZNF326	Zinc Finger Protein 326	Protein Coding	Q5BKZ1	42	GC01P089995	1.27552080154419	https://www.genecards.org/cgi-bin/carddisp.pl?gene=ZNF326	Up to version 5.24
ZNF384	Zinc Finger Protein 384	Protein Coding	Q8TF68	47	GC12M038759	0.772586822509766	https://www.genecards.org/cgi-bin/carddisp.pl?gene=ZNF384	Up to version 5.24
ZNF428	Zinc Finger Protein 428	Protein Coding	Q96B54	36	GC19M043607	0.407036334276199	https://www.genecards.org/cgi-bin/carddisp.pl?gene=ZNF428	After version 5.24
ZNF516	Zinc Finger Protein 516	Protein Coding	Q92618	44	GC18M076357	1.9800478219986	https://www.genecards.org/cgi-bin/carddisp.pl?gene=ZNF516	Up to version 5.24
ZNF526	Zinc Finger Protein 526	Protein Coding	Q8TF50	47	GC19P171734	3.00896978378296	https://www.genecards.org/cgi-bin/carddisp.pl?gene=ZNF526	Up to version 5.24
ZNF587	Zinc Finger Protein 587	Protein Coding	Q96SQ5	37	GC19P057849	1.9535619020462	https://www.genecards.org/cgi-bin/carddisp.pl?gene=ZNF587	Up to version 5.24
ZNF589	Zinc Finger Protein 589	Protein Coding	Q86UQ0	40	GC03P048241	2.26703357696533	https://www.genecards.org/cgi-bin/carddisp.pl?gene=ZNF589	Up to version 5.24
ZNF592	Zinc Finger Protein 592	Protein Coding	Q92610	48	GC15P211343	4.92522811889648	https://www.genecards.org/cgi-bin/carddisp.pl?gene=ZNF592	Up to version 5.24
ZNF598	Zinc Finger Protein 598, E3 Ubiquitin Ligase	Protein Coding	Q86UK7	41	GC16M055145	2.34123349189758	https://www.genecards.org/cgi-bin/carddisp.pl?gene=ZNF598	Up to version 5.24
ZNF618	Zinc Finger Protein 618	Protein Coding	Q5T7W0	42	GC09P113876	2.02163147926331	https://www.genecards.org/cgi-bin/carddisp.pl?gene=ZNF618	Up to version 5.24
ZNF644	Zinc Finger Protein 644	Protein Coding	Q9H582	48	GC01M090915	2.58201289176941	https://www.genecards.org/cgi-bin/carddisp.pl?gene=ZNF644	Up to version 5.24
ZNF688	Zinc Finger Protein 688	Protein Coding	P0C7X2	35	GC16M030569	1.95720791816711	https://www.genecards.org/cgi-bin/carddisp.pl?gene=ZNF688	Up to version 5.24
ZNF746	Zinc Finger Protein 746	Protein Coding	Q6NUN9	49	GC07M149472	3.7104172706604	https://www.genecards.org/cgi-bin/carddisp.pl?gene=ZNF746	Up to version 5.24
ZNF77	Zinc Finger Protein 77	Protein Coding	Q15935	45	GC19M002933	2.54665875434875	https://www.genecards.org/cgi-bin/carddisp.pl?gene=ZNF77	Up to version 5.24
ZNF785	Zinc Finger Protein 785	Protein Coding	A8K8V0	38	GC16M030573	1.93072199821472	https://www.genecards.org/cgi-bin/carddisp.pl?gene=ZNF785	Up to version 5.24
ZNF792	Zinc Finger Protein 792	Protein Coding	Q3KQV3	37	GC19M034956	1.9535619020462	https://www.genecards.org/cgi-bin/carddisp.pl?gene=ZNF792	Up to version 5.24
ZNF846	Zinc Finger Protein 846	Protein Coding	Q147U1	39	GC19M115633	1.9800478219986	https://www.genecards.org/cgi-bin/carddisp.pl?gene=ZNF846	Up to version 5.24
ZNF862	Zinc Finger Protein 862	Protein Coding	O60290	41	GC07P170648	2.02204847335815	https://www.genecards.org/cgi-bin/carddisp.pl?gene=ZNF862	Up to version 5.24
ZRANB2	Zinc Finger RANBP2-Type Containing 2	Protein Coding	O95218	42	GC01M071063	1.66063332557678	https://www.genecards.org/cgi-bin/carddisp.pl?gene=ZRANB2	After version 5.24
ZSWIM7	Zinc Finger SWIM-Type Containing 7	Protein Coding	Q19AV6	41	GC17M103919	1.97281682491302	https://www.genecards.org/cgi-bin/carddisp.pl?gene=ZSWIM7	Up to version 5.24
ZW10	Zw10 Kinetochore Protein	Protein Coding	O43264	47	GC11M113733	5.61908435821533	https://www.genecards.org/cgi-bin/carddisp.pl?gene=ZW10	After version 5.24
ZXDC	ZXD Family Zinc Finger C	Protein Coding	Q2QGD7	45	GC03M126437	3.27917051315308	https://www.genecards.org/cgi-bin/carddisp.pl?gene=ZXDC	Up to version 5.24

## Sheet: TME-Genes
Supplementary Material-2. Tumor microenvironment gene set
Gene Symbol	Description	Category	Uniprot ID	Gifts	GC Id	Relevance score	GeneCards Link	Version information
A2M	Alpha-2-Macroglobulin	Protein Coding	P01023	58	GC12M009067	4.68172073364258	https://www.genecards.org/cgi-bin/carddisp.pl?gene=A2M	Up to version 5.24
AAGAB	Alpha And Gamma Adaptin Binding Protein	Protein Coding	Q6PD74	48	GC15M067200	3.92062425613403	https://www.genecards.org/cgi-bin/carddisp.pl?gene=AAGAB	After version 5.24
AARS1	Alanyl-TRNA Synthetase 1	Protein Coding	P49588	56	GC16M076634	4.24434757232666	https://www.genecards.org/cgi-bin/carddisp.pl?gene=AARS1	Up to version 5.24
AASDH	Aminoadipate-Semialdehyde Dehydrogenase	Protein Coding	Q4L235	45	GC04M056340	0.821568012237549	https://www.genecards.org/cgi-bin/carddisp.pl?gene=AASDH	After version 5.24
ABCA1	ATP Binding Cassette Subfamily A Member 1	Protein Coding	O95477	61	GC09M104781	13.2393932342529	https://www.genecards.org/cgi-bin/carddisp.pl?gene=ABCA1	Up to version 5.24
ABCA3	ATP Binding Cassette Subfamily A Member 3	Protein Coding	Q99758	61	GC16M002275	2.30732250213623	https://www.genecards.org/cgi-bin/carddisp.pl?gene=ABCA3	After version 5.24
ABCA4	ATP Binding Cassette Subfamily A Member 4	Protein Coding	P78363	57	GC01M093992	2.24861717224121	https://www.genecards.org/cgi-bin/carddisp.pl?gene=ABCA4	After version 5.24
ABCB1	ATP Binding Cassette Subfamily B Member 1	Protein Coding	P08183	64	GC07M087504	28.6999893188477	https://www.genecards.org/cgi-bin/carddisp.pl?gene=ABCB1	Up to version 5.24
ABCB11	ATP Binding Cassette Subfamily B Member 11	Protein Coding	O95342	58	GC02M168922	5.16375637054443	https://www.genecards.org/cgi-bin/carddisp.pl?gene=ABCB11	After version 5.24
ABCB5	ATP Binding Cassette Subfamily B Member 5	Protein Coding	Q2M3G0	55	GC07P020615	7.22212886810303	https://www.genecards.org/cgi-bin/carddisp.pl?gene=ABCB5	Up to version 5.24
ABCC1	ATP Binding Cassette Subfamily C Member 1 (ABCC1 Blood Group)	Protein Coding	P33527	61	GC16P015949	22.887	https://www.genecards.org/cgi-bin/carddisp.pl?gene=ABCC1	Up to version 5.24
ABCC11	ATP Binding Cassette Subfamily C Member 11	Protein Coding	Q96J66	53	GC16M057593	3.46378016471863	https://www.genecards.org/cgi-bin/carddisp.pl?gene=ABCC11	After version 5.24
ABCC2	ATP Binding Cassette Subfamily C Member 2	Protein Coding	Q92887	60	GC10P099782	11.2881441116333	https://www.genecards.org/cgi-bin/carddisp.pl?gene=ABCC2	After version 5.24
ABCC4	ATP Binding Cassette Subfamily C Member 4 (PEL Blood Group)	Protein Coding	O15439	58	GC13M095019	9.60095691680908	https://www.genecards.org/cgi-bin/carddisp.pl?gene=ABCC4	Up to version 5.24
ABCC5	ATP Binding Cassette Subfamily C Member 5	Protein Coding	O15440	55	GC03M183919	5.51800298690796	https://www.genecards.org/cgi-bin/carddisp.pl?gene=ABCC5	Up to version 5.24
ABCC8	ATP Binding Cassette Subfamily C Member 8	Protein Coding	Q09428	58	GC11M017392	7.51998853683472	https://www.genecards.org/cgi-bin/carddisp.pl?gene=ABCC8	Up to version 5.24
ABCD1	ATP Binding Cassette Subfamily D Member 1	Protein Coding	P33897	58	GC0XP153724	2.76450896263123	https://www.genecards.org/cgi-bin/carddisp.pl?gene=ABCD1	Up to version 5.24
ABCD3	ATP Binding Cassette Subfamily D Member 3	Protein Coding	P28288	57	GC01P094385	3.12297	https://www.genecards.org/cgi-bin/carddisp.pl?gene=ABCD3	After version 5.24
ABCG1	ATP Binding Cassette Subfamily G Member 1	Protein Coding	P45844	55	GC21P042199	3.76846742630005	https://www.genecards.org/cgi-bin/carddisp.pl?gene=ABCG1	Up to version 5.24
ABCG2	ATP Binding Cassette Subfamily G Member 2 (JR Blood Group)	Protein Coding	Q9UNQ0	62	GC04M088090	22.6279373168945	https://www.genecards.org/cgi-bin/carddisp.pl?gene=ABCG2	Up to version 5.24
ABCG5	ATP Binding Cassette Subfamily G Member 5	Protein Coding	Q9H222	58	GC02M043806	2.17405986785889	https://www.genecards.org/cgi-bin/carddisp.pl?gene=ABCG5	After version 5.24
ABHD11	Abhydrolase Domain Containing 11	Protein Coding	Q8NFV4	45	GC07M073736	2.08150696754456	https://www.genecards.org/cgi-bin/carddisp.pl?gene=ABHD11	Up to version 5.24
ABHD12	Abhydrolase Domain Containing 12, Lysophospholipase	Protein Coding	Q8N2K0	53	GC20M025294	2.67315435409546	https://www.genecards.org/cgi-bin/carddisp.pl?gene=ABHD12	After version 5.24
ABHD16A	Abhydrolase Domain Containing 16A, Phospholipase	Protein Coding	O95870	49	GC06M114964	2.80849409103394	https://www.genecards.org/cgi-bin/carddisp.pl?gene=ABHD16A	Up to version 5.24
ABHD5	Abhydrolase Domain Containing 5, Lysophosphatidic Acid Acyltransferase	Protein Coding	Q8WTS1	57	GC03P068945	2.28226256370544	https://www.genecards.org/cgi-bin/carddisp.pl?gene=ABHD5	Up to version 5.24
ABI1	Abl Interactor 1	Protein Coding	Q8IZP0	56	GC10M026746	5.0401086807251	https://www.genecards.org/cgi-bin/carddisp.pl?gene=ABI1	Up to version 5.24
ABI3	ABI Family Member 3	Protein Coding	Q9P2A4	47	GC17P049210	4.61513948440552	https://www.genecards.org/cgi-bin/carddisp.pl?gene=ABI3	After version 5.24
ABL1	ABL Proto-Oncogene 1, Non-Receptor Tyrosine Kinase	Protein Coding	P00519	66	GC09P130713	18.9602966308594	https://www.genecards.org/cgi-bin/carddisp.pl?gene=ABL1	Up to version 5.24
ABRAXAS2	Abraxas 2, BRISC Complex Subunit	Protein Coding	Q15018	45	GC10P135569	1.98927986621857	https://www.genecards.org/cgi-bin/carddisp.pl?gene=ABRAXAS2	Up to version 5.24
ABT1	Activator Of Basal Transcription 1	Protein Coding	Q9ULW3	45	GC06P199361	2.81567764282227	https://www.genecards.org/cgi-bin/carddisp.pl?gene=ABT1	Up to version 5.24
ABTB1	Ankyrin Repeat And BTB Domain Containing 1	Protein Coding	Q969K4	41	GC03P127672	2.46832990646362	https://www.genecards.org/cgi-bin/carddisp.pl?gene=ABTB1	Up to version 5.24
ACACA	Acetyl-CoA Carboxylase Alpha	Protein Coding	Q13085	62	GC17M037084	7.01099395751953	https://www.genecards.org/cgi-bin/carddisp.pl?gene=ACACA	After version 5.24
ACADM	Acyl-CoA Dehydrogenase Medium Chain	Protein Coding	P11310	58	GC01P075724	2.90269637107849	https://www.genecards.org/cgi-bin/carddisp.pl?gene=ACADM	Up to version 5.24
ACADS	Acyl-CoA Dehydrogenase Short Chain	Protein Coding	P16219	58	GC12P141793	1.94392883777618	https://www.genecards.org/cgi-bin/carddisp.pl?gene=ACADS	Up to version 5.24
ACAN	Aggrecan	Protein Coding	P16112	59	GC15P211414	5.02958059310913	https://www.genecards.org/cgi-bin/carddisp.pl?gene=ACAN	Up to version 5.24
ACAP1	ArfGAP With Coiled-Coil, Ankyrin Repeat And PH Domains 1	Protein Coding	Q15027	48	GC17P174521	3.00061988830566	https://www.genecards.org/cgi-bin/carddisp.pl?gene=ACAP1	Up to version 5.24
ACAP2	ArfGAP With Coiled-Coil, Ankyrin Repeat And PH Domains 2	Protein Coding	Q15057	48	GC03M195274	3.60177421569824	https://www.genecards.org/cgi-bin/carddisp.pl?gene=ACAP2	After version 5.24
ACAP2-IT1	ACAP2 Intronic Transcript 1	RNA Gene		14	GC03M195280	0.465367257595062	https://www.genecards.org/cgi-bin/carddisp.pl?gene=ACAP2-IT1	Up to version 5.24
ACAT1	Acetyl-CoA Acetyltransferase 1	Protein Coding	P24752	63	GC11P131407	3.03637742996216	https://www.genecards.org/cgi-bin/carddisp.pl?gene=ACAT1	Up to version 5.24
ACD	ACD Shelterin Complex Subunit And Telomerase Recruitment Factor	Protein Coding	Q96AP0	54	GC16M076508	5.95064210891724	https://www.genecards.org/cgi-bin/carddisp.pl?gene=ACD	After version 5.24
ACE	Angiotensin I Converting Enzyme	Protein Coding	P12821	64	GC17P063477	8.21056842803955	https://www.genecards.org/cgi-bin/carddisp.pl?gene=ACE	After version 5.24
ACE2	Angiotensin Converting Enzyme 2	Protein Coding	Q9BYF1	61	GC0XM015494	7.63456153869629	https://www.genecards.org/cgi-bin/carddisp.pl?gene=ACE2	Up to version 5.24
ACER2	Alkaline Ceramidase 2	Protein Coding	Q5QJU3	45	GC09P019409	2.36762475967407	https://www.genecards.org/cgi-bin/carddisp.pl?gene=ACER2	Up to version 5.24
ACHE	Acetylcholinesterase (Yt Blood Group)	Protein Coding	P22303	60	GC07M100889	4.80368328094482	https://www.genecards.org/cgi-bin/carddisp.pl?gene=ACHE	Up to version 5.24
ACIN1	Apoptotic Chromatin Condensation Inducer 1	Protein Coding	Q9UKV3	47	GC14M023058	3.69379496574402	https://www.genecards.org/cgi-bin/carddisp.pl?gene=ACIN1	Up to version 5.24
ACKR1	Atypical Chemokine Receptor 1 (Duffy Blood Group)	Protein Coding	Q16570	54	GC01P183896	5.81472826004028	https://www.genecards.org/cgi-bin/carddisp.pl?gene=ACKR1	Up to version 5.24
ACKR2	Atypical Chemokine Receptor 2	Protein Coding	O00590	51	GC03P042804	5.47953128814697	https://www.genecards.org/cgi-bin/carddisp.pl?gene=ACKR2	Up to version 5.24
ACKR3	Atypical Chemokine Receptor 3	Protein Coding	P25106	53	GC02P236537	12.8789625167847	https://www.genecards.org/cgi-bin/carddisp.pl?gene=ACKR3	Up to version 5.24
ACKR4	Atypical Chemokine Receptor 4	Protein Coding	Q9NPB9	44	GC03P132597	2.44379258155823	https://www.genecards.org/cgi-bin/carddisp.pl?gene=ACKR4	Up to version 5.24
ACKR5	Atypical Chemokine Receptor 5	Protein Coding	O15218	48	GC12P056994	3.56632113456726	https://www.genecards.org/cgi-bin/carddisp.pl?gene=ACKR5	After version 5.24
ACLY	ATP Citrate Lyase	Protein Coding	P53396	59	GC17M041866	6.82148933410645	https://www.genecards.org/cgi-bin/carddisp.pl?gene=ACLY	Up to version 5.24
ACO1	Aconitase 1	Protein Coding	P21399	56	GC09P032374	3.17352890968323	https://www.genecards.org/cgi-bin/carddisp.pl?gene=ACO1	Up to version 5.24
ACO2	Aconitase 2	Protein Coding	Q99798	58	GC22P102752	4.25416660308838	https://www.genecards.org/cgi-bin/carddisp.pl?gene=ACO2	After version 5.24
ACOD1	Aconitate Decarboxylase 1	Protein Coding	A6NK06	39	GC13P076949	4.28150653839111	https://www.genecards.org/cgi-bin/carddisp.pl?gene=ACOD1	Up to version 5.24
ACOT12	Acyl-CoA Thioesterase 12	Protein Coding	Q8WYK0	48	GC05M082923	1.10940146446228	https://www.genecards.org/cgi-bin/carddisp.pl?gene=ACOT12	Up to version 5.24
ACOT13	Acyl-CoA Thioesterase 13	Protein Coding	Q9NPJ3	47	GC06P024667	0.719717741012573	https://www.genecards.org/cgi-bin/carddisp.pl?gene=ACOT13	Up to version 5.24
ACP1	Acid Phosphatase 1	Protein Coding	P24666	55	GC02P001440	7.60059833526611	https://www.genecards.org/cgi-bin/carddisp.pl?gene=ACP1	Up to version 5.24
ACP5	Acid Phosphatase 5, Tartrate Resistant	Protein Coding	P13686	59	GC19M011574	9.62110424041748	https://www.genecards.org/cgi-bin/carddisp.pl?gene=ACP5	Up to version 5.24
ACR	Acrosin	Protein Coding	P10323	52	GC22P050738	1.52185606956482	https://www.genecards.org/cgi-bin/carddisp.pl?gene=ACR	Up to version 5.24
ACRBP	Acrosin Binding Protein	Protein Coding	Q8NEB7	43	GC12M006638	9.55630874633789	https://www.genecards.org/cgi-bin/carddisp.pl?gene=ACRBP	After version 5.24
ACSL1	Acyl-CoA Synthetase Long Chain Family Member 1	Protein Coding	P33121	59	GC04M184755	2.92221093177795	https://www.genecards.org/cgi-bin/carddisp.pl?gene=ACSL1	After version 5.24
ACSL5	Acyl-CoA Synthetase Long Chain Family Member 5	Protein Coding	Q9ULC5	53	GC10P135102	3.66216254234314	https://www.genecards.org/cgi-bin/carddisp.pl?gene=ACSL5	Up to version 5.24
ACSL6	Acyl-CoA Synthetase Long Chain Family Member 6	Protein Coding	Q9UKU0	51	GC05M131949	1.46543097496033	https://www.genecards.org/cgi-bin/carddisp.pl?gene=ACSL6	Up to version 5.24
ACSM3	Acyl-CoA Synthetase Medium Chain Family Member 3	Protein Coding	Q53FZ2	50	GC16P020610	1.21238481998444	https://www.genecards.org/cgi-bin/carddisp.pl?gene=ACSM3	Up to version 5.24
ACSS2	Acyl-CoA Synthetase Short Chain Family Member 2	Protein Coding	Q9NR19	58	GC20P059501	5.28739786148071	https://www.genecards.org/cgi-bin/carddisp.pl?gene=ACSS2	Up to version 5.24
ACTA1	Actin Alpha 1, Skeletal Muscle	Protein Coding	P68133	60	GC01M231082	3.07067513465881	https://www.genecards.org/cgi-bin/carddisp.pl?gene=ACTA1	Up to version 5.24
ACTA2	Actin Alpha 2, Smooth Muscle	Protein Coding	P62736	60	GC10M088935	19.4388122558594	https://www.genecards.org/cgi-bin/carddisp.pl?gene=ACTA2	Up to version 5.24
ACTB	Actin Beta	Protein Coding	P60709	63	GC07M005984	14.5953321456909	https://www.genecards.org/cgi-bin/carddisp.pl?gene=ACTB	Up to version 5.24
ACTBL2	Actin Beta Like 2	Protein Coding	Q562R1	44	GC05M057480	2.36127614974976	https://www.genecards.org/cgi-bin/carddisp.pl?gene=ACTBL2	Up to version 5.24
ACTC1	Actin Alpha Cardiac Muscle 1	Protein Coding	P68032	57	GC15M034790	19.7557792663574	https://www.genecards.org/cgi-bin/carddisp.pl?gene=ACTC1	Up to version 5.24
ACTG1	Actin Gamma 1	Protein Coding	P63261	61	GC17M081509	5.1557412147522	https://www.genecards.org/cgi-bin/carddisp.pl?gene=ACTG1	After version 5.24
ACTL6A	Actin Like 6A	Protein Coding	O96019	53	GC03P179562	7.38969898223877	https://www.genecards.org/cgi-bin/carddisp.pl?gene=ACTL6A	Up to version 5.24
ACTN1	Actinin Alpha 1	Protein Coding	P12814	61	GC14M068874	4.78413772583008	https://www.genecards.org/cgi-bin/carddisp.pl?gene=ACTN1	Up to version 5.24
ACTN3	Actinin Alpha 3	Protein Coding	Q08043	52	GC11P066546	2.50396394729614	https://www.genecards.org/cgi-bin/carddisp.pl?gene=ACTN3	Up to version 5.24
ACTN4	Actinin Alpha 4	Protein Coding	O43707	59	GC19P038647	9.7746410369873	https://www.genecards.org/cgi-bin/carddisp.pl?gene=ACTN4	Up to version 5.24
ACTR3	Actin Related Protein 3	Protein Coding	P61158	54	GC02P113889	3.66112327575684	https://www.genecards.org/cgi-bin/carddisp.pl?gene=ACTR3	Up to version 5.24
ACTR6	Actin Related Protein 6	Protein Coding	Q9GZN1	44	GC12P100360	2.22227811813354	https://www.genecards.org/cgi-bin/carddisp.pl?gene=ACTR6	After version 5.24
ACVR1	Activin A Receptor Type 1	Protein Coding	Q04771	63	GC02M157736	11.6374826431274	https://www.genecards.org/cgi-bin/carddisp.pl?gene=ACVR1	Up to version 5.24
ACVR1B	Activin A Receptor Type 1B	Protein Coding	P36896	60	GC12P051951	13.0334367752075	https://www.genecards.org/cgi-bin/carddisp.pl?gene=ACVR1B	After version 5.24
ACVR1C	Activin A Receptor Type 1C	Protein Coding	Q8NER5	50	GC02M157526	2.98168468475342	https://www.genecards.org/cgi-bin/carddisp.pl?gene=ACVR1C	Up to version 5.24
ACVRL1	Activin A Receptor Like Type 1	Protein Coding	P37023	63	GC12P051906	10.0296859741211	https://www.genecards.org/cgi-bin/carddisp.pl?gene=ACVRL1	Up to version 5.24
ADA	Adenosine Deaminase	Protein Coding	P00813	64	GC20M044620	8.68987464904785	https://www.genecards.org/cgi-bin/carddisp.pl?gene=ADA	After version 5.24
ADAD2-AS1	ADAD2 Antisense RNA 1	RNA Gene		17	GC16M084197	6.30214977264404	https://www.genecards.org/cgi-bin/carddisp.pl?gene=ADAD2-AS1	After version 5.24
ADAM10	ADAM Metallopeptidase Domain 10	Protein Coding	O14672	66	GC15M058588	13.5179843902588	https://www.genecards.org/cgi-bin/carddisp.pl?gene=ADAM10	Up to version 5.24
ADAM12	ADAM Metallopeptidase Domain 12	Protein Coding	O43184	58	GC10M126012	14.3496036529541	https://www.genecards.org/cgi-bin/carddisp.pl?gene=ADAM12	Up to version 5.24
ADAM15	ADAM Metallopeptidase Domain 15	Protein Coding	Q13444	55	GC01P155050	7.17405223846436	https://www.genecards.org/cgi-bin/carddisp.pl?gene=ADAM15	Up to version 5.24
ADAM17	ADAM Metallopeptidase Domain 17	Protein Coding	P78536	63	GC02M009488	25.3249397277832	https://www.genecards.org/cgi-bin/carddisp.pl?gene=ADAM17	Up to version 5.24
ADAM19	ADAM Metallopeptidase Domain 19	Protein Coding	Q9H013	53	GC05M157395	3.5095067024231	https://www.genecards.org/cgi-bin/carddisp.pl?gene=ADAM19	Up to version 5.24
ADAM2	ADAM Metallopeptidase Domain 2	Protein Coding	Q99965	48	GC08M039743	0.914472341537476	https://www.genecards.org/cgi-bin/carddisp.pl?gene=ADAM2	After version 5.24
ADAM23	ADAM Metallopeptidase Domain 23	Protein Coding	O75077	52	GC02P206443	2.28047180175781	https://www.genecards.org/cgi-bin/carddisp.pl?gene=ADAM23	Up to version 5.24
ADAM28	ADAM Metallopeptidase Domain 28	Protein Coding	Q9UKQ2	52	GC08P024294	4.6395378112793	https://www.genecards.org/cgi-bin/carddisp.pl?gene=ADAM28	Up to version 5.24
ADAM33	ADAM Metallopeptidase Domain 33	Protein Coding	Q9BZ11	50	GC20M004532	2.19083023071289	https://www.genecards.org/cgi-bin/carddisp.pl?gene=ADAM33	After version 5.24
ADAM8	ADAM Metallopeptidase Domain 8	Protein Coding	P78325	54	GC10M133262	7.79232025146484	https://www.genecards.org/cgi-bin/carddisp.pl?gene=ADAM8	Up to version 5.24
ADAM9	ADAM Metallopeptidase Domain 9	Protein Coding	Q13443	61	GC08P038996	13.7294254302979	https://www.genecards.org/cgi-bin/carddisp.pl?gene=ADAM9	Up to version 5.24
ADAMDEC1	ADAM Like Decysin 1	Protein Coding	O15204	47	GC08P024384	1.24030733108521	https://www.genecards.org/cgi-bin/carddisp.pl?gene=ADAMDEC1	Up to version 5.24
ADAMTS1	ADAM Metallopeptidase With Thrombospondin Type 1 Motif 1	Protein Coding	Q9UHI8	58	GC21M026835	7.50388860702515	https://www.genecards.org/cgi-bin/carddisp.pl?gene=ADAMTS1	Up to version 5.24
ADAMTS10	ADAM Metallopeptidase With Thrombospondin Type 1 Motif 10	Protein Coding	Q9H324	55	GC19M008580	1.60800242424011	https://www.genecards.org/cgi-bin/carddisp.pl?gene=ADAMTS10	Up to version 5.24
ADAMTS12	ADAM Metallopeptidase With Thrombospondin Type 1 Motif 12	Protein Coding	P58397	51	GC05M033524	5.03231906890869	https://www.genecards.org/cgi-bin/carddisp.pl?gene=ADAMTS12	Up to version 5.24
ADAMTS13	ADAM Metallopeptidase With Thrombospondin Type 1 Motif 13	Protein Coding	Q76LX8	60	GC09P133414	5.96409225463867	https://www.genecards.org/cgi-bin/carddisp.pl?gene=ADAMTS13	Up to version 5.24
ADAMTS14	ADAM Metallopeptidase With Thrombospondin Type 1 Motif 14	Protein Coding	Q8WXS8	49	GC10P070672	2.98558831214905	https://www.genecards.org/cgi-bin/carddisp.pl?gene=ADAMTS14	Up to version 5.24
ADAMTS15	ADAM Metallopeptidase With Thrombospondin Type 1 Motif 15	Protein Coding	Q8TE58	48	GC11P130448	3.60297727584839	https://www.genecards.org/cgi-bin/carddisp.pl?gene=ADAMTS15	Up to version 5.24
ADAMTS18	ADAM Metallopeptidase With Thrombospondin Type 1 Motif 18	Protein Coding	Q8TE60	54	GC16M077316	3.80576777458191	https://www.genecards.org/cgi-bin/carddisp.pl?gene=ADAMTS18	After version 5.24
ADAMTS2	ADAM Metallopeptidase With Thrombospondin Type 1 Motif 2	Protein Coding	O95450	55	GC05M179110	2.83165502548218	https://www.genecards.org/cgi-bin/carddisp.pl?gene=ADAMTS2	After version 5.24
ADAMTS3	ADAM Metallopeptidase With Thrombospondin Type 1 Motif 3	Protein Coding	O15072	52	GC04M072280	5.94942140579224	https://www.genecards.org/cgi-bin/carddisp.pl?gene=ADAMTS3	Up to version 5.24
ADAMTS4	ADAM Metallopeptidase With Thrombospondin Type 1 Motif 4	Protein Coding	O75173	57	GC01M161184	4.49043035507202	https://www.genecards.org/cgi-bin/carddisp.pl?gene=ADAMTS4	Up to version 5.24
ADAMTS5	ADAM Metallopeptidase With Thrombospondin Type 1 Motif 5	Protein Coding	Q9UNA0	56	GC21M026918	5.68155860900879	https://www.genecards.org/cgi-bin/carddisp.pl?gene=ADAMTS5	Up to version 5.24
ADAMTS8	ADAM Metallopeptidase With Thrombospondin Type 1 Motif 8	Protein Coding	Q9UP79	51	GC11M130404	3.66654562950134	https://www.genecards.org/cgi-bin/carddisp.pl?gene=ADAMTS8	Up to version 5.24
ADAMTS9	ADAM Metallopeptidase With Thrombospondin Type 1 Motif 9	Protein Coding	Q9P2N4	51	GC03M064501	4.27241945266724	https://www.genecards.org/cgi-bin/carddisp.pl?gene=ADAMTS9	Up to version 5.24
ADAMTS9-AS2	ADAMTS9 Antisense RNA 2	RNA Gene		26	GC03P069660	13.2191143035889	https://www.genecards.org/cgi-bin/carddisp.pl?gene=ADAMTS9-AS2	Up to version 5.24
ADAMTSL1	ADAMTS Like 1	Protein Coding	Q8N6G6	52	GC09P017906	5.23168182373047	https://www.genecards.org/cgi-bin/carddisp.pl?gene=ADAMTSL1	Up to version 5.24
ADAMTSL2	ADAMTS Like 2	Protein Coding	Q86TH1	51	GC09P161197	0.406672865152359	https://www.genecards.org/cgi-bin/carddisp.pl?gene=ADAMTSL2	Up to version 5.24
ADAMTSL3	ADAMTS Like 3	Protein Coding	P82987	47	GC15P211253	2.30392527580261	https://www.genecards.org/cgi-bin/carddisp.pl?gene=ADAMTSL3	After version 5.24
ADAMTSL4	ADAMTS Like 4	Protein Coding	Q6UY14	50	GC01P150549	1.21974277496338	https://www.genecards.org/cgi-bin/carddisp.pl?gene=ADAMTSL4	Up to version 5.24
ADAMTSL5	ADAMTS Like 5	Protein Coding	Q6ZMM2	45	GC19M115298	1.00712716579437	https://www.genecards.org/cgi-bin/carddisp.pl?gene=ADAMTSL5	After version 5.24
ADAR	Adenosine Deaminase RNA Specific	Protein Coding	P55265	60	GC01M169752	13.2738285064697	https://www.genecards.org/cgi-bin/carddisp.pl?gene=ADAR	Up to version 5.24
ADCY6	Adenylate Cyclase 6	Protein Coding	O43306	59	GC12M048766	0.770818769931793	https://www.genecards.org/cgi-bin/carddisp.pl?gene=ADCY6	Up to version 5.24
ADCY8	Adenylate Cyclase 8	Protein Coding	P40145	57	GC08M130780	0.982747375965118	https://www.genecards.org/cgi-bin/carddisp.pl?gene=ADCY8	Up to version 5.24
ADCYAP1	Adenylate Cyclase Activating Polypeptide 1	Protein Coding	P18509	55	GC18P000895	9.36270427703857	https://www.genecards.org/cgi-bin/carddisp.pl?gene=ADCYAP1	Up to version 5.24
ADGRE1	Adhesion G Protein-Coupled Receptor E1	Protein Coding	Q14246	48	GC19P006887	3.09062886238098	https://www.genecards.org/cgi-bin/carddisp.pl?gene=ADGRE1	Up to version 5.24
ADGRE5	Adhesion G Protein-Coupled Receptor E5	Protein Coding	P48960	55	GC19P171127	5.91480398178101	https://www.genecards.org/cgi-bin/carddisp.pl?gene=ADGRE5	Up to version 5.24
ADGRF5	Adhesion G Protein-Coupled Receptor F5	Protein Coding	Q8IZF2	50	GC06M046852	2.56624817848206	https://www.genecards.org/cgi-bin/carddisp.pl?gene=ADGRF5	Up to version 5.24
ADGRG1	Adhesion G Protein-Coupled Receptor G1	Protein Coding	Q9Y653	54	GC16P057610	8.68254470825195	https://www.genecards.org/cgi-bin/carddisp.pl?gene=ADGRG1	Up to version 5.24
ADGRL1	Adhesion G Protein-Coupled Receptor L1	Protein Coding	O94910	52	GC19M014147	0.838532567024231	https://www.genecards.org/cgi-bin/carddisp.pl?gene=ADGRL1	After version 5.24
ADGRL2	Adhesion G Protein-Coupled Receptor L2	Protein Coding	O95490	52	GC01P081306	2.31681752204895	https://www.genecards.org/cgi-bin/carddisp.pl?gene=ADGRL2	Up to version 5.24
ADGRL4	Adhesion G Protein-Coupled Receptor L4	Protein Coding	Q9HBW9	46	GC01M078889	4.27868270874023	https://www.genecards.org/cgi-bin/carddisp.pl?gene=ADGRL4	Up to version 5.24
ADH1C	Alcohol Dehydrogenase 1C (Class I), Gamma Polypeptide	Protein Coding	P00326	54	GC04M099336	5.05043077468872	https://www.genecards.org/cgi-bin/carddisp.pl?gene=ADH1C	After version 5.24
ADH5	Alcohol Dehydrogenase 5 (Class III), Chi Polypeptide	Protein Coding	P11766	58	GC04M099070	3.76414346694946	https://www.genecards.org/cgi-bin/carddisp.pl?gene=ADH5	Up to version 5.24
ADIPOQ	Adiponectin, C1Q And Collagen Domain Containing	Protein Coding	Q15848	59	GC03P186842	17.7478122711182	https://www.genecards.org/cgi-bin/carddisp.pl?gene=ADIPOQ	Up to version 5.24
ADIPOR1	Adiponectin Receptor 1	Protein Coding	Q96A54	57	GC01M202940	6.48475885391235	https://www.genecards.org/cgi-bin/carddisp.pl?gene=ADIPOR1	After version 5.24
ADIPOR2	Adiponectin Receptor 2	Protein Coding	Q86V24	54	GC12P001670	4.86001348495483	https://www.genecards.org/cgi-bin/carddisp.pl?gene=ADIPOR2	Up to version 5.24
ADISSP	Adipose Secreted Signaling Protein	Protein Coding	Q9GZN8	38	GC20M004535	0.522436499595642	https://www.genecards.org/cgi-bin/carddisp.pl?gene=ADISSP	Up to version 5.24
ADM	Adrenomedullin	Protein Coding	P35318	57	GC11P025148	9.35115528106689	https://www.genecards.org/cgi-bin/carddisp.pl?gene=ADM	Up to version 5.24
ADM2	Adrenomedullin 2	Protein Coding	Q7Z4H4	47	GC22P050481	3.00793385505676	https://www.genecards.org/cgi-bin/carddisp.pl?gene=ADM2	Up to version 5.24
ADNP	Activity Dependent Neuroprotector Homeobox	Protein Coding	Q9H2P0	55	GC20M050888	6.09818840026855	https://www.genecards.org/cgi-bin/carddisp.pl?gene=ADNP	After version 5.24
ADORA1	Adenosine A1 Receptor	Protein Coding	P30542	60	GC01P203090	3.04991912841797	https://www.genecards.org/cgi-bin/carddisp.pl?gene=ADORA1	Up to version 5.24
ADORA2A	Adenosine A2a Receptor	Protein Coding	P29274	60	GC22P024417	11.9243173599243	https://www.genecards.org/cgi-bin/carddisp.pl?gene=ADORA2A	Up to version 5.24
ADORA2B	Adenosine A2b Receptor	Protein Coding	P29275	60	GC17P174726	5.21783971786499	https://www.genecards.org/cgi-bin/carddisp.pl?gene=ADORA2B	Up to version 5.24
ADORA3	Adenosine A3 Receptor	Protein Coding	P0DMS8	55	GC01M111499	3.79147052764893	https://www.genecards.org/cgi-bin/carddisp.pl?gene=ADORA3	Up to version 5.24
ADRA1A	Adrenoceptor Alpha 1A	Protein Coding	P35348	59	GC08M026747	1.7994372844696	https://www.genecards.org/cgi-bin/carddisp.pl?gene=ADRA1A	Up to version 5.24
ADRA1D	Adrenoceptor Alpha 1D	Protein Coding	P25100	57	GC20M004220	1.0933256149292	https://www.genecards.org/cgi-bin/carddisp.pl?gene=ADRA1D	Up to version 5.24
ADRA2A	Adrenoceptor Alpha 2A	Protein Coding	P08913	60	GC10P111077	2.14789581298828	https://www.genecards.org/cgi-bin/carddisp.pl?gene=ADRA2A	After version 5.24
ADRB1	Adrenoceptor Beta 1	Protein Coding	P08588	62	GC10P135157	3.80797004699707	https://www.genecards.org/cgi-bin/carddisp.pl?gene=ADRB1	Up to version 5.24
ADRB2	Adrenoceptor Beta 2	Protein Coding	P07550	61	GC05P162652	7.16091394424438	https://www.genecards.org/cgi-bin/carddisp.pl?gene=ADRB2	Up to version 5.24
ADRB3	Adrenoceptor Beta 3	Protein Coding	P13945	55	GC08M037962	4.51686668395996	https://www.genecards.org/cgi-bin/carddisp.pl?gene=ADRB3	Up to version 5.24
ADRM1	ADRM1 26S Proteasome Ubiquitin Receptor	Protein Coding	Q16186	54	GC20P062302	7.66116571426392	https://www.genecards.org/cgi-bin/carddisp.pl?gene=ADRM1	After version 5.24
ADSL	Adenylosuccinate Lyase	Protein Coding	P30566	59	GC22P040346	2.87793755531311	https://www.genecards.org/cgi-bin/carddisp.pl?gene=ADSL	After version 5.24
AEBP1	AE Binding Protein 1	Protein Coding	Q8IUX7	53	GC07P045725	3.81510376930237	https://www.genecards.org/cgi-bin/carddisp.pl?gene=AEBP1	Up to version 5.24
AFDN	Afadin, Adherens Junction Formation Factor	Protein Coding	P55196	52	GC06P201725	5.25995254516602	https://www.genecards.org/cgi-bin/carddisp.pl?gene=AFDN	After version 5.24
AFDN-DT	AFDN Divergent Transcript	RNA Gene		25	GC06M167781	1.25818991661072	https://www.genecards.org/cgi-bin/carddisp.pl?gene=AFDN-DT	Up to version 5.24
AFF1	ALF Transcription Elongation Factor 1	Protein Coding	P51825	50	GC04P086934	3.01575756072998	https://www.genecards.org/cgi-bin/carddisp.pl?gene=AFF1	After version 5.24
AFF3	ALF Transcription Elongation Factor 3	Protein Coding	P51826	48	GC02M099545	3.4718062877655	https://www.genecards.org/cgi-bin/carddisp.pl?gene=AFF3	After version 5.24
AFF4	ALF Transcription Elongation Factor 4	Protein Coding	Q9UHB7	51	GC05M132875	3.28650879859924	https://www.genecards.org/cgi-bin/carddisp.pl?gene=AFF4	After version 5.24
AFP	Alpha Fetoprotein	Protein Coding	P02771	59	GC04P073431	20.0154228210449	https://www.genecards.org/cgi-bin/carddisp.pl?gene=AFP	Up to version 5.24
AGAP3	ArfGAP With GTPase Domain, Ankyrin Repeat And PH Domain 3	Protein Coding	Q96P47	42	GC07P151085	1.98168230056763	https://www.genecards.org/cgi-bin/carddisp.pl?gene=AGAP3	Up to version 5.24
AGBL5	AGBL Carboxypeptidase 5	Protein Coding	Q8NDL9	48	GC02P030741	0.741301536560059	https://www.genecards.org/cgi-bin/carddisp.pl?gene=AGBL5	Up to version 5.24
AGER	Advanced Glycosylation End-Product Specific Receptor	Protein Coding	Q15109	59	GC06M032180	12.2024374008179	https://www.genecards.org/cgi-bin/carddisp.pl?gene=AGER	Up to version 5.24
AGFG1	ArfGAP With FG Repeats 1	Protein Coding	P52594	52	GC02P227473	6.54224634170532	https://www.genecards.org/cgi-bin/carddisp.pl?gene=AGFG1	Up to version 5.24
AGGF1	Angiogenic Factor With G-Patch And FHA Domains 1	Protein Coding	Q8N302	53	GC05P077029	5.45291519165039	https://www.genecards.org/cgi-bin/carddisp.pl?gene=AGGF1	Up to version 5.24
AGO2	Argonaute RISC Catalytic Component 2	Protein Coding	Q9UKV8	55	GC08M141090	15.7249517440796	https://www.genecards.org/cgi-bin/carddisp.pl?gene=AGO2	Up to version 5.24
AGPAT1	1-Acylglycerol-3-Phosphate O-Acyltransferase 1	Protein Coding	Q99943	51	GC06M032168	1.94784009456635	https://www.genecards.org/cgi-bin/carddisp.pl?gene=AGPAT1	After version 5.24
AGPAT2	1-Acylglycerol-3-Phosphate O-Acyltransferase 2	Protein Coding	O15120	55	GC09M136673	2.58429217338562	https://www.genecards.org/cgi-bin/carddisp.pl?gene=AGPAT2	Up to version 5.24
AGPAT4	1-Acylglycerol-3-Phosphate O-Acyltransferase 4	Protein Coding	Q9NRZ5	48	GC06M161129	0.834510326385498	https://www.genecards.org/cgi-bin/carddisp.pl?gene=AGPAT4	Up to version 5.24
AGR2	Anterior Gradient 2, Protein Disulphide Isomerase Family Member	Protein Coding	O95994	52	GC07M017669	9.05620384216309	https://www.genecards.org/cgi-bin/carddisp.pl?gene=AGR2	Up to version 5.24
AGRN	Agrin	Protein Coding	O00468	57	GC01P001020	2.62841	https://www.genecards.org/cgi-bin/carddisp.pl?gene=AGRN	Up to version 5.24
AGT	Angiotensinogen	Protein Coding	P01019	62	GC01M230690	4.78877973556519	https://www.genecards.org/cgi-bin/carddisp.pl?gene=AGT	Up to version 5.24
AGTR1	Angiotensin II Receptor Type 1	Protein Coding	P30556	64	GC03P148697	6.20840978622437	https://www.genecards.org/cgi-bin/carddisp.pl?gene=AGTR1	After version 5.24
AGTRAP	Angiotensin II Receptor Associated Protein	Protein Coding	Q6RW13	45	GC01P011736	1.85657227039337	https://www.genecards.org/cgi-bin/carddisp.pl?gene=AGTRAP	Up to version 5.24
AGXT	Alanine--Glyoxylate Aminotransferase	Protein Coding	P21549	58	GC02P240868	1.22294116020203	https://www.genecards.org/cgi-bin/carddisp.pl?gene=AGXT	Up to version 5.24
AHCY	Adenosylhomocysteinase	Protein Coding	P23526	60	GC20M038067	5.49556970596313	https://www.genecards.org/cgi-bin/carddisp.pl?gene=AHCY	Up to version 5.24
AHCYL1	Adenosylhomocysteinase Like 1	Protein Coding	O43865	53	GC01P109984	2.27150368690491	https://www.genecards.org/cgi-bin/carddisp.pl?gene=AHCYL1	Up to version 5.24
AHI1-DT	AHI1 Divergent Transcript	RNA Gene	P0C7V0	25	GC06P200867	2.36117172241211	https://www.genecards.org/cgi-bin/carddisp.pl?gene=AHI1-DT	Up to version 5.24
AHNAK	AHNAK Nucleoprotein	Protein Coding	Q09666	48	GC11M146047	7.33039951324463	https://www.genecards.org/cgi-bin/carddisp.pl?gene=AHNAK	Up to version 5.24
AHNAK2	AHNAK Nucleoprotein 2	Protein Coding	Q8IVF2	41	GC14M104937	2.53793	https://www.genecards.org/cgi-bin/carddisp.pl?gene=AHNAK2	Up to version 5.24
AHR	Aryl Hydrocarbon Receptor	Protein Coding	P35869	60	GC07P016916	15.8289775848389	https://www.genecards.org/cgi-bin/carddisp.pl?gene=AHR	Up to version 5.24
AHSG	Alpha 2-HS Glycoprotein	Protein Coding	P02765	57	GC03P186612	6.25139665603638	https://www.genecards.org/cgi-bin/carddisp.pl?gene=AHSG	Up to version 5.24
AICDA	Activation Induced Cytidine Deaminase	Protein Coding	Q9GZX7	56	GC12M008602	9.24345111846924	https://www.genecards.org/cgi-bin/carddisp.pl?gene=AICDA	Up to version 5.24
AIF1	Allograft Inflammatory Factor 1	Protein Coding	P55008	51	GC06P199527	8.66266632080078	https://www.genecards.org/cgi-bin/carddisp.pl?gene=AIF1	Up to version 5.24
AIFM1	Apoptosis Inducing Factor Mitochondria Associated 1	Protein Coding	O95831	63	GC0XM130129	10.4224243164063	https://www.genecards.org/cgi-bin/carddisp.pl?gene=AIFM1	Up to version 5.24
AIM2	Absent In Melanoma 2	Protein Coding	O14862	53	GC01M169905	8.98904800415039	https://www.genecards.org/cgi-bin/carddisp.pl?gene=AIM2	Up to version 5.24
AIMP1	Aminoacyl TRNA Synthetase Complex Interacting Multifunctional Protein 1	Protein Coding	Q12904	57	GC04P106315	6.99458885192871	https://www.genecards.org/cgi-bin/carddisp.pl?gene=AIMP1	Up to version 5.24
AIP	AHR Interacting HSP90 Co-Chaperone	Protein Coding	O00170	56	GC11P067468	21.4526023864746	https://www.genecards.org/cgi-bin/carddisp.pl?gene=AIP	Up to version 5.24
AIRE	Autoimmune Regulator	Protein Coding	O43918	56	GC21P044285	4.7794885635376	https://www.genecards.org/cgi-bin/carddisp.pl?gene=AIRE	Up to version 5.24
AJAP1	Adherens Junctions Associated Protein 1	Protein Coding	Q9UKB5	43	GC01P004654	3.31862926483154	https://www.genecards.org/cgi-bin/carddisp.pl?gene=AJAP1	Up to version 5.24
AJUBA	Ajuba LIM Protein	Protein Coding	Q96IF1	50	GC14M022971	2.95007634162903	https://www.genecards.org/cgi-bin/carddisp.pl?gene=AJUBA	Up to version 5.24
AK1	Adenylate Kinase 1	Protein Coding	P00568	58	GC09M127866	1.73915708065033	https://www.genecards.org/cgi-bin/carddisp.pl?gene=AK1	Up to version 5.24
AK2	Adenylate Kinase 2	Protein Coding	P54819	58	GC01M033007	3.26453542709351	https://www.genecards.org/cgi-bin/carddisp.pl?gene=AK2	Up to version 5.24
AK8	Adenylate Kinase 8	Protein Coding	Q96MA6	48	GC09M132725	1.06617450714111	https://www.genecards.org/cgi-bin/carddisp.pl?gene=AK8	After version 5.24
AKAP12	A-Kinase Anchoring Protein 12	Protein Coding	Q02952	49	GC06P151239	5.26025199890137	https://www.genecards.org/cgi-bin/carddisp.pl?gene=AKAP12	Up to version 5.24
AKAP4	A-Kinase Anchoring Protein 4	Protein Coding	Q5JQC9	48	GC0XM050190	2.82055187225342	https://www.genecards.org/cgi-bin/carddisp.pl?gene=AKAP4	After version 5.24
AKAP5	A-Kinase Anchoring Protein 5	Protein Coding	P24588	51	GC14P064465	1.32302343845367	https://www.genecards.org/cgi-bin/carddisp.pl?gene=AKAP5	After version 5.24
AKAP8	A-Kinase Anchoring Protein 8	Protein Coding	O43823	50	GC19M115835	3.47541475296021	https://www.genecards.org/cgi-bin/carddisp.pl?gene=AKAP8	Up to version 5.24
AKAP8L	A-Kinase Anchoring Protein 8 Like	Protein Coding	Q9ULX6	44	GC19M015380	2.99530935287476	https://www.genecards.org/cgi-bin/carddisp.pl?gene=AKAP8L	Up to version 5.24
AKR1A1	Aldo-Keto Reductase Family 1 Member A1	Protein Coding	P14550	56	GC01P045550	2.68000602722168	https://www.genecards.org/cgi-bin/carddisp.pl?gene=AKR1A1	Up to version 5.24
AKR1B1	Aldo-Keto Reductase Family 1 Member B	Protein Coding	P15121	60	GC07M134442	7.82242679595947	https://www.genecards.org/cgi-bin/carddisp.pl?gene=AKR1B1	Up to version 5.24
AKR1B10	Aldo-Keto Reductase Family 1 Member B10	Protein Coding	O60218	55	GC07P134527	8.69979190826416	https://www.genecards.org/cgi-bin/carddisp.pl?gene=AKR1B10	Up to version 5.24
AKR1C1	Aldo-Keto Reductase Family 1 Member C1	Protein Coding	Q04828	57	GC10P004963	4.60224008560181	https://www.genecards.org/cgi-bin/carddisp.pl?gene=AKR1C1	Up to version 5.24
AKR1C2	Aldo-Keto Reductase Family 1 Member C2	Protein Coding	P52895	58	GC10M004987	5.21242380142212	https://www.genecards.org/cgi-bin/carddisp.pl?gene=AKR1C2	Up to version 5.24
AKR1C3	Aldo-Keto Reductase Family 1 Member C3	Protein Coding	P42330	58	GC10P005035	9.45033168792725	https://www.genecards.org/cgi-bin/carddisp.pl?gene=AKR1C3	Up to version 5.24
AKT1	AKT Serine/Threonine Kinase 1	Protein Coding	P31749	66	GC14M104769	71.8922958374023	https://www.genecards.org/cgi-bin/carddisp.pl?gene=AKT1	Up to version 5.24
AKT1S1	AKT1 Substrate 1	Protein Coding	Q96B36	52	GC19M049869	4.98685884475708	https://www.genecards.org/cgi-bin/carddisp.pl?gene=AKT1S1	Up to version 5.24
AKT2	AKT Serine/Threonine Kinase 2	Protein Coding	P31751	66	GC19M040230	28.7259101867676	https://www.genecards.org/cgi-bin/carddisp.pl?gene=AKT2	Up to version 5.24
AKT3	AKT Serine/Threonine Kinase 3	Protein Coding	Q9Y243	68	GC01M243488	27.7397613525391	https://www.genecards.org/cgi-bin/carddisp.pl?gene=AKT3	Up to version 5.24
ALAD	Aminolevulinate Dehydratase	Protein Coding	P13716	58	GC09M113386	3.1576042175293	https://www.genecards.org/cgi-bin/carddisp.pl?gene=ALAD	Up to version 5.24
ALAS2	5''-Aminolevulinate Synthase 2	Protein Coding	P22557	58	GC0XM055009	3.21690654754639	https://www.genecards.org/cgi-bin/carddisp.pl?gene=ALAS2	Up to version 5.24
ALB	Albumin	Protein Coding	P02768	61	GC04P073397	13.3693170547485	https://www.genecards.org/cgi-bin/carddisp.pl?gene=ALB	Up to version 5.24
ALCAM	Activated Leukocyte Cell Adhesion Molecule	Protein Coding	Q13740	54	GC03P105366	10.8353796005249	https://www.genecards.org/cgi-bin/carddisp.pl?gene=ALCAM	Up to version 5.24
ALDH1A1	Aldehyde Dehydrogenase 1 Family Member A1	Protein Coding	P00352	60	GC09M072900	17.9824066162109	https://www.genecards.org/cgi-bin/carddisp.pl?gene=ALDH1A1	Up to version 5.24
ALDH1A2	Aldehyde Dehydrogenase 1 Family Member A2	Protein Coding	O94788	62	GC15M170028	4.17760992050171	https://www.genecards.org/cgi-bin/carddisp.pl?gene=ALDH1A2	Up to version 5.24
ALDH1A3	Aldehyde Dehydrogenase 1 Family Member A3	Protein Coding	P47895	59	GC15P211643	4.29288911819458	https://www.genecards.org/cgi-bin/carddisp.pl?gene=ALDH1A3	Up to version 5.24
ALDH1B1	Aldehyde Dehydrogenase 1 Family Member B1	Protein Coding	P30837	57	GC09P038392	3.55463457107544	https://www.genecards.org/cgi-bin/carddisp.pl?gene=ALDH1B1	After version 5.24
ALDH2	Aldehyde Dehydrogenase 2 Family Member	Protein Coding	P05091	63	GC12P111766	10.0566215515137	https://www.genecards.org/cgi-bin/carddisp.pl?gene=ALDH2	Up to version 5.24
ALDH3A1	Aldehyde Dehydrogenase 3 Family Member A1	Protein Coding	P30838	58	GC17M019737	4.18518161773682	https://www.genecards.org/cgi-bin/carddisp.pl?gene=ALDH3A1	Up to version 5.24
ALDH7A1	Aldehyde Dehydrogenase 7 Family Member A1	Protein Coding	P49419	60	GC05M126541	4.20131587982178	https://www.genecards.org/cgi-bin/carddisp.pl?gene=ALDH7A1	Up to version 5.24
ALDOA	Aldolase, Fructose-Bisphosphate A	Protein Coding	P04075	61	GC16P030064	6.53658723831177	https://www.genecards.org/cgi-bin/carddisp.pl?gene=ALDOA	After version 5.24
ALDOB	Aldolase, Fructose-Bisphosphate B	Protein Coding	P05062	58	GC09M101420	4.98113298416138	https://www.genecards.org/cgi-bin/carddisp.pl?gene=ALDOB	Up to version 5.24
ALDOC	Aldolase, Fructose-Bisphosphate C	Protein Coding	P09972	50	GC17M104243	3.03692960739136	https://www.genecards.org/cgi-bin/carddisp.pl?gene=ALDOC	Up to version 5.24
ALG12	ALG12 Alpha-1,6-Mannosyltransferase	Protein Coding	Q9BV10	49	GC22M049859	1.89106380939484	https://www.genecards.org/cgi-bin/carddisp.pl?gene=ALG12	Up to version 5.24
ALG2	ALG2 Alpha-1,3/1,6-Mannosyltransferase	Protein Coding	Q9H553	53	GC09M099216	2.83635759353638	https://www.genecards.org/cgi-bin/carddisp.pl?gene=ALG2	Up to version 5.24
ALG3	ALG3 Alpha-1,3- Mannosyltransferase	Protein Coding	Q92685	54	GC03M184244	2.67091798782349	https://www.genecards.org/cgi-bin/carddisp.pl?gene=ALG3	Up to version 5.24
ALK	ALK Receptor Tyrosine Kinase	Protein Coding	Q9UM73	64	GC02M029467	47.1489486694336	https://www.genecards.org/cgi-bin/carddisp.pl?gene=ALK	Up to version 5.24
ALKAL1	ALK And LTK Ligand 1	Protein Coding	Q6UXT8	35	GC08M052535	1.15806102752686	https://www.genecards.org/cgi-bin/carddisp.pl?gene=ALKAL1	Up to version 5.24
ALKBH5	AlkB Homolog 5, RNA Demethylase	Protein Coding	Q6P6C2	47	GC17P018183	10.7280912399292	https://www.genecards.org/cgi-bin/carddisp.pl?gene=ALKBH5	Up to version 5.24
ALKBH7	AlkB Homolog 7	Protein Coding	Q9BT30	38	GC19P006372	1.19711124897003	https://www.genecards.org/cgi-bin/carddisp.pl?gene=ALKBH7	Up to version 5.24
ALMS1	ALMS1 Centrosome And Basal Body Associated Protein	Protein Coding	Q8TCU4	51	GC02P073385	4.17209720611572	https://www.genecards.org/cgi-bin/carddisp.pl?gene=ALMS1	After version 5.24
ALOX12	Arachidonate 12-Lipoxygenase, 12S Type	Protein Coding	P18054	57	GC17P174486	7.17098093032837	https://www.genecards.org/cgi-bin/carddisp.pl?gene=ALOX12	Up to version 5.24
ALOX12B	Arachidonate 12-Lipoxygenase, 12R Type	Protein Coding	O75342	55	GC17M103773	7.33707475662231	https://www.genecards.org/cgi-bin/carddisp.pl?gene=ALOX12B	Up to version 5.24
ALOX15	Arachidonate 15-Lipoxygenase	Protein Coding	P16050	58	GC17M004630	6.73776435852051	https://www.genecards.org/cgi-bin/carddisp.pl?gene=ALOX15	Up to version 5.24
ALOX15B	Arachidonate 15-Lipoxygenase Type B	Protein Coding	O15296	54	GC17P008039	7.09289979934692	https://www.genecards.org/cgi-bin/carddisp.pl?gene=ALOX15B	Up to version 5.24
ALOX5	Arachidonate 5-Lipoxygenase	Protein Coding	P09917	61	GC10P045374	10.9241228103638	https://www.genecards.org/cgi-bin/carddisp.pl?gene=ALOX5	Up to version 5.24
ALOX5AP	Arachidonate 5-Lipoxygenase Activating Protein	Protein Coding	P20292	55	GC13P030713	4.8981761932373	https://www.genecards.org/cgi-bin/carddisp.pl?gene=ALOX5AP	Up to version 5.24
ALPK2	Alpha Kinase 2	Protein Coding	Q86TB3	38	GC18M058481	2.04341745376587	https://www.genecards.org/cgi-bin/carddisp.pl?gene=ALPK2	After version 5.24
ALPL	Alkaline Phosphatase, Biomineralization Associated	Protein Coding	P05186	63	GC01P021508	7.13712120056152	https://www.genecards.org/cgi-bin/carddisp.pl?gene=ALPL	Up to version 5.24
ALPP	Alkaline Phosphatase, Placental	Protein Coding	P05187	57	GC02P232378	12.4640035629272	https://www.genecards.org/cgi-bin/carddisp.pl?gene=ALPP	Up to version 5.24
ALYREF	Aly/REF Export Factor	Protein Coding	Q86V81	50	GC17M081887	4.38766860961914	https://www.genecards.org/cgi-bin/carddisp.pl?gene=ALYREF	Up to version 5.24
AMACR	Alpha-Methylacyl-CoA Racemase	Protein Coding	Q9UHK6	57	GC05M033986	10.6462287902832	https://www.genecards.org/cgi-bin/carddisp.pl?gene=AMACR	Up to version 5.24
AMBN	Ameloblastin	Protein Coding	Q9NP70	49	GC04P070593	3.41807413101196	https://www.genecards.org/cgi-bin/carddisp.pl?gene=AMBN	Up to version 5.24
AMBP	Alpha-1-Microglobulin/Bikunin Precursor	Protein Coding	P02760	57	GC09M114060	5.65546178817749	https://www.genecards.org/cgi-bin/carddisp.pl?gene=AMBP	Up to version 5.24
AMBRA1	Autophagy And Beclin 1 Regulator 1	Protein Coding	Q9C0C7	50	GC11M145838	5.81719255447388	https://www.genecards.org/cgi-bin/carddisp.pl?gene=AMBRA1	Up to version 5.24
AMER1	APC Membrane Recruitment Protein 1	Protein Coding	Q5JTC6	48	GC0XM064185	18.9962253570557	https://www.genecards.org/cgi-bin/carddisp.pl?gene=AMER1	Up to version 5.24
AMFR	Autocrine Motility Factor Receptor	Protein Coding	Q9UKV5	56	GC16M056361	9.87307071685791	https://www.genecards.org/cgi-bin/carddisp.pl?gene=AMFR	After version 5.24
AMH	Anti-Mullerian Hormone	Protein Coding	P03971	56	GC19P170569	6.70300197601318	https://www.genecards.org/cgi-bin/carddisp.pl?gene=AMH	Up to version 5.24
AMOT	Angiomotin	Protein Coding	Q4VCS5	51	GC0XM112774	5.9061222076416	https://www.genecards.org/cgi-bin/carddisp.pl?gene=AMOT	Up to version 5.24
AMOTL2	Angiomotin Like 2	Protein Coding	Q9Y2J4	42	GC03M134355	4.16223001480103	https://www.genecards.org/cgi-bin/carddisp.pl?gene=AMOTL2	Up to version 5.24
AMPD2	Adenosine Monophosphate Deaminase 2	Protein Coding	Q01433	58	GC01P109616	1.58361160755157	https://www.genecards.org/cgi-bin/carddisp.pl?gene=AMPD2	Up to version 5.24
AMY2B	Amylase Alpha 2B	Protein Coding	P19961	52	GC01P103554	1.86802816390991	https://www.genecards.org/cgi-bin/carddisp.pl?gene=AMY2B	After version 5.24
ANG	Angiogenin	Protein Coding	P03950	58	GC14P065095	8.08108043670654	https://www.genecards.org/cgi-bin/carddisp.pl?gene=ANG	Up to version 5.24
ANGPT1	Angiopoietin 1	Protein Coding	Q15389	60	GC08M107246	13.6831150054932	https://www.genecards.org/cgi-bin/carddisp.pl?gene=ANGPT1	Up to version 5.24
ANGPT2	Angiopoietin 2	Protein Coding	O15123	60	GC08M006499	14.5991897583008	https://www.genecards.org/cgi-bin/carddisp.pl?gene=ANGPT2	Up to version 5.24
ANGPTL2	Angiopoietin Like 2	Protein Coding	Q9UKU9	46	GC09M127087	6.16078186035156	https://www.genecards.org/cgi-bin/carddisp.pl?gene=ANGPTL2	Up to version 5.24
ANGPTL3	Angiopoietin Like 3	Protein Coding	Q9Y5C1	59	GC01P062597	1.67896223068237	https://www.genecards.org/cgi-bin/carddisp.pl?gene=ANGPTL3	After version 5.24
ANGPTL4	Angiopoietin Like 4	Protein Coding	Q9BY76	55	GC19P008363	11.3006982803345	https://www.genecards.org/cgi-bin/carddisp.pl?gene=ANGPTL4	Up to version 5.24
ANGPTL6	Angiopoietin Like 6	Protein Coding	Q8NI99	51	GC19M010092	1.25344717502594	https://www.genecards.org/cgi-bin/carddisp.pl?gene=ANGPTL6	Up to version 5.24
ANGPTL7	Angiopoietin Like 7	Protein Coding	O43827	50	GC01P011189	2.72166419029236	https://www.genecards.org/cgi-bin/carddisp.pl?gene=ANGPTL7	Up to version 5.24
ANGPTL8	Angiopoietin Like 8	Protein Coding	Q6UXH0	45	GC19P170951	2.28043103218079	https://www.genecards.org/cgi-bin/carddisp.pl?gene=ANGPTL8	Up to version 5.24
ANK2	Ankyrin 2	Protein Coding	Q01484	54	GC04P112873	3.13654828071594	https://www.genecards.org/cgi-bin/carddisp.pl?gene=ANK2	After version 5.24
ANKDD1A	Ankyrin Repeat And Death Domain Containing 1A	Protein Coding	Q495B1	38	GC15P210887	2.95273876190186	https://www.genecards.org/cgi-bin/carddisp.pl?gene=ANKDD1A	Up to version 5.24
ANKHD1	Ankyrin Repeat And KH Domain Containing 1	Protein Coding	Q8IWZ3	41	GC05P162537	2.55240631103516	https://www.genecards.org/cgi-bin/carddisp.pl?gene=ANKHD1	Up to version 5.24
ANKIB1	Ankyrin Repeat And IBR Domain Containing 1	Protein Coding	Q9P2G1	43	GC07P115310	1.85174143314362	https://www.genecards.org/cgi-bin/carddisp.pl?gene=ANKIB1	Up to version 5.24
ANKLE2	Ankyrin Repeat And LEM Domain Containing 2	Protein Coding	Q86XL3	51	GC12M132725	2.46681571006775	https://www.genecards.org/cgi-bin/carddisp.pl?gene=ANKLE2	Up to version 5.24
ANKRD1	Ankyrin Repeat Domain 1	Protein Coding	Q15327	52	GC10M090912	4.63055276870728	https://www.genecards.org/cgi-bin/carddisp.pl?gene=ANKRD1	Up to version 5.24
ANKRD22	Ankyrin Repeat Domain 22	Protein Coding	Q5VYY1	38	GC10M088819	2.59367203712463	https://www.genecards.org/cgi-bin/carddisp.pl?gene=ANKRD22	Up to version 5.24
ANKRD27	Ankyrin Repeat Domain 27	Protein Coding	Q96NW4	50	GC19M032597	0.583138108253479	https://www.genecards.org/cgi-bin/carddisp.pl?gene=ANKRD27	Up to version 5.24
ANKRD36B	Ankyrin Repeat Domain 36B	Protein Coding	Q8N2N9	38	GC02M102981	2.11245560646057	https://www.genecards.org/cgi-bin/carddisp.pl?gene=ANKRD36B	Up to version 5.24
ANKRD52	Ankyrin Repeat Domain 52	Protein Coding	Q8NB46	40	GC12M056237	1.76568496227264	https://www.genecards.org/cgi-bin/carddisp.pl?gene=ANKRD52	After version 5.24
ANKS6	Ankyrin Repeat And Sterile Alpha Motif Domain Containing 6	Protein Coding	Q68DC2	50	GC09M098731	0.852275252342224	https://www.genecards.org/cgi-bin/carddisp.pl?gene=ANKS6	Up to version 5.24
ANLN	Anillin, Actin Binding Protein	Protein Coding	Q9NQW6	53	GC07P036389	4.82583570480347	https://www.genecards.org/cgi-bin/carddisp.pl?gene=ANLN	After version 5.24
ANO1	Anoctamin 1	Protein Coding	Q5XXA6	58	GC11P130460	19.1390857696533	https://www.genecards.org/cgi-bin/carddisp.pl?gene=ANO1	Up to version 5.24
ANO10	Anoctamin 10	Protein Coding	Q9NW15	50	GC03M043355	2.60502505302429	https://www.genecards.org/cgi-bin/carddisp.pl?gene=ANO10	After version 5.24
ANOS1	Anosmin 1	Protein Coding	P23352	52	GC0XM008528	3.47640085220337	https://www.genecards.org/cgi-bin/carddisp.pl?gene=ANOS1	Up to version 5.24
ANP32A	Acidic Nuclear Phosphoprotein 32 Family Member A	Protein Coding	P39687	55	GC15M068778	5.33803558349609	https://www.genecards.org/cgi-bin/carddisp.pl?gene=ANP32A	After version 5.24
ANP32B	Acidic Nuclear Phosphoprotein 32 Family Member B	Protein Coding	Q92688	49	GC09P097983	4.35581493377686	https://www.genecards.org/cgi-bin/carddisp.pl?gene=ANP32B	After version 5.24
ANPEP	Alanyl Aminopeptidase, Membrane	Protein Coding	P15144	62	GC15M089784	11.6579704284668	https://www.genecards.org/cgi-bin/carddisp.pl?gene=ANPEP	Up to version 5.24
ANTXR1	ANTXR Cell Adhesion Molecule 1	Protein Coding	Q9H6X2	56	GC02P068977	13.3237361907959	https://www.genecards.org/cgi-bin/carddisp.pl?gene=ANTXR1	Up to version 5.24
ANTXR2	ANTXR Cell Adhesion Molecule 2	Protein Coding	P58335	56	GC04M079901	5.33501815795898	https://www.genecards.org/cgi-bin/carddisp.pl?gene=ANTXR2	After version 5.24
ANTXRL	ANTXR Like	Protein Coding	A6NF34	32	GC10P046286	1.1460143327713	https://www.genecards.org/cgi-bin/carddisp.pl?gene=ANTXRL	Up to version 5.24
ANXA1	Annexin A1	Protein Coding	P04083	60	GC09P087205	13.8185749053955	https://www.genecards.org/cgi-bin/carddisp.pl?gene=ANXA1	Up to version 5.24
ANXA10	Annexin A10	Protein Coding	Q9UJ72	46	GC04P168081	4.73655605316162	https://www.genecards.org/cgi-bin/carddisp.pl?gene=ANXA10	Up to version 5.24
ANXA11	Annexin A11	Protein Coding	P50995	55	GC10M080150	3.35565066337585	https://www.genecards.org/cgi-bin/carddisp.pl?gene=ANXA11	Up to version 5.24
ANXA2	Annexin A2	Protein Coding	P07355	60	GC15M060347	17.3137054443359	https://www.genecards.org/cgi-bin/carddisp.pl?gene=ANXA2	Up to version 5.24
ANXA2R	Annexin A2 Receptor	Protein Coding	Q3ZCQ2	33	GC05M045347	1.56142008304596	https://www.genecards.org/cgi-bin/carddisp.pl?gene=ANXA2R	Up to version 5.24
ANXA3	Annexin A3	Protein Coding	P12429	55	GC04P078551	5.82446193695068	https://www.genecards.org/cgi-bin/carddisp.pl?gene=ANXA3	Up to version 5.24
ANXA4	Annexin A4	Protein Coding	P09525	51	GC02P069664	3.57926893234253	https://www.genecards.org/cgi-bin/carddisp.pl?gene=ANXA4	Up to version 5.24
ANXA5	Annexin A5	Protein Coding	P08758	59	GC04M121667	15.480152130127	https://www.genecards.org/cgi-bin/carddisp.pl?gene=ANXA5	Up to version 5.24
ANXA6	Annexin A6	Protein Coding	P08133	55	GC05M151100	3.6786937713623	https://www.genecards.org/cgi-bin/carddisp.pl?gene=ANXA6	Up to version 5.24
ANXA7	Annexin A7	Protein Coding	P20073	54	GC10M073375	4.32526254653931	https://www.genecards.org/cgi-bin/carddisp.pl?gene=ANXA7	Up to version 5.24
ANXA9	Annexin A9	Protein Coding	O76027	50	GC01P183454	1.48158645629883	https://www.genecards.org/cgi-bin/carddisp.pl?gene=ANXA9	Up to version 5.24
AOC3	Amine Oxidase Copper Containing 3	Protein Coding	Q16853	58	GC17P042851	4.73353242874146	https://www.genecards.org/cgi-bin/carddisp.pl?gene=AOC3	Up to version 5.24
AOPEP	Aminopeptidase O (Putative)	Protein Coding	Q8N6M6	49	GC09P159758	19.6836948394775	https://www.genecards.org/cgi-bin/carddisp.pl?gene=AOPEP	Up to version 5.24
AP1B1	Adaptor Related Protein Complex 1 Subunit Beta 1	Protein Coding	Q10567	55	GC22M029327	4.15781211853027	https://www.genecards.org/cgi-bin/carddisp.pl?gene=AP1B1	After version 5.24
AP1G1	Adaptor Related Protein Complex 1 Subunit Gamma 1	Protein Coding	O43747	50	GC16M071729	2.32827401161194	https://www.genecards.org/cgi-bin/carddisp.pl?gene=AP1G1	Up to version 5.24
AP2A1	Adaptor Related Protein Complex 2 Subunit Alpha 1	Protein Coding	O95782	51	GC19P049766	2.46409130096436	https://www.genecards.org/cgi-bin/carddisp.pl?gene=AP2A1	Up to version 5.24
AP2A2	Adaptor Related Protein Complex 2 Subunit Alpha 2	Protein Coding	O94973	50	GC11P000924	2.24980401992798	https://www.genecards.org/cgi-bin/carddisp.pl?gene=AP2A2	Up to version 5.24
AP2B1	Adaptor Related Protein Complex 2 Subunit Beta 1	Protein Coding	P63010	54	GC17P035578	2.83140778541565	https://www.genecards.org/cgi-bin/carddisp.pl?gene=AP2B1	Up to version 5.24
AP2M1	Adaptor Related Protein Complex 2 Subunit Mu 1	Protein Coding	Q96CW1	59	GC03P184174	4.42803859710693	https://www.genecards.org/cgi-bin/carddisp.pl?gene=AP2M1	Up to version 5.24
AP3D1	Adaptor Related Protein Complex 3 Subunit Delta 1	Protein Coding	O14617	54	GC19M115354	4.11206197738647	https://www.genecards.org/cgi-bin/carddisp.pl?gene=AP3D1	Up to version 5.24
AP3M1	Adaptor Related Protein Complex 3 Subunit Mu 1	Protein Coding	Q9Y2T2	49	GC10M074120	1.19250416755676	https://www.genecards.org/cgi-bin/carddisp.pl?gene=AP3M1	Up to version 5.24
AP5B1	Adaptor Related Protein Complex 5 Subunit Beta 1	Protein Coding	Q2VPB7	42	GC11M065773	0.484529137611389	https://www.genecards.org/cgi-bin/carddisp.pl?gene=AP5B1	Up to version 5.24
APAF1	Apoptotic Peptidase Activating Factor 1	Protein Coding	O14727	60	GC12P098645	12.205584526062	https://www.genecards.org/cgi-bin/carddisp.pl?gene=APAF1	Up to version 5.24
APBA3	Amyloid Beta Precursor Protein Binding Family A Member 3	Protein Coding	O96018	50	GC19M003750	3.19810438156128	https://www.genecards.org/cgi-bin/carddisp.pl?gene=APBA3	Up to version 5.24
APC	APC Regulator Of Wnt Signaling Pathway	Protein Coding	P25054	61	GC05P112707	63.7897644042969	https://www.genecards.org/cgi-bin/carddisp.pl?gene=APC	Up to version 5.24
APCDD1	APC Down-Regulated 1	Protein Coding	Q8J025	48	GC18P010454	0.817966938018799	https://www.genecards.org/cgi-bin/carddisp.pl?gene=APCDD1	Up to version 5.24
APEX1	Apurinic/Apyrimidinic Endodeoxyribonuclease 1	Protein Coding	P27695	58	GC14P064874	13.9913997650146	https://www.genecards.org/cgi-bin/carddisp.pl?gene=APEX1	Up to version 5.24
APH1A	Aph-1A Gamma-Secretase Subunit	Protein Coding	Q96BI3	54	GC01M150265	3.48624	https://www.genecards.org/cgi-bin/carddisp.pl?gene=APH1A	Up to version 5.24
API5	Apoptosis Inhibitor 5	Protein Coding	Q9BZZ5	47	GC11P043311	4.28113985061646	https://www.genecards.org/cgi-bin/carddisp.pl?gene=API5	Up to version 5.24
APLN	Apelin	Protein Coding	Q9ULZ1	49	GC0XM129645	5.24625587463379	https://www.genecards.org/cgi-bin/carddisp.pl?gene=APLN	Up to version 5.24
APLNR	Apelin Receptor	Protein Coding	P35414	57	GC11M057233	7.38076019287109	https://www.genecards.org/cgi-bin/carddisp.pl?gene=APLNR	Up to version 5.24
APOA1	Apolipoprotein A1	Protein Coding	P02647	62	GC11M116835	9.19467735290527	https://www.genecards.org/cgi-bin/carddisp.pl?gene=APOA1	Up to version 5.24
APOA1-AS	APOA1 Antisense RNA	RNA Gene		25	GC11P116836	0.178143247961998	https://www.genecards.org/cgi-bin/carddisp.pl?gene=APOA1-AS	After version 5.24
APOA4	Apolipoprotein A4	Protein Coding	P06727	55	GC11M116820	1.94014632701874	https://www.genecards.org/cgi-bin/carddisp.pl?gene=APOA4	Up to version 5.24
APOB	Apolipoprotein B	Protein Coding	P04114	58	GC02M020956	5.28421068191528	https://www.genecards.org/cgi-bin/carddisp.pl?gene=APOB	Up to version 5.24
APOBEC1	Apolipoprotein B MRNA Editing Enzyme Catalytic Subunit 1	Protein Coding	P41238	50	GC12M007649	5.69338464736938	https://www.genecards.org/cgi-bin/carddisp.pl?gene=APOBEC1	After version 5.24
APOBEC3A	Apolipoprotein B MRNA Editing Enzyme Catalytic Subunit 3A	Protein Coding	P31941	49	GC22P038952	3.25644850730896	https://www.genecards.org/cgi-bin/carddisp.pl?gene=APOBEC3A	Up to version 5.24
APOBEC3B	Apolipoprotein B MRNA Editing Enzyme Catalytic Subunit 3B	Protein Coding	Q9UH17	52	GC22P038982	8.21426391601563	https://www.genecards.org/cgi-bin/carddisp.pl?gene=APOBEC3B	Up to version 5.24
APOBEC3C	Apolipoprotein B MRNA Editing Enzyme Catalytic Subunit 3C	Protein Coding	Q9NRW3	46	GC22P039014	3.64002013206482	https://www.genecards.org/cgi-bin/carddisp.pl?gene=APOBEC3C	Up to version 5.24
APOBEC3G	Apolipoprotein B MRNA Editing Enzyme Catalytic Subunit 3G	Protein Coding	Q9HC16	54	GC22P102651	4.71905469894409	https://www.genecards.org/cgi-bin/carddisp.pl?gene=APOBEC3G	After version 5.24
APOBEC3H	Apolipoprotein B MRNA Editing Enzyme Catalytic Subunit 3H	Protein Coding	Q6NTF7	44	GC22P039097	1.18186640739441	https://www.genecards.org/cgi-bin/carddisp.pl?gene=APOBEC3H	Up to version 5.24
APOC1	Apolipoprotein C1	Protein Coding	P02654	53	GC19P171832	3.68833947181702	https://www.genecards.org/cgi-bin/carddisp.pl?gene=APOC1	Up to version 5.24
APOC2	Apolipoprotein C2	Protein Coding	P02655	57	GC19P044945	2.78704857826233	https://www.genecards.org/cgi-bin/carddisp.pl?gene=APOC2	Up to version 5.24
APOC3	Apolipoprotein C3	Protein Coding	P02656	57	GC11P131648	1.88694036006927	https://www.genecards.org/cgi-bin/carddisp.pl?gene=APOC3	Up to version 5.24
APOD	Apolipoprotein D	Protein Coding	P05090	55	GC03M195568	8.16788482666016	https://www.genecards.org/cgi-bin/carddisp.pl?gene=APOD	Up to version 5.24
APOE	Apolipoprotein E	Protein Coding	P02649	62	GC19P171829	12.4554233551025	https://www.genecards.org/cgi-bin/carddisp.pl?gene=APOE	Up to version 5.24
APOH	Apolipoprotein H	Protein Coding	P02749	58	GC17M105423	5.51588153839111	https://www.genecards.org/cgi-bin/carddisp.pl?gene=APOH	Up to version 5.24
APOL1	Apolipoprotein L1	Protein Coding	O14791	56	GC22P036253	2.45652318000793	https://www.genecards.org/cgi-bin/carddisp.pl?gene=APOL1	Up to version 5.24
APOL3	Apolipoprotein L3	Protein Coding	O95236	45	GC22M090701	2.40400171279907	https://www.genecards.org/cgi-bin/carddisp.pl?gene=APOL3	Up to version 5.24
APOM	Apolipoprotein M	Protein Coding	O95445	52	GC06P199535	2.93376135826111	https://www.genecards.org/cgi-bin/carddisp.pl?gene=APOM	After version 5.24
APP	Amyloid Beta Precursor Protein	Protein Coding	P05067	63	GC21M025880	14.3260936737061	https://www.genecards.org/cgi-bin/carddisp.pl?gene=APP	Up to version 5.24
APTR	Alu-Mediated CDKN1A/P21 Transcriptional Regulator	RNA Gene		24	GC07M077477	6.74831342697144	https://www.genecards.org/cgi-bin/carddisp.pl?gene=APTR	After version 5.24
AQP1	Aquaporin 1 (Colton Blood Group)	Protein Coding	P29972	60	GC07P030911	5.39432430267334	https://www.genecards.org/cgi-bin/carddisp.pl?gene=AQP1	Up to version 5.24
AQP3	Aquaporin 3 (Gill Blood Group)	Protein Coding	Q92482	58	GC09M033431	4.45467615127563	https://www.genecards.org/cgi-bin/carddisp.pl?gene=AQP3	After version 5.24
AQP4	Aquaporin 4	Protein Coding	P55087	58	GC18M026852	5.61354494094849	https://www.genecards.org/cgi-bin/carddisp.pl?gene=AQP4	Up to version 5.24
AQP5	Aquaporin 5	Protein Coding	P55064	59	GC12P049961	4.89295768737793	https://www.genecards.org/cgi-bin/carddisp.pl?gene=AQP5	After version 5.24
AQP9	Aquaporin 9	Protein Coding	O43315	55	GC15P058138	2.1826856136322	https://www.genecards.org/cgi-bin/carddisp.pl?gene=AQP9	Up to version 5.24
AQR	Aquarius Intron-Binding Spliceosomal Factor	Protein Coding	O60306	48	GC15M034851	2.07587480545044	https://www.genecards.org/cgi-bin/carddisp.pl?gene=AQR	Up to version 5.24
AR	Androgen Receptor	Protein Coding	P10275	65	GC0XP067544	32.7976760864258	https://www.genecards.org/cgi-bin/carddisp.pl?gene=AR	Up to version 5.24
AREG	Amphiregulin	Protein Coding	P15514	55	GC04P074445	15.4636058807373	https://www.genecards.org/cgi-bin/carddisp.pl?gene=AREG	Up to version 5.24
ARF1	ARF GTPase 1	Protein Coding	P84077	57	GC01P234323	3.71209096908569	https://www.genecards.org/cgi-bin/carddisp.pl?gene=ARF1	Up to version 5.24
ARF6	ARF GTPase 6	Protein Coding	P62330	57	GC14P066241	6.86988544464111	https://www.genecards.org/cgi-bin/carddisp.pl?gene=ARF6	Up to version 5.24
ARFGAP1	ARF GTPase Activating Protein 1	Protein Coding	Q8N6T3	50	GC20P063272	2.56268310546875	https://www.genecards.org/cgi-bin/carddisp.pl?gene=ARFGAP1	After version 5.24
ARFGEF1	ARF Guanine Nucleotide Exchange Factor 1	Protein Coding	Q9Y6D6	52	GC08M067173	2.7044050693512	https://www.genecards.org/cgi-bin/carddisp.pl?gene=ARFGEF1	Up to version 5.24
ARFIP2	ARF Interacting Protein 2	Protein Coding	P53365	47	GC11M016810	1.41959738731384	https://www.genecards.org/cgi-bin/carddisp.pl?gene=ARFIP2	Up to version 5.24
ARG1	Arginase 1	Protein Coding	P05089	61	GC06P200733	10.8385562896729	https://www.genecards.org/cgi-bin/carddisp.pl?gene=ARG1	Up to version 5.24
ARG2	Arginase 2	Protein Coding	P78540	59	GC14P067619	6.49361848831177	https://www.genecards.org/cgi-bin/carddisp.pl?gene=ARG2	Up to version 5.24
ARGLU1	Arginine And Glutamate Rich 1	Protein Coding	Q9NWB6	44	GC13M106541	2.05451679229736	https://www.genecards.org/cgi-bin/carddisp.pl?gene=ARGLU1	After version 5.24
ARHGAP1	Rho GTPase Activating Protein 1	Protein Coding	Q07960	57	GC11M145843	4.87605810165405	https://www.genecards.org/cgi-bin/carddisp.pl?gene=ARHGAP1	After version 5.24
ARHGAP11A	Rho GTPase Activating Protein 11A	Protein Coding	Q6P4F7	47	GC15P032615	4.56406402587891	https://www.genecards.org/cgi-bin/carddisp.pl?gene=ARHGAP11A	Up to version 5.24
ARHGAP17	Rho GTPase Activating Protein 17	Protein Coding	Q68EM7	47	GC16M056026	2.16274118423462	https://www.genecards.org/cgi-bin/carddisp.pl?gene=ARHGAP17	Up to version 5.24
ARHGAP21	Rho GTPase Activating Protein 21	Protein Coding	Q5T5U3	45	GC10M024583	1.58882367610931	https://www.genecards.org/cgi-bin/carddisp.pl?gene=ARHGAP21	Up to version 5.24
ARHGAP22	Rho GTPase Activating Protein 22	Protein Coding	Q7Z5H3	48	GC10M049909	0.944197535514832	https://www.genecards.org/cgi-bin/carddisp.pl?gene=ARHGAP22	After version 5.24
ARHGAP23	Rho GTPase Activating Protein 23	Protein Coding	Q9P227	38	GC17P038419	2.07960963249207	https://www.genecards.org/cgi-bin/carddisp.pl?gene=ARHGAP23	Up to version 5.24
ARHGAP27	Rho GTPase Activating Protein 27	Protein Coding	Q6ZUM4	45	GC17M045393	0.60895037651062	https://www.genecards.org/cgi-bin/carddisp.pl?gene=ARHGAP27	Up to version 5.24
ARHGAP32	Rho GTPase Activating Protein 32	Protein Coding	A7KAX9	52	GC11M128965	2.92667531967163	https://www.genecards.org/cgi-bin/carddisp.pl?gene=ARHGAP32	Up to version 5.24
ARHGAP33	Rho GTPase Activating Protein 33	Protein Coding	O14559	42	GC19P171534	0.446783900260925	https://www.genecards.org/cgi-bin/carddisp.pl?gene=ARHGAP33	Up to version 5.24
ARHGAP35	Rho GTPase Activating Protein 35	Protein Coding	Q9NRY4	51	GC19P046860	3.49182295799255	https://www.genecards.org/cgi-bin/carddisp.pl?gene=ARHGAP35	After version 5.24
ARHGAP4	Rho GTPase Activating Protein 4	Protein Coding	P98171	54	GC0XM153907	1.25391900539398	https://www.genecards.org/cgi-bin/carddisp.pl?gene=ARHGAP4	Up to version 5.24
ARHGAP45	Rho GTPase Activating Protein 45	Protein Coding	Q92619	48	GC19P001065	3.42771029472351	https://www.genecards.org/cgi-bin/carddisp.pl?gene=ARHGAP45	Up to version 5.24
ARHGAP5	Rho GTPase Activating Protein 5	Protein Coding	Q13017	54	GC14P065542	3.42030262947083	https://www.genecards.org/cgi-bin/carddisp.pl?gene=ARHGAP5	After version 5.24
ARHGAP6	Rho GTPase Activating Protein 6	Protein Coding	O43182	51	GC0XM018498	1.98713099956512	https://www.genecards.org/cgi-bin/carddisp.pl?gene=ARHGAP6	After version 5.24
ARHGDIA	Rho GDP Dissociation Inhibitor Alpha	Protein Coding	P52565	58	GC17M081867	4.92680931091309	https://www.genecards.org/cgi-bin/carddisp.pl?gene=ARHGDIA	Up to version 5.24
ARHGDIB	Rho GDP Dissociation Inhibitor Beta	Protein Coding	P52566	55	GC12M014942	5.31320190429688	https://www.genecards.org/cgi-bin/carddisp.pl?gene=ARHGDIB	Up to version 5.24
ARHGEF2	Rho/Rac Guanine Nucleotide Exchange Factor 2	Protein Coding	Q92974	59	GC01M155946	7.98872184753418	https://www.genecards.org/cgi-bin/carddisp.pl?gene=ARHGEF2	Up to version 5.24
ARHGEF26-AS1	ARHGEF26 Antisense RNA 1	RNA Gene		23	GC03M154024	3.72874593734741	https://www.genecards.org/cgi-bin/carddisp.pl?gene=ARHGEF26-AS1	Up to version 5.24
ARHGEF5	Rho Guanine Nucleotide Exchange Factor 5	Protein Coding	Q12774	47	GC07P144355	2.19670438766479	https://www.genecards.org/cgi-bin/carddisp.pl?gene=ARHGEF5	After version 5.24
ARHGEF6	Rac/Cdc42 Guanine Nucleotide Exchange Factor 6	Protein Coding	Q15052	55	GC0XM136665	2.15490627288818	https://www.genecards.org/cgi-bin/carddisp.pl?gene=ARHGEF6	Up to version 5.24
ARHGEF7	Rho Guanine Nucleotide Exchange Factor 7	Protein Coding	Q14155	55	GC13P111114	3.29865264892578	https://www.genecards.org/cgi-bin/carddisp.pl?gene=ARHGEF7	Up to version 5.24
ARID1A	AT-Rich Interaction Domain 1A	Protein Coding	O14497	57	GC01P026693	43.204044342041	https://www.genecards.org/cgi-bin/carddisp.pl?gene=ARID1A	After version 5.24
ARID1B	AT-Rich Interaction Domain 1B	Protein Coding	Q8NFD5	56	GC06P201409	14.9210166931152	https://www.genecards.org/cgi-bin/carddisp.pl?gene=ARID1B	Up to version 5.24
ARID2	AT-Rich Interaction Domain 2	Protein Coding	Q68CP9	51	GC12P086492	11.1645259857178	https://www.genecards.org/cgi-bin/carddisp.pl?gene=ARID2	Up to version 5.24
ARID3A	AT-Rich Interaction Domain 3A	Protein Coding	Q99856	46	GC19P170494	3.83947610855103	https://www.genecards.org/cgi-bin/carddisp.pl?gene=ARID3A	After version 5.24
ARID3B	AT-Rich Interaction Domain 3B	Protein Coding	Q8IVW6	49	GC15P074541	4.91462182998657	https://www.genecards.org/cgi-bin/carddisp.pl?gene=ARID3B	After version 5.24
ARID4A	AT-Rich Interaction Domain 4A	Protein Coding	P29374	50	GC14P058298	7.52844429016113	https://www.genecards.org/cgi-bin/carddisp.pl?gene=ARID4A	Up to version 5.24
ARID4B	AT-Rich Interaction Domain 4B	Protein Coding	Q4LE39	48	GC01M235133	4.66675519943237	https://www.genecards.org/cgi-bin/carddisp.pl?gene=ARID4B	After version 5.24
ARL3	ARF Like GTPase 3	Protein Coding	P36405	55	GC10M102673	3.9568202495575	https://www.genecards.org/cgi-bin/carddisp.pl?gene=ARL3	Up to version 5.24
ARL5B	ARF Like GTPase 5B	Protein Coding	Q96KC2	49	GC10P018659	1.10770702362061	https://www.genecards.org/cgi-bin/carddisp.pl?gene=ARL5B	Up to version 5.24
ARL6IP1	ARL6 Interacting Reticulophagy Regulator 1	Protein Coding	Q15041	50	GC16M055821	2.32071232795715	https://www.genecards.org/cgi-bin/carddisp.pl?gene=ARL6IP1	Up to version 5.24
ARL6IP4	ARF Like GTPase 6 Interacting Protein 4	Protein Coding	Q66PJ3	38	GC12P122980	1.95813000202179	https://www.genecards.org/cgi-bin/carddisp.pl?gene=ARL6IP4	Up to version 5.24
ARL8B	ARF Like GTPase 8B	Protein Coding	Q9NVJ2	47	GC03P005122	1.64815521240234	https://www.genecards.org/cgi-bin/carddisp.pl?gene=ARL8B	Up to version 5.24
ARMC10	Armadillo Repeat Containing 10	Protein Coding	Q8N2F6	45	GC07P103074	2.32829451560974	https://www.genecards.org/cgi-bin/carddisp.pl?gene=ARMC10	Up to version 5.24
ARNT	Aryl Hydrocarbon Receptor Nuclear Translocator	Protein Coding	P27540	58	GC01M169598	8.86154747009277	https://www.genecards.org/cgi-bin/carddisp.pl?gene=ARNT	Up to version 5.24
ARPC1B	Actin Related Protein 2/3 Complex Subunit 1B	Protein Coding	O15143	54	GC07P099374	3.07742762565613	https://www.genecards.org/cgi-bin/carddisp.pl?gene=ARPC1B	Up to version 5.24
ARPC2	Actin Related Protein 2/3 Complex Subunit 2	Protein Coding	O15144	54	GC02P218217	2.51317310333252	https://www.genecards.org/cgi-bin/carddisp.pl?gene=ARPC2	After version 5.24
ARPC4	Actin Related Protein 2/3 Complex Subunit 4	Protein Coding	P59998	50	GC03P009792	1.82529640197754	https://www.genecards.org/cgi-bin/carddisp.pl?gene=ARPC4	Up to version 5.24
ARRB1	Arrestin Beta 1	Protein Coding	P49407	57	GC11M146483	6.11639404296875	https://www.genecards.org/cgi-bin/carddisp.pl?gene=ARRB1	Up to version 5.24
ARRB2	Arrestin Beta 2	Protein Coding	P32121	57	GC17P174403	6.74967765808105	https://www.genecards.org/cgi-bin/carddisp.pl?gene=ARRB2	Up to version 5.24
ARRDC1-AS1	ARRDC1 Antisense RNA 1	RNA Gene	Q9H2J1	33	GC09M137615	3.30500483512878	https://www.genecards.org/cgi-bin/carddisp.pl?gene=ARRDC1-AS1	Up to version 5.24
ARRDC2	Arrestin Domain Containing 2	Protein Coding	Q8TBH0	39	GC19P171226	0.870565056800842	https://www.genecards.org/cgi-bin/carddisp.pl?gene=ARRDC2	Up to version 5.24
ARRDC3	Arrestin Domain Containing 3	Protein Coding	Q96B67	45	GC05M091368	3.82532024383545	https://www.genecards.org/cgi-bin/carddisp.pl?gene=ARRDC3	Up to version 5.24
ARSB	Arylsulfatase B	Protein Coding	P15848	59	GC05M078777	1.07206428050995	https://www.genecards.org/cgi-bin/carddisp.pl?gene=ARSB	Up to version 5.24
ARSH	Arylsulfatase Family Member H	Protein Coding	Q5FYA8	44	GC0XP003006	4.94777345657349	https://www.genecards.org/cgi-bin/carddisp.pl?gene=ARSH	Up to version 5.24
ARTN	Artemin	Protein Coding	Q5T4W7	53	GC01P043933	5.52315998077393	https://www.genecards.org/cgi-bin/carddisp.pl?gene=ARTN	Up to version 5.24
AS3MT	Arsenite Methyltransferase	Protein Coding	Q9HBK9	51	GC10P102869	2.59716558456421	https://www.genecards.org/cgi-bin/carddisp.pl?gene=AS3MT	Up to version 5.24
ASAH1	N-Acylsphingosine Amidohydrolase 1	Protein Coding	Q13510	62	GC08M018055	6.71956539154053	https://www.genecards.org/cgi-bin/carddisp.pl?gene=ASAH1	Up to version 5.24
ASAH2	N-Acylsphingosine Amidohydrolase 2	Protein Coding	Q9NR71	55	GC10M050182	4.02386569976807	https://www.genecards.org/cgi-bin/carddisp.pl?gene=ASAH2	Up to version 5.24
ASAP1	ArfGAP With SH3 Domain, Ankyrin Repeat And PH Domain 1	Protein Coding	Q9ULH1	51	GC08M130052	4.75144577026367	https://www.genecards.org/cgi-bin/carddisp.pl?gene=ASAP1	Up to version 5.24
ASB2	Ankyrin Repeat And SOCS Box Containing 2	Protein Coding	Q96Q27	48	GC14M126441	1.52639842033386	https://www.genecards.org/cgi-bin/carddisp.pl?gene=ASB2	Up to version 5.24
ASCC3	Activating Signal Cointegrator 1 Complex Subunit 3	Protein Coding	Q8N3C0	51	GC06M100508	2.43930745124817	https://www.genecards.org/cgi-bin/carddisp.pl?gene=ASCC3	Up to version 5.24
ASCL1	Achaete-Scute Family BHLH Transcription Factor 1	Protein Coding	P50553	55	GC12P102957	15.5259456634521	https://www.genecards.org/cgi-bin/carddisp.pl?gene=ASCL1	Up to version 5.24
ASCL2	Achaete-Scute Family BHLH Transcription Factor 2	Protein Coding	Q99929	44	GC11M016615	4.37278032302856	https://www.genecards.org/cgi-bin/carddisp.pl?gene=ASCL2	After version 5.24
ASF1A	Anti-Silencing Function 1A Histone Chaperone	Protein Coding	Q9Y294	49	GC06P118894	3.5365252494812	https://www.genecards.org/cgi-bin/carddisp.pl?gene=ASF1A	Up to version 5.24
ASF1B	Anti-Silencing Function 1B Histone Chaperone	Protein Coding	Q9NVP2	50	GC19M014119	3.18885588645935	https://www.genecards.org/cgi-bin/carddisp.pl?gene=ASF1B	After version 5.24
ASH1L	ASH1 Like Histone Lysine Methyltransferase	Protein Coding	Q9NR48	52	GC01M155335	3.67354416847229	https://www.genecards.org/cgi-bin/carddisp.pl?gene=ASH1L	After version 5.24
ASIC1	Acid Sensing Ion Channel Subunit 1	Protein Coding	P78348	57	GC12P050057	5.08808946609497	https://www.genecards.org/cgi-bin/carddisp.pl?gene=ASIC1	Up to version 5.24
ASIC2	Acid Sensing Ion Channel Subunit 2	Protein Coding	Q16515	55	GC17M033013	2.72431874275208	https://www.genecards.org/cgi-bin/carddisp.pl?gene=ASIC2	Up to version 5.24
ASIC3	Acid Sensing Ion Channel Subunit 3	Protein Coding	Q9UHC3	52	GC07P151048	2.97704219818115	https://www.genecards.org/cgi-bin/carddisp.pl?gene=ASIC3	Up to version 5.24
ASMT	Acetylserotonin O-Methyltransferase	Protein Coding	P46597	50	GC0XP003213	3.75432085990906	https://www.genecards.org/cgi-bin/carddisp.pl?gene=ASMT	Up to version 5.24
ASNS	Asparagine Synthetase (Glutamine-Hydrolyzing)	Protein Coding	P08243	58	GC07M097854	5.5719428062439	https://www.genecards.org/cgi-bin/carddisp.pl?gene=ASNS	Up to version 5.24
ASPH	Aspartate Beta-Hydroxylase	Protein Coding	Q12797	54	GC08M061500	4.34188795089722	https://www.genecards.org/cgi-bin/carddisp.pl?gene=ASPH	Up to version 5.24
ASPHD2	Aspartate Beta-Hydroxylase Domain Containing 2	Protein Coding	Q6ICH7	44	GC22P102294	0.415468752384186	https://www.genecards.org/cgi-bin/carddisp.pl?gene=ASPHD2	Up to version 5.24
ASPM	Assembly Factor For Spindle Microtubules	Protein Coding	Q8IZT6	49	GC01M197084	4.71301507949829	https://www.genecards.org/cgi-bin/carddisp.pl?gene=ASPM	Up to version 5.24
ASPN	Asporin	Protein Coding	Q9BXN1	52	GC09M133535	5.27611064910889	https://www.genecards.org/cgi-bin/carddisp.pl?gene=ASPN	Up to version 5.24
ASPSCR1	ASPSCR1 Tether For SLC2A4, UBX Domain Containing	Protein Coding	Q9BZE9	50	GC17P081976	12.2100553512573	https://www.genecards.org/cgi-bin/carddisp.pl?gene=ASPSCR1	Up to version 5.24
ASRGL1	Asparaginase And Isoaspartyl Peptidase 1	Protein Coding	Q7L266	51	GC11P062337	2.74625015258789	https://www.genecards.org/cgi-bin/carddisp.pl?gene=ASRGL1	Up to version 5.24
ASS1	Argininosuccinate Synthase 1	Protein Coding	P00966	61	GC09P160995	6.51866388320923	https://www.genecards.org/cgi-bin/carddisp.pl?gene=ASS1	Up to version 5.24
ASXL1	ASXL Transcriptional Regulator 1	Protein Coding	Q8IXJ9	54	GC20P059359	13.7897043228149	https://www.genecards.org/cgi-bin/carddisp.pl?gene=ASXL1	Up to version 5.24
ATAD2	ATPase Family AAA Domain Containing 2	Protein Coding	Q6PL18	50	GC08M123319	7.14257621765137	https://www.genecards.org/cgi-bin/carddisp.pl?gene=ATAD2	Up to version 5.24
ATAD3A	ATPase Family AAA Domain Containing 3A	Protein Coding	Q9NVI7	51	GC01P091449	5.98986673355103	https://www.genecards.org/cgi-bin/carddisp.pl?gene=ATAD3A	Up to version 5.24
ATAD5	ATPase Family AAA Domain Containing 5	Protein Coding	Q96QE3	47	GC17P175154	2.13906097412109	https://www.genecards.org/cgi-bin/carddisp.pl?gene=ATAD5	Up to version 5.24
ATAT1	Alpha Tubulin Acetyltransferase 1	Protein Coding	Q5SQI0	48	GC06P030626	2.69757509231567	https://www.genecards.org/cgi-bin/carddisp.pl?gene=ATAT1	Up to version 5.24
ATF1	Activating Transcription Factor 1	Protein Coding	P18846	58	GC12P050763	11.1023035049438	https://www.genecards.org/cgi-bin/carddisp.pl?gene=ATF1	Up to version 5.24
ATF2	Activating Transcription Factor 2	Protein Coding	P15336	60	GC02M175072	8.12683868408203	https://www.genecards.org/cgi-bin/carddisp.pl?gene=ATF2	Up to version 5.24
ATF3	Activating Transcription Factor 3	Protein Coding	P18847	57	GC01P212565	10.7769765853882	https://www.genecards.org/cgi-bin/carddisp.pl?gene=ATF3	Up to version 5.24
ATF4	Activating Transcription Factor 4	Protein Coding	P18848	60	GC22P039519	11.431453704834	https://www.genecards.org/cgi-bin/carddisp.pl?gene=ATF4	Up to version 5.24
ATF6	Activating Transcription Factor 6	Protein Coding	P18850	61	GC01P161766	7.1142840385437	https://www.genecards.org/cgi-bin/carddisp.pl?gene=ATF6	Up to version 5.24
ATG10	Autophagy Related 10	Protein Coding	Q9H0Y0	51	GC05P084978	1.8667311668396	https://www.genecards.org/cgi-bin/carddisp.pl?gene=ATG10	Up to version 5.24
ATG101	Autophagy Related 101	Protein Coding	Q9BSB4	47	GC12P086791	2.64716100692749	https://www.genecards.org/cgi-bin/carddisp.pl?gene=ATG101	Up to version 5.24
ATG12	Autophagy Related 12	Protein Coding	O94817	54	GC05M115828	4.35391092300415	https://www.genecards.org/cgi-bin/carddisp.pl?gene=ATG12	Up to version 5.24
ATG13	Autophagy Related 13	Protein Coding	O75143	52	GC11P049885	6.4101505279541	https://www.genecards.org/cgi-bin/carddisp.pl?gene=ATG13	After version 5.24
ATG16L1	Autophagy Related 16 Like 1	Protein Coding	Q676U5	55	GC02P235872	3.75876665115356	https://www.genecards.org/cgi-bin/carddisp.pl?gene=ATG16L1	After version 5.24
ATG2B	Autophagy Related 2B	Protein Coding	Q96BY7	49	GC14M126472	2.73036646842957	https://www.genecards.org/cgi-bin/carddisp.pl?gene=ATG2B	After version 5.24
ATG4A	Autophagy Related 4A Cysteine Peptidase	Protein Coding	Q8WYN0	50	GC0XP108091	3.52496957778931	https://www.genecards.org/cgi-bin/carddisp.pl?gene=ATG4A	After version 5.24
ATG4B	Autophagy Related 4B Cysteine Peptidase	Protein Coding	Q9Y4P1	54	GC02P241637	4.22229337692261	https://www.genecards.org/cgi-bin/carddisp.pl?gene=ATG4B	After version 5.24
ATG4D	Autophagy Related 4D Cysteine Peptidase	Protein Coding	Q86TL0	44	GC19P010543	3.45393300056458	https://www.genecards.org/cgi-bin/carddisp.pl?gene=ATG4D	Up to version 5.24
ATG5	Autophagy Related 5	Protein Coding	Q9H1Y0	58	GC06M106045	12.9195575714111	https://www.genecards.org/cgi-bin/carddisp.pl?gene=ATG5	Up to version 5.24
ATG7	Autophagy Related 7	Protein Coding	O95352	57	GC03P030214	7.62066650390625	https://www.genecards.org/cgi-bin/carddisp.pl?gene=ATG7	Up to version 5.24
ATG9A	Autophagy Related 9A	Protein Coding	Q7Z3C6	52	GC02M219219	2.58401656150818	https://www.genecards.org/cgi-bin/carddisp.pl?gene=ATG9A	After version 5.24
ATL1	Atlastin GTPase 1	Protein Coding	Q8WXF7	52	GC14P050532	1.94485473632813	https://www.genecards.org/cgi-bin/carddisp.pl?gene=ATL1	Up to version 5.24
ATM	ATM Serine/Threonine Kinase	Protein Coding	Q13315	66	GC11P108222	176.573699951172	https://www.genecards.org/cgi-bin/carddisp.pl?gene=ATM	After version 5.24
ATOH1	Atonal BHLH Transcription Factor 1	Protein Coding	Q92858	50	GC04P093828	6.29723501205444	https://www.genecards.org/cgi-bin/carddisp.pl?gene=ATOH1	Up to version 5.24
ATOH8	Atonal BHLH Transcription Factor 8	Protein Coding	Q96SQ7	37	GC02P085751	1.72958469390869	https://www.genecards.org/cgi-bin/carddisp.pl?gene=ATOH8	Up to version 5.24
ATOX1	Antioxidant 1 Copper Chaperone	Protein Coding	O00244	52	GC05M151743	3.16802978515625	https://www.genecards.org/cgi-bin/carddisp.pl?gene=ATOX1	Up to version 5.24
ATP1A1	ATPase Na+/K+ Transporting Subunit Alpha 1	Protein Coding	P05023	61	GC01P116372	6.25329732894897	https://www.genecards.org/cgi-bin/carddisp.pl?gene=ATP1A1	Up to version 5.24
ATP1A1-AS1	ATP1A1 Antisense RNA 1	RNA Gene	Q5TC04	30	GC01M116379	1.48400211334229	https://www.genecards.org/cgi-bin/carddisp.pl?gene=ATP1A1-AS1	Up to version 5.24
ATP1A2	ATPase Na+/K+ Transporting Subunit Alpha 2	Protein Coding	P50993	61	GC01P160115	2.25129008293152	https://www.genecards.org/cgi-bin/carddisp.pl?gene=ATP1A2	After version 5.24
ATP1B1	ATPase Na+/K+ Transporting Subunit Beta 1	Protein Coding	P05026	61	GC01P169105	2.87995219230652	https://www.genecards.org/cgi-bin/carddisp.pl?gene=ATP1B1	After version 5.24
ATP1B2	ATPase Na+/K+ Transporting Subunit Beta 2	Protein Coding	P14415	52	GC17P174544	3.06291389465332	https://www.genecards.org/cgi-bin/carddisp.pl?gene=ATP1B2	After version 5.24
ATP1B3	ATPase Na+/K+ Transporting Subunit Beta 3	Protein Coding	P54709	50	GC03P141876	2.78349852561951	https://www.genecards.org/cgi-bin/carddisp.pl?gene=ATP1B3	After version 5.24
ATP2B1	ATPase Plasma Membrane Ca2+ Transporting 1	Protein Coding	P20020	57	GC12M089588	2.9246301651001	https://www.genecards.org/cgi-bin/carddisp.pl?gene=ATP2B1	After version 5.24
ATP2C1	ATPase Secretory Pathway Ca2+ Transporting 1	Protein Coding	P98194	55	GC03P130850	1.80407178401947	https://www.genecards.org/cgi-bin/carddisp.pl?gene=ATP2C1	After version 5.24
ATP2C2	ATPase Secretory Pathway Ca2+ Transporting 2	Protein Coding	O75185	52	GC16P084368	3.31641292572021	https://www.genecards.org/cgi-bin/carddisp.pl?gene=ATP2C2	Up to version 5.24
ATP5F1B	ATP Synthase F1 Subunit Beta	Protein Coding	P06576	57	GC12M060959	5.10578918457031	https://www.genecards.org/cgi-bin/carddisp.pl?gene=ATP5F1B	Up to version 5.24
ATP5F1E	ATP Synthase F1 Subunit Epsilon	Protein Coding	P56381	54	GC20M059029	4.6002197265625	https://www.genecards.org/cgi-bin/carddisp.pl?gene=ATP5F1E	Up to version 5.24
ATP5IF1	ATP Synthase Inhibitory Factor Subunit 1	Protein Coding	Q9UII2	47	GC01P093429	1.85001146793365	https://www.genecards.org/cgi-bin/carddisp.pl?gene=ATP5IF1	Up to version 5.24
ATP6AP1	ATPase H+ Transporting Accessory Protein 1	Protein Coding	Q15904	57	GC0XP154428	5.67623567581177	https://www.genecards.org/cgi-bin/carddisp.pl?gene=ATP6AP1	Up to version 5.24
ATP6AP2	ATPase H+ Transporting Accessory Protein 2	Protein Coding	O75787	57	GC0XP040708	5.43550968170166	https://www.genecards.org/cgi-bin/carddisp.pl?gene=ATP6AP2	After version 5.24
ATP6V0A1	ATPase H+ Transporting V0 Subunit A1	Protein Coding	Q93050	55	GC17P042458	4.76320171356201	https://www.genecards.org/cgi-bin/carddisp.pl?gene=ATP6V0A1	Up to version 5.24
ATP6V0A2	ATPase H+ Transporting V0 Subunit A2	Protein Coding	Q9Y487	55	GC12P123712	3.65331506729126	https://www.genecards.org/cgi-bin/carddisp.pl?gene=ATP6V0A2	Up to version 5.24
ATP6V0C	ATPase H+ Transporting V0 Subunit C	Protein Coding	P27449	57	GC16P002513	4.52486085891724	https://www.genecards.org/cgi-bin/carddisp.pl?gene=ATP6V0C	Up to version 5.24
ATP6V0D2	ATPase H+ Transporting V0 Subunit D2	Protein Coding	Q8N8Y2	50	GC08P085987	3.9958291053772	https://www.genecards.org/cgi-bin/carddisp.pl?gene=ATP6V0D2	Up to version 5.24
ATP6V1A	ATPase H+ Transporting V1 Subunit A	Protein Coding	P38606	58	GC03P114031	3.95698857307434	https://www.genecards.org/cgi-bin/carddisp.pl?gene=ATP6V1A	After version 5.24
ATP6V1B1	ATPase H+ Transporting V1 Subunit B1	Protein Coding	P15313	55	GC02P070935	1.1238420009613	https://www.genecards.org/cgi-bin/carddisp.pl?gene=ATP6V1B1	Up to version 5.24
ATP6V1E1	ATPase H+ Transporting V1 Subunit E1	Protein Coding	P36543	58	GC22M017592	2.42006206512451	https://www.genecards.org/cgi-bin/carddisp.pl?gene=ATP6V1E1	After version 5.24
ATP6V1G1	ATPase H+ Transporting V1 Subunit G1	Protein Coding	O75348	47	GC09P160408	1.58029127120972	https://www.genecards.org/cgi-bin/carddisp.pl?gene=ATP6V1G1	After version 5.24
ATP7A	ATPase Copper Transporting Alpha	Protein Coding	Q04656	58	GC0XP078297	10.3426208496094	https://www.genecards.org/cgi-bin/carddisp.pl?gene=ATP7A	Up to version 5.24
ATP7B	ATPase Copper Transporting Beta	Protein Coding	P35670	61	GC13M051930	7.88392639160156	https://www.genecards.org/cgi-bin/carddisp.pl?gene=ATP7B	Up to version 5.24
ATP8A1	ATPase Phospholipid Transporting 8A1	Protein Coding	Q9Y2Q0	52	GC04M042410	1.41859722137451	https://www.genecards.org/cgi-bin/carddisp.pl?gene=ATP8A1	Up to version 5.24
ATP8B1	ATPase Phospholipid Transporting 8B1	Protein Coding	O43520	53	GC18M057646	1.75044310092926	https://www.genecards.org/cgi-bin/carddisp.pl?gene=ATP8B1	After version 5.24
ATPAF2	ATP Synthase Mitochondrial F1 Complex Assembly Factor 2	Protein Coding	Q8N5M1	50	GC17M017977	1.48600816726685	https://www.genecards.org/cgi-bin/carddisp.pl?gene=ATPAF2	Up to version 5.24
ATR	ATR Checkpoint Kinase	Protein Coding	Q13535	66	GC03M142449	24.8264560699463	https://www.genecards.org/cgi-bin/carddisp.pl?gene=ATR	Up to version 5.24
ATRX	ATRX Chromatin Remodeler	Protein Coding	P46100	58	GC0XM077504	37.0456962585449	https://www.genecards.org/cgi-bin/carddisp.pl?gene=ATRX	After version 5.24
ATXN1	Ataxin 1	Protein Coding	P54253	56	GC06M016299	2.88286995887756	https://www.genecards.org/cgi-bin/carddisp.pl?gene=ATXN1	After version 5.24
ATXN2L	Ataxin 2 Like	Protein Coding	Q8WWM7	51	GC16P136671	3.18556046485901	https://www.genecards.org/cgi-bin/carddisp.pl?gene=ATXN2L	After version 5.24
ATXN3	Ataxin 3	Protein Coding	P54252	58	GC14M126423	3.70255208015442	https://www.genecards.org/cgi-bin/carddisp.pl?gene=ATXN3	After version 5.24
ATXN8OS	ATXN8 Opposite Strand LncRNA	RNA Gene	P0DMR3	33	GC13P070107	5.88509464263916	https://www.genecards.org/cgi-bin/carddisp.pl?gene=ATXN8OS	Up to version 5.24
AUNIP	Aurora Kinase A And Ninein Interacting Protein	Protein Coding	Q9H7T9	33	GC01M041274	1.60213196277618	https://www.genecards.org/cgi-bin/carddisp.pl?gene=AUNIP	Up to version 5.24
AURKA	Aurora Kinase A	Protein Coding	O14965	64	GC20M056370	31.7602691650391	https://www.genecards.org/cgi-bin/carddisp.pl?gene=AURKA	Up to version 5.24
AURKAIP1	Aurora Kinase A Interacting Protein 1	Protein Coding	Q9NWT8	46	GC01M001373	1.53920304775238	https://www.genecards.org/cgi-bin/carddisp.pl?gene=AURKAIP1	Up to version 5.24
AURKB	Aurora Kinase B	Protein Coding	Q96GD4	65	GC17M103783	18.1968002319336	https://www.genecards.org/cgi-bin/carddisp.pl?gene=AURKB	Up to version 5.24
AVPI1	Arginine Vasopressin Induced 1	Protein Coding	Q5T686	40	GC10M097677	0.33879142999649	https://www.genecards.org/cgi-bin/carddisp.pl?gene=AVPI1	Up to version 5.24
AVPR2	Arginine Vasopressin Receptor 2	Protein Coding	P30518	60	GC0XP153902	4.57286357879639	https://www.genecards.org/cgi-bin/carddisp.pl?gene=AVPR2	Up to version 5.24
AXIN1	Axin 1	Protein Coding	O15169	60	GC16M000287	20.9890480041504	https://www.genecards.org/cgi-bin/carddisp.pl?gene=AXIN1	Up to version 5.24
AXIN2	Axin 2	Protein Coding	Q9Y2T1	62	GC17M065528	27.9905738830566	https://www.genecards.org/cgi-bin/carddisp.pl?gene=AXIN2	Up to version 5.24
AXL	AXL Receptor Tyrosine Kinase	Protein Coding	P30530	65	GC19P041219	24.5010223388672	https://www.genecards.org/cgi-bin/carddisp.pl?gene=AXL	Up to version 5.24
AZGP1	Alpha-2-Glycoprotein 1, Zinc-Binding	Protein Coding	P25311	55	GC07M107358	6.66258525848389	https://www.genecards.org/cgi-bin/carddisp.pl?gene=AZGP1	Up to version 5.24
AZIN1	Antizyme Inhibitor 1	Protein Coding	O14977	49	GC08M102826	3.15212607383728	https://www.genecards.org/cgi-bin/carddisp.pl?gene=AZIN1	Up to version 5.24
AZIN2	Antizyme Inhibitor 2	Protein Coding	Q96A70	52	GC01P033081	1.48568344116211	https://www.genecards.org/cgi-bin/carddisp.pl?gene=AZIN2	Up to version 5.24
AZU1	Azurocidin 1	Protein Coding	P20160	52	GC19P000825	3.96783089637756	https://www.genecards.org/cgi-bin/carddisp.pl?gene=AZU1	After version 5.24
B2M	Beta-2-Microglobulin	Protein Coding	P61769	62	GC15P044711	19.1497745513916	https://www.genecards.org/cgi-bin/carddisp.pl?gene=B2M	Up to version 5.24
B3GAT1	Beta-1,3-Glucuronyltransferase 1	Protein Coding	Q9P2W7	57	GC11M134378	6.82760715484619	https://www.genecards.org/cgi-bin/carddisp.pl?gene=B3GAT1	Up to version 5.24
B4GALNT1	Beta-1,4-N-Acetyl-Galactosaminyltransferase 1	Protein Coding	Q00973	57	GC12M057623	4.36351490020752	https://www.genecards.org/cgi-bin/carddisp.pl?gene=B4GALNT1	Up to version 5.24
B4GALT1	Beta-1,4-Galactosyltransferase 1	Protein Coding	P15291	58	GC09M033100	3.98012781143188	https://www.genecards.org/cgi-bin/carddisp.pl?gene=B4GALT1	Up to version 5.24
B4GALT6	Beta-1,4-Galactosyltransferase 6	Protein Coding	Q9UBX8	50	GC18M040213	0.763496041297913	https://www.genecards.org/cgi-bin/carddisp.pl?gene=B4GALT6	Up to version 5.24
B4GAT1	Beta-1,4-Glucuronyltransferase 1	Protein Coding	O43505	50	GC11M066345	2.59580063819885	https://www.genecards.org/cgi-bin/carddisp.pl?gene=B4GAT1	After version 5.24
BACE1	Beta-Secretase 1	Protein Coding	P56817	59	GC11M117285	7.31674671173096	https://www.genecards.org/cgi-bin/carddisp.pl?gene=BACE1	Up to version 5.24
BACE1-AS	BACE1 Antisense RNA	RNA Gene		22	GC11P131689	3.49604916572571	https://www.genecards.org/cgi-bin/carddisp.pl?gene=BACE1-AS	Up to version 5.24
BACH1	BACH Transcriptional Regulator 1	Protein Coding	O14867	52	GC21P029194	7.3155198097229	https://www.genecards.org/cgi-bin/carddisp.pl?gene=BACH1	Up to version 5.24
BACH2	BACH Transcriptional Regulator 2	Protein Coding	Q9BYV9	54	GC06M089926	5.16959238052368	https://www.genecards.org/cgi-bin/carddisp.pl?gene=BACH2	Up to version 5.24
BAD	BCL2 Associated Agonist Of Cell Death	Protein Coding	Q92934	57	GC11M146126	12.0542163848877	https://www.genecards.org/cgi-bin/carddisp.pl?gene=BAD	Up to version 5.24
BAG1	BAG Cochaperone 1	Protein Coding	Q99933	55	GC09M033245	7.57359218597412	https://www.genecards.org/cgi-bin/carddisp.pl?gene=BAG1	Up to version 5.24
BAG2	BAG Cochaperone 2	Protein Coding	O95816	52	GC06P057172	3.81983804702759	https://www.genecards.org/cgi-bin/carddisp.pl?gene=BAG2	Up to version 5.24
BAG3	BAG Cochaperone 3	Protein Coding	O95817	55	GC10P135309	10.4812641143799	https://www.genecards.org/cgi-bin/carddisp.pl?gene=BAG3	Up to version 5.24
BAG5	BAG Cochaperone 5	Protein Coding	Q9UL15	52	GC14M103556	4.26942729949951	https://www.genecards.org/cgi-bin/carddisp.pl?gene=BAG5	Up to version 5.24
BAG6	BAG Cochaperone 6	Protein Coding	P46379	50	GC06M114960	7.53541135787964	https://www.genecards.org/cgi-bin/carddisp.pl?gene=BAG6	Up to version 5.24
BAIAP2	BAR/IMD Domain Containing Adaptor Protein 2	Protein Coding	Q9UQB8	53	GC17P081035	2.29234075546265	https://www.genecards.org/cgi-bin/carddisp.pl?gene=BAIAP2	Up to version 5.24
BAIAP2L1	BAR/IMD Domain Containing Adaptor Protein 2 Like 1	Protein Coding	Q9UHR4	49	GC07M098326	2.45496606826782	https://www.genecards.org/cgi-bin/carddisp.pl?gene=BAIAP2L1	Up to version 5.24
BAK1	BCL2 Antagonist/Killer 1	Protein Coding	Q16611	57	GC06M033572	15.8075122833252	https://www.genecards.org/cgi-bin/carddisp.pl?gene=BAK1	Up to version 5.24
BAMBI	BMP And Activin Membrane Bound Inhibitor	Protein Coding	Q13145	55	GC10P028724	4.15640497207642	https://www.genecards.org/cgi-bin/carddisp.pl?gene=BAMBI	Up to version 5.24
BANCR	BRAF-Activated Non-Protein Coding RNA	RNA Gene		20	GC09M069296	14.0158376693726	https://www.genecards.org/cgi-bin/carddisp.pl?gene=BANCR	Up to version 5.24
BANF1	Barrier To Autointegration Nuclear Assembly Factor 1	Protein Coding	O75531	54	GC11P066002	5.71095514297485	https://www.genecards.org/cgi-bin/carddisp.pl?gene=BANF1	Up to version 5.24
BAP1	BRCA1 Associated Deubiquitinase 1	Protein Coding	Q92560	59	GC03M052401	134.514175415039	https://www.genecards.org/cgi-bin/carddisp.pl?gene=BAP1	Up to version 5.24
BARD1	BRCA1 Associated RING Domain 1	Protein Coding	Q99728	59	GC02M214725	121.254219055176	https://www.genecards.org/cgi-bin/carddisp.pl?gene=BARD1	Up to version 5.24
BASP1	Brain Abundant Membrane Attached Signal Protein 1	Protein Coding	P80723	47	GC05P017065	4.82190418243408	https://www.genecards.org/cgi-bin/carddisp.pl?gene=BASP1	Up to version 5.24
BATF	Basic Leucine Zipper ATF-Like Transcription Factor	Protein Coding	Q16520	52	GC14P075692	5.16449737548828	https://www.genecards.org/cgi-bin/carddisp.pl?gene=BATF	Up to version 5.24
BATF2	Basic Leucine Zipper ATF-Like Transcription Factor 2	Protein Coding	Q8N1L9	41	GC11M064987	4.67777347564697	https://www.genecards.org/cgi-bin/carddisp.pl?gene=BATF2	Up to version 5.24
BATF3	Basic Leucine Zipper ATF-Like Transcription Factor 3	Protein Coding	Q9NR55	47	GC01M212686	6.44191455841064	https://www.genecards.org/cgi-bin/carddisp.pl?gene=BATF3	After version 5.24
BAX	BCL2 Associated X, Apoptosis Regulator	Protein Coding	Q07812	63	GC19P048954	40.891902923584	https://www.genecards.org/cgi-bin/carddisp.pl?gene=BAX	Up to version 5.24
BAZ1B	Bromodomain Adjacent To Zinc Finger Domain 1B	Protein Coding	Q9UIG0	51	GC07M073440	2.70322108268738	https://www.genecards.org/cgi-bin/carddisp.pl?gene=BAZ1B	Up to version 5.24
BAZ2A	Bromodomain Adjacent To Zinc Finger Domain 2A	Protein Coding	Q9UIF9	46	GC12M056595	1.94622766971588	https://www.genecards.org/cgi-bin/carddisp.pl?gene=BAZ2A	After version 5.24
BBC3	BCL2 Binding Component 3	Protein Coding	Q96PG8	53	GC19M047220	16.1683654785156	https://www.genecards.org/cgi-bin/carddisp.pl?gene=BBC3	Up to version 5.24
BBS4	Bardet-Biedl Syndrome 4	Protein Coding	Q96RK4	52	GC15P072686	1.13911294937134	https://www.genecards.org/cgi-bin/carddisp.pl?gene=BBS4	After version 5.24
BBS9	Bardet-Biedl Syndrome 9	Protein Coding	Q3SYG4	52	GC07P038187	2.29364037513733	https://www.genecards.org/cgi-bin/carddisp.pl?gene=BBS9	Up to version 5.24
BCAM	Basal Cell Adhesion Molecule (Lutheran Blood Group)	Protein Coding	P50895	51	GC19P171826	3.05826473236084	https://www.genecards.org/cgi-bin/carddisp.pl?gene=BCAM	Up to version 5.24
BCAN	Brevican	Protein Coding	Q96GW7	54	GC01P156641	5.08274030685425	https://www.genecards.org/cgi-bin/carddisp.pl?gene=BCAN	Up to version 5.24
BCAP31	B Cell Receptor Associated Protein 31	Protein Coding	P51572	53	GC0XM153701	6.50025224685669	https://www.genecards.org/cgi-bin/carddisp.pl?gene=BCAP31	Up to version 5.24
BCAR1	BCAR1 Scaffold Protein, Cas Family Member	Protein Coding	P56945	56	GC16M075228	8.01585006713867	https://www.genecards.org/cgi-bin/carddisp.pl?gene=BCAR1	After version 5.24
BCAS1	Brain Enriched Myelin Associated Protein 1	Protein Coding	O75363	48	GC20M053936	6.18774843215942	https://www.genecards.org/cgi-bin/carddisp.pl?gene=BCAS1	After version 5.24
BCAT1	Branched Chain Amino Acid Transaminase 1	Protein Coding	P54687	57	GC12M024810	6.60563	https://www.genecards.org/cgi-bin/carddisp.pl?gene=BCAT1	Up to version 5.24
BCAT2	Branched Chain Amino Acid Transaminase 2	Protein Coding	O15382	56	GC19M048795	2.03850388526917	https://www.genecards.org/cgi-bin/carddisp.pl?gene=BCAT2	After version 5.24
BCHE	Butyrylcholinesterase	Protein Coding	P06276	63	GC03M165772	5.30521154403687	https://www.genecards.org/cgi-bin/carddisp.pl?gene=BCHE	Up to version 5.24
BCL10	BCL10 Immune Signaling Adaptor	Protein Coding	O95999	57	GC01M085265	24.3096733093262	https://www.genecards.org/cgi-bin/carddisp.pl?gene=BCL10	Up to version 5.24
BCL11A	BCL11 Transcription Factor A	Protein Coding	Q9H165	56	GC02M060451	4.48275661468506	https://www.genecards.org/cgi-bin/carddisp.pl?gene=BCL11A	After version 5.24
BCL11B	BCL11 Transcription Factor B	Protein Coding	Q9C0K0	55	GC14M099169	11.0926523208618	https://www.genecards.org/cgi-bin/carddisp.pl?gene=BCL11B	After version 5.24
BCL2	BCL2 Apoptosis Regulator	Protein Coding	P10415	64	GC18M063123	45.916748046875	https://www.genecards.org/cgi-bin/carddisp.pl?gene=BCL2	Up to version 5.24
BCL2A1	BCL2 Related Protein A1	Protein Coding	Q16548	54	GC15M170478	8.26106357574463	https://www.genecards.org/cgi-bin/carddisp.pl?gene=BCL2A1	Up to version 5.24
BCL2L1	BCL2 Like 1	Protein Coding	Q07817	62	GC20M031664	31.6242504119873	https://www.genecards.org/cgi-bin/carddisp.pl?gene=BCL2L1	Up to version 5.24
BCL2L11	BCL2 Like 11	Protein Coding	O43521	57	GC02P111119	20.8087959289551	https://www.genecards.org/cgi-bin/carddisp.pl?gene=BCL2L11	Up to version 5.24
BCL2L14	BCL2 Like 14	Protein Coding	Q9BZR8	45	GC12P012049	1.84810841083527	https://www.genecards.org/cgi-bin/carddisp.pl?gene=BCL2L14	Up to version 5.24
BCL2L2	BCL2 Like 2	Protein Coding	Q92843	57	GC14P066789	9.94196891784668	https://www.genecards.org/cgi-bin/carddisp.pl?gene=BCL2L2	Up to version 5.24
BCL3	BCL3 Transcription Coactivator	Protein Coding	P20749	55	GC19P044747	10.9339380264282	https://www.genecards.org/cgi-bin/carddisp.pl?gene=BCL3	Up to version 5.24
BCL6	BCL6 Transcription Repressor	Protein Coding	P41182	58	GC03M187721	18.8802375793457	https://www.genecards.org/cgi-bin/carddisp.pl?gene=BCL6	Up to version 5.24
BCL7A	BAF Chromatin Remodeling Complex Subunit BCL7A	Protein Coding	Q4VC05	48	GC12P122019	6.49200582504272	https://www.genecards.org/cgi-bin/carddisp.pl?gene=BCL7A	Up to version 5.24
BCL7C	BAF Chromatin Remodeling Complex Subunit BCL7C	Protein Coding	Q8WUZ0	44	GC16M056497	3.12072157859802	https://www.genecards.org/cgi-bin/carddisp.pl?gene=BCL7C	Up to version 5.24
BCL9	BCL9 Transcription Coactivator	Protein Coding	O00512	52	GC01P147541	4.65637445449829	https://www.genecards.org/cgi-bin/carddisp.pl?gene=BCL9	Up to version 5.24
BCL9L	BCL9 Like	Protein Coding	Q86UU0	45	GC11M118893	4.30362462997437	https://www.genecards.org/cgi-bin/carddisp.pl?gene=BCL9L	Up to version 5.24
BCLAF1	BCL2 Associated Transcription Factor 1	Protein Coding	Q9NYF8	50	GC06M136256	5.8004207611084	https://www.genecards.org/cgi-bin/carddisp.pl?gene=BCLAF1	Up to version 5.24
[truncated: 7,080 more rows]

## Sheet: Theme Genes- intersection genes
Supplementary Material-2. Theme gene set
[truncated: 1,091 more rows]
