# Supplementary material for: lncRNA-based prognostic model for pancreatic cancer centered on the TME with exploratory LLPS connections
Source: Front Oncol. 2026 Jan 23;16:1753321. doi: 10.3389/fonc.2026.1753321 (PMC12875940; doi:10.3389/fonc.2026.1753321)
Supplement: Supplementary file 3 [file DataSheet3.xlsx]

## Sheet: Result of Correlation Analysis
Supplementary Material-3. Correlation analysis results
Gene ID	lncRNA	Correlation coefficient	P-value	Regulation
LAYN	AC004160.1	0.487273889168432	2.78427392338589e-11	postive
BASP1	AC004160.1	0.556403969081888	7.07671247652616e-15	postive
COL1A2	AC004160.1	0.768922260063452	1.11292401565958e-33	postive
PALLD	AC004160.1	0.495133894457604	1.1902380187403e-11	postive
RUNX2	AC004160.1	0.8132008900159	2.12631628304974e-40	postive
LGALS1	AC004160.1	0.534896653214493	1.13980324131565e-13	postive
FN1	AC004160.1	0.641016835097137	1.37611994625148e-20	postive
RUNX1	AC004160.1	0.474927444771219	1.01354239679036e-10	postive
PFKP	AC004264.1	0.681577554285491	5.15777536411533e-24	postive
AZGP1	AC004264.1	0.607952851245856	3.74786370074021e-18	postive
NR1I2	AC004990.1	0.633905247526036	4.86732465493784e-20	postive
LAYN	AC005291.1	0.476850024290755	8.31625793595979e-11	postive
BASP1	AC005291.1	0.415205783242621	2.66245476783158e-08	postive
COL1A2	AC005291.1	0.592517314619328	4.1333083121132e-17	postive
RUNX2	AC005291.1	0.543053898230786	4.0657812651051e-14	postive
ACTB	AC005291.1	0.433423438588135	5.44748736488046e-09	postive
LGALS1	AC005291.1	0.622547909978955	3.42381104890385e-19	postive
FN1	AC005291.1	0.526147473449338	3.34054046061368e-13	postive
NEAT1	AC007368.1	0.438083039382565	3.5752063217834e-09	postive
MARCKSL1	AC007663.2	0.407741923131514	4.96592355183848e-08	postive
NR1I2	AC007663.2	0.547370937314801	2.32959921113304e-14	postive
IQGAP3	AC008735.2	0.472709504122689	1.27143516655227e-10	postive
NEAT1	AC008735.2	0.536129866231729	9.77056579916034e-14	postive
IQGAP3	AC009065.2	0.415850116932179	2.52116315871423e-08	postive
MARCKSL1	AC009065.2	0.624339914774248	2.53006742721952e-19	postive
NR1I2	AC009065.2	0.430212170902479	7.25510569052746e-09	postive
PLK1	AC009065.2	0.523296176438326	4.71118330846617e-13	postive
LGALS3	AC009065.2	0.523266283819753	4.72811474755842e-13	postive
MKI67	AC009065.2	0.437302125408223	3.8383616614432e-09	postive
FAM81A	AC009065.5	0.439511343668651	3.138219225194e-09	postive
IQGAP3	AC009065.5	0.458310200731418	5.32845853634838e-10	postive
MARCKSL1	AC009065.5	0.580490651057337	2.4592840062592e-16	postive
NR1I2	AC009065.5	0.423470976177466	1.31130817897648e-08	postive
KIF11	AC009065.5	0.413240163829364	3.14208522154439e-08	postive
PLK1	AC009065.5	0.494103312969944	1.33218042334789e-11	postive
LGALS3	AC009065.5	0.476169202632706	8.92098352072551e-11	postive
MKI67	AC009065.5	0.440043380860007	2.98900302765563e-09	postive
PFKP	AC009955.4	0.566662912056067	1.74936529547378e-15	postive
AZGP1	AC009955.4	0.659825422663458	4.12825848511874e-22	postive
CRYBB1	AC011298.1	0.723179932777845	3.72878423305294e-28	postive
CKM	AC011298.1	0.523833124375894	4.41690696583794e-13	postive
NR1I2	AC012317.1	0.538081119729677	7.6470432234965e-14	postive
NR1I2	AC015971.1	0.533817117336036	1.30370488595145e-13	postive
NEAT1	AC016738.1	0.495583025379927	1.13307621362208e-11	postive
UBE2C	AC018816.1	0.403418829928106	7.07623710230714e-08	postive
ANXA2	AC018816.1	0.400781880524643	8.76095214602164e-08	postive
KRT17	AC018816.1	0.499297953798066	7.52077784182809e-12	postive
ACTB	AC018816.1	0.444056506011617	2.06424694822359e-09	postive
MX1	AC020659.1	0.452792306645158	9.06795230507787e-10	postive
PLA2G2A	AC020907.1	0.451069101839132	1.06851583062245e-09	postive
FAM81A	AC021218.1	0.472221305129958	1.33619667857211e-10	postive
MARCKSL1	AC021218.1	0.404542180627531	6.45723264933035e-08	postive
NR1I2	AC021218.1	0.716785552740995	1.80386506799912e-27	postive
SPN	AC022182.2	0.402805191922333	7.43802293671441e-08	postive
COQ8A	AC025154.2	0.478457267772185	7.04197951904872e-11	postive
MARCKSL1	AC025154.2	0.429299693638902	7.86627965967548e-09	postive
PLA2G2A	AC025154.2	0.523727556904664	4.4733145282112e-13	postive
CRYGD	AC027228.2	0.675624718399164	1.77622702120296e-23	postive
IQGAP3	AC083843.2	0.46585076197534	2.53702006489719e-10	postive
NR1I2	AC083843.2	0.520701962442286	6.42354607914743e-13	postive
HOXA9	AC083843.2	0.404500144910957	6.47942905940562e-08	postive
NEAT1	AC083843.2	0.573651838211936	6.56472172641078e-16	postive
PRSS3	AC087482.1	0.674118064885151	2.41788516626142e-23	postive
ALB	AC087482.1	0.5086275190265	2.62826366789165e-12	postive
PRSS3	AC092979.1	0.532481466974434	1.5384570114131e-13	postive
ALB	AC092979.1	0.444926359807338	1.90387936090771e-09	postive
TK1	AC093673.1	0.418065090441661	2.08839688845587e-08	postive
PYCARD	AC093673.1	0.414774176032056	2.76132377300448e-08	postive
ANXA2	AC093673.1	0.491366570717075	1.79351989710865e-11	postive
ACTB	AC093673.1	0.597694940066662	1.87428659023837e-17	postive
LGALS1	AC093673.1	0.435940358053146	4.34257246542156e-09	postive
MARCKSL1	AC100861.1	0.485218190596444	3.46498677997485e-11	postive
NR1I2	AC100861.1	0.409552620779819	4.27494863733064e-08	postive
TK1	AC100861.1	0.406681875304699	5.41895058996343e-08	postive
ANXA2	AC100861.1	0.439607018976769	3.11086635197586e-09	postive
PLK1	AC100861.1	0.514973418759054	1.26207255829805e-12	postive
LGALS3	AC100861.1	0.453321554880273	8.62064490390282e-10	postive
MKI67	AC100861.1	0.401770608376471	8.08852009115632e-08	postive
NEAT1	AC100861.1	0.488262211785151	2.50506081761386e-11	postive
PVT1	AC100861.1	0.4414383555121	2.62954516841774e-09	postive
NEAT1	AC108058.1	0.562367592451873	3.15901588398071e-15	postive
IQGAP3	AC108134.1	0.418320115935924	2.04342284309717e-08	postive
NR1I2	AC108134.1	0.434610600507396	4.89621564435972e-09	postive
XDH	AC108134.1	0.430262538600971	7.22273726154767e-09	postive
NEAT1	AC108134.1	0.502437596081518	5.29845285485361e-12	postive
H1-3	AC109446.2	0.526146505617157	3.34093214900313e-13	postive
NEAT1	AC114730.3	0.602093757851221	9.46536911485501e-18	postive
ANXA2	AC124312.3	-0.42549	1.09977651137251e-08	negative
ACTB	AC124312.3	-0.428507	8.43686879724177e-09	negative
LGALS3	AC124312.3	-0.40299	7.32700562806353e-08	negative
ABCB1	AC124312.3	0.635557322230676	3.64008709150658e-20	postive
LAYN	AC126773.4	0.417138360100868	2.25997926718238e-08	postive
BASP1	AC126773.4	0.538536376480811	7.22044511021771e-14	postive
COL1A2	AC126773.4	0.48425207529511	3.83818703628641e-11	postive
RUNX2	AC126773.4	0.482826632796915	4.46086303747183e-11	postive
ACTB	AC126773.4	0.427304514871516	9.38019388829197e-09	postive
LGALS1	AC126773.4	0.543576360071387	3.80239097735592e-14	postive
FN1	AC126773.4	0.410545307469123	3.93635086814788e-08	postive
RUNX1	AC126773.4	0.569214681576435	1.22638905419045e-15	postive
IQGAP3	AC130456.3	0.545659681318172	2.90783047585194e-14	postive
MARCKSL1	AC130456.3	0.506712472343984	3.26982682594139e-12	postive
NR1I2	AC130456.3	0.507561432607883	2.96856846675358e-12	postive
NEAT1	AC130456.3	0.534968263922706	1.12967092974047e-13	postive
XDH	AC136475.3	0.547196157137042	2.38309157450198e-14	postive
COQ8A	AL021707.5	0.446601607109091	1.62824095263456e-09	postive
PLA2G2A	AL021707.5	0.436220796148631	4.23377665758921e-09	postive
MARCKSL1	AL117382.1	0.436873789743637	3.99053680561138e-09	postive
NEAT1	AL121761.1	0.504128478949949	4.3810906178046e-12	postive
AZGP1	AL121839.2	0.457535812710185	5.7445526146229e-10	postive
NEAT1	AL121839.2	0.402200042882306	7.81214674172621e-08	postive
ABCB1	AL133343.2	0.50713892000399	3.11496456864516e-12	postive
NEAT1	AL135999.1	0.595793099245979	2.5102307976167e-17	postive
NEAT1	AL157392.3	0.457176957076023	5.94786186700072e-10	postive
IQGAP3	AL158151.1	0.41021800356017	4.04503888197503e-08	postive
ACTB	AL158151.1	0.452432367616515	9.38488825550189e-10	postive
LGALS1	AL158151.1	0.417024213902752	2.2820281462019e-08	postive
IGF2BP1	AL353150.1	0.422275891835809	1.45442653092327e-08	postive
NR1I2	AL512328.1	0.507931549385625	2.84583664806722e-12	postive
IQGAP3	AL590666.2	0.467370153926986	2.17987267693187e-10	postive
NR1I2	AL590666.2	0.445113642366743	1.87096020976224e-09	postive
NR1I2	AP000695.2	0.410683839721564	3.89119840096725e-08	postive
ANXA2	AP000695.2	0.53249248687356	1.53636141056304e-13	postive
ACTB	AP000695.2	0.520919018007223	6.25969228274945e-13	postive
LGALS3	AP000695.2	0.51598371606774	1.12138130770053e-12	postive
PKM	AP000695.2	0.41536649287807	2.62651759528896e-08	postive
ABCB1	AP000757.2	0.421286684213659	1.58415179155214e-08	postive
NEAT1	AP001120.2	0.451216427069592	1.05366630524893e-09	postive
MARCKSL1	AP002498.1	0.46010949271143	4.47108055509653e-10	postive
PLK1	AP002498.1	0.403272854852117	7.16073754362173e-08	postive
DIAPH3	AP002761.4	0.434888642520707	4.77510119618727e-09	postive
KIF2C	AP002761.4	0.493962705020611	1.35277658490039e-11	postive
UBE2C	AP002761.4	0.409447092417935	4.31254613107616e-08	postive
TK1	AP002761.4	0.428796916937463	8.22392724832629e-09	postive
FOSL1	AP002761.4	0.458339677521029	5.31321011427828e-10	postive
ANXA2	AP002761.4	0.426568996724571	1.0006159059013e-08	postive
KRT17	AP002761.4	0.491869303327085	1.6985121584485e-11	postive
ANO1	AP002761.4	0.413621466688137	3.042982817046e-08	postive
PKM	AP002761.4	0.428610259237017	8.36065114610824e-09	postive
PLAU	AP002761.4	0.457845036325855	5.57476509673637e-10	postive
COQ8A	AP002807.1	0.526537859423391	3.18613859045051e-13	postive
PLA2G2A	AP002807.1	0.535399887878847	1.07043138139798e-13	postive
PVT1	AP005233.2	0.40495429767546	6.24344992683421e-08	postive
PRSS3	AP006621.1	0.583749922987467	1.52778528600623e-16	postive
NR1I2	AP4B1-AS1	0.416589528248106	2.36790268801478e-08	postive
NEAT1	AP4B1-AS1	0.598464985916737	1.66427356318774e-17	postive
PFKP	BX088651.4	0.413574967617715	3.05490531907362e-08	postive
AZGP1	BX088651.4	0.447134725712143	1.54891210782538e-09	postive
ANXA2	BX284668.2	-0.418707	1.97688602487908e-08	negative
ACTB	BX284668.2	-0.404608	6.42240810869998e-08	negative
LGALS3	BX284668.2	-0.434693	4.86004475386912e-09	negative
IQGAP3	BX470102.1	0.506829383443085	3.22664246829364e-12	postive
NR1I2	BX470102.1	0.414803240385872	2.75455659517539e-08	postive
NEAT1	BX470102.1	0.626496315821797	1.75352191667938e-19	postive
ABCB1	BX664727.3	0.547440117446615	2.30875107426874e-14	postive
DIAPH3	C10orf55	0.54626091954754	2.69030358299788e-14	postive
KIF2C	C10orf55	0.430214995289523	7.25328692641406e-09	postive
UBE2C	C10orf55	0.406973611132453	5.29046304239216e-08	postive
TK1	C10orf55	0.425880261663878	1.06286418873861e-08	postive
FOSL1	C10orf55	0.478830382198921	6.77442493813346e-11	postive
RUNX2	C10orf55	0.428184039685982	8.68110710255922e-09	postive
KRT17	C10orf55	0.559046891199293	4.95975328602396e-15	postive
ANXA1	C10orf55	0.46349088416974	3.20647617031295e-10	postive
KRT5	C10orf55	0.565108803398925	2.16858585583333e-15	postive
FOXM1	C10orf55	0.424299362675001	1.2201654106943e-08	postive
LGALS1	C10orf55	0.483496830463751	4.15678717830118e-11	postive
FN1	C10orf55	0.460133005082542	4.46081236055297e-10	postive
PLAU	C10orf55	0.817405517522199	3.95518652429006e-41	postive
RUNX1	C10orf55	0.481875422576365	4.92971991927219e-11	postive
CRYGD	C2orf91	0.489352504270457	2.22853256544147e-11	postive
IQGAP3	C6orf223	0.482982378232628	4.38833286407411e-11	postive
NR1I2	C6orf223	0.484496654097572	3.74018311848689e-11	postive
NR1I2	C8orf49	0.466675203739641	2.33673649431159e-10	postive
KIF11	CASC9	0.413859250821232	2.98271003776613e-08	postive
NEAT1	CCDC18-AS1	0.503094800133462	4.92165602949519e-12	postive
MARCKSL1	CCR5AS	0.523502882255312	4.59570673269513e-13	postive
PTGS2	CDKN2B-AS1	0.484509270676216	3.73519394938814e-11	postive
BASP1	CEP250-AS1	0.432043268086328	6.16369893548797e-09	postive
SPN	CEP250-AS1	0.661505442086064	2.98130012425507e-22	postive
H1-3	CEP250-AS1	0.401134911246789	8.51492359721137e-08	postive
DIAPH3	CYTOR	0.428130973328767	8.72182399570364e-09	postive
KIF2C	CYTOR	0.473697174241555	1.14958093254721e-10	postive
UBE2C	CYTOR	0.436417670167926	4.15897467550603e-09	postive
KPNA2	CYTOR	0.438698444194928	3.38017070299997e-09	postive
TK1	CYTOR	0.463162622722546	3.31217957639586e-10	postive
FOSL1	CYTOR	0.456014543580368	6.65530910972491e-10	postive
KRT17	CYTOR	0.445126185552122	1.86877520290454e-09	postive
ANXA1	CYTOR	0.443469356348679	2.17978309725378e-09	postive
ACTB	CYTOR	0.564622219502901	2.31892624491484e-15	postive
LGALS1	CYTOR	0.61908442402472	6.11008210048711e-19	postive
TOP2A	CYTOR	0.534402999606219	1.21209828016299e-13	postive
FN1	CYTOR	0.428213473562246	8.6586020022572e-09	postive
PLAU	CYTOR	0.511434669734849	1.90349992006269e-12	postive
PFKP	DGCR5	0.578187631725363	3.43174395049641e-16	postive
AZGP1	DGCR5	0.597573144053724	1.90979411460603e-17	postive
SPN	DTNB-AS1	0.564205536640938	2.45571234128651e-15	postive
H1-3	DTNB-AS1	0.470982987420145	1.51511665568481e-10	postive
BASP1	EML4-AS1	0.44125063240022	2.67536827882734e-09	postive
SPN	EML4-AS1	0.718241358653041	1.26473520845546e-27	postive
PRSS3	ERVE-1	0.55817365738503	5.57976965432884e-15	postive
ALB	ERVE-1	0.513858823060576	1.43720462737492e-12	postive
ACTB	ERVE-1	-0.41482	2.7507307587675e-08	negative
PFKP	FAM153CP	0.625342083574228	2.1344674628952e-19	postive
AZGP1	FAM153CP	0.743942071852395	1.62029439645955e-30	postive
SPN	FAM30A	0.578975540017217	3.06292185182364e-16	postive
H1-3	FAM30A	0.406391693265801	5.549723098492e-08	postive
DIAPH3	FAM83A-AS1	0.47070482316592	1.55838753118391e-10	postive
CKM	FAM83A-AS1	0.450684213940485	1.108270506867e-09	postive
KIF2C	FAM83A-AS1	0.550889102342751	1.47094077980178e-14	postive
UBE2C	FAM83A-AS1	0.544309863891982	3.46046972462383e-14	postive
TK1	FAM83A-AS1	0.457181977069639	5.94497040664205e-10	postive
FOSL1	FAM83A-AS1	0.437727776608365	3.69269180903652e-09	postive
KRT17	FAM83A-AS1	0.505703189870324	3.66673224006791e-12	postive
ANXA1	FAM83A-AS1	0.405815577146949	5.81838957022546e-08	postive
FOXM1	FAM83A-AS1	0.40817819289131	4.79024267815719e-08	postive
PLAU	FAM83A-AS1	0.414100259688406	2.92279163083317e-08	postive
PLA2G2A	FOXC2-AS1	0.503097531773977	4.9201455605661e-12	postive
IFI16	HCP5	0.46935312727667	1.78626619100629e-10	postive
MX1	HOTTIP	0.40924	4.38742951562841e-08	postive
HOXA10	HOTTIP	0.613810437592755	1.45594799930509e-18	postive
HOXA9	HOTTIP	0.676079087354632	1.61789616947981e-23	postive
HOXA10	HOXA10-AS	0.566649120950954	1.75271201468955e-15	postive
HOXA9	HOXA10-AS	0.824251629641561	2.3259815872238e-42	postive
HOXA10	HOXA11-AS	0.726425247463415	1.6470430843565e-28	postive
HOXA9	HOXA11-AS	0.766868751021519	2.09562342361845e-33	postive
HOXA10	HOXA-AS2	0.516865863201914	1.01110145719235e-12	postive
HOXA9	HOXA-AS2	0.485048037614607	3.52805819991466e-11	postive
H1-3	HOXA-AS3	0.427211654634666	9.45709110719311e-09	postive
CRYBB1	HOXB-AS1	0.40193487745523	7.98171056163826e-08	postive
PFKP	HOXB-AS1	0.493210548848355	1.46830822458858e-11	postive
AZGP1	HOXB-AS1	0.563073271512942	2.86838486667488e-15	postive
COQ8A	HOXB-AS3	0.709058447859195	1.14488594431004e-26	postive
PLA2G2A	HOXB-AS3	0.877739431511271	2.78802570830022e-54	postive
ABCB1	LAMA5-AS1	0.561708518540784	3.45627593844161e-15	postive
LAYN	LEF1-AS1	0.435085105720037	4.69126917116147e-09	postive
BASP1	LEF1-AS1	0.556056301849803	7.41373725402329e-15	postive
IFI16	LEF1-AS1	0.405378796912751	6.03035445349417e-08	postive
COL1A2	LEF1-AS1	0.582522857624319	1.82881533236106e-16	postive
RUNX2	LEF1-AS1	0.654528944557671	1.13647050709248e-21	postive
ACTB	LEF1-AS1	0.540983620711674	5.29553807405156e-14	postive
LGALS1	LEF1-AS1	0.687892441527262	1.34490648433786e-24	postive
FN1	LEF1-AS1	0.544272471884503	3.47715089151455e-14	postive
RUNX1	LEF1-AS1	0.569566414522671	1.16751342800949e-15	postive
PRSS3	LINC00339	0.559258829771934	4.81971774498835e-15	postive
XDH	LINC00472	0.494880567461979	1.2237036323525e-11	postive
IQGAP3	LINC00511	0.489805986120371	2.12244950584197e-11	postive
ANXA2	LINC00511	0.479925095769666	6.04503377297096e-11	postive
PKM	LINC00511	0.468344121540992	1.97706939721895e-10	postive
BASP1	LINC00922	0.412765035762726	3.2699192070216e-08	postive
COL1A2	LINC00922	0.59474545199975	2.9461055643491e-17	postive
PALLD	LINC00922	0.428949261256139	8.11393605576266e-09	postive
RUNX2	LINC00922	0.627857746346792	1.38914575324272e-19	postive
LGALS1	LINC00922	0.439034783481275	3.27795654786099e-09	postive
FN1	LINC00922	0.49759045465007	9.08535358981349e-12	postive
RUNX1	LINC00922	0.500080038162242	6.8947113635421e-12	postive
ANO1	LINC00941	0.470543624353324	1.58400842710092e-10	postive
PKM	LINC00941	0.411412288184838	3.66184122025673e-08	postive
LAYN	LINC01096	0.578809772223192	3.13715344596679e-16	postive
BASP1	LINC01096	0.40125101753171	8.43546711824379e-08	postive
COL1A2	LINC01096	0.629067499625554	1.12832942312273e-19	postive
PALLD	LINC01096	0.401754116513789	8.09931870566284e-08	postive
RUNX2	LINC01096	0.60091116617253	1.13854715018651e-17	postive
ACTB	LINC01096	0.437260443431551	3.85292067779577e-09	postive
LGALS1	LINC01096	0.634100346580243	4.70358626285444e-20	postive
FN1	LINC01096	0.616109886822212	9.99083672014895e-19	postive
RUNX1	LINC01096	0.468206019074983	2.00467230179106e-10	postive
NR1I2	LINC01133	0.464905428552407	2.78713608139501e-10	postive
LGALS3	LINC01133	0.478067370816857	7.33250027535118e-11	postive
TOP2A	LINC01133	0.401568197655235	8.2220163086757e-08	postive
NR1I2	LINC01504	0.450244732064514	1.15541181631809e-09	postive
LGALS3	LINC01504	0.437853885776245	3.65056747139947e-09	postive
RAD51AP1	LINC01559	0.400269136044677	9.13046396313251e-08	postive
LAYN	LINC01561	0.477086128984374	8.11596848605805e-11	postive
BASP1	LINC01561	0.409664032417415	4.2355968031432e-08	postive
COL1A2	LINC01561	0.736104358234199	1.34088469150012e-29	postive
RUNX2	LINC01561	0.597306848650257	1.98973360534725e-17	postive
ACTB	LINC01561	0.449149709249533	1.28144863147247e-09	postive
LGALS1	LINC01561	0.750339008180108	2.72499431085435e-31	postive
FN1	LINC01561	0.6986699900516	1.25111414181138e-25	postive
PLAU	LINC01561	0.404114005908309	6.68678000669392e-08	postive
RUNX1	LINC01561	0.545696591741518	2.89399646422648e-14	postive
SPN	LINC01588	0.444199971128939	2.03692829243629e-09	postive
H1-3	LINC01588	0.4342577492593	5.05418552534655e-09	postive
DIAPH3	LINC01605	0.509229717129791	2.45311891399907e-12	postive
GINS1	LINC01605	0.406574525774269	5.46697978971648e-08	postive
FOSL1	LINC01605	0.465218745547955	2.70170579420689e-10	postive
PLAU	LINC01605	0.685104830019617	2.44460737056482e-24	postive
COL1A2	LINC01615	0.41810660724662	2.08101103191946e-08	postive
RUNX2	LINC01615	0.428474264530815	8.46164114493579e-09	postive
KRT17	LINC01615	0.433795369194218	5.26864237988356e-09	postive
ACTB	LINC01615	0.40909932585421	4.43870913059072e-08	postive
LGALS1	LINC01615	0.502519379236461	5.25008069800871e-12	postive
FN1	LINC01615	0.453183454351955	8.73526390165493e-10	postive
CRYGD	LINC01644	0.61592747705357	1.02949514924591e-18	postive
HOXA10	LINC01819	0.512251469267836	1.7319765531355e-12	postive
CRYGD	LINC01833	0.745521766864648	1.04846450074244e-30	postive
HSD11B1	LINC01914	0.405728379333668	5.86012598760537e-08	postive
NR1I2	LINC02041	0.581765345577658	2.04279577132568e-16	postive
ANXA2	LINC02041	0.511435470593893	1.90332392091486e-12	postive
LGALS3	LINC02041	0.489139432866966	2.28013508446191e-11	postive
IQGAP3	LINC02086	0.445227774856217	1.85116900973747e-09	postive
NR1I2	LINC02086	0.440121821502945	2.96759076283184e-09	postive
HOXA10	LINC02086	0.402858785881452	7.40573100821379e-08	postive
IQGAP3	LINC02188	0.412061791210459	3.4683422420451e-08	postive
DIAPH3	LINC02257	0.471694817368946	1.4096154715343e-10	postive
FOSL1	LINC02257	0.426739619759797	9.85746247520604e-09	postive
COL1A2	LINC02257	0.513457878608571	1.50580642662898e-12	postive
RUNX2	LINC02257	0.536334941517861	9.52284219632755e-14	postive
LGALS1	LINC02257	0.457664591263859	5.67324447648583e-10	postive
FN1	LINC02257	0.61841196681746	6.83162683587957e-19	postive
PKM	LINC02257	0.46567346027812	2.58221297115777e-10	postive
PLAU	LINC02257	0.668867986190825	6.98296653242623e-23	postive
CRYGD	LINC02313	0.408567762291584	4.63842515488036e-08	postive
MARCKSL1	LINC02381	0.446292928417143	1.6759510266273e-09	postive
NR1I2	LINC02381	0.524033181152047	4.31190312742744e-13	postive
LGALS3	LINC02381	0.448609512006083	1.348417912044e-09	postive
BASP1	LINC02544	0.431440695206021	6.50410170352258e-09	postive
COL1A2	LINC02544	0.606766728423841	4.52800229746886e-18	postive
RUNX2	LINC02544	0.668390289115563	7.68218556258837e-23	postive
LGALS1	LINC02544	0.608625334489971	3.36566488681094e-18	postive
FN1	LINC02544	0.577301199865644	3.89861324542467e-16	postive
RUNX1	LINC02544	0.445501832754861	1.80446761712345e-09	postive
IQGAP3	LINC02577	0.403544059981919	7.00450865837121e-08	postive
DLGAP5	LINC02577	0.498613984159506	8.11326378110453e-12	postive
UBE2C	LINC02577	0.460039847694523	4.50162984000519e-10	postive
TK1	LINC02577	0.47922062074713	6.5051354034305e-11	postive
ANXA1	LINC02577	0.462586896638335	3.50576288051377e-10	postive
GAPDH	LINC02577	0.415982950113124	2.49294514763721e-08	postive
PLK1	LINC02577	0.474871699392252	1.01935405321469e-10	postive
FOXM1	LINC02577	0.442624748287475	2.35698694644456e-09	postive
CDK1	LINC02577	0.548519219754781	2.00614783574165e-14	postive
AURKA	LINC02577	0.417132927229366	2.261024039998e-08	postive
CRYGD	LINC02610	0.857324941919128	3.673839822036e-49	postive
CRYBB1	LINC02802	0.470203210859725	1.63946038823415e-10	postive
KRT5	LINC02870	0.432942287623091	5.68754870369446e-09	postive
FOXM1	LINC02870	0.410305196587347	4.01580619975817e-08	postive
AZGP1	LRP4-AS1	0.422378108939513	1.44162009759744e-08	postive
NEAT1	MALAT1	0.635656946157314	3.57666702921779e-20	postive
NEAT1	MCCC1-AS1	0.475868456229675	9.2014816608496e-11	postive
CRYBB1	MEG3	0.413109374172362	3.17678703756999e-08	postive
CRYGD	MEG3	0.753857430186371	9.98722608404938e-32	postive
NEAT1	MIR17HG	0.548609000442491	1.98279001677502e-14	postive
KRT17	MIR205HG	0.420321418109006	1.72142754743326e-08	postive
KRT5	MIR205HG	0.574232527002074	6.04496498001799e-16	postive
FOXM1	MIR205HG	0.451151202780035	1.06021577600557e-09	postive
PFKP	MIR210HG	0.594786611083725	2.92766413058042e-17	postive
GAPDH	MIR210HG	0.43056849784122	7.02908403760301e-09	postive
PKM	MIR210HG	0.416572004158086	2.371429028315e-08	postive
NEAT1	MIR210HG	0.67320774390309	2.91057134250005e-23	postive
CRYGD	MIR29B2CHG	0.493096474253104	1.48664590873186e-11	postive
NEAT1	MIR29B2CHG	0.488312945777405	2.49148588770197e-11	postive
DIAPH3	MIR4435-2HG	0.454481802272478	7.71339241821374e-10	postive
DLGAP5	MIR4435-2HG	0.49229176620771	1.62246553103407e-11	postive
KIF2C	MIR4435-2HG	0.449743966297726	1.21148839040096e-09	postive
UBE2C	MIR4435-2HG	0.47769367077319	7.62183103378907e-11	postive
KPNA2	MIR4435-2HG	0.403202114676954	7.20203434233954e-08	postive
TK1	MIR4435-2HG	0.4485203430295	1.35979248985438e-09	postive
FOSL1	MIR4435-2HG	0.45244053670875	9.37757789267323e-10	postive
ANXA1	MIR4435-2HG	0.468911999041107	1.86738282295429e-10	postive
CCNB1	MIR4435-2HG	0.412256910733748	3.41215808197427e-08	postive
ACTB	MIR4435-2HG	0.491952265903403	1.68331043746791e-11	postive
LGALS1	MIR4435-2HG	0.450675650593496	1.10917105315294e-09	postive
TOP2A	MIR4435-2HG	0.573583378476973	6.62880027299051e-16	postive
CDK1	MIR4435-2HG	0.530022983907422	2.08265424513147e-13	postive
PLAU	MIR4435-2HG	0.463072036008931	3.34193783634535e-10	postive
FAM81A	MUC12-AS1	0.400415506259322	9.02348421340275e-08	postive
MARCKSL1	MUC12-AS1	0.477367508493837	7.88337076464375e-11	postive
ANXA2	MUC12-AS1	0.416676258287005	2.35052426476677e-08	postive
LGALS3	MUC12-AS1	0.436934584405342	3.96858932533968e-09	postive
IQGAP3	NEAT1	0.453150470634757	8.76285638798293e-10	postive
NEAT1	NEAT1	1	0	postive
OSCAR	PELATON	0.854592999402312	1.54710012781229e-48	postive
BASP1	PELATON	0.404373312152407	6.54684615162467e-08	postive
SPN	PELATON	0.488350093985859	2.48159138602202e-11	postive
CRYGD	PRDM16-DT	0.982947516688846	1.53936001751454e-122	postive
DIAPH3	PRECSIT	0.535703883853675	1.03053536712072e-13	postive
RAD51AP1	PRECSIT	0.416273691762473	2.43223819434603e-08	postive
GINS1	PRECSIT	0.463469333774394	3.21331434300004e-10	postive
DLGAP5	PRECSIT	0.587015078480762	9.43223057413792e-17	postive
KIF2C	PRECSIT	0.492031437750604	1.66892644524712e-11	postive
UBE2C	PRECSIT	0.463784573748806	3.11467685206099e-10	postive
KIF11	PRECSIT	0.408547049984945	4.64637919111395e-08	postive
ANXA1	PRECSIT	0.489977247813041	2.08367431813187e-11	postive
CCNB1	PRECSIT	0.449102446443118	1.28717723840295e-09	postive
PLK1	PRECSIT	0.47052620679141	1.58680105679786e-10	postive
CDK1	PRECSIT	0.44572836180752	1.76672597556661e-09	postive
PLAU	PRECSIT	0.42182576177026	1.51213616997429e-08	postive
MKI67	PRECSIT	0.415608499826525	2.57327958530524e-08	postive
AURKA	PRECSIT	0.507801408317301	2.88841908788218e-12	postive
PVT1	PVT1	1	0	postive
ABCB1	SLC12A5-AS1	0.536309272716233	9.5535110824794e-14	postive
LAYN	SOCAR	0.465578372350134	2.60677007749084e-10	postive
BASP1	SOCAR	0.651466947893094	2.02218314755725e-21	postive
COL1A2	SOCAR	0.502102049408428	5.50148812059504e-12	postive
RUNX2	SOCAR	0.466309143004544	2.42370040201547e-10	postive
LGALS1	SOCAR	0.625178183362799	2.19474671073746e-19	postive
FN1	SOCAR	0.534894107041362	1.14016512741602e-13	postive
ANXA2	SUGT1P4-STRA6LP	-0.428702	8.29291638028263e-09	negative
LGALS3	SUGT1P4-STRA6LP	-0.427439	9.26990558821965e-09	negative
IQGAP3	TBILA	0.584148335858863	1.44089086312576e-16	postive
MARCKSL1	TBILA	0.407577361969088	5.03378417468062e-08	postive
NR1I2	TBILA	0.557373516664209	6.21382998877264e-15	postive
ANXA2	TBILA	0.416143112119626	2.45932532225555e-08	postive
LGALS3	TBILA	0.482626690081264	4.55568071467866e-11	postive
NEAT1	TBILA	0.627205797255775	1.55329563600254e-19	postive
FOXM1	TFAP2A-AS1	0.441652677602346	2.57815492445491e-09	postive
NEAT1	TFAP2A-AS1	0.497974516463729	8.70802511540437e-12	postive
IQGAP3	TMEM105	0.400103737016814	9.2528155921502e-08	postive
MARCKSL1	TMEM105	0.424457358248616	1.20348876335503e-08	postive
NR1I2	TMEM105	0.446471869186734	1.64813159737739e-09	postive
XDH	TMEM105	0.406626543996367	5.44365552405595e-08	postive
ANXA2	TMEM105	0.514520073079725	1.33064713646998e-12	postive
PLK1	TMEM105	0.4170354558741	2.27984745763858e-08	postive
LGALS3	TMEM105	0.606081295773976	5.04902489908898e-18	postive
PKM	TMEM105	0.425543427622339	1.09464909025253e-08	postive
PVT1	TMEM105	0.429405341846118	7.79305602699275e-09	postive
IQGAP3	TMEM92-AS1	0.444898754232437	1.90877869764523e-09	postive
PYCARD	TMEM92-AS1	0.516030735889874	1.1152191399823e-12	postive
ANXA2	TMEM92-AS1	0.465386371186272	2.65704633314427e-10	postive
ACTB	TMEM92-AS1	0.525461004224703	3.62988220289027e-13	postive
NEAT1	TMEM92-AS1	0.478712949526466	6.85755371997394e-11	postive
NEAT1	TRHDE-AS1	0.428973866016744	8.0963050877672e-09	postive
BASP1	TSPOAP1-AS1	0.428644413462759	8.33547112353448e-09	postive
SPN	TSPOAP1-AS1	0.654087538322725	1.23541673424315e-21	postive
