# Supplementary material for: lncRNA-based prognostic model for pancreatic cancer centered on the TME with exploratory LLPS connections
Source: Front Oncol. 2026 Jan 23;16:1753321. doi: 10.3389/fonc.2026.1753321 (PMC12875940; doi:10.3389/fonc.2026.1753321)
Supplement: Supplementary file 4 [file DataSheet4.xlsx]

## Sheet: Training cohort
Supplementary Material-4. Training cohort gene expression data.
ID	Time (Year)	Survival Status	AC004160.1	AC004264.1	AC004990.1	AC005291.1	AC007368.1	AC007663.2	AC008735.2	AC009065.2	AC009065.5	AC009955.4	AC011298.1	AC012317.1	AC015971.1	AC016738.1	AC018816.1	AC020659.1	AC020907.1	AC021218.1	AC022182.2	AC025154.2	AC027228.2	AC083843.2	AC087482.1	AC092979.1	AC093673.1	AC100861.1	AC108058.1	AC108134.1	AC109446.2	AC114730.3	AC124312.3	AC126773.4	AC130456.3	AC136475.3	AL021707.5	AL117382.1	AL121761.1	AL121839.2	AL133343.2	AL135999.1	AL157392.3	AL158151.1	AL353150.1	AL512328.1	AL590666.2	AP000695.2	AP000757.2
TCGA-2J-AAB8-01	0.219178082191781	Alive	1.52105073690096	1.56071495447448	0.613531652917927	0.505890929729957	0	1.09085343045111	2.56315813040281	3.71808758396052	4.03913839390696	0	0.263034405833794	0.516015147003665	0.389566811762726	0.464668267003444	1.89917563048051	2.83187724119167	0.495695162624069	1.84799690655495	0.189033824390017	2.88947354253111	1.48026512205446	0.985500430304885	0	0	3.69265037003553	1.72246602447109	0.475084882948783	0.903038270112912	0	0.970853654340484	0.250961573533219	1.26303440583379	1.62760683812965	5.43762724831895	0	1.44360665147561	1.61353165291793	0.55581615506164	0	2.21723071622067	2.98185265328974	1.16992500144231	1.16992500144231	0.773996325111173	1.63691458035588	2.0496307677246	0
TCGA-2J-AAB9-01	1.71780821917808	Dead	0.263034405833794	0.333423733725192	1.37295209791183	0.815575428862573	0.963474123974886	0.641546029087524	1.78240856492737	1	0.75702324650746	0.189033824390017	1.4541758931858	0	0	0.22650852980868	1.93734439215023	1.10433665981474	0.526068811667588	0.263034405833794	0.22650852980868	0.298658315564515	0.6959938131099	0.400537929583729	0.855989697308481	2.1407786557828	3.43829285157915	2.02502879449152	0.150559676575381	0.367371065648529	0.432959407276106	0.485426827170242	0.53605290024021	0.475084882948783	0.831877241191673	2.26603689399532	0	0	1.03562390973072	1.1243281350022	0.613531652917927	1.51096191927738	2.67807190511264	0.37851162325373	0.823749360308273	0.111031312388744	0.948600847493356	1.0071955014042	0.389566811762726
TCGA-2J-AABE-01	1.85205479452055	Alive	0.584962500721156	2.35895882583233	1.02856915219677	0.687060688339892	0.321928094887362	0.0426443374084937	2.95233356636969	2.44360665147561	2.31903981556254	0.250961573533219	0.333423733725192	0.948600847493356	0.443606651475615	0.941106310946431	1.11769504266975	1.81966818349646	0.871843648509318	1.52606881166759	0.344828496997441	3.4944156103975	0.189033824390017	1.09761079662642	0.0976107966264223	0.0840642647884745	2.98367769469807	1.44360665147561	0.773996325111173	1.26903314645524	0.650764559116902	1.0496307677246	0.20163386116965	1.0703893278914	1.91456452349394	6.41667087727392	0	0.613531652917927	3.32624970083746	1.22650852980868	0	2.18269229751619	3.6724253419715	0.286881147788162	1.70487196445635	0.970853654340484	1.98550043030488	1.20163386116965	0.0976107966264223
TCGA-2J-AABF-01	1.89315068493151	Dead	0.0285691521967709	0.53605290024021	0.887525270741587	0.0976107966264223	0.333423733725192	1.0496307677246	3.38404980679516	3.36176835941915	3.39780296186249	0.16349873228288	0.286881147788162	0.176322772640463	0.22650852980868	0.495695162624069	1.4541758931858	1.57046293102604	1.31034012061215	1.25096157353322	0.238786859587116	1.48026512205446	0.956056652412403	0.887525270741587	0.641546029087524	0.575312330687437	3.42223300068305	2.51853513898218	0.400537929583729	1.02147972741045	0.214124805352847	0.75702324650746	0.505890929729957	0.333423733725192	0.978195629681652	3.8923910259134	0	1.22650852980868	1.85598969730848	0.941106310946431	0	1.93357263826102	3.26603689399532	0.55581615506164	0.669026765509631	0.526068811667588	1.20163386116965	0.963474123974886	0.765534746362977
TCGA-2J-AABI-01	2.65479452054795	Alive	0.189033824390017	2.06695024392463	0	0.321928094887362	0	0	2.24184018356467	1.11769504266975	1.19534759832222	0.516015147003665	0.070389327891398	0	0.0143552929770701	0.526068811667588	1.1243281350022	1.0071955014042	0.22650852980868	0.613531652917927	0.0565835283663675	0.16349873228288	0.831877241191673	0.918386234446348	0	0.0143552929770701	4.38956681176273	3.46597446450407	2.10097764772482	0.75702324650746	0.214124805352847	1.75702324650746	0.137503523749935	0.454175893185802	0	1.20789285164133	0.604071323668861	0	1.09085343045111	0.20163386116965	0.137503523749935	2.05311133645956	2.83390207666916	0.739848102699327	2.39231742277876	0	2.50080205305716	0.895302621333307	0
TCGA-2J-AABK-01	1.32602739726027	Alive	0.124328135002202	1.01435529297707	0.31034012061215	0.31034012061215	0.978195629681652	0.0565835283663675	2.67807190511264	3.67807190511264	3.65764000520782	0.422233000683048	0.84799690655495	0.485426827170242	0.37851162325373	0.713695814843359	2.49825086752783	1.53605290024021	0.678071905112638	1.64154602908752	0.356143810225275	1.86789646399265	0.790772	1.86789646399265	0.53605290024021	2.51601514700366	3.14567745519564	1.86393845042397	0.356143810225275	1.04264433740849	0.0976107966264223	0.6959938131099	0.454175893185802	0.20163386116965	1.39506279951758	3.39643353125099	3.81352468929781	0.839959587489532	0.956056652412403	1.52105073690096	0.978195629681652	2.10097764772482	3.52857131887076	0.214124805352847	1.4276061727819	0	1.37851162325373	1.83187724119167	2.09085343045111
TCGA-2L-AAQA-01	0.391780821917808	Dead	0.321928094887362	1.47508488294878	1.91456452349394	0.321928094887362	0.0426443374084937	1.24488705912353	2.73984810269933	4.38681094647222	3.97636363573276	0.863938450423971	0.344828496997441	1.15704371014558	0.887525270741587	0.485426827170242	1.58496250072116	2.48026512205446	0.815575428862573	2.98732086592925	0.070389327891398	2.55826763405574	2.38128337250378	1.50080205305716	0	0.0143552929770701	3.41006969175638	2.96532254836725	0.871843648509318	1.6959938131099	0.0565835283663675	1.09761079662642	0.31034012061215	0.367371065648529	1.96716860753263	5.85748342828667	0	1.50080205305716	2.54349588342577	1.31614574229336	0.0840642647884745	2.13750352374994	3.4262647547021	0.321928094887362	1.33913738491959	1.73984810269933	3.09761079662642	2.56803210477128	0.238786859587116
TCGA-2L-AAQE-01	1.87397260273973	Dead	0.344828496997441	0.443606651475615	0.443606651475615	0.22650852980868	0	1.13093086982645	1.7311832415722	2.41683974191283	2.47767732756531	0.344828496997441	0.0426443374084937	0.150559676575381	0.137503523749935	0.53605290024021	2.16349873228288	0.238786859587116	0.20163386116965	0.641546029087524	0.432959407276106	1.04264433740849	2.02147972741045	1.24488705912353	0	0	3.74846123300404	1.72683121703249	0.422233000683048	1.0496307677246	0.400537929583729	0.594548549550354	0.20163386116965	0.925999418556223	0.238786859587116	5.05918219921169	0	0.27500704749987	1.55090066464752	0.985500430304885	0	1.4541758931858	3.36317107711924	0.150559676575381	2.81557542886257	0.31034012061215	1.75702324650746	1.26303440583379	0
TCGA-2L-AAQI-01	0.282191780821918	Dead	0.0976107966264223	1.20163386116965	2.02502879449152	0.286881147788162	0.214124805352847	1.59931779369823	1.97819562968165	2.36457243229586	2.1407786557828	0.238786859587116	0.565597175854225	0.604071323668861	0.111031312388744	0.214124805352847	1.29865831556452	0.765534746362977	0.910732661902913	2.62527048937469	0.238786859587116	1.20789285164133	1.94860084749336	1.71808758396052	0.263034405833794	1.4276061727819	3.27500704749987	1.60880924267552	0.298658315564515	1.36737106564853	0.344828496997441	0.505890929729957	0.389566811762726	0.367371065648529	0.632268215499513	4.62527048937469	0	0.650764559116902	3.64731450954714	1.18903382439002	0.0976107966264223	1.22032995487956	2.71149490665009	0.22650852980868	0.53605290024021	0.16349873228288	1.84398384404833	1.05658352836637	0.863938450423971
TCGA-3A-A9I5-01	4.91506849315068	Alive	0.22650852980868	1.0703893278914	0	0.189033824390017	0.53605290024021	0.0143552929770701	1.59931779369823	1.97819562968165	1.6959938131099	0.464668267003444	0	0	0.0426443374084937	0.565597175854225	1.48026512205446	2.63691458035588	0.641546029087524	0.933572638261024	0	0.739848102699327	0.641546029087524	0.678071905112638	0.238786859587116	0.0565835283663675	3.81147103052984	1.15055967657538	0.0840642647884745	0.298658315564515	0.31034012061215	0.485426827170242	0.16349873228288	0.31034012061215	0.565597175854225	0.704871964456353	5.76659516172927	0.333423733725192	0.27500704749987	1.22032995487956	0.367371065648529	1.44360665147561	3.19534759832222	0.0840642647884745	1.46466826700344	0.238786859587116	1.38404980679516	1.8073549220576	1.71808758396052
TCGA-3A-A9I7-01	3.62465753424658	Alive	1.28095631383106	0.941106310946431	0.925999418556223	0.0976107966264223	0.0285691521967709	1.15704371014558	2.26603689399532	2.74631276642546	2.3305584000308	0.176322772640463	0.16349873228288	0.189033824390017	0.137503523749935	0.31034012061215	1.33913738491959	1.51601514700366	0.150559676575381	2.23878685958712	0.286881147788162	1.40053792958373	1.32192809488736	0.7311832415722	0.985500430304885	0	3.89336221076387	2.07724299893246	0.22650852980868	0.55581615506164	0.526068811667588	0.641546029087524	0.250961573533219	0.773996325111173	0.422233000683048	3.6915341649192	0	0.722466024471091	1.11769504266975	0.516015147003665	0	1.66448284036468	3.15055967657538	0.575312330687437	1.48542682717024	0.0426443374084937	1.70487196445635	1.63226821549951	0
TCGA-3A-A9I9-01	1.73698630136986	Dead	0.400537929583729	0.367371065648529	0.613531652917927	0.250961573533219	0.464668267003444	1.16349873228288	2.32481060342048	2.95419631038688	2.54596836910529	0.333423733725192	1.24488705912353	0.070389327891398	0.250961573533219	0.344828496997441	1.6507645591169	1.89917563048051	0.782408564927373	2.17632277264046	0.176322772640463	2.18903382439002	0.613531652917927	1.0496307677246	1.4276061727819	3.01613970265525	4.0686708106651	1.40053792958373	0.27500704749987	0.992768430768924	0.111031312388744	0.55581615506164	0.344828496997441	0.594548549550354	0.432959407276106	4.89093302170554	3.71039319217052	1.16349873228288	3.43562859405209	1.29865831556452	0.505890929729957	1.53605290024021	3.83187724119167	0.516015147003665	1.70487196445635	0.356143810225275	1.07724299893246	1.4276061727819	0.933572638261024
TCGA-3A-A9IC-01	2.02191780821918	Dead	1.40053792958373	1.09761079662642	0	0.956056652412403	0.0976107966264223	0.16349873228288	2.38681094647222	3.52857131887076	3.18586654531133	0	0.0976107966264223	0.070389327891398	0.137503523749935	0.432959407276106	1.32192809488736	0.22650852980868	1.56071495447448	1.61353165291793	0.344828496997441	2.81352468929781	0.863938450423971	0.855989697308481	0.0426443374084937	0	3.98913900736823	1.78659636189081	0.356143810225275	0.7311832415722	0.22650852980868	0.748461233004036	0.150559676575381	0.516015147003665	1.14404636961671	4.05050169744673	0.263034405833794	0.604071323668861	0.594548549550354	0.22650852980868	0	1.29865831556452	2.32768736417605	1.34482849699744	1.66902676550963	0.464668267003444	1.15704371014558	2.45680614923047	0
TCGA-3A-A9IJ-01	5.07945205479452	Alive	0.0143552929770701	0.0426443374084937	0	0.124328135002202	0	0.0143552929770701	0.422233000683048	0.0976107966264223	0.070389327891398	1.13093086982645	4.3743439890385	0	0	0.150559676575381	1.02147972741045	0	1.54596836910529	0	0	0.0285691521967709	1.23878685958712	0.16349873228288	0	0.0285691521967709	2.37016428054021	0.124328135002202	0.0143552929770701	0.0143552929770701	0.298658315564515	0.584962500721156	0.263034405833794	0	0	0.111031312388744	2.89336221076387	0.925999418556223	0.839959587489532	0.150559676575381	2.54101915313356	0.722466024471091	2.24792751344359	0.150559676575381	0.6959938131099	0.16349873228288	0	0.124328135002202	0.0840642647884745
TCGA-3A-A9IS-01	2.73424657534247	Alive	0.070389327891398	0.0426443374084937	0	0	0	0	1.14404636961671	0.31034012061215	0.622930350920177	1.17632277264046	0	0	0.176322772640463	0.31034012061215	0.0976107966264223	0	0	0	0.0840642647884745	0	0.0565835283663675	0.823749360308273	0	0	1.18269229751619	0.0143552929770701	0.0143552929770701	0	0	0.565597175854225	1.92599941855622	0.0285691521967709	0	0	0	1.40599235967584	0.879705766282288	0.333423733725192	4.79233480570669	1.31614574229336	2.53106949272595	0.0840642647884745	0.367371065648529	0	0.0426443374084937	0	1.65992455840238
TCGA-3A-A9IU-01	1.25479452054795	Dead	0.650764559116902	1.76977173924945	0.070389327891398	0.344828496997441	0.111031312388744	0.189033824390017	2.11769504266975	2.57046293102604	2.17951105027151	0.286881147788162	0.37851162325373	0.070389327891398	0.150559676575381	0.286881147788162	1.6507645591169	0.150559676575381	0.150559676575381	0.526068811667588	0	1.15055967657538	0.485426827170242	0.641546029087524	0.298658315564515	0.713695814843359	3.65764000520782	2.93168305705981	0.321928094887362	1.68257329734758	0.263034405833794	0.659924558402378	0.22650852980868	0.773996325111173	0.565597175854225	5.53760669149529	0	0.0426443374084937	1.98550043030488	0.956056652412403	0	1.68257329734758	2.28983446517751	0.344828496997441	0.333423733725192	0.286881147788162	2.09423606984577	1.26303440583379	0.070389327891398
TCGA-3A-A9IV-01	3.02191780821918	Alive	0.333423733725192	0.111031312388744	0	0	0	0.0143552929770701	1.62293035092018	0.0840642647884745	0.895302621333307	0.75702324650746	0	0	0.214124805352847	0.0426443374084937	0.214124805352847	0.0565835283663675	0.0565835283663675	0	0.070389327891398	0	0.454175893185802	0.298658315564515	0	0	1.91073266190291	0	0.0426443374084937	0.367371065648529	0	0.356143810225275	0.0285691521967709	0.505890929729957	0.27500704749987	0.20163386116965	0	0.622930350920177	1.23878685958712	0.722466024471091	2.99638874644762	1.61823865559545	2.57046293102604	0.0426443374084937	0.613531652917927	0	0.575312330687437	0.454175893185802	0.815575428862573
TCGA-3E-AAAZ-01	5.97808219178082	Dead	0.298658315564515	1.38404980679516	0.356143810225275	0.0426443374084937	0.0565835283663675	0.137503523749935	2.19219416528334	3.54225804976692	2.82578562746479	0.389566811762726	0.0840642647884745	0.887525270741587	0.505890929729957	0.925999418556223	0.650764559116902	0.37851162325373	0.669026765509631	0.815575428862573	0.0565835283663675	1.38956681176273	1.37295209791183	0.963474123974886	0	0.344828496997441	3.74738739965272	2.90496571868403	0.505890929729957	1.31034012061215	0.344828496997441	1.17632277264046	0.485426827170242	0.475084882948783	0.773996325111173	4.89044669267991	0	0.31034012061215	3.41413553298445	0.84799690655495	0.070389327891398	1.58014548442338	3.24336442569366	0.367371065648529	0.678071905112638	1.89530262133331	0.400537929583729	0.75702324650746	0.111031312388744
TCGA-F2-6879-01	0.915068493150685	Dead	0.871843648509318	0.367371065648529	1.65535182861255	0.16349873228288	0	1.40599235967584	2.3305584000308	3.56924802986718	3.43028527297778	0	0.111031312388744	0.650764559116902	0.422233000683048	0.356143810225275	1.79909	0.0426443374084937	0.31034012061215	3.28095631383106	0.124328135002202	3.37295209791183	1.23878685958712	1.51096191927738	0	0	3.77925972037238	2.12763327972587	0.565597175854225	1.24488705912353	0.20163386116965	0.150559676575381	0.0840642647884745	0.124328135002202	1.20789285164133	4.72683121703249	0	1.23266075679027	2.76765479823735	0.887525270741587	0	1.15055967657538	2.47767732756531	0.124328135002202	1	1.20789285164133	2.12101540096137	1.57531233068744	0
TCGA-F2-6880-01	0.808219178082192	Alive	0.070389327891398	0.0976107966264223	0	0	0.411426245726465	0.0143552929770701	0.941106310946431	0.189033824390017	0.298658315564515	0.464668267003444	1.36737106564853	0	0.124328135002202	0.0565835283663675	0.333423733725192	0.933572638261024	0.659924558402378	0.0426443374084937	0.0285691521967709	0.516015147003665	0.214124805352847	0.31034012061215	1.84799690655495	3.93168305705981	0.963474123974886	0.545968369105292	0.0143552929770701	0.505890929729957	0	0.124328135002202	0.505890929729957	0.0285691521967709	0	3.71149490665009	0	0.0426443374084937	0.124328135002202	0.575312330687437	0	0.622930350920177	2.04264433740849	0	0.985500430304885	0.0840642647884745	0.214124805352847	0	0.356143810225275
TCGA-F2-7276-01	0.591780821917808	Dead	0.344828496997441	0.75702324650746	0.20163386116965	0.286881147788162	0.070389327891398	0.111031312388744	1.91456452349394	0.879705766282288	0.678071905112638	0.443606651475615	0.137503523749935	0.16349873228288	0.238786859587116	0.214124805352847	1.17632277264046	0.298658315564515	0.16349873228288	0.526068811667588	0.485426827170242	0.6959938131099	0.464668267003444	0.55581615506164	0.432959407276106	0.815575428862573	3.34056226902641	1.53106949272595	0.137503523749935	0.238786859587116	0.137503523749935	0.111031312388744	0.799087306074004	0.389566811762726	0.367371065648529	1.67807190511264	0	0.250961573533219	0.389566811762726	0.910732661902913	0.321928094887362	1.11103131238874	2.60407132366886	0.31034012061215	0.516015147003665	0.0426443374084937	0.400537929583729	0.37851162325373	0.622930350920177
TCGA-F2-A8YN-01	1.41643835616438	Alive	0.584962500721156	0.799087306074004	0.956056652412403	0.0565835283663675	0.124328135002202	0.214124805352847	2.15704371014558	3.4032677223393	2.66448284036468	0.111031312388744	0.0143552929770701	0.16349873228288	0.344828496997441	0.632268215499513	1.30451104180995	0.669026765509631	0.799087306074004	1.19534759832222	0.214124805352847	2.68481873755322	0.37851162325373	0.55581615506164	0.16349873228288	0	3.34624777408278	1.66902676550963	0.37851162325373	1.8073549220576	0.238786859587116	0.516015147003665	0.286881147788162	0.516015147003665	1.35049724708413	3.72574115650395	0	0.782408564927373	2.31614574229336	1.11769504266975	0	1.40053792958373	2.88166461932035	0.389566811762726	2.97269265400426	1.10433665981474	1.7311832415722	1.18903382439002	0.344828496997441
TCGA-FB-A4P6-01	2.1013698630137	Alive	0.238786859587116	0.286881147788162	0.495695162624069	0.20163386116965	0.713695814843359	0.55581615506164	3.22804904788446	1.4905701304462	1.31614574229336	0.584962500721156	0.400537929583729	0.594548549550354	0.659924558402378	0.815575428862573	0.903038270112912	2.05658352836637	0.16349873228288	0.910732661902913	0.176322772640463	2.02147972741045	0.948600847493356	1.32768736417605	0.505890929729957	1.31034012061215	3.08065766334523	2.1407786557828	0.250961573533219	1.52105073690096	0.111031312388744	1.09761079662642	1.16349873228288	0.124328135002202	1.01435529297707	6.19692173382033	0	0.37851162325373	0.823749360308273	1.79493566280354	0	2.19534759832222	3.86492897228979	0.286881147788162	0.765534746362977	0.189033824390017	1.40053792958373	0.495695162624069	1.16992500144231
TCGA-FB-A5VM-01	1.36438356164384	Dead	0.0840642647884745	1.29865831556452	0.20163386116965	0.321928094887362	0.0976107966264223	0.0143552929770701	1.0703893278914	1.30451104180995	0.978195629681652	0.0976107966264223	0.0285691521967709	0	0	0.150559676575381	3.40463068421761	0.7311832415722	1.52606881166759	0	0.263034405833794	1.42223300068305	0.632268215499513	0.27500704749987	0.150559676575381	0.0285691521967709	4.2637856138908	2.79285535236249	0.0840642647884745	0.0976107966264223	1.03562390973072	0.137503523749935	0	1.09085343045111	0	0.687060688339892	5.2861418728343	0.0426443374084937	1.60880924267552	0.16349873228288	0.333423733725192	0.739848102699327	2.58255600301406	0.333423733725192	0.464668267003444	0.0565835283663675	0.411426245726465	1.25096157353322	0.137503523749935
TCGA-FB-A78T-01	1.02739726027397	Dead	0.31034012061215	0.879705766282288	1.74846123300404	0.321928094887362	0.678071905112638	1.79909	3.34198574722862	3.51222688651396	3.24640808724638	0.443606651475615	1.0071955014042	1.33342373372519	0.422233000683048	0.992768430768924	1.14404636961671	1.55090066464752	0.650764559116902	2.47767732756531	0.0285691521967709	0.871843648509318	0.948600847493356	1.16992500144231	0.422233000683048	3.39917109381982	2.63459326844576	2.48542682717024	0.650764559116902	1.70929063572336	0.321928094887362	1.23878685958712	0.333423733725192	0.31034012061215	1.76977173924945	4.64673869830785	0	0.956056652412403	1.86393845042397	1.58496250072116	0	2.48800077083407	4.01435529297707	0.124328135002202	1.22650852980868	0.895302621333307	2.17951105027151	1.73984810269933	0.831877241191673
TCGA-FB-AAPP-01	1.32876712328767	Dead	0.400537929583729	0.992768430768924	0.124328135002202	0	0	0.0426443374084937	1.89530262133331	5.43496176018725	5.37155886261196	0	0.0285691521967709	1.05658352836637	0.356143810225275	0.22650852980868	0.748461233004036	0	0.111031312388744	3.25398926623079	0	0.321928094887362	1.1243281350022	1.03562390973072	0	0	3.67129337248158	2.93734439215023	0.55581615506164	0.622930350920177	3.27500704749987	0.839959587489532	0	0	0.411426245726465	0.422233000683048	0.687060688339892	2.38404980679516	2.11437	1.31034012061215	0.137503523749935	1.32192809488736	2.19219416528334	0	1.29865831556452	1.85598969730848	2.37851162325373	0.176322772640463	0.124328135002202
TCGA-FB-AAPQ-01	3.0958904109589	Dead	0.27500704749987	1.83187724119167	0.879705766282288	0.594548549550354	0.863938450423971	0.0285691521967709	2.50842865253186	3.77820857639809	3.49185309632967	0.250961573533219	0.20163386116965	0.356143810225275	0.84799690655495	0.400537929583729	1.59931779369823	1.57531233068744	0.432959407276106	2.65306001710456	0.070389327891398	1.34482849699744	1.04264433740849	1.14404636961671	0.070389327891398	0	2.17632277264046	2.88166461932035	1	0.704871964456353	0.111031312388744	0.782408564927373	0.137503523749935	0.20163386116965	2.37851162325373	4.48155728070859	0	0.7311832415722	2.89530262133331	0.815575428862573	0	1.55090066464752	2.38404980679516	0.713695814843359	0.871843648509318	0.37851162325373	2.98002530023873	2.51096191927738	0.613531652917927
TCGA-FB-AAPU-01	1.04383561643836	Dead	0.0976107966264223	1.62760683812965	3.55458885167764	0	0.189033824390017	0.855989697308481	3.19219416528334	3.26303440583379	3.23266075679027	0.0840642647884745	0.495695162624069	0.400537929583729	0.6959938131099	0.344828496997441	0.933572638261024	1.92599941855622	0.879705766282288	3.33913738491959	0.137503523749935	0.0426443374084937	1.83592407425437	1.36176835941915	0.485426827170242	0.0285691521967709	3.03913839390696	2.23572705983806	0.400537929583729	1.36737106564853	0.214124805352847	0.495695162624069	0.0976107966264223	0.31034012061215	1.98185265328974	0.150559676575381	0	0.6959938131099	1.60407132366886	0.464668267003444	0	1.57046293102604	1.81147103052984	1.22650852980868	0.464668267003444	0.84799690655495	2.89530262133331	1.04264433740849	0.0976107966264223
TCGA-FB-AAPZ-01	1.96164383561644	Alive	0.070389327891398	1.23266075679027	0.659924558402378	0.250961573533219	0.238786859587116	0.687060688339892	2.67581593117227	1.67807190511264	1.65535182861255	0.6959938131099	0.176322772640463	0.214124805352847	0.344828496997441	0.356143810225275	2.07382023329167	2.75488750216347	0.0426443374084937	0.722466024471091	0.0976107966264223	1.36176835941915	0.641546029087524	1.16992500144231	0.111031312388744	1.31614574229336	3.04788732939655	1.49569516262407	0.344828496997441	0.739848102699327	0.0976107966264223	0.495695162624069	0.356143810225275	0.545968369105292	0.773996325111173	2.42492208821069	0	0.263034405833794	2.74846123300404	0.895302621333307	0.137503523749935	1.71808758396052	3.03562390973072	0.367371065648529	1	0.526068811667588	0.855989697308481	1.48026512205446	0.464668267003444
TCGA-FB-AAQ0-01	1.2958904109589	Dead	0.20163386116965	1.01435529297707	1.4905701304462	0.20163386116965	2.11103131238874	1.52105073690096	3.45022149589718	4.10601323762212	4.36176835941915	0.765534746362977	1.20789285164133	0.400537929583729	0.400537929583729	0.613531652917927	1.0703893278914	2.02147972741045	1.0071955014042	2.09761079662642	0	2.77399632511117	1.16992500144231	2.25398926623079	0.948600847493356	0	3.64616265715789	2.82781902461732	0.782408564927373	1.37295209791183	0.137503523749935	1.09761079662642	0	0.604071323668861	2.4276061727819	5.00764403087801	3.17152710603881	1.36176835941915	5.80555042521086	1.40053792958373	0.111031312388744	2.70929063572336	4.21567859660793	0.344828496997441	1.01435529297707	0.526068811667588	2.29865831556452	2.59215800212536	0.16349873228288
TCGA-FB-AAQ3-01	0.0849315068493151	Dead	0.910732661902913	0.495695162624069	0.485426827170242	0.75702324650746	0.0565835283663675	0.933572638261024	1.89530262133331	2.86789646399265	3.0496307677246	0	0.333423733725192	0.189033824390017	0	0.411426245726465	2.77820857639809	0.622930350920177	0.298658315564515	2.11437	0.150559676575381	3.60999129521268	0.722466024471091	1.11769504266975	0.124328135002202	3.39094277280254	4.36876834909033	1.79077	0.111031312388744	0.367371065648529	0.150559676575381	0.124328135002202	0	0.933572638261024	0.632268215499513	3.7158933705476	4.85399564717639	1.08406426478847	2.34482849699744	1	0.111031312388744	1.15055967657538	2.88752527074159	0.75702324650746	1.14404636961671	0.367371065648529	0.713695814843359	3.06004738366994	0.53605290024021
TCGA-H8-A6C1-01	1.83835616438356	Alive	0.0976107966264223	0.910732661902913	1.23266075679027	0.124328135002202	0.985500430304885	1.75702324650746	4.15218341905505	3.13422093976063	3.0232553523003	0.333423733725192	0.31034012061215	0.505890929729957	0.400537929583729	0.545968369105292	1.27500704749987	1.4905701304462	1.13750352374994	2.54349588342577	0.111031312388744	1.22650852980868	1.27500704749987	1.16992500144231	0.53605290024021	0.356143810225275	2.55826763405574	2.35614381022528	0.454175893185802	1.38956681176273	0.505890929729957	0.985500430304885	0.214124805352847	0.22650852980868	1.91073266190291	5.74604398299834	0	1.08406426478847	1.66902676550963	1.32192809488736	0	2.46727948045998	3.60762622084549	0.443606651475615	1.31034012061215	0.748461233004036	1.91073266190291	0.992768430768924	0.22650852980868
TCGA-HV-A5A4-01	0.635616438356164	Alive	0.443606651475615	2.95046841415012	1.90303827011291	0.356143810225275	0.22650852980868	1.89141918684608	2.86789646399265	2.69376571221778	2.37573453858316	0.321928094887362	0.485426827170242	0.941106310946431	0.333423733725192	0.669026765509631	1.73552217729654	2.75488750216347	0.641546029087524	2.35614381022528	0.20163386116965	1.41142624572647	0.807354922057604	0.992768430768924	0	0.0285691521967709	3.43829285157915	2.66902676550963	0.389566811762726	1.46466826700344	0	1.26303440583379	0.124328135002202	1.1243281350022	1.4594316186373	4.32192809488736	0	0.6959938131099	1.26303440583379	1.22650852980868	0.137503523749935	1.75702324650746	3.3743439890385	0.748461233004036	0.941106310946431	0.214124805352847	2.4541758931858	1.08406426478847	0
TCGA-HV-A5A6-01	5.57808219178082	Dead	0.422233000683048	0.799087306074004	0.933572638261024	1.0071955014042	0.0565835283663675	1.26303440583379	2.91647664443772	3.46074256378964	3.40599235967584	0.250961573533219	0.0840642647884745	0	0.137503523749935	0.622930350920177	1.4276061727819	2.60880924267552	1.29278174922785	0.150559676575381	0.263034405833794	3.51601514700366	1.15055967657538	0.925999418556223	0	0.0285691521967709	3.58014548442338	2.02502879449152	0.475084882948783	0.871843648509318	0.831877241191673	0.422233000683048	0.070389327891398	0.604071323668861	1.64616265715789	4.02680005934372	2.54596836910529	0.238786859587116	0.739848102699327	0.918386234446348	0	1.83995958748953	2.87774	0.505890929729957	3.09761079662642	0.495695162624069	0.516015147003665	1.37851162325373	0
TCGA-HV-A7OP-01	2.67945205479452	Alive	0.0565835283663675	0.594548549550354	0	0	0	0.0143552929770701	0.0976107966264223	3.34056226902641	3.43028527297778	0.650764559116902	0.0840642647884745	0.27500704749987	0.0840642647884745	0.0565835283663675	1.78659636189081	1.15055967657538	2.28688114778816	1.89141918684608	0	4.71039319217052	0.0285691521967709	0.20163386116965	0.0565835283663675	0.0285691521967709	2.94110631094643	2.33628338786443	0.0565835283663675	0.16349873228288	0.0840642647884745	0.176322772640463	0.0426443374084937	0.545968369105292	0.422233000683048	1.21412480535285	6.1906148602095	1.26303440583379	3.3743439890385	0.432959407276106	0	0.20163386116965	3.48413813120167	0.0840642647884745	0.0840642647884745	0.432959407276106	0.137503523749935	0.505890929729957	0
TCGA-HV-AA8V-01	2.52054794520548	Alive	1.02856915219677	1.33913738491959	0.799087306074004	0.622930350920177	0.137503523749935	0.0565835283663675	2.79701297783614	2.13093086982645	1.88362081628567	0.454175893185802	0.0426443374084937	0.20163386116965	0.485426827170242	0.687060688339892	1.50589092972996	0.918386234446348	0.333423733725192	1.09761079662642	0.0565835283663675	1.03562390973072	0.400537929583729	1.13750352374994	0.150559676575381	0.0426443374084937	3.43429461795993	1.25701061820602	0.526068811667588	1.29278174922785	0.389566811762726	0.992768430768924	0.0285691521967709	0.978195629681652	0.807354922057604	1.14404636961671	0.367371065648529	0.454175893185802	1.51096191927738	1.13750352374994	0.0840642647884745	2.26903314645524	3.28243980500639	0.584962500721156	1.23878685958712	1.0071955014042	1.13750352374994	0.790772	0.831877241191673
TCGA-HV-AA8X-01	1.45753424657534	Dead	0	0.941106310946431	1.48542682717024	0.111031312388744	0.411426245726465	0.941106310946431	1.64154602908752	4.1243281350022	3.8073549220576	0.454175893185802	0.298658315564515	0.454175893185802	0.298658315564515	0.31034012061215	1.16992500144231	2.16992500144231	1.08406426478847	2.8972404255748	0	0.765534746362977	1.44360665147561	0.7311832415722	0.070389327891398	0.0285691521967709	3.17152710603881	2.74631276642546	0.367371065648529	0.622930350920177	0.367371065648529	0.613531652917927	0	0.565597175854225	1.37851162325373	3.33342373372519	0	1.26903314645524	2.25398926623079	1.03562390973072	0	1.19534759832222	2.78240856492737	0.321928094887362	0.985500430304885	1.65992455840238	3.28243980500639	2.07724299893246	0
TCGA-HZ-7919-01	1.62465753424658	Dead	0.584962500721156	0.389566811762726	1.41142624572647	0.411426245726465	0.0285691521967709	1.77399632511117	1.95233356636969	2.55826763405574	2.87578006306849	0.0976107966264223	0.124328135002202	0.250961573533219	0.37851162325373	0.137503523749935	1.54596836910529	1.42223300068305	0.150559676575381	2.24184018356467	0.137503523749935	2.40871186102943	2.26002565596146	1.11769504266975	0.150559676575381	0.298658315564515	3.73660487531425	1.86789646399265	0.505890929729957	0.53605290024021	0.20163386116965	0.150559676575381	0.356143810225275	0.356143810225275	0.807354922057604	2.71369581484336	0	0.895302621333307	2.15704371014558	0.748461233004036	0.298658315564515	1.17632277264046	2.46727948045998	0.464668267003444	1.68257329734758	0.475084882948783	1.0496307677246	1.30451104180995	0.176322772640463
TCGA-HZ-7920-01	0.646575342465753	Dead	0.748461233004036	0.344828496997441	1.21412480535285	0.124328135002202	0.0565835283663675	0.0143552929770701	1.74416109557041	0.389566811762726	0.632268215499513	0.150559676575381	0	0	0.124328135002202	0.321928094887362	1.33913738491959	0.286881147788162	0.0565835283663675	0.124328135002202	0.356143810225275	1.05658352836637	0.879705766282288	0.495695162624069	0.0565835283663675	0	2.68257329734758	1.16992500144231	0.20163386116965	0.137503523749935	0.31034012061215	0.298658315564515	1.01435529297707	0.0976107966264223	0.124328135002202	0.925999418556223	0	0.0976107966264223	0.389566811762726	0.505890929729957	1.33342373372519	1.09761079662642	2.53106949272595	0.137503523749935	0.632268215499513	0.0426443374084937	0.0976107966264223	0.622930350920177	0.739848102699327
TCGA-HZ-7923-01	0.86027397260274	Alive	0.910732661902913	0.970853654340484	1.0703893278914	0.0840642647884745	0.20163386116965	0.214124805352847	3.13257684267001	0.641546029087524	0.963474123974886	0.475084882948783	0.0285691521967709	0.526068811667588	0.55581615506164	0.454175893185802	1.26303440583379	1.55090066464752	0.070389327891398	0.55581615506164	0.454175893185802	1.05658352836637	0.464668267003444	0.992768430768924	0.250961573533219	0.0426443374084937	2.82374936030827	1.47508488294878	0.464668267003444	0.722466024471091	0.831877241191673	0.495695162624069	1.04264433740849	0.748461233004036	1.08406426478847	2.76553474636298	0	0.422233000683048	0.713695814843359	1.16349873228288	1.15055967657538	2.03913839390696	3.92884403671257	0.150559676575381	0.505890929729957	0.31034012061215	0.53605290024021	0.495695162624069	1.03562390973072
TCGA-HZ-7924-01	2.3013698630137	Alive	0.7311832415722	0.505890929729957	2.67129337248158	0	0.189033824390017	0.7311832415722	2.37016428054021	3.11603199344711	2.62527048937469	0	0.111031312388744	1.10433665981474	0.485426827170242	0.411426245726465	0.344828496997441	0.55581615506164	0.22650852980868	2.0496307677246	0.238786859587116	2.68929916053589	2.19849415363908	0.669026765509631	0.454175893185802	0.0426443374084937	3.36176835941915	2.37573453858316	0.344828496997441	0.799087306074004	0.333423733725192	0.27500704749987	0.925999418556223	0.321928094887362	0.432959407276106	2.86393845042397	0	0.910732661902913	0.516015147003665	0.545968369105292	0.111031312388744	1.20789285164133	2.34766565630097	0.137503523749935	0.55581615506164	0.400537929583729	2.09085343045111	0.0285691521967709	0.748461233004036
TCGA-HZ-7925-01	1.68219178082192	Dead	1.56559717585423	0.823749360308273	0.263034405833794	0.516015147003665	0.0426443374084937	1.0703893278914	1.60407132366886	3.63110428236588	3.41278152533848	0.27500704749987	0.137503523749935	0.238786859587116	0.344828496997441	0.189033824390017	1.25701061820602	0.298658315564515	1.05658352836637	1.9297909977186	0.16349873228288	1.4905701304462	0.641546029087524	0.871843648509318	0	0	2.92789645372882	1.28688114778816	0.111031312388744	0.176322772640463	0.150559676575381	0.176322772640463	0.238786859587116	0.650764559116902	1.07724299893246	1.77399632511117	0.214124805352847	0.400537929583729	0.344828496997441	0.250961573533219	0.0565835283663675	0.641546029087524	1.85199883711245	0.632268215499513	0.659924558402378	0.176322772640463	0.871843648509318	1.4276061727819	0
TCGA-HZ-8001-01	1.93424657534247	Alive	0.31034012061215	1.02856915219677	0.485426827170242	0.286881147788162	0.070389327891398	0.0976107966264223	1.26303440583379	0.713695814843359	1.28095631383106	0.333423733725192	0.137503523749935	0.0565835283663675	0	0.124328135002202	2.03562390973072	0.748461233004036	0.238786859587116	0.0285691521967709	0.6959938131099	1.52105073690096	0.748461233004036	0.298658315564515	0.214124805352847	0.0565835283663675	3.97085365434048	1.65535182861255	0.0840642647884745	0.214124805352847	0.526068811667588	0	0.0976107966264223	1.46988597627446	0.411426245726465	1.18269229751619	1.86789646399265	0.070389327891398	0.839959587489532	0.37851162325373	0.53605290024021	1.09761079662642	2.13422093976063	0.516015147003665	1.11103131238874	0	0.20163386116965	0.985500430304885	0.214124805352847
TCGA-HZ-8005-01	0.328767123287671	Dead	1.54101915313356	0.189033824390017	0.137503523749935	0.495695162624069	0.0285691521967709	1.28688114778816	0.722466024471091	2.40599235967584	2.16671544496642	0.111031312388744	0.0285691521967709	0	0.0426443374084937	0.189033824390017	1.89141918684608	0.356143810225275	0.124328135002202	0.137503523749935	0	0.887525270741587	0.687060688339892	0.238786859587116	0	0	3.2585189247113	2.18903382439002	0.0565835283663675	0.411426245726465	0	0.238786859587116	0.137503523749935	0.400537929583729	0.20163386116965	3.34340782229781	0	0	0.0976107966264223	0.111031312388744	0	0.75702324650746	1.68706068833989	0.704871964456353	0.815575428862573	0.070389327891398	2.09085343045111	1.76977173924945	0
TCGA-HZ-8315-01	0.819178082191781	Dead	1.06350294230616	2.24488705912353	0.443606651475615	0.150559676575381	0.505890929729957	0.678071905112638	2.75274859140713	1.79909	1.86393845042397	0	0.27500704749987	0.505890929729957	0.432959407276106	0.516015147003665	1.83187724119167	0.925999418556223	0.321928094887362	1.4905701304462	0.367371065648529	1.74846123300404	1.46988597627446	1.46988597627446	0.16349873228288	1.18903382439002	3.24792751344359	2.32768736417605	0.443606651475615	1.02856915219677	0.286881147788162	0.400537929583729	0.464668267003444	1.22032995487956	1.15704371014558	5.07553263116736	0	0.454175893185802	1.11769504266975	1.0071955014042	0.0840642647884745	1.63691458035588	3.12598165385472	0.367371065648529	2.52356195605701	0.933572638261024	1.16992500144231	1.7311832415722	0.238786859587116
TCGA-HZ-8317-01	1.03561643835616	Dead	0.214124805352847	0.659924558402378	0.678071905112638	0.137503523749935	0.485426827170242	0.0285691521967709	1.58496250072116	1.43829285157915	1.73552217729654	0.333423733725192	0.565597175854225	0.516015147003665	0.189033824390017	0.286881147788162	1.0496307677246	0.918386234446348	0.55581615506164	0.765534746362977	0.0976107966264223	2.92409988564074	1.25096157353322	0.782408564927373	1.01435529297707	3.21101219348551	2.84197311892718	1.64616265715789	0.454175893185802	0.641546029087524	0.189033824390017	0.31034012061215	0.918386234446348	0.0976107966264223	0.495695162624069	3.40871186102943	0	0.53605290024021	1.23878685958712	1.59454854955035	0	1.18903382439002	2.72246602447109	0.214124805352847	0.895302621333307	0.16349873228288	0.815575428862573	0.622930350920177	0.669026765509631
TCGA-HZ-8636-01	1.49315068493151	Dead	1.23878685958712	0.831877241191673	0.137503523749935	0.584962500721156	0.0143552929770701	0.799087306074004	2.83995958748953	3.33771109212829	3.10433665981474	0.713695814843359	0.070389327891398	0.176322772640463	0.575312330687437	0.22650852980868	1.89530262133331	0.286881147788162	0.641546029087524	2.61588707391606	0.333423733725192	1.72246602447109	0.344828496997441	1.11103131238874	0.0840642647884745	0.137503523749935	3.54720302475693	2.19219416528334	0.516015147003665	1.18269229751619	0.0426443374084937	0.632268215499513	0.516015147003665	0.584962500721156	0.495695162624069	5.83718638515903	0	0.84799690655495	0.400537929583729	0.464668267003444	0.150559676575381	1.86393845042397	2.52857131887076	0.321928094887362	1.28688114778816	0.871843648509318	2.92029330021101	2.39780296186249	0.0565835283663675
TCGA-HZ-8637-01	1.41643835616438	Dead	0.411426245726465	0.367371065648529	0	0.16349873228288	1.01435529297707	0.632268215499513	3.31759350462347	1.6915341649192	1.7311832415722	0.20163386116965	0.137503523749935	0.111031312388744	0.367371065648529	0.22650852980868	1.1243281350022	0.925999418556223	0.0565835283663675	1.98185265328974	0.765534746362977	1.56559717585423	0.432959407276106	0.782408564927373	0	0	2.7311832415722	2.57288966842058	0.16349873228288	0.464668267003444	0.687060688339892	0.411426245726465	0.659924558402378	0.250961573533219	0.443606651475615	3.83995958748953	0	0.485426827170242	0.356143810225275	0.575312330687437	0.411426245726465	2.22958792274065	3.48800077083407	0.20163386116965	0.622930350920177	0.150559676575381	1.0496307677246	0.516015147003665	0
TCGA-HZ-A49G-01	1.80821917808219	Alive	0.176322772640463	1.39506279951758	0.575312330687437	0.344828496997441	0.22650852980868	0.887525270741587	3.11437	2.01435529297707	1.86393845042397	0.604071323668861	0.713695814843359	0.454175893185802	0.356143810225275	0.641546029087524	1.23878685958712	2.06004738366994	0.53605290024021	0.748461233004036	0.111031312388744	2.06350294230616	0.722466024471091	1.47508488294878	0.956056652412403	2.92029330021101	2.67807190511264	1.6507645591169	0.16349873228288	0.839959587489532	0.286881147788162	1.25701061820602	0.367371065648529	0.584962500721156	0.879705766282288	4.56498780095989	0	0.176322772640463	0.765534746362977	1.24488705912353	0.124328135002202	2.37573453858316	3.21101219348551	0.411426245726465	0.863938450423971	0.20163386116965	0.970853654340484	1.07724299893246	0.432959407276106
TCGA-HZ-A49I-01	0.843835616438356	Dead	0.0976107966264223	1.77820857639809	0.0143552929770701	0.0840642647884745	0.970853654340484	0.263034405833794	2.25096157353322	1.73552217729654	1.81147103052984	0.22650852980868	0	0	0.238786859587116	0.250961573533219	1.66448284036468	3.29130885982897	0.400537929583729	1.78659636189081	0.37851162325373	1.58976348698498	0.344828496997441	1	0.0565835283663675	0	3.80322703643493	2.99457972421575	0.111031312388744	0.978195629681652	0.485426827170242	0.565597175854225	0.214124805352847	0.799087306074004	1.16349873228288	6.17432651517391	0	0.176322772640463	0.286881147788162	1.43295940727611	0.137503523749935	1.94485844580754	3.31324585178756	0.286881147788162	1.22032995487956	0.505890929729957	2.33913738491959	3.03033607837096	0.0976107966264223
TCGA-HZ-A77P-01	0.904109589041096	Alive	0.31034012061215	0.475084882948783	0.400537929583729	0.137503523749935	0.20163386116965	0.748461233004036	1.58976348698498	2.60880924267552	2.27798474729977	0.933572638261024	0.389566811762726	0.505890929729957	0.189033824390017	0.422233000683048	1.63691458035588	0.75702324650746	0.20163386116965	0.526068811667588	1.0071955014042	2.36737106564853	1.58014548442338	0.604071323668861	0.0976107966264223	0.0976107966264223	3.22032995487956	1.36737106564853	0.356143810225275	0.632268215499513	0	0.400537929583729	0.641546029087524	0.356143810225275	0.55581615506164	3.14567745519564	0	1.02856915219677	0.713695814843359	0.895302621333307	0.321928094887362	1.25701061820602	3.08746284125034	0.321928094887362	1.0703893278914	0.411426245726465	1.16349873228288	0.27500704749987	0.925999418556223
TCGA-HZ-A77Q-01	0.0904109589041096	Alive	1.43829285157915	1.0703893278914	0.765534746362977	0	0	0.432959407276106	1.46466826700344	1.22650852980868	0.722466024471091	0.367371065648529	0.0565835283663675	0	0.176322772640463	0.176322772640463	1.1243281350022	1.08406426478847	0.214124805352847	1.90303827011291	0.713695814843359	2.05658352836637	0.933572638261024	0.432959407276106	0	0	3.30742852519225	2.48284828306847	0.632268215499513	0.400537929583729	0.214124805352847	0.27500704749987	0.189033824390017	1.03562390973072	0.84799690655495	1.85996954822103	0	0.111031312388744	1.79077	0.575312330687437	0	1.15704371014558	2.25701061820602	0.356143810225275	0.918386234446348	0.070389327891398	0.933572638261024	1.17632277264046	0.0840642647884745
TCGA-IB-7644-01	1.07945205479452	Dead	0.238786859587116	0.505890929729957	1.24488705912353	0.22650852980868	0.0565835283663675	2.09085343045111	0.84799690655495	3.92124588858559	3.47508488294878	0.0976107966264223	0.443606651475615	0.748461233004036	0.189033824390017	0.0976107966264223	1.31034012061215	0.070389327891398	0.925999418556223	2.93357263826102	0.111031312388744	3.31759350462347	1.22650852980868	0.475084882948783	0.150559676575381	0	3.28835856219366	2.59215800212536	0.22650852980868	0.495695162624069	0.0840642647884745	0.0565835283663675	0.214124805352847	0.669026765509631	1.59454854955035	2.17312743348066	0	0.454175893185802	3.0408924306469	0.6959938131099	0.070389327891398	0.389566811762726	2.18269229751619	0.454175893185802	0.263034405833794	0.333423733725192	1.35049724708413	1.54596836910529	0.0565835283663675
TCGA-IB-7646-01	0.397260273972603	Dead	0.933572638261024	0.669026765509631	1.32768736417605	0.176322772640463	0	0.839959587489532	0.27500704749987	1.57531233068744	1.59931779369823	0.20163386116965	0.214124805352847	0	0.333423733725192	0	0.933572638261024	0.31034012061215	0.565597175854225	0.910732661902913	0.137503523749935	2.18903382439002	1.75702324650746	0.389566811762726	0	0	2.69821847822441	2.07724299893246	0.298658315564515	0.124328135002202	0	0	0.0565835283663675	0.250961573533219	0.432959407276106	1.48026512205446	0	0.790772	1.50080205305716	0.150559676575381	0	0.604071323668861	0.918386234446348	0.20163386116965	1.11769504266975	0.214124805352847	0.6959938131099	1.06350294230616	0
TCGA-IB-7651-01	1.65205479452055	Dead	0.286881147788162	0.27500704749987	0.516015147003665	0.659924558402378	0.124328135002202	1.66902676550963	1.25096157353322	2.83794324189103	2.38404980679516	0.704871964456353	0.0976107966264223	0.0976107966264223	0.263034405833794	0.111031312388744	0.55581615506164	0.37851162325373	0.594548549550354	1.23878685958712	0.22650852980868	0.765534746362977	0.659924558402378	0.443606651475615	0.16349873228288	0.150559676575381	2.97269265400426	2.13093086982645	0.20163386116965	0.124328135002202	0.111031312388744	0.124328135002202	0.137503523749935	0.333423733725192	0.823749360308273	1.32768736417605	0	0.389566811762726	2.17312743348066	0.485426827170242	0.111031312388744	1.10433665981474	1.94110631094643	0.400537929583729	0.594548549550354	0.0285691521967709	1.30451104180995	0.622930350920177	0.137503523749935
TCGA-IB-7654-01	1.3041095890411	Dead	0.704871964456353	0.298658315564515	0.0426443374084937	0.298658315564515	0.137503523749935	0.485426827170242	0.863938450423971	3.5837597536395	3.24336442569366	0.137503523749935	0.389566811762726	0.298658315564515	0.189033824390017	0.0565835283663675	0.678071905112638	0.0565835283663675	0.389566811762726	2.0703893278914	0.124328135002202	0.298658315564515	0.84799690655495	0.238786859587116	0.678071905112638	0.722466024471091	2.8499992594661	2.16992500144231	0.0840642647884745	0.321928094887362	0.111031312388744	0	0.31034012061215	0.622930350920177	0.298658315564515	1.99276843076892	0.0976107966264223	0.263034405833794	1.09761079662642	0.641546029087524	0.356143810225275	0.367371065648529	1.57046293102604	0.505890929729957	0.298658315564515	0.632268215499513	1.70487196445635	1.67355642399014	0.0840642647884745
TCGA-IB-7886-01	0.336986301369863	Dead	1.55090066464752	0.713695814843359	1.51601514700366	0.344828496997441	0	1.27500704749987	1.94860084749336	3.28688114778816	3.55949181320504	0.0976107966264223	0.356143810225275	0.526068811667588	0.516015147003665	0.176322772640463	0.948600847493356	0.432959407276106	0.839959587489532	2.57288966842058	0.137503523749935	2.05658352836637	1.60880924267552	1.23878685958712	0.0840642647884745	0.0840642647884745	3.10601323762212	1.18269229751619	0.545968369105292	0.594548549550354	0.150559676575381	0.250961573533219	0.20163386116965	0.344828496997441	1.44890095114513	1.99276843076892	0	1.65535182861255	2.89336221076387	0.641546029087524	0	1.24488705912353	2.19534759832222	0.298658315564515	0.464668267003444	0.978195629681652	1.37851162325373	0.53605290024021	0.137503523749935
TCGA-IB-7889-01	1.31780821917808	Dead	0.0143552929770701	0.565597175854225	0.214124805352847	0.263034405833794	0.464668267003444	0.0285691521967709	0.773996325111173	3.12267271882414	3.44360665147561	0.16349873228288	0.941106310946431	0.176322772640463	0.070389327891398	0.137503523749935	2.75915583380027	0.831877241191673	0.27500704749987	1.44360665147561	0.495695162624069	1.65535182861255	1.36737106564853	0.389566811762726	0.7311832415722	1.65535182861255	3.71039319217052	1.39506279951758	0.070389327891398	0.150559676575381	0.823749360308273	0	0.0565835283663675	0.75702324650746	0	1.54101915313356	0	0.176322772640463	1.6507645591169	0.963474123974886	0.150559676575381	0.6959938131099	2.13422093976063	0.137503523749935	1.26303440583379	0.704871964456353	0.454175893185802	2.14730669878029	0.263034405833794
TCGA-IB-7891-01	2.5013698630137	Dead	0.454175893185802	0.137503523749935	0.584962500721156	0.27500704749987	0.0426443374084937	0.75702324650746	0.713695814843359	2.10097764772482	1.61823865559545	0.22650852980868	0.214124805352847	0.176322772640463	0.111031312388744	0.070389327891398	1.07724299893246	0.137503523749935	0.516015147003665	1.39506279951758	0.400537929583729	1.70487196445635	1.11103131238874	0.214124805352847	0.6959938131099	0.855989697308481	2.27500704749987	1.64154602908752	0.16349873228288	0.263034405833794	0.321928094887362	0.0565835283663675	0.632268215499513	0.782408564927373	0.464668267003444	0.839959587489532	0	0.0840642647884745	1.14404636961671	0.678071905112638	0.150559676575381	0.400537929583729	1.90689059560852	0.356143810225275	0.111031312388744	0.0426443374084937	0.632268215499513	0.823749360308273	0.389566811762726
TCGA-IB-7897-01	1.33150684931507	Dead	1.07724299893246	0.214124805352847	0.641546029087524	0.189033824390017	0.0976107966264223	0.16349873228288	2.11769504266975	0.367371065648529	0.75702324650746	0.464668267003444	0.0426443374084937	0.0565835283663675	0.505890929729957	0.0840642647884745	1.06350294230616	0.659924558402378	0.263034405833794	0.584962500721156	0.176322772640463	0.400537929583729	0.903038270112912	0.713695814843359	0.53605290024021	0	2.5385381636298	1.10433665981474	0.367371065648529	0.150559676575381	0.411426245726465	0.250961573533219	1.28688114778816	0.400537929583729	0.400537929583729	1.62760683812965	0	0.516015147003665	0.545968369105292	0.422233000683048	0.948600847493356	1.55581615506164	3.01256867350306	0.150559676575381	0.263034405833794	0.0426443374084937	0.321928094887362	0.978195629681652	0.137503523749935
TCGA-IB-8126-01	1.26575342465753	Alive	0.545968369105292	0.454175893185802	0.124328135002202	0.0976107966264223	0.137503523749935	0.0285691521967709	1.58014548442338	0.37851162325373	0.389566811762726	0.526068811667588	1.03562390973072	0.189033824390017	0.16349873228288	0.111031312388744	0.713695814843359	1.31034012061215	0.263034405833794	0.20163386116965	0.432959407276106	1.86789646399265	0.27500704749987	0.782408564927373	1.70487196445635	3.3547342399706	1.85996954822103	0.773996325111173	0.111031312388744	0.333423733725192	0.150559676575381	0.124328135002202	0.622930350920177	0.16349873228288	0.0565835283663675	3.13093086982645	0	0.286881147788162	0.111031312388744	0.815575428862573	0.150559676575381	1.18269229751619	2.37016428054021	0.16349873228288	0	0.070389327891398	0.238786859587116	0.485426827170242	0.53605290024021
TCGA-IB-A5SQ-01	0.6	Dead	0.53605290024021	0.545968369105292	0	0.475084882948783	0.070389327891398	0.516015147003665	1.20789285164133	1.76977173924945	1.91838623444635	0	0.0565835283663675	0	0.0426443374084937	0.111031312388744	0.650764559116902	0.298658315564515	0.650764559116902	1.23266075679027	0.454175893185802	0.933572638261024	0.75702324650746	0.432959407276106	0	0.0285691521967709	3.37295209791183	1.09085343045111	0.070389327891398	0.150559676575381	0.565597175854225	0	0.344828496997441	0.594548549550354	0.0565835283663675	0.632268215499513	0	0.137503523749935	1.07724299893246	0.344828496997441	1.33342373372519	0.7311832415722	2.21723071622067	0.765534746362977	0.432959407276106	0.263034405833794	2.39231742277876	1.31034012061215	0.454175893185802
TCGA-IB-A5ST-01	1.73972602739726	Alive	0.704871964456353	0.124328135002202	0.189033824390017	0.622930350920177	0.37851162325373	0.632268215499513	2.22650852980868	2.97636363573276	2.47508488294878	0	0.16349873228288	0.137503523749935	0.0565835283663675	0.0840642647884745	0.887525270741587	0.622930350920177	0.75702324650746	1.48542682717024	0.879705766282288	1.16349873228288	0.641546029087524	0.622930350920177	0.0976107966264223	0	3.0496307677246	2.06695024392463	0.0840642647884745	0.27500704749987	1.58014548442338	0.495695162624069	0.31034012061215	0.839959587489532	0.263034405833794	2.33913738491959	0	1.06350294230616	0.594548549550354	0.263034405833794	0	1.1243281350022	2.83592407425437	0.367371065648529	0.485426827170242	0.238786859587116	0.55581615506164	1.09761079662642	0
TCGA-IB-A7M4-01	1.32328767123288	Alive	0.879705766282288	0.422233000683048	0.863938450423971	0.176322772640463	0.070389327891398	0.807354922057604	1.81147103052984	3.10097764772482	2.25398926623079	0.53605290024021	0.333423733725192	0	0.111031312388744	0.0840642647884745	1.72683121703249	0.622930350920177	0.422233000683048	1.07724299893246	0.27500704749987	2.6915341649192	0.773996325111173	0.855989697308481	0	0	3.55581615506164	2.20163386116965	0.250961573533219	1.06350294230616	0.545968369105292	0.7311832415722	0.189033824390017	0.443606651475615	0.545968369105292	2.09761079662642	0	0.321928094887362	2.37295209791183	0.53605290024021	0	1.17632277264046	2.80529245560071	0.124328135002202	1.11769504266975	0	1.87578006306849	1.23878685958712	0.214124805352847
TCGA-IB-AAUO-01	0.654794520547945	Dead	0.584962500721156	2.4032677223393	0.16349873228288	0.111031312388744	1.27500704749987	0.0976107966264223	3.45680614923047	2.62527048937469	2.55336050333533	0.286881147788162	0.176322772640463	0.286881147788162	0.263034405833794	0.411426245726465	2.57046293102604	3.41953889151378	1.19534759832222	1.71808758396052	0.0426443374084937	3.21256933885081	1.18269229751619	1.50589092972996	0	0.214124805352847	3.79181407116183	2.35049724708413	0.739848102699327	2.03913839390696	0.505890929729957	1.32192809488736	0.214124805352847	0.722466024471091	1.07724299893246	7.97722267256077	2.63459326844576	0.286881147788162	0.970853654340484	1.85996954822103	0.0976107966264223	2.91456452349394	3.71699089440494	0.526068811667588	2.4541758931858	0.0565835283663675	1.09085343045111	1.98185265328974	0.443606651475615
TCGA-IB-AAUW-01	0.63013698630137	Dead	0.31034012061215	0.443606651475615	0.545968369105292	0.0976107966264223	0.495695162624069	0.070389327891398	1.83592407425437	1.94485844580754	1.37851162325373	0.411426245726465	0.53605290024021	0.815575428862573	0.516015147003665	0.411426245726465	1.40053792958373	1.35049724708413	0.389566811762726	1.4905701304462	0.53605290024021	2.22342254993494	0.505890929729957	0.765534746362977	1.08406426478847	1.89530262133331	3.20945336562895	1.86393845042397	0.31034012061215	0.992768430768924	0.669026765509631	0.594548549550354	0.963474123974886	0.238786859587116	1.28688114778816	4.95512678126137	0	0.6959938131099	0.773996325111173	1.38956681176273	0.604071323668861	2.01792190799726	3.32337006906127	0.286881147788162	0.367371065648529	0.75702324650746	1.4276061727819	1.08406426478847	1.4541758931858
TCGA-L1-A7W4-01	0.761643835616438	Dead	0.799087306074004	1.15055967657538	0	0.214124805352847	0	0.0143552929770701	2.55090066464752	1.0071955014042	1.09085343045111	0.31034012061215	0.0143552929770701	0	0.176322772640463	0.20163386116965	1.6915341649192	0.214124805352847	0.526068811667588	0.27500704749987	0.0565835283663675	1.41683974191283	0.970853654340484	1.85199883711245	0	0	2.89917563048051	2.35614381022528	0.250961573533219	1.34482849699744	0.0565835283663675	0.669026765509631	0.495695162624069	0.443606651475615	0.0565835283663675	6.25266543245025	0	0	0.650764559116902	0.298658315564515	0	1.85996954822103	3.28540221886225	0.250961573533219	1.96716860753263	0.0840642647884745	2.58255600301406	0.739848102699327	0
TCGA-LB-A9Q5-01	0.857534246575342	Dead	0.344828496997441	0.22650852980868	0.286881147788162	0	0.124328135002202	0.411426245726465	0.985500430304885	1.76553474636298	1.72683121703249	0.263034405833794	1.15704371014558	0.0840642647884745	0.0840642647884745	0.0976107966264223	0.495695162624069	0.948600847493356	1.18269229751619	0.495695162624069	0.124328135002202	0.831877241191673	0.464668267003444	0.443606651475615	1.73552217729654	3.5385381636298	2.30451104180995	1.28688114778816	0.070389327891398	0.565597175854225	0.124328135002202	0.214124805352847	0.16349873228288	0.286881147788162	0.250961573533219	2.64846544302731	0	0	1.84398384404833	0.575312330687437	0.20163386116965	0.925999418556223	1.91073266190291	0.0840642647884745	0.505890929729957	0.0565835283663675	0.855989697308481	0.622930350920177	0.356143810225275
TCGA-PZ-A5RE-01	1.28767123287671	Dead	1.06350294230616	0.925999418556223	1.52606881166759	0.545968369105292	0	1.46988597627446	1.64154602908752	3.4905701304462	3.13750352374994	0.0840642647884745	0.189033824390017	0.238786859587116	0.0840642647884745	0.333423733725192	0.941106310946431	0.495695162624069	0.27500704749987	0.53605290024021	1.38956681176273	2.93357263826102	1.46988597627446	0.632268215499513	0.0840642647884745	0.0143552929770701	3.31903981556254	1.87970576628229	0.176322772640463	0.7311832415722	0.400537929583729	0.286881147788162	0.0840642647884745	0.356143810225275	0.815575428862573	4.6667565918848	2.98367769469807	0.594548549550354	3.05137210172103	0.632268215499513	0.0840642647884745	1.55090066464752	2.11103131238874	0.53605290024021	2.31034012061215	0.495695162624069	1.32768736417605	1.76553474636298	0.22650852980868
TCGA-Q3-A5QY-01	1.13972602739726	Alive	0.613531652917927	0.575312330687437	0.464668267003444	0	0.238786859587116	0.356143810225275	2.46988597627446	1.83995958748953	1.70487196445635	0	0.0285691521967709	0	0.189033824390017	0.124328135002202	1.56071495447448	1.75702324650746	0	0.27500704749987	2.31324585178756	0.250961573533219	0.344828496997441	0.575312330687437	0.238786859587116	0	3.28095631383106	2.60880924267552	0.150559676575381	0.189033824390017	2.44625622988956	0.963474123974886	0.124328135002202	0.887525270741587	0.432959407276106	4.40394936423287	3.20006486151431	0.0976107966264223	2.04614178164472	0.84799690655495	0	1.73552217729654	3.53729606709084	0.263034405833794	0.871843648509318	0.263034405833794	0.37851162325373	0.678071905112638	0
TCGA-RB-AA9M-01	0.783561643835616	Alive	0.16349873228288	2.01077983875324	0.454175893185802	0.0565835283663675	0.27500704749987	0.250961573533219	1.58976348698498	2.01792190799726	1.55581615506164	0.124328135002202	0.0143552929770701	0.150559676575381	0.286881147788162	0.575312330687437	1.6959938131099	1.0071955014042	0.0976107966264223	0.863938450423971	0.16349873228288	2.64616265715789	0.839959587489532	0.722466024471091	0.150559676575381	0	2.88166461932035	1.96716860753263	0.55581615506164	0.6959938131099	0.176322772640463	0.411426245726465	0.641546029087524	0.773996325111173	0.389566811762726	4.26303440583379	0.250961573533219	0.250961573533219	1.73984810269933	1.29865831556452	0.189033824390017	1.33913738491959	3.16027483140859	0.321928094887362	1.02147972741045	0.137503523749935	1.29278174922785	0.910732661902913	0.604071323668861
TCGA-S4-A8RM-01	2.01917808219178	Alive	0.389566811762726	2.15055967657538	3.00539998774259	0.16349873228288	0.070389327891398	0.070389327891398	3.01077983875324	3.84297883178833	3.72900887033786	0.782408564927373	0.0840642647884745	1.70043971814109	1.62293035092018	0.6959938131099	1.61823865559545	1.58496250072116	0.526068811667588	5.01301553583926	0.137503523749935	1.93357263826102	1.70487196445635	2.10768786931437	0	0.150559676575381	3.22804904788446	2.82578562746479	1.28095631383106	2.82984955984469	0.214124805352847	1.54596836910529	0.495695162624069	0.20163386116965	2.06695024392463	1.57531233068744	0	0.925999418556223	2.18269229751619	1.60407132366886	0.176322772640463	2.12101540096137	3.83592407425437	0.070389327891398	0.871843648509318	2.98913900736823	2.60169651648096	2.0071955014042	0.263034405833794
TCGA-S4-A8RP-01	1.92328767123288	Dead	0.464668267003444	1.31614574229336	0.963474123974886	0.27500704749987	0.0840642647884745	0.985500430304885	3.10936055940423	2.71369581484336	2.83390207666916	1.07724299893246	0.37851162325373	1.71369581484336	0.632268215499513	0.823749360308273	1.60880924267552	2.33628338786443	0.604071323668861	3.47767732756531	0.0565835283663675	2.74200621086674	0.7311832415722	1.78240856492737	0.124328135002202	0.687060688339892	3.07724299893246	1.14404636961671	0.650764559116902	1.57046293102604	0.214124805352847	0.925999418556223	0.641546029087524	0.748461233004036	1.4276061727819	6.28039961112653	0.641546029087524	1.18903382439002	2.22032995487956	1.31034012061215	0.321928094887362	2.38128337250378	3.82273014794452	0.790772	2.03913839390696	1.31034012061215	2.61823865559545	1.38956681176273	0.669026765509631
TCGA-US-A774-01	1.9041095890411	Dead	0.807354922057604	0.956056652412403	1.58496250072116	0.454175893185802	0.344828496997441	1.0496307677246	1.83995958748953	2.6915341649192	2.23572705983806	0.286881147788162	0.464668267003444	0.31034012061215	0.298658315564515	0.214124805352847	0.879705766282288	0.641546029087524	0.333423733725192	1.40053792958373	0.250961573533219	1.94485844580754	0.485426827170242	0.748461233004036	0.286881147788162	1.53605290024021	3.3533232911629	2.27500704749987	0.124328135002202	0.713695814843359	0.37851162325373	0.495695162624069	0.505890929729957	0.782408564927373	0.464668267003444	2.78240856492737	0	0.333423733725192	0.75702324650746	0.963474123974886	0	1.35614381022528	2.61353165291793	0.443606651475615	0.584962500721156	0.286881147788162	1.96716860753263	1.15704371014558	0.739848102699327
TCGA-US-A779-01	1.4	Dead	0	1.1243281350022	1.6959938131099	0.238786859587116	0.55581615506164	3.10936055940423	1.86789646399265	3.90303827011291	3.50589092972996	0.22650852980868	0.432959407276106	0.367371065648529	0.176322772640463	0.505890929729957	2.31324585178756	2.54101915313356	0.6959938131099	2.86393845042397	0.0976107966264223	3.1811025507538	0.948600847493356	1.72683121703249	0.505890929729957	0.20163386116965	4.26828	3.41006969175638	0.150559676575381	0.855989697308481	0	0.748461233004036	0.189033824390017	0.432959407276106	0.584962500721156	4.86046625851717	4.80632405739003	1.18903382439002	2.81352468929781	1.74416109557041	0.0976107966264223	1.74846123300404	3.5197934862411	0.31034012061215	0.678071905112638	0.855989697308481	1.76553474636298	3.05484847699562	0.545968369105292
TCGA-US-A77E-01	1.17808219178082	Dead	1.06350294230616	0.815575428862573	1.38956681176273	0.263034405833794	0.137503523749935	1.18903382439002	2.12101540096137	2.22032995487956	2.21723071622067	0	0.150559676575381	0.333423733725192	0.31034012061215	0.475084882948783	0.367371065648529	0.356143810225275	0.27500704749987	1.97452931248388	0	1.37295209791183	0.659924558402378	1.10433665981474	0.070389327891398	0	3.66562016406638	2.3305584000308	0.545968369105292	0.622930350920177	0.356143810225275	1.03562390973072	0.189033824390017	0.887525270741587	1.53106949272595	4.74899785009815	0	0.713695814843359	3.42894634476948	1.68257329734758	0	1.75702324650746	3.06522762277562	0.545968369105292	1.24488705912353	0.111031312388744	0.941106310946431	1.76977173924945	0.948600847493356
TCGA-US-A77J-01	1.55616438356164	Dead	0.286881147788162	0.505890929729957	0.464668267003444	0.20163386116965	0.111031312388744	0	1.38404980679516	0.176322772640463	0.263034405833794	0.27500704749987	0	0	0.176322772640463	0.124328135002202	2.49825086752783	1.53106949272595	0.0285691521967709	0.238786859587116	1.62760683812965	0.389566811762726	0.263034405833794	0.411426245726465	0.0976107966264223	0	3.54843662469604	2.19849415363908	0.22650852980868	0.214124805352847	2.02856915219677	0.632268215499513	0.214124805352847	1.15704371014558	0.659924558402378	2.09761079662642	3.17472598770613	0.111031312388744	0.20163386116965	0.713695814843359	0	1.6959938131099	3.37295209791183	0.422233000683048	0.432959407276106	0	0.526068811667588	0.464668267003444	1.20789285164133
TCGA-XD-AAUG-01	1.15068493150685	Alive	1.63691458035588	1.09761079662642	0.286881147788162	0.400537929583729	0.367371065648529	0.137503523749935	2.38404980679516	1.55581615506164	1.66902676550963	0.411426245726465	0.0285691521967709	0	0.0426443374084937	0.16349873228288	1.92599941855622	0.978195629681652	0.214124805352847	0.879705766282288	0.367371065648529	1.9297909977186	0.389566811762726	0.641546029087524	0.0976107966264223	0	3.27947129564447	1.43295940727611	0.321928094887362	0.432959407276106	0.150559676575381	0.887525270741587	0.678071905112638	1.0071955014042	0.584962500721156	3.36036427654347	0.443606651475615	0.124328135002202	1.70487196445635	0.613531652917927	0.807354922057604	1.70487196445635	2.8972404255748	0.454175893185802	0.454175893185802	0.22650852980868	0.214124805352847	1.05658352836637	0.485426827170242
TCGA-XD-AAUH-01	1.08219178082192	Alive	0.565597175854225	0.687060688339892	0.0426443374084937	0.464668267003444	0.286881147788162	0.16349873228288	2.42492208821069	1.76977173924945	1.90689059560852	0.321928094887362	0.176322772640463	0.0840642647884745	0.124328135002202	0.443606651475615	2.24488705912353	1.16992500144231	0.214124805352847	0.389566811762726	0.84799690655495	0.367371065648529	0.622930350920177	0.887525270741587	0.389566811762726	0	2.95419631038688	1.93357263826102	0.31034012061215	0.411426245726465	1.43829285157915	0.7311832415722	0.505890929729957	0.704871964456353	0.31034012061215	2.59693514238723	0	0.464668267003444	0.895302621333307	0.6959938131099	0.918386234446348	2.0496307677246	3.97727992349992	0.176322772640463	1.23266075679027	0.286881147788162	0.298658315564515	1.0071955014042	0.16349873228288
TCGA-XD-AAUL-01	1.36438356164384	Alive	0.137503523749935	0.650764559116902	1.01435529297707	0.613531652917927	0.0426443374084937	0.495695162624069	1.74846123300404	2.29278174922785	1.43829285157915	0.411426245726465	0.0565835283663675	0.137503523749935	0.20163386116965	0.454175893185802	2.75060650483559	0.879705766282288	0.176322772640463	0.799087306074004	0.070389327891398	1.67355642399014	0.765534746362977	0.53605290024021	0.070389327891398	0.20163386116965	4.42559357765306	2.84599177066457	0.20163386116965	0.831877241191673	0.111031312388744	0.75702324650746	0.411426245726465	1.0071955014042	0.887525270741587	3.35755200461808	0	0.443606651475615	3.25398926623079	0.815575428862573	0.0840642647884745	1.17632277264046	3.06350294230616	0.584962500721156	0.475084882948783	1.13750352374994	1.56071495447448	1.15055967657538	0.400537929583729
TCGA-XN-A8T3-01	2.60547945205479	Alive	0.545968369105292	1.02856915219677	0.16349873228288	0.31034012061215	0.20163386116965	0.0840642647884745	2.58255600301406	1.77399632511117	1.49569516262407	0.238786859587116	0.432959407276106	0.250961573533219	0.189033824390017	0.475084882948783	2.21412480535285	1.36737106564853	0.189033824390017	0.137503523749935	0.0840642647884745	0.669026765509631	0.604071323668861	1.0496307677246	0.238786859587116	2.54349588342577	2.86789646399265	2	0.594548549550354	0.722466024471091	0.250961573533219	0.941106310946431	0.298658315564515	0.632268215499513	0.422233000683048	3.93640237772506	0	0.238786859587116	0.20163386116965	1.0496307677246	0	2.01792190799726	3.48413813120167	0.422233000683048	3.14404636961671	0.176322772640463	0.933572638261024	1.11103131238874	1.28095631383106
TCGA-YB-A89D-01	0.958904109589041	Alive	0.855989697308481	0.992768430768924	1.35614381022528	0.298658315564515	0.0565835283663675	0.739848102699327	1.97819562968165	3.14404636961671	2.48026512205446	0.356143810225275	0.464668267003444	0.31034012061215	0.298658315564515	0.0976107966264223	1.87184364850932	1.82781902461732	0.855989697308481	2.53605290024021	0.176322772640463	2.03913839390696	0.895302621333307	0.948600847493356	0	0	3.30888505741176	2.4032677223393	0.815575428862573	0.985500430304885	0.367371065648529	0.176322772640463	0.321928094887362	1.0071955014042	0.863938450423971	3.60644222813161	0	0.748461233004036	2.85996954822103	0.704871964456353	0.0976107966264223	1.25701061820602	2.70708299177171	0.333423733725192	0.400537929583729	0.713695814843359	1.36176835941915	1.66902676550963	0.22650852980868
TCGA-YY-A8LH-01	5.52328767123288	Alive	0.0976107966264223	1.0496307677246	1.52105073690096	0.22650852980868	0.189033824390017	1.13750352374994	2.70265754339091	4.09761079662642	3.56559717585422	0.344828496997441	1.57531233068744	0.150559676575381	0.344828496997441	0.887525270741587	1.21412480535285	3.45285896471381	1.54101915313356	2.25701061820602	0.0426443374084937	2.46466826700344	1.91456452349394	1.91838623444635	0.16349873228288	0	3.36036427654347	3.28095631383106	0.495695162624069	1.58496250072116	0.321928094887362	0.575312330687437	0.070389327891398	0.356143810225275	1.52606881166759	5.93144668529867	0	1.58976348698498	3.28983446517751	1.44360665147561	0.0976107966264223	2.57046293102604	3.27052894238072	0.238786859587116	2.0071955014042	0.111031312388744	2.76977173924945	1.6959938131099	0.432959407276106
[truncated: 91 more columns]
