# Supplementary material for: lncRNA-based prognostic model for pancreatic cancer centered on the TME with exploratory LLPS connections
Source: Front Oncol. 2026 Jan 23;16:1753321. doi: 10.3389/fonc.2026.1753321 (PMC12875940; doi:10.3389/fonc.2026.1753321)
Supplement: Supplementary file 5 [file DataSheet5.xlsx]

## Sheet: Validation cohort
Supplementary Materials-5. Validation cohort gene expression data.
ID	Time (Year)	Survival Status	AC004160.1	AC004264.1	AC004990.1	AC005291.1	AC007368.1	AC007663.2	AC008735.2	AC009065.2	AC009065.5	AC009955.4	AC011298.1	AC012317.1	AC015971.1	AC016738.1	AC018816.1	AC020659.1	AC020907.1	AC021218.1	AC022182.2	AC025154.2	AC027228.2	AC083843.2	AC087482.1	AC092979.1	AC093673.1	AC100861.1	AC108058.1	AC108134.1	AC109446.2	AC114730.3	AC124312.3	AC126773.4	AC130456.3	AC136475.3	AL021707.5	AL117382.1	AL121761.1	AL121839.2	AL133343.2	AL135999.1	AL157392.3	AL158151.1	AL353150.1	AL512328.1	AL590666.2	AP000695.2	AP000757.2
TCGA-2J-AAB4-01	1.9972602739726	Alive	0.070389327891398	2.10433665981474	0.31034012061215	0.37851162325373	0.124328135002202	1.46466826700344	2.89336221076387	2.28688114778816	2.23266075679027	0.20163386116965	0.298658315564515	0.20163386116965	0.333423733725192	0.333423733725192	2.56559717585422	2.21723071622067	0.84799690655495	3.37155886261196	0	1.25096157353322	1.91838623444635	1.52105073690096	0.0285691521967709	0.839959587489532	3.49697358099828	1.78240856492737	0.622930350920177	0.933572638261024	0.422233000683048	0.669026765509631	0.263034405833794	0.584962500721156	1.66448284036468	4.43028527297778	0	1.18903382439002	1.33342373372519	1.09085343045111	0.298658315564515	1.99638874644762	3.00180224263399	0.526068811667588	1.76128527336162	0.84799690655495	1.66902676550963	1.94110631094643	1.58976348698498
TCGA-2J-AAB6-01	0.802739726027397	Dead	0.739848102699327	0.75702324650746	0.485426827170242	0.367371065648529	0	0.475084882948783	2.12763327972587	2.88362081628567	2.94110631094643	0.111031312388744	0.0285691521967709	0	0.111031312388744	0.189033824390017	1.78659636189081	0.20163386116965	0.111031312388744	0.0976107966264223	0.0976107966264223	0.422233000683048	0.432959407276106	0.176322772640463	0	0.0565835283663675	4.22650852980868	1.88752527074159	0.22650852980868	0.22650852980868	0.137503523749935	0.464668267003444	0.0565835283663675	0.400537929583729	0.070389327891398	0.238786859587116	1.22032995487956	0.137503523749935	3.73443866613717	0.411426245726465	0.20163386116965	1.31614574229336	2.27202318906105	1.13750352374994	1.23878685958712	0	0.344828496997441	1.98185265328974	0
TCGA-2J-AABA-01	1.66301369863014	Dead	0.887525270741587	2.10097764772482	1.46466826700344	0.367371065648529	0	0.970853654340484	1.89917563048051	2.28688114778816	2.1407786557828	0.516015147003665	0	0.0976107966264223	0.31034012061215	0.422233000683048	1.99638874644762	0.432959407276106	0.27500704749987	1.52105073690096	1.48542682717024	0.6959938131099	1.74416109557041	0.948600847493356	0	0	3.3533232911629	2.22958792274065	0.55581615506164	1.11769504266975	0.669026765509631	0.526068811667588	0.443606651475615	0.773996325111173	0.622930350920177	1.23878685958712	0	0.807354922057604	0.918386234446348	0.713695814843359	0.124328135002202	1.62293035092018	2.97452931248388	0.389566811762726	1.43295940727611	0.344828496997441	1.60407132366886	0.948600847493356	0.111031312388744
TCGA-2J-AABH-01	3.52602739726027	Alive	0.176322772640463	0.839959587489532	0.713695814843359	0.0976107966264223	0.400537929583729	0.933572638261024	2.91073266190291	2.68481873755322	2.75702324650746	0.454175893185802	0.137503523749935	0.485426827170242	0.367371065648529	0.263034405833794	2.14404636961671	1.50080205305716	1.09761079662642	1.28095631383106	0.124328135002202	0.584962500721156	0.84799690655495	1.35049724708413	0.124328135002202	1.09761079662642	3.62410089462811	2.79909	0.594548549550354	1.59931779369823	0.189033824390017	0.650764559116902	0.454175893185802	0.464668267003444	1.11769504266975	1.42223300068305	0.20163386116965	1.04264433740849	1.28688114778816	0.584962500721156	0.286881147788162	1.58976348698498	2.87578006306849	0.739848102699327	1.26903314645524	0.925999418556223	2.27500704749987	1.53605290024021	0.722466024471091
TCGA-2J-AABO-01	1.20547945205479	Alive	0.298658315564515	1.47508488294878	0.863938450423971	0.622930350920177	0.0840642647884745	1.03562390973072	1.77399632511117	1.61823865559545	2.06350294230616	0.137503523749935	0.31034012061215	0.22650852980868	0.189033824390017	0.526068811667588	2.5033487351675	0.344828496997441	0.948600847493356	1.76977173924945	0	2.02856915219677	1.55090066464752	0.687060688339892	0.150559676575381	1.50589092972996	3.83693401132109	2.34766565630097	0.137503523749935	0.367371065648529	0	0.565597175854225	0.124328135002202	0.389566811762726	0.6959938131099	5.24488705912353	1.06350294230616	0.903038270112912	1.76128527336162	0.933572638261024	0.505890929729957	1.67355642399014	3.06004738366994	0.22650852980868	1.87578006306849	0	0.978195629681652	2.59693514238723	0.111031312388744
TCGA-2J-AABR-01	1.2	Alive	0.263034405833794	1.18269229751619	0.0976107966264223	0.584962500721156	0.678071905112638	0.20163386116965	1.87970576628229	1.1243281350022	1.25096157353322	0.263034405833794	0.432959407276106	0.27500704749987	0.286881147788162	0.37851162325373	1.93734439215023	1.57046293102604	0.0285691521967709	0.389566811762726	0.495695162624069	1.29865831556452	0.604071323668861	0.871843648509318	0.150559676575381	2.23266075679027	3.62760683812965	2.0071955014042	0.389566811762726	0.613531652917927	0.713695814843359	0.659924558402378	0.575312330687437	0.722466024471091	1.13093086982645	3.99548451887751	0	0.238786859587116	0.613531652917927	1.15704371014558	0.333423733725192	1.79493566280354	2.76128527336162	0.250961573533219	0.863938450423971	0.137503523749935	1.49569516262407	0.6959938131099	1.08406426478847
TCGA-2J-AABT-01	0.873972602739726	Alive	0.321928094887362	0.411426245726465	0.333423733725192	0.150559676575381	1.37295209791183	0.978195629681652	2.31324585178756	2.17312743348066	2.20163386116965	0.37851162325373	0.443606651475615	0.27500704749987	0.250961573533219	0.411426245726465	1.98913900736823	0.75702324650746	0.356143810225275	2.26903314645524	0.20163386116965	1.60407132366886	1.26903314645524	0.963474123974886	0.20163386116965	0	3.47508488294878	1.81557542886257	0.422233000683048	0.748461233004036	0.422233000683048	1.04264433740849	0.963474123974886	0.713695814843359	1.20789285164133	2.01792190799726	0.263034405833794	1.02147972741045	0.970853654340484	0.545968369105292	0	1.37295209791183	2.78240856492737	0.516015147003665	0.31034012061215	0.137503523749935	1.57046293102604	0.584962500721156	0.0840642647884745
TCGA-2J-AABU-01	0.758904109589041	Dead	0.604071323668861	1.50589092972996	0.16349873228288	0.137503523749935	0	0.238786859587116	2.16671544496642	2.43562859405209	2.15704371014558	0	0.137503523749935	0	0	0.367371065648529	2.37573453858316	0.526068811667588	0.0565835283663675	1.32192809488736	0	0.464668267003444	0.790772	0.516015147003665	0	0	4.08236196955747	2.85598969730848	0.137503523749935	0.475084882948783	0.722466024471091	0.495695162624069	0.22650852980868	0.565597175854225	0.137503523749935	4.63401235640212	0	0.263034405833794	1.15704371014558	0.422233000683048	0	1.43829285157915	2.78659636189081	0.214124805352847	2.02502879449152	0.238786859587116	1.47508488294878	2.06695024392463	0
TCGA-2J-AABV-01	1.78630136986301	Dead	0	0.124328135002202	0	0.0565835283663675	0.516015147003665	0	0.137503523749935	0.992768430768924	0.831877241191673	0.0840642647884745	2.15380533607904	0	0	0.0143552929770701	0.879705766282288	1.35049724708413	0.75702324650746	0.0285691521967709	0	1.68706068833989	0.214124805352847	0.31034012061215	1.60880924267552	5.16832111573972	2.38128337250378	0.575312330687437	0	0.333423733725192	0.0565835283663675	0.189033824390017	0	0.124328135002202	0.214124805352847	1.71369581484336	4.54039930563062	0.0426443374084937	0.839959587489532	0.604071323668861	0.0840642647884745	0.516015147003665	1.35614381022528	0.0285691521967709	1.62760683812965	0.0565835283663675	0.0426443374084937	0.137503523749935	1.22032995487956
TCGA-2L-AAQJ-01	1.07945205479452	Dead	0.22650852980868	1.36176835941915	2.17632277264046	0.0565835283663675	0.0976107966264223	0.790772	1.33342373372519	3.47248777146274	2.94860084749336	0	0.22650852980868	0.150559676575381	0.400537929583729	0.286881147788162	1.36176835941915	0.575312330687437	0.678071905112638	3.18586654531133	0.238786859587116	2.70043971814109	1.16992500144231	0.799087306074004	0.070389327891398	0.0285691521967709	2.86195536414487	2.62993940943954	0.298658315564515	0.565597175854225	0.432959407276106	0.516015147003665	0.124328135002202	0.321928094887362	1.6959938131099	1.86393845042397	0	0.485426827170242	3.34908214639109	0.970853654340484	0	1.16349873228288	2.24184018356467	0.298658315564515	0.464668267003444	0.55581615506164	2.05311133645956	2.79077	0.070389327891398
TCGA-2L-AAQL-01	0.8	Dead	0	0.823749360308273	0.27500704749987	0.214124805352847	0.31034012061215	0.855989697308481	0.790772	4.28169825009883	4.03210084316702	0.111031312388744	0.411426245726465	0	0.137503523749935	0.27500704749987	2.38956681176273	2.06350294230616	0.238786859587116	2.01077983875324	0.321928094887362	2.32192809488736	0.815575428862573	0.632268215499513	0.298658315564515	0.464668267003444	3.36876834909033	2.02502879449152	0.0976107966264223	0.565597175854225	0.411426245726465	0.0976107966264223	0	0.748461233004036	0.411426245726465	2.13750352374994	5.78345665436024	0.678071905112638	1.33342373372519	0.659924558402378	0.815575428862573	1.02856915219677	2.41953889151378	0.713695814843359	0.575312330687437	0.344828496997441	1.4541758931858	2.06350294230616	1.03562390973072
TCGA-2L-AAQM-01	3.78904109589041	Alive	0.150559676575381	4.26077843189343	0	0.20163386116965	0.687060688339892	0.0285691521967709	1.82781902461732	0.516015147003665	0.298658315564515	2.67581593117227	0	0	0.0426443374084937	0.344828496997441	1.51601514700366	0	0	0.0976107966264223	0.22650852980868	0	0.321928094887362	0.464668267003444	0	0	2.81147103052984	0.0840642647884745	0.0565835283663675	0.27500704749987	0.321928094887362	0.238786859587116	0.124328135002202	0	0.613531652917927	0.526068811667588	1.81557542886257	1.30451104180995	1.23878685958712	2.15055967657538	1.33913738491959	2.36457243229586	3.27500704749987	0.22650852980868	0.367371065648529	0	0.411426245726465	0.970853654340484	1.99638874644762
TCGA-3A-A9IB-01	0.613698630136986	Dead	0.250961573533219	0.53605290024021	1.36176835941915	0.31034012061215	0.0143552929770701	1.0703893278914	1.88752527074159	3.3743439890385	2.6667565918848	0.189033824390017	0.070389327891398	0.238786859587116	0.16349873228288	0.214124805352847	1.70929063572336	0.344828496997441	0.432959407276106	1.57046293102604	0.0840642647884745	1.90689059560852	0.495695162624069	0.584962500721156	0.214124805352847	1.22032995487956	3.90014226035982	2.43028527297778	0.250961573533219	0.422233000683048	0.0976107966264223	0.505890929729957	0.238786859587116	0.659924558402378	0.782408564927373	4.50716034911752	0	0	0.298658315564515	0.584962500721156	0	1.38956681176273	2.86591881455221	0.55581615506164	1.39506279951758	0.0840642647884745	1.02856915219677	1.64154602908752	0
TCGA-3A-A9IH-01	2.7972602739726	Alive	0.0840642647884745	2.97085365434048	1.88752527074159	0.22650852980868	0.20163386116965	0.7311832415722	1.20163386116965	3.30597052098439	2.51853513898218	0.189033824390017	0.20163386116965	0.070389327891398	0.150559676575381	0.344828496997441	2.12763327972587	1.87970576628229	0.20163386116965	1.55090066464752	0.137503523749935	1.84799690655495	1.96716860753263	1.18269229751619	0	0.0426443374084937	3.4594316186373	1.6959938131099	0.321928094887362	0.7311832415722	0.238786859587116	0.333423733725192	0.070389327891398	0.53605290024021	0.443606651475615	4.90448409790142	0	0.895302621333307	1.15055967657538	0.669026765509631	0.150559676575381	1.11103131238874	2.73335434061383	1.02856915219677	2.12101540096137	0.176322772640463	1.79909	1.91073266190291	0.344828496997441
TCGA-3A-A9IL-01	7.50958904109589	Alive	0.575312330687437	0.27500704749987	0.0143552929770701	0.124328135002202	0.0285691521967709	0.070389327891398	2.46988597627446	0.422233000683048	0.594548549550354	1.35049724708413	0.0143552929770701	0	0.189033824390017	0.176322772640463	0.389566811762726	0.31034012061215	0	0	0.150559676575381	0.948600847493356	0.356143810225275	0.613531652917927	0	0.0285691521967709	2.39506279951758	0.400537929583729	0.0840642647884745	0.20163386116965	0.189033824390017	0.773996325111173	1.48542682717024	0.111031312388744	0	0.970853654340484	0	1.02147972741045	1.17632277264046	0.20163386116965	3.03386345186628	2.64616265715789	3.34340782229781	0.0426443374084937	0.782408564927373	0	0.400537929583729	0.070389327891398	1.59454854955035
TCGA-3A-A9IN-01	5.70958904109589	Alive	0.176322772640463	0.137503523749935	0.0143552929770701	0.286881147788162	0	0.0840642647884745	1.79909	0.27500704749987	0.495695162624069	0.622930350920177	0.0285691521967709	0	0.0143552929770701	0.214124805352847	0.879705766282288	0.22650852980868	0.0565835283663675	0	0.0565835283663675	0	1.87184364850932	0.454175893185802	0.0840642647884745	0	3.21878116778407	0.0976107966264223	0.111031312388744	0.124328135002202	0.0565835283663675	0.6959938131099	0.464668267003444	0.189033824390017	0.238786859587116	0.238786859587116	1.86789646399265	0.823749360308273	1.14404636961671	0.263034405833794	2.14404636961671	1.87578006306849	2.79493566280354	0.150559676575381	0.799087306074004	0.0565835283663675	0.333423733725192	0.214124805352847	1.08406426478847
TCGA-3A-A9IO-01	5.32054794520548	Alive	0	0.0976107966264223	0.070389327891398	0.0565835283663675	0.070389327891398	0.0426443374084937	1.47508488294878	0.613531652917927	0.422233000683048	0.963474123974886	0.189033824390017	0	0.0840642647884745	0.454175893185802	0	0.214124805352847	0.0285691521967709	0.0285691521967709	0.111031312388744	0.0285691521967709	0.925999418556223	0.545968369105292	0.111031312388744	0.659924558402378	0.925999418556223	0.124328135002202	0.0143552929770701	0.150559676575381	0.0565835283663675	0.333423733725192	0.739848102699327	0.0426443374084937	0.124328135002202	0.641546029087524	0	0.790772	0.839959587489532	0.432959407276106	1.44360665147561	1.48542682717024	3.60644222813161	0.0426443374084937	0.464668267003444	0.0565835283663675	0.137503523749935	0.0565835283663675	1.41142624572647
TCGA-3A-A9IR-01	4.22465753424658	Alive	0.0565835283663675	0.111031312388744	0	0.0565835283663675	0.0143552929770701	0.0565835283663675	1.79077	1.92219784839637	1.64616265715789	1.08406426478847	0	0	0.176322772640463	0.20163386116965	0.150559676575381	0.298658315564515	0.7311832415722	0.0143552929770701	0.124328135002202	0	3.68594014844598	0.55581615506164	0	0	1.0496307677246	1.05658352836637	0.0143552929770701	0.321928094887362	0.0976107966264223	1.42223300068305	1.32192809488736	0	0	0.659924558402378	0	0.855989697308481	1.71808758396052	0.678071905112638	3.61470984411521	2.27798474729977	4.55826763405574	0.918386234446348	1.24488705912353	0.0426443374084937	0.0426443374084937	0.0426443374084937	0
TCGA-3A-A9IX-01	2.84109589041096	Alive	0.516015147003665	1.13093086982645	0.475084882948783	0.137503523749935	0.422233000683048	0.594548549550354	1.84398384404833	1.43295940727611	1.41683974191283	0.150559676575381	0.389566811762726	0.0565835283663675	0.189033824390017	0.22650852980868	1.71369581484336	1.09761079662642	0.389566811762726	0.823749360308273	0.432959407276106	2.12101540096137	0.565597175854225	0.910732661902913	0.782408564927373	3.08406426478847	2.98550043030489	1.40053792958373	0.176322772640463	0.622930350920177	0.575312330687437	0.321928094887362	0.443606651475615	0.53605290024021	0.37851162325373	3.10265813136374	0	0.111031312388744	0.739848102699327	1.0496307677246	0.815575428862573	1.4905701304462	3.24031432933371	0.333423733725192	1.95977015521147	0.070389327891398	0.422233000683048	0.748461233004036	0.594548549550354
TCGA-3A-A9IZ-01	0.843835616438356	Dead	0.286881147788162	2.0036022366802	0.176322772640463	0.400537929583729	0.831877241191673	0.0143552929770701	2.32481060342048	3.01077983875324	2.96716860753263	0	0.495695162624069	0.31034012061215	0.389566811762726	0.321928094887362	2.95977015521147	0.790772	1.31614574229336	1.23266075679027	0.37851162325373	2.75274859140713	1.98185265328974	1.15055967657538	0.526068811667588	0.411426245726465	3.52481592835751	2.43829285157915	0.584962500721156	0.748461233004036	0.176322772640463	0.20163386116965	0.389566811762726	0.584962500721156	2.16349873228288	3.5197934862411	0	0.7311832415722	0.678071905112638	0.659924558402378	0	1.60407132366886	2.95046841415012	0.432959407276106	0.367371065648529	0.16349873228288	0.773996325111173	1.62293035092018	0.111031312388744
TCGA-3A-A9J0-01	2.03561643835616	Alive	0.895302621333307	1.65535182861255	1.85199883711245	0.22650852980868	0.0285691521967709	0.150559676575381	2.4905701304462	3.11103131238874	3.12598165385472	0	0.286881147788162	0.356143810225275	0.22650852980868	0.411426245726465	0.739848102699327	0.545968369105292	0.356143810225275	2.20476675065461	0.16349873228288	1.57046293102604	0.75702324650746	0.516015147003665	0.0426443374084937	0	3.98913900736823	2.44890095114513	0.516015147003665	0.855989697308481	0.238786859587116	0.485426827170242	0.16349873228288	0.799087306074004	0.773996325111173	4.74846123300404	0	1.02856915219677	2.07382023329167	1.09761079662642	0	1.25096157353322	2.38956681176273	0.22650852980868	0.75702324650746	1	2.17312743348066	1.76553474636298	0.070389327891398
TCGA-3E-AAAY-01	6.26027397260274	Alive	0.475084882948783	1.51096191927738	1.23266075679027	0.238786859587116	0.20163386116965	1.90303827011291	2.47767732756531	3.34908214639109	2.73335434061383	0.298658315564515	0.594548549550354	0.298658315564515	0.20163386116965	0.250961573533219	0.773996325111173	2.78031009904338	0.575312330687437	1.4541758931858	0.37851162325373	2.76553474636298	0.992768430768924	1.07724299893246	0.799087306074004	2.46466826700344	3.61470984411521	1.88362081628567	0.565597175854225	0.985500430304885	0.910732661902913	0.879705766282288	0.250961573533219	1	0.790772	3.92694824794977	0	0.773996325111173	1.76128527336162	1.38956681176273	0.505890929729957	2.34766565630097	3.81659970653491	0.367371065648529	0.895302621333307	0.16349873228288	1.62760683812965	1.27500704749987	2.0071955014042
TCGA-F2-7273-01	1.62191780821918	Dead	0.250961573533219	0.411426245726465	0.111031312388744	0.37851162325373	0.16349873228288	0.0143552929770701	1.62760683812965	0.475084882948783	0.632268215499513	0.344828496997441	0.367371065648529	0.124328135002202	0.263034405833794	0.0976107966264223	0.443606651475615	0.176322772640463	0.286881147788162	0.27500704749987	0.0840642647884745	0.748461233004036	0.22650852980868	0.464668267003444	0.659924558402378	0.799087306074004	2.4594316186373	1.16349873228288	0.111031312388744	0.333423733725192	0.16349873228288	0.20163386116965	0.604071323668861	0.238786859587116	0.516015147003665	1.34482849699744	0	0.070389327891398	0.150559676575381	0.722466024471091	0.286881147788162	0.650764559116902	1.93734439215023	0.176322772640463	0.238786859587116	0.0840642647884745	0.263034405833794	0.722466024471091	0.799087306074004
TCGA-F2-A44G-01	0.638356164383562	Dead	1.15055967657538	1.38956681176273	0.992768430768924	0.475084882948783	0.344828496997441	1.06350294230616	2.83794324189103	3.4995270242151	2.94110631094643	0.895302621333307	0.422233000683048	0.37851162325373	0.286881147788162	0.189033824390017	0.918386234446348	1.02856915219677	0.411426245726465	1.6915341649192	0.238786859587116	2.78240856492737	1.37851162325373	1.0703893278914	0	0.659924558402378	3.5197934862411	2.73768676140986	0.27500704749987	0.622930350920177	0.150559676575381	0.978195629681652	0	0.687060688339892	0.807354922057604	3.20163386116965	0	0.687060688339892	2.70043971814109	0.863938450423971	0	1.36737106564853	3.84096670448742	0.790772	1.23266075679027	0.594548549550354	0.641546029087524	1.64616265715789	0
TCGA-F2-A44H-01	1.60547945205479	Alive	0.526068811667588	0.250961573533219	0.150559676575381	0.22650852980868	0.516015147003665	0	1.55581615506164	1.25701061820602	1.11769504266975	0.214124805352847	1.7311832415722	0	0.0565835283663675	0.16349873228288	0.925999418556223	0.941106310946431	0.356143810225275	0.0285691521967709	0.298658315564515	1.55581615506164	0.53605290024021	0.565597175854225	0.613531652917927	2.88557436437143	2.70043971814109	0.782408564927373	0.0840642647884745	0.464668267003444	0	0.27500704749987	0.189033824390017	1.07724299893246	0.53605290024021	4.25398926623079	0	0	0.176322772640463	0.7311832415722	0	1.18269229751619	2.5033487351675	0.0426443374084937	1.01435529297707	0.214124805352847	1.46466826700344	1.55090066464752	0.150559676575381
TCGA-F2-A7TX-01	0.26027397260274	Dead	0.344828496997441	0.545968369105292	0	0.20163386116965	0.22650852980868	0.37851162325373	1.04264433740849	2.31034012061215	1.66902676550963	0.189033824390017	0.454175893185802	0	0.070389327891398	0.0976107966264223	0.526068811667588	0.333423733725192	0.622930350920177	0.933572638261024	0.333423733725192	2.20789285164133	1.16992500144231	0.659924558402378	0.422233000683048	1.43829285157915	2.09423606984577	1.68706068833989	0.250961573533219	0.333423733725192	0.111031312388744	0.263034405833794	0.16349873228288	0.250961573533219	0.31034012061215	2.79077	0	0	0.0565835283663675	0.659924558402378	0.37851162325373	0.7311832415722	2.17632277264046	0.356143810225275	1.79909	0.0565835283663675	1.23878685958712	0.432959407276106	0.070389327891398
TCGA-FB-A4P5-01	0.49041095890411	Dead	0.070389327891398	0.687060688339892	1.33342373372519	0.37851162325373	0	1.09761079662642	2.67129337248158	2.10433665981474	1.62760683812965	0.594548549550354	0.27500704749987	0	0.263034405833794	0.238786859587116	0.925999418556223	1.87184364850932	0	0.659924558402378	0.839959587489532	2.28688114778816	0.879705766282288	0.687060688339892	0.632268215499513	0.422233000683048	3.56559717585422	1.62760683812965	0.333423733725192	0.475084882948783	1.24488705912353	0.454175893185802	0.286881147788162	0.748461233004036	0.111031312388744	3.09085343045111	0	0.16349873228288	0.545968369105292	0.956056652412403	0	1.92599941855622	3.40599235967584	0.422233000683048	0.978195629681652	0	0.678071905112638	1.17632277264046	0.464668267003444
TCGA-FB-A545-01	2.00547945205479	Dead	0.27500704749987	0.678071905112638	1.51601514700366	0.495695162624069	0.238786859587116	2.41683974191283	3.16027483140859	2.3305584000308	2.28983446517751	0.443606651475615	0.0565835283663675	0.422233000683048	0.321928094887362	0.855989697308481	2.21101219348551	0.713695814843359	0.613531652917927	1.43829285157915	0.070389327891398	0.659924558402378	0.871843648509318	1.03562390973072	0	0.150559676575381	3.74738739965272	2.93545974780529	0.641546029087524	0.773996325111173	0	0.650764559116902	0.137503523749935	0.879705766282288	0.879705766282288	2.40599235967584	0	0.333423733725192	1.36176835941915	1.54596836910529	0	2.10768786931437	3.40053792958373	0.53605290024021	0.970853654340484	0.20163386116965	1.16992500144231	1.20789285164133	0
TCGA-FB-AAPS-01	0.624657534246575	Alive	2.06695024392463	0.454175893185802	0.678071905112638	0.678071905112638	0.31034012061215	0.432959407276106	2.43562859405209	0.632268215499513	1.20163386116965	0.400537929583729	0.150559676575381	0.0976107966264223	0.137503523749935	0.263034405833794	1.44360665147561	1.35049724708413	0	0.27500704749987	0.565597175854225	0.669026765509631	0.333423733725192	0.963474123974886	0.20163386116965	1.44360665147561	3.43429461795993	2.12101540096137	0.214124805352847	0.613531652917927	0.773996325111173	0.704871964456353	0.124328135002202	1.55581615506164	0.594548549550354	3.59931779369823	0	0.176322772640463	1.9560566524124	0.659924558402378	0.124328135002202	1.94860084749336	3.35895882583233	0.678071905112638	1.16349873228288	0.632268215499513	0.321928094887362	1.38956681176273	0.411426245726465
TCGA-FB-AAPY-01	2.9013698630137	Dead	0.53605290024021	1.23878685958712	1.24488705912353	0.464668267003444	0.687060688339892	1.32768736417605	2.99457972421575	2.99457972421575	3.03738222200308	0.124328135002202	0.454175893185802	0.344828496997441	0.344828496997441	0.575312330687437	1.93357263826102	2.13093086982645	0.887525270741587	2.16027483140859	0.37851162325373	2.75702324650746	0.807354922057604	0.871843648509318	0.214124805352847	0.475084882948783	3.73876783680019	2.70929063572336	0.321928094887362	0.84799690655495	0.545968369105292	0.641546029087524	0.20163386116965	0.594548549550354	1.20163386116965	4.70099449416827	3.61235249875266	1.06350294230616	3.33913738491959	1.04264433740849	0.263034405833794	2.19534759832222	3.43562859405209	0.411426245726465	0.411426245726465	0.464668267003444	0.831877241191673	2.19219416528334	0.871843648509318
TCGA-FB-AAQ1-01	0.336986301369863	Dead	0.432959407276106	0.678071905112638	0.422233000683048	0.31034012061215	0.070389327891398	0.0565835283663675	2.08746284125034	3.12928301694497	3.1243281350022	0.367371065648529	0.189033824390017	0.263034405833794	0.16349873228288	0.485426827170242	2.75702324650746	1.87184364850932	0.632268215499513	0.641546029087524	0.0426443374084937	2.40053792958373	0.641546029087524	0.75702324650746	0.150559676575381	0.495695162624069	4.44426950241348	2.59454854955035	0.070389327891398	0.871843648509318	0.16349873228288	0.748461233004036	0.189033824390017	0.137503523749935	0.687060688339892	5.91408609701272	1.19534759832222	0.0840642647884745	0.0565835283663675	0.933572638261024	0.0840642647884745	1.75702324650746	2.94860084749336	0.411426245726465	0.992768430768924	0	0.992768430768924	1.85996954822103	1.20789285164133
TCGA-FB-AAQ2-01	0.419178082191781	Dead	0.150559676575381	0.823749360308273	0.815575428862573	0.0565835283663675	0	0.16349873228288	2.06004738366994	2.58496250072116	2.98732086592925	0.0976107966264223	0.070389327891398	0.137503523749935	0.070389327891398	0.124328135002202	2.8972404255748	1.07724299893246	0.84799690655495	0.298658315564515	0.150559676575381	0.286881147788162	1.13093086982645	0.464668267003444	0.150559676575381	0	4.06177619758669	1.60407132366886	0.176322772640463	0.855989697308481	0.16349873228288	0.422233000683048	0.250961573533219	0.389566811762726	0.356143810225275	3.74416109557041	0	0.55581615506164	3.5765221379205	0.641546029087524	0.37851162325373	1.44890095114513	2.70487196445635	0.137503523749935	2.23266075679027	0	1.10433665981474	1.93734439215023	0.070389327891398
TCGA-FB-AAQ6-01	0.668493150684932	Dead	0.37851162325373	1.52105073690096	1.64154602908752	0.111031312388744	0.748461233004036	0.0565835283663675	2.34766565630097	4.59931779369823	4.41074812818595	0.432959407276106	0.485426827170242	0.505890929729957	0.124328135002202	0.286881147788162	1.15055967657538	1.11769504266975	0.887525270741587	2.82374936030827	0.16349873228288	4.57893871309339	0.575312330687437	1.39506279951758	0	0	3.18586654531133	3.17951105027151	0.669026765509631	0.903038270112912	0.124328135002202	0.6959938131099	0.333423733725192	0.263034405833794	1.74846123300404	4.15218341905505	0	0.485426827170242	4.48220292629596	1.24488705912353	0.176322772640463	1.91838623444635	3.43162295971329	0.286881147788162	1.65535182861255	0.298658315564515	2.97085365434048	1.1243281350022	0
TCGA-H6-8124-01	1.07397260273973	Alive	0.687060688339892	0.565597175854225	1.10433665981474	0.53605290024021	0.189033824390017	0.863938450423971	2.54843662469604	2.12763327972587	1.90303827011291	0.321928094887362	0.0426443374084937	0.20163386116965	0.389566811762726	0.389566811762726	1.25096157353322	0.855989697308481	0.495695162624069	0.356143810225275	0	0.871843648509318	1.22032995487956	0.918386234446348	0.150559676575381	0	3.11935617703968	2.70487196445635	0.773996325111173	1	0.150559676575381	0.400537929583729	0.250961573533219	0.356143810225275	0.722466024471091	3.78764141448333	0	0.475084882948783	1.38404980679516	0.6959938131099	0.0840642647884745	2.12101540096137	2.48284828306847	0.286881147788162	1.51096191927738	0.150559676575381	1.81966818349646	1.40053792958373	0.298658315564515
TCGA-H6-A45N-01	1.08767123287671	Dead	0.575312330687437	0.887525270741587	1.34482849699744	0.659924558402378	0.176322772640463	0.565597175854225	2.93922657772821	1.64616265715789	1.63226821549951	0.604071323668861	0.941106310946431	0.298658315564515	0.20163386116965	0.400537929583729	1.58496250072116	1.70929063572336	0.0426443374084937	0.516015147003665	0.632268215499513	1.20789285164133	0.286881147788162	1.09761079662642	0.20163386116965	0.739848102699327	2.66220549965362	1.78240856492737	0.333423733725192	0.925999418556223	0.321928094887362	1.04264433740849	0.422233000683048	1.33913738491959	0.333423733725192	4.77346892790519	0	0.978195629681652	1.02856915219677	0.910732661902913	0.367371065648529	2.1407786557828	3.4235781709818	0.650764559116902	0.659924558402378	0.584962500721156	1.25096157353322	1.37295209791183	0.53605290024021
TCGA-HV-A5A3-01	0.350684931506849	Dead	0.526068811667588	0.298658315564515	2.22032995487956	0.31034012061215	0.0426443374084937	1.20163386116965	3.35755200461808	3.02680005934372	2.60880924267552	0.687060688339892	0.411426245726465	0.27500704749987	0.298658315564515	0.575312330687437	1.0703893278914	1.85199883711245	0.6959938131099	0.713695814843359	0	1.91838623444635	0.704871964456353	1.40053792958373	0.070389327891398	0	3.28983446517751	2.19219416528334	0.27500704749987	2.35049724708413	0	0.871843648509318	0	0.432959407276106	0.495695162624069	6.01858966780594	0	0.84799690655495	2.90303827011291	1.56071495447448	0	2.1407786557828	3.61117	0.545968369105292	1.18903382439002	0	1.38956681176273	1.55581615506164	0
TCGA-HV-A5A5-01	0.791780821917808	Alive	0.613531652917927	0.871843648509318	1.42223300068305	0.422233000683048	0.604071323668861	0.622930350920177	2.30158764660319	2.59931779369823	2.11769504266975	0.565597175854225	0.111031312388744	0.298658315564515	0.124328135002202	0.298658315564515	1.50589092972996	1.41142624572647	0.443606651475615	1.61353165291793	0.250961573533219	1.03562390973072	0.7311832415722	0.815575428862573	0.37851162325373	0.773996325111173	3.28835856219366	1.9560566524124	0.0143552929770701	0.773996325111173	0.367371065648529	0.641546029087524	0.070389327891398	0.584962500721156	1.20163386116965	1.1243281350022	0	0.575312330687437	0.344828496997441	1.25701061820602	0.367371065648529	1.63226821549951	3.10768786931437	0.831877241191673	0.948600847493356	0	1.01435529297707	1.22650852980868	0.650764559116902
TCGA-HV-A7OL-01	0.69041095890411	Alive	0.0426443374084937	2.20789285164133	0.799087306074004	0.411426245726465	0.238786859587116	1.31614574229336	1.08406426478847	3.81455042346181	3.41142624572647	0.389566811762726	0.27500704749987	0	0	0.0840642647884745	2.56803210477128	4.55642941544957	1.4276061727819	1.4541758931858	1.22650852980868	2.77820857639809	1.4276061727819	0.53605290024021	0	0	4.08151006812092	3.02147972741045	0.070389327891398	0.584962500721156	1.23266075679027	0.189033824390017	0	1.01435529297707	0.475084882948783	1.38956681176273	5.74389191093657	0.722466024471091	3.5385381636298	0.55581615506164	0.20163386116965	1.53605290024021	2.10433665981474	0.910732661902913	1.92219784839637	0.176322772640463	0.871843648509318	2.30158764660319	0.150559676575381
TCGA-HZ-7289-01	1.81095890410959	Dead	0.124328135002202	0.150559676575381	1.19534759832222	0	0.0285691521967709	0.0143552929770701	0.238786859587116	4.94906796585291	4.29130885982897	0	0.0143552929770701	0.55581615506164	0	0	1.25701061820602	0	2.23572705983806	3.5033487351675	2.32192809488736	0	1.47508488294878	0.137503523749935	0	0	2.95977015521147	1.16992500144231	0.070389327891398	0.0285691521967709	1.75274859140713	0	0	0.0565835283663675	0.0565835283663675	0.432959407276106	0	0.773996325111173	0.584962500721156	0.782408564927373	0	0.16349873228288	0.7311832415722	0.124328135002202	0.16349873228288	0.367371065648529	2.14404636961671	0.505890929729957	0
TCGA-HZ-7918-01	2.65479452054795	Alive	0.22650852980868	0.37851162325373	0.214124805352847	0.0426443374084937	0.111031312388744	0	0.765534746362977	1.36176835941915	2.01435529297707	0	0.286881147788162	0	0.137503523749935	0.111031312388744	1.13093086982645	0.214124805352847	0.367371065648529	0.871843648509318	0.298658315564515	0.505890929729957	0.895302621333307	0.411426245726465	0.333423733725192	0.321928094887362	2.46466826700344	1.33342373372519	0.0426443374084937	0.16349873228288	0.137503523749935	0.070389327891398	0.422233000683048	0.20163386116965	0.454175893185802	0.918386234446348	0	0.176322772640463	0.0840642647884745	0.765534746362977	0	0.485426827170242	1.7311832415722	0.111031312388744	0.250961573533219	0	0.400537929583729	0.823749360308273	0.214124805352847
TCGA-HZ-7926-01	1.41917808219178	Dead	0.111031312388744	1.09085343045111	1.94110631094643	0.0426443374084937	0.75702324650746	0.713695814843359	1.63691458035588	2.60169651648096	2.08746284125034	0.176322772640463	0.070389327891398	0.37851162325373	0.333423733725192	0.400537929583729	2.0036022366802	0.713695814843359	0.0976107966264223	1.85996954822103	0.298658315564515	1.97819562968165	1.73984810269933	0.879705766282288	0.678071905112638	0.632268215499513	4.38887833881199	2.52356195605701	0.545968369105292	0.27500704749987	0.238786859587116	0.321928094887362	0.910732661902913	0.344828496997441	1.08406426478847	2.36737106564853	0	0.238786859587116	0.565597175854225	1.13750352374994	0	0.75702324650746	2.04264433740849	0.189033824390017	0.7311832415722	0.070389327891398	1.46466826700344	1.24488705912353	0.985500430304885
TCGA-HZ-8002-01	1.0027397260274	Dead	0.495695162624069	0.333423733725192	0	0.31034012061215	0.250961573533219	0.0426443374084937	1.65992455840238	0.855989697308481	1.06350294230616	0.298658315564515	0.20163386116965	0.176322772640463	0.432959407276106	0.238786859587116	1.50589092972996	0.933572638261024	0.124328135002202	0.432959407276106	0.505890929729957	1.31614574229336	0.799087306074004	0.941106310946431	0.545968369105292	0.713695814843359	3.06350294230616	1.82374936030827	0.20163386116965	0.432959407276106	0.485426827170242	0.20163386116965	1.02856915219677	0.176322772640463	0.713695814843359	2.16349873228288	0	0.22650852980868	0.150559676575381	0.839959587489532	0.070389327891398	1.11103131238874	2.87774	0.111031312388744	0.704871964456353	0.0840642647884745	0.286881147788162	0.485426827170242	1.28095631383106
TCGA-HZ-8003-01	1.63287671232877	Dead	0.422233000683048	0.20163386116965	0.0426443374084937	0	0.422233000683048	0.333423733725192	1.6915341649192	0.622930350920177	1.0496307677246	0.622930350920177	1.46466826700344	0	0.20163386116965	0.0976107966264223	0.594548549550354	0.669026765509631	0.545968369105292	0.53605290024021	0.124328135002202	0.356143810225275	0.475084882948783	0.678071905112638	1.15704371014558	3.73984810269933	1.84799690655495	0.910732661902913	0.16349873228288	0.669026765509631	0.333423733725192	0.16349873228288	0.687060688339892	0.27500704749987	0.22650852980868	1.53605290024021	0	0.31034012061215	0.263034405833794	0.815575428862573	0.333423733725192	0.910732661902913	2.32192809488736	0.0426443374084937	0.321928094887362	0.238786859587116	0.263034405833794	0.650764559116902	0.27500704749987
TCGA-HZ-8519-01	1.24383561643836	Alive	0.948600847493356	0.464668267003444	0.16349873228288	0.137503523749935	0.0285691521967709	0.124328135002202	2.29278174922785	1.94860084749336	1.66902676550963	0.464668267003444	0.0565835283663675	0.137503523749935	0.321928094887362	0.367371065648529	1.32768736417605	0.641546029087524	0.250961573533219	0.887525270741587	0.286881147788162	1.51601514700366	0.298658315564515	0.871843648509318	0.111031312388744	0.137503523749935	2.16349873228288	1.39506279951758	0.189033824390017	0.495695162624069	0.333423733725192	0.55581615506164	1.01435529297707	0.16349873228288	0.495695162624069	1.16992500144231	0	0.575312330687437	0.333423733725192	0.411426245726465	2.35614381022528	1.44360665147561	2.91073266190291	0.687060688339892	0.22650852980868	0	1.65535182861255	0.238786859587116	0.765534746362977
TCGA-HZ-A49H-01	1.34520547945205	Alive	0.0976107966264223	0.475084882948783	0.321928094887362	0.422233000683048	0.55581615506164	0.0143552929770701	1.53106949272595	2.80322703643493	2.15055967657538	0	0.613531652917927	0.176322772640463	0.16349873228288	0.111031312388744	0.910732661902913	0.782408564927373	0.545968369105292	0.948600847493356	0.594548549550354	2.48026512205446	0.641546029087524	0.903038270112912	0.575312330687437	1.13750352374994	2.85996954822103	1.6507645591169	0.0976107966264223	0.464668267003444	0.669026765509631	0.432959407276106	0.31034012061215	0.176322772640463	1.07724299893246	2.68929916053589	0	0.250961573533219	0.565597175854225	1.08406426478847	0.505890929729957	1.63226821549951	3.06695024392463	0.150559676575381	1.01435529297707	0.400537929583729	0.839959587489532	0.992768430768924	0.16349873228288
TCGA-HZ-A4BH-01	0.531506849315069	Alive	0.7311832415722	1.65992455840238	0.422233000683048	0.137503523749935	0.0565835283663675	0.918386234446348	2.05311133645956	2.01077983875324	1.95233356636969	0.27500704749987	0.0840642647884745	0	0.16349873228288	0.263034405833794	1.85598969730848	1.0496307677246	0.432959407276106	1.22650852980868	0.214124805352847	1.83187724119167	1.10433665981474	1.23266075679027	0.214124805352847	0	2.78868571061353	2.41413553298445	0.356143810225275	0.622930350920177	0.55581615506164	0.16349873228288	0.27500704749987	0.978195629681652	0.214124805352847	5.68088692071969	0	1.60407132366886	1.13093086982645	0.669026765509631	0.344828496997441	1.4905701304462	2.6667565918848	0.238786859587116	0.7311832415722	0.855989697308481	2.03913839390696	1.87184364850932	0.0976107966264223
TCGA-HZ-A4BK-01	1.8	Alive	0.333423733725192	0.903038270112912	0.622930350920177	0.20163386116965	0.526068811667588	1.46466826700344	2.79285535236249	2.63459326844576	2.29865831556452	0	0.150559676575381	0.545968369105292	0.454175893185802	0.963474123974886	1.4905701304462	0.84799690655495	0.137503523749935	1.41683974191283	0.367371065648529	1.79077	1.15704371014558	0.941106310946431	0.238786859587116	0.475084882948783	3.20163386116965	2.18586654531133	0.495695162624069	0.84799690655495	0.321928094887362	0.815575428862573	0.411426245726465	0.475084882948783	1.11769504266975	4.86690797814317	0	0.389566811762726	0.20163386116965	1.57046293102604	0.111031312388744	1.87184364850932	3.53106949272595	0.150559676575381	0.485426827170242	0.263034405833794	1.98550043030488	1.73984810269933	0.526068811667588
TCGA-HZ-A77O-01	0.438356164383562	Dead	0.0285691521967709	0.333423733725192	2.09761079662642	0.16349873228288	0.422233000683048	0	1.46988597627446	2.69376571221778	2.28392177230762	0	0.925999418556223	0.070389327891398	0.0285691521967709	0.176322772640463	2.29572302453997	0.464668267003444	0.286881147788162	0.070389327891398	0.0840642647884745	1.92219784839637	1.29278174922785	0.443606651475615	0.879705766282288	1.61353165291793	2.93168305705981	2.64385618977472	0.0426443374084937	0.495695162624069	0.0565835283663675	0.263034405833794	0.214124805352847	0.344828496997441	0.16349873228288	3.16832111573972	0	0.823749360308273	1.86393845042397	0.84799690655495	0	0.992768430768924	1.78659636189081	0.176322772640463	2.21412480535285	0.070389327891398	1.62293035092018	2.4276061727819	0.356143810225275
TCGA-HZ-A9TJ-01	1.65205479452055	Alive	0.389566811762726	2.11437	1.87184364850932	0.070389327891398	0.356143810225275	1.16992500144231	3.0232553523003	3.96254902292306	3.62527048937469	0.124328135002202	0.0426443374084937	0.367371065648529	0.815575428862573	0.263034405833794	1.29278174922785	0.978195629681652	0	1.84398384404833	0.124328135002202	1.63691458035588	0.84799690655495	0.704871964456353	0.176322772640463	0	2.43295940727611	2.40599235967584	0.495695162624069	1.28095631383106	0.298658315564515	0.933572638261024	0.263034405833794	0.454175893185802	2.03562390973072	2.93168305705981	0	0.765534746362977	0.6959938131099	0.992768430768924	0.0976107966264223	2.10768786931437	2.79285535236249	0.286881147788162	0.948600847493356	0.176322772640463	1.81557542886257	1.71369581484336	0.286881147788162
TCGA-IB-7645-01	4.11506849315068	Dead	0.903038270112912	0.75702324650746	0.545968369105292	0.20163386116965	0	1.02856915219677	2.11769504266975	2.46727948045998	2.65535182861255	0.111031312388744	0.0143552929770701	0.070389327891398	0.321928094887362	0.150559676575381	1.13093086982645	0.53605290024021	0.0426443374084937	2.28688114778816	0.367371065648529	2.04614178164472	1.08406426478847	0.575312330687437	0.176322772640463	0.0143552929770701	2.88362081628567	1.6507645591169	0.367371065648529	0.27500704749987	0.432959407276106	0.070389327891398	0.55581615506164	0.669026765509631	0.389566811762726	1.16349873228288	0	0.111031312388744	0.422233000683048	0.475084882948783	0.31034012061215	1.18269229751619	2.45680614923047	0.189033824390017	0.0565835283663675	0.27500704749987	0.516015147003665	0.956056652412403	0.070389327891398
TCGA-IB-7647-01	1.82465753424658	Dead	0.189033824390017	0.22650852980868	1.67355642399014	0.22650852980868	0.0285691521967709	0.333423733725192	0.704871964456353	3.0703893278914	3.38956681176273	0	0.0426443374084937	0	0.263034405833794	0.0285691521967709	1.46466826700344	0.0976107966264223	0.124328135002202	2.77188557851537	0.584962500721156	1.73984810269933	1.58014548442338	0.678071905112638	0.070389327891398	0.0143552929770701	2.7158933705476	1.74416109557041	0.27500704749987	0.16349873228288	0.704871964456353	0	0.27500704749987	0.454175893185802	0.344828496997441	2.05311133645956	0	0.432959407276106	0.22650852980868	0.214124805352847	0.422233000683048	0.454175893185802	1.83187724119167	0.782408564927373	0.650764559116902	0.070389327891398	0.887525270741587	1.53106949272595	0
TCGA-IB-7649-01	1.27945205479452	Dead	0.150559676575381	0	1.01435529297707	0.400537929583729	0.0565835283663675	0.669026765509631	0.263034405833794	1.11103131238874	1.63691458035588	0	0.0285691521967709	0.0976107966264223	0.0426443374084937	0.070389327891398	1.72246602447109	0.176322772640463	0.0976107966264223	1.01435529297707	0.443606651475615	1.04264433740849	0.713695814843359	0.400537929583729	0.669026765509631	1.08406426478847	2.6959938131099	1.31614574229336	0.0565835283663675	0.0285691521967709	0.150559676575381	0	0.584962500721156	0.464668267003444	0.863938450423971	0.704871964456353	0	0	2.40599235967584	0.6959938131099	0.411426245726465	0.124328135002202	1.46466826700344	0.0976107966264223	0.16349873228288	0	0.505890929729957	1.13093086982645	0.250961573533219
TCGA-IB-7652-01	3.05753424657534	Alive	0.0976107966264223	1.47508488294878	0.7311832415722	0.0976107966264223	0.22650852980868	0.0976107966264223	0.910732661902913	2.67581593117227	2.25096157353322	0.16349873228288	0.214124805352847	0.0840642647884745	0.16349873228288	0.0285691521967709	1.76553474636298	0.933572638261024	0.53605290024021	1.88362081628567	0.150559676575381	1.26303440583379	0.411426245726465	0.485426827170242	0.250961573533219	0.687060688339892	3.59454854955035	2.01435529297707	0.0976107966264223	0.475084882948783	0.27500704749987	0	0.389566811762726	0.641546029087524	0.839959587489532	1.35614381022528	0	1.13093086982645	2.59215800212536	0.632268215499513	0.263034405833794	0.475084882948783	1.92219784839637	0.250961573533219	0.650764559116902	0.55581615506164	1.75274859140713	1.03562390973072	0.367371065648529
TCGA-IB-7885-01	3.44383561643836	Alive	1.09761079662642	1.03562390973072	1.52606881166759	0.333423733725192	0.0840642647884745	0.7311832415722	1.4905701304462	2.57288966842058	2.61353165291793	0.214124805352847	0.0976107966264223	0.150559676575381	0.0976107966264223	0.111031312388744	1.43295940727611	0.604071323668861	0.333423733725192	2.32768736417605	0.356143810225275	0.650764559116902	0.333423733725192	0.37851162325373	0.0565835283663675	0.0565835283663675	3.90303827011291	2.22650852980868	0.31034012061215	0.389566811762726	0.53605290024021	0.111031312388744	0.150559676575381	0.985500430304885	0.722466024471091	1.79077	0.298658315564515	0.16349873228288	1.64154602908752	0.53605290024021	0.189033824390017	0.594548549550354	2.45154083301783	0.575312330687437	0.516015147003665	0.150559676575381	1.87970576628229	1.42223300068305	0.150559676575381
TCGA-IB-7887-01	0.301369863013699	Dead	0.799087306074004	0.250961573533219	1.36176835941915	0.321928094887362	0.22650852980868	0.53605290024021	1.78659636189081	3.61706334388818	3.32912359629157	0.16349873228288	0.070389327891398	0.650764559116902	0.214124805352847	0.0976107966264223	1.95233356636969	1.0496307677246	0.214124805352847	1.9297909977186	0.0840642647884745	2.92599941855622	0.411426245726465	0.55581615506164	0.124328135002202	0.0143552929770701	3.81659970653491	1.42223300068305	0.22650852980868	1.11769504266975	0.137503523749935	0.0565835283663675	0.189033824390017	0.622930350920177	1.36176835941915	4.85996954822103	0	0.584962500721156	0.20163386116965	1.34482849699744	0	1.31614574229336	2.56803210477128	0.584962500721156	1	0.485426827170242	2.26303440583379	1.16992500144231	0
TCGA-IB-7888-01	3.64931506849315	Dead	0.238786859587116	0.333423733725192	1.07724299893246	0.250961573533219	0.238786859587116	0.0426443374084937	0.565597175854225	2.30158764660319	2.52356195605701	0	0.0426443374084937	0	0.286881147788162	0.137503523749935	1.58496250072116	0.411426245726465	0.422233000683048	2.20476675065461	1.13093086982645	0.970853654340484	1.43295940727611	0.27500704749987	0.214124805352847	0	2.56071495447448	1.84398384404833	0.389566811762726	0.124328135002202	0.641546029087524	0.0976107966264223	0.773996325111173	0.879705766282288	0.485426827170242	0.263034405833794	0	0.575312330687437	1.31614574229336	0.250961573533219	0.286881147788162	0.687060688339892	1.91073266190291	0.263034405833794	0.150559676575381	0.765534746362977	0.389566811762726	1.81147103052984	0
TCGA-IB-7890-01	1.63835616438356	Dead	1.18269229751619	0.31034012061215	0.575312330687437	0.622930350920177	0	1.0496307677246	1.36737106564853	1.94860084749336	1.91456452349394	0	0.0426443374084937	0.0840642647884745	0.189033824390017	0.0565835283663675	1.87184364850932	0.0426443374084937	0.0565835283663675	0.594548549550354	0.0840642647884745	0.432959407276106	0.454175893185802	0.344828496997441	0	0	3.30888505741176	1.15055967657538	0.137503523749935	0.250961573533219	0	0.0840642647884745	0.31034012061215	0.622930350920177	0.356143810225275	1.24488705912353	0	0.0976107966264223	1.36737106564853	0.22650852980868	0.27500704749987	0.613531652917927	1.79493566280354	0.516015147003665	0.782408564927373	0.0565835283663675	0.594548549550354	2.46988597627446	0
TCGA-IB-7893-01	0.320547945205479	Dead	2.74200621086674	0.150559676575381	0.443606651475615	0.895302621333307	0	0.070389327891398	0.632268215499513	1.60880924267552	1.65535182861255	0.298658315564515	0.0976107966264223	0	0.0565835283663675	0.0285691521967709	1.76977173924945	0.0285691521967709	1.24488705912353	0.37851162325373	0.0426443374084937	0.263034405833794	1.25701061820602	0.22650852980868	0	0	3.30451104180995	1.36176835941915	0.111031312388744	0.0426443374084937	0	0.0565835283663675	0.16349873228288	0.475084882948783	0.0840642647884745	0.454175893185802	0	0	0.286881147788162	0.238786859587116	0	0.238786859587116	1.16992500144231	0.250961573533219	2.32768736417605	0	0.799087306074004	2.10433665981474	0.0565835283663675
TCGA-IB-8127-01	1.43013698630137	Alive	1.15055967657538	0.704871964456353	2.24488705912353	0.411426245726465	0.0426443374084937	0.622930350920177	2.78450398292957	3.51349074558812	3.26002565596146	0.150559676575381	0.250961573533219	0.344828496997441	0.250961573533219	0.298658315564515	1.27500704749987	1.16992500144231	0.16349873228288	1.71369581484336	0.137503523749935	1.50080205305716	1.32768736417605	1.58976348698498	0.111031312388744	0.454175893185802	3.37573453858316	0.918386234446348	0.22650852980868	1.0071955014042	0.238786859587116	0.545968369105292	0.367371065648529	0.659924558402378	0.773996325111173	4.43962313755712	0	0.748461233004036	0.748461233004036	0.565597175854225	0.111031312388744	1.67807190511264	2.64846544302731	0.389566811762726	1.03562390973072	0.16349873228288	2.16992500144231	2.01792190799726	0.214124805352847
TCGA-IB-A5SO-01	1	Dead	1.41142624572647	1.96716860753263	1.61353165291793	0.137503523749935	0.0976107966264223	1.04264433740849	2.78031009904338	2.96532254836725	2.72246602447109	0.0840642647884745	0.16349873228288	0.641546029087524	0.333423733725192	0.27500704749987	1.29865831556452	0.807354922057604	0.0976107966264223	1.73984810269933	0.55581615506164	1.78659636189081	1.18903382439002	1.06350294230616	0.137503523749935	0.0285691521967709	2.38681094647222	1.78240856492737	0.632268215499513	1.4276061727819	0.622930350920177	0.704871964456353	0.367371065648529	1.38404980679516	1.63691458035588	4.75007048586569	0.37851162325373	0.150559676575381	1.07724299893246	0.765534746362977	0.070389327891398	1.51096191927738	2.80529245560071	0.37851162325373	0.748461233004036	0.321928094887362	1.51601514700366	1.89917563048051	0.443606651475615
TCGA-IB-A5SP-01	1.32054794520548	Alive	0	0.422233000683048	2.01792190799726	0.0565835283663675	0.432959407276106	2.04614178164472	1.26303440583379	4.37016428054021	3.93262815702213	0	0.137503523749935	0.22650852980868	0.321928094887362	0.31034012061215	2.19219416528334	2.60407132366886	0.918386234446348	1.32768736417605	0.0840642647884745	3.58976348698498	2.39231742277876	0.799087306074004	0.124328135002202	0.0426443374084937	3.01613970265525	3.28835856219366	0.790772	0.918386234446348	0.189033824390017	0.356143810225275	0.321928094887362	0.464668267003444	1.30451104180995	4.29645740737124	0	1.22032995487956	2.16349873228288	1.24488705912353	0	0.871843648509318	2.93168305705981	0.22650852980868	1.91073266190291	0.505890929729957	2.45680614923047	0.604071323668861	0.150559676575381
TCGA-IB-A5SS-01	1.26027397260274	Dead	0.298658315564515	0.321928094887362	0.214124805352847	0.839959587489532	0	0.443606651475615	0.6959938131099	1.78240856492737	1.23878685958712	0.176322772640463	0	0.0565835283663675	0.0285691521967709	0.0426443374084937	1.33913738491959	0.0285691521967709	0.879705766282288	0.250961573533219	0.321928094887362	0.925999418556223	1.55581615506164	0.367371065648529	0	0	3.33199177823206	1.85996954822103	0.111031312388744	0.150559676575381	0.189033824390017	0.22650852980868	0.176322772640463	0.575312330687437	0.31034012061215	0.526068811667588	0	0.0976107966264223	1.11769504266975	0.37851162325373	0	0.389566811762726	1.72246602447109	0.0976107966264223	1.11769504266975	0.344828496997441	1.4905701304462	1.94860084749336	0
TCGA-IB-A6UF-01	1.82465753424658	Alive	0.150559676575381	0.807354922057604	0.321928094887362	0.111031312388744	0.389566811762726	0.765534746362977	2.99638874644762	2.82171021503467	2.36457243229586	0.31034012061215	0.422233000683048	0	0.22650852980868	0.176322772640463	2.74846123300404	0.970853654340484	0.070389327891398	0.286881147788162	0.0426443374084937	2.08065766334523	0.815575428862573	1.41683974191283	0.150559676575381	1.68257329734758	3.90110824301451	2.02147972741045	0.454175893185802	0.933572638261024	0.0565835283663675	0.75702324650746	0.411426245726465	0.367371065648529	1.54101915313356	3.09592441999854	0	0	1.70487196445635	1.03562390973072	0.0840642647884745	2.45154083301783	3.5298209465287	0.37851162325373	2.90303827011291	0.831877241191673	0.910732661902913	1.07724299893246	1.05658352836637
TCGA-IB-A6UG-01	0.112328767123288	Dead	0.214124805352847	0.485426827170242	0.124328135002202	0	1.88362081628567	0.250961573533219	2.54596836910529	1.76128527336162	1.62293035092018	0.565597175854225	2.51096191927738	0.070389327891398	0.150559676575381	0.31034012061215	1.73984810269933	1.98913900736823	0.678071905112638	0.432959407276106	0.176322772640463	1.33913738491959	0.454175893185802	1.04264433740849	0.879705766282288	4.79856900355688	2.42223300068305	1.76128527336162	0.594548549550354	1.26903314645524	0.298658315564515	0.815575428862573	0.0426443374084937	0.27500704749987	0.505890929729957	5.83390207666916	0	0.0426443374084937	0.389566811762726	1.51601514700366	0	2.20789285164133	3.30742852519225	0.422233000683048	2.15704371014558	0.0976107966264223	0.613531652917927	0.75702324650746	1.85996954822103
TCGA-IB-A7LX-01	0.684931506849315	Dead	0.31034012061215	2.09085343045111	1.46988597627446	0.111031312388744	0.124328135002202	0.124328135002202	3.58496250072116	3.42223300068305	2.92789645372882	0.799087306074004	0.0565835283663675	0.286881147788162	0.333423733725192	0.650764559116902	2.44095219802964	0.871843648509318	0.604071323668861	0.356143810225275	0	2.57046293102604	0.485426827170242	1.51096191927738	0.16349873228288	0.070389327891398	2.54843662469604	2.07724299893246	0.782408564927373	2.06695024392463	0.22650852980868	1.0071955014042	0.263034405833794	0.516015147003665	0.75702324650746	5.43529521564717	0.214124805352847	0.189033824390017	0.765534746362977	1.16992500144231	0.0976107966264223	2.08746284125034	3.68929916053589	0.238786859587116	1.93734439215023	0.111031312388744	2.34766565630097	2.31903981556254	0.910732661902913
TCGA-IB-AAUP-01	1.18082191780822	Alive	0.863938450423971	0.505890929729957	0.367371065648529	0.16349873228288	0.298658315564515	0.815575428862573	3.03913839390696	2.93545974780529	2.55826763405574	0.124328135002202	0.0976107966264223	0.20163386116965	0.422233000683048	0.31034012061215	1.57046293102604	1.65992455840238	0.739848102699327	0.37851162325373	1.67355642399014	0.895302621333307	0.910732661902913	0.641546029087524	0.0426443374084937	0.0143552929770701	2.82578562746479	2.1243281350022	0.137503523749935	0.6959938131099	1.81147103052984	1.04264433740849	0.432959407276106	1.05658352836637	0.214124805352847	4.11769504266975	0	0.84799690655495	0.485426827170242	0.871843648509318	0.176322772640463	2.11103131238874	3.32768736417605	0.321928094887362	1.02856915219677	0	1.23878685958712	0.594548549550354	0.189033824390017
TCGA-IB-AAUQ-01	0.501369863013699	Dead	1.05658352836637	1.15055967657538	0.344828496997441	0.454175893185802	0.0565835283663675	0.584962500721156	2.01077983875324	2.90496571868403	2.89917563048051	0.124328135002202	0.0426443374084937	0.344828496997441	0.344828496997441	0.411426245726465	3.26753579806873	1.70487196445635	0.189033824390017	0.704871964456353	0.678071905112638	1.18903382439002	0.545968369105292	0.722466024471091	0	0	4.20554891117303	1.81557542886257	0.475084882948783	0.604071323668861	0.344828496997441	0.678071905112638	0.485426827170242	0.985500430304885	1.10433665981474	3.48413813120167	0.887525270741587	0.411426245726465	1.40053792958373	1.09761079662642	0.659924558402378	1.62293035092018	3.61353165291793	0.454175893185802	2.41953889151378	0	1.58014548442338	1.72683121703249	0.713695814843359
TCGA-IB-AAUR-01	0.926027397260274	Alive	0.526068811667588	1.10433665981474	0.53605290024021	0.214124805352847	0.286881147788162	0.176322772640463	3.25550073314839	1.28688114778816	1.20789285164133	0.0976107966264223	0.0143552929770701	0.214124805352847	0.189033824390017	0.189033824390017	1.43295940727611	3.16671544496642	0.7311832415722	1.78240856492737	1.91456452349394	1.27500704749987	0.321928094887362	0.739848102699327	0	0	3.42088657497553	2.58496250072116	0.321928094887362	0.505890929729957	1.94860084749336	0.910732661902913	0.575312330687437	0.799087306074004	0.545968369105292	4.78764141448333	0	0.137503523749935	0.189033824390017	0.887525270741587	0.250961573533219	2.48026512205446	4.05658352836637	0.367371065648529	0.985500430304885	0.84799690655495	1.16992500144231	0.765534746362977	0.150559676575381
TCGA-IB-AAUS-01	0.616438356164384	Alive	1.13750352374994	0.782408564927373	0.20163386116965	0.807354922057604	0.20163386116965	0.250961573533219	2.38128337250378	1.54101915313356	1.4905701304462	0.20163386116965	0.0285691521967709	0.150559676575381	0.214124805352847	0.189033824390017	1.50589092972996	1.02147972741045	0.214124805352847	0.298658315564515	0.454175893185802	1.4905701304462	0.389566811762726	0.641546029087524	0	0.0426443374084937	3.30305008468167	1.62760683812965	0.400537929583729	0.485426827170242	0.641546029087524	0.713695814843359	0.286881147788162	0.863938450423971	0.831877241191673	3.78450398292957	0	0	1.07724299893246	0.594548549550354	0.176322772640463	1.71369581484336	2.83995958748953	0.333423733725192	0.464668267003444	0.124328135002202	0.918386234446348	1.78240856492737	0.389566811762726
TCGA-IB-AAUU-01	0.671232876712329	Alive	0.53605290024021	1.0071955014042	0.475084882948783	0.485426827170242	0.111031312388744	0.839959587489532	1.99638874644762	3.14730669878029	3.0036022366802	0.298658315564515	0.214124805352847	0.070389327891398	0.333423733725192	0.464668267003444	2.21412480535285	0.992768430768924	0.389566811762726	2.77820857639809	0.111031312388744	2.55581615506164	1.91838623444635	1.18269229751619	0.298658315564515	0.485426827170242	4.47248777146274	2.32481060342048	0.485426827170242	0.903038270112912	0.176322772640463	0.389566811762726	0.263034405833794	0.613531652917927	1.56559717585423	5.07980475463526	0	1.76553474636298	1.85598969730848	0.918386234446348	0.0840642647884745	1.60880924267552	2.59454854955035	0.400537929583729	1.0071955014042	0.669026765509631	2.29278174922785	2.02147972741045	0.887525270741587
TCGA-IB-AAUV-01	1.10684931506849	Alive	1.0703893278914	0.356143810225275	0.0565835283663675	0.454175893185802	0.20163386116965	0.0426443374084937	2.09423606984577	0.389566811762726	0.432959407276106	0.27500704749987	0.0426443374084937	0	0.111031312388744	0.20163386116965	1.32192809488736	1.1243281350022	0.0143552929770701	0.20163386116965	0.411426245726465	0.214124805352847	0.176322772640463	0.641546029087524	0.0840642647884745	0.176322772640463	3.53480866123175	1.17632277264046	0.31034012061215	0.124328135002202	0.6959938131099	0.687060688339892	0.321928094887362	1.50589092972996	0.189033824390017	1.57046293102604	0	0.070389327891398	0.20163386116965	0.485426827170242	0.84799690655495	1.6915341649192	2.9297909977186	0.344828496997441	0.422233000683048	0.0426443374084937	0.27500704749987	0.722466024471091	0.16349873228288
TCGA-LB-A7SX-01	1.07671232876712	Dead	0.137503523749935	1.98185265328974	0.137503523749935	0.263034405833794	0.0426443374084937	0.0285691521967709	3.09254574154357	2.9297909977186	3.04439411935845	0.344828496997441	0.070389327891398	0.389566811762726	0.333423733725192	0.516015147003665	1.25096157353322	1.96347412397489	0.879705766282288	0.790772	2.36457243229586	2.63226821549951	1	1.0071955014042	0.176322772640463	0	4.04614178164472	2.72027846523333	0.464668267003444	2.09761079662642	0.16349873228288	0.84799690655495	0.070389327891398	0.910732661902913	1.86789646399265	7.39231742277876	0	1.4541758931858	2.89336221076387	1.05658352836637	0	2.81557542886257	3.75167794568758	0.389566811762726	0.941106310946431	0.6959938131099	1.83995958748953	0.956056652412403	0.321928094887362
TCGA-LB-A8F3-01	1.03835616438356	Alive	0.111031312388744	1.0496307677246	0	0.443606651475615	1.06350294230616	0	1.73552217729654	2.0496307677246	1.48026512205446	0.250961573533219	1.10433665981474	0	0	0.321928094887362	0.475084882948783	3.05137210172103	1.14404636961671	1.0071955014042	0.150559676575381	2.88166461932035	0.367371065648529	0.321928094887362	1.29865831556452	3.19534759832222	3.97361127551947	1.80322703643493	0.070389327891398	0.321928094887362	2	0.650764559116902	0.0426443374084937	0.0976107966264223	0.422233000683048	2.58496250072116	4.75167794568758	0.55581615506164	0.298658315564515	1.04264433740849	0.0840642647884745	1.18269229751619	3.33913738491959	0.124328135002202	1.51601514700366	0.137503523749935	3.88849973551412	1.17632277264046	0.613531652917927
TCGA-M8-A5N4-01	1.6	Alive	0.6959938131099	1.44890095114513	1.09761079662642	0.22650852980868	1.42223300068305	1.41683974191283	3.01613970265525	2.63226821549951	2.28392177230762	0	0.0976107966264223	0.464668267003444	0.55581615506164	0.613531652917927	1.46466826700344	0.863938450423971	0.526068811667588	1.39506279951758	0.0976107966264223	1.28095631383106	0.53605290024021	0.650764559116902	0	0.0285691521967709	3.88362081628567	2.63691458035588	0.176322772640463	1.4594316186373	0.150559676575381	0.782408564927373	0.070389327891398	0.895302621333307	1.36176835941915	5.5795422249369	0	0.344828496997441	1.41683974191283	0.594548549550354	0	2.13093086982645	3.14404636961671	0.27500704749987	0.887525270741587	1.13750352374994	1.4594316186373	2.03913839390696	0
TCGA-OE-A75W-01	0.731506849315068	Dead	0.933572638261024	1.88362081628567	0.84799690655495	1.20163386116965	0.111031312388744	1.65535182861255	1.61353165291793	4.53044535469291	4.31324585178756	0.650764559116902	0.933572638261024	0.137503523749935	0.111031312388744	0.20163386116965	2.62993940943954	2.58496250072116	1.23878685958712	1.99638874644762	0.356143810225275	2.95233356636969	0.687060688339892	0.855989697308481	0.176322772640463	0	3.5385381636298	2.70043971814109	0.20163386116965	1.37851162325373	0.565597175854225	0.422233000683048	0.0565835283663675	0.948600847493356	1.16992500144231	4.47313748777226	6.1586601753465	1.67355642399014	4.09845324630927	0.895302621333307	0	1.95977015521147	4.30815697511476	0.495695162624069	2.27202318906105	0.887525270741587	1.58014548442338	2.22032995487956	1.17632277264046
TCGA-Q3-AA2A-01	0.26027397260274	Alive	0.584962500721156	1.83995958748953	1.60880924267552	0.0840642647884745	1.44890095114513	2.39780296186249	3.45285896471381	2.99638874644762	2.88947354253111	0.903038270112912	0.150559676575381	0	0.27500704749987	0.855989697308481	1.04264433740849	2.35049724708413	1.08406426478847	3.13093086982645	0.111031312388744	3.46074256378964	1.26903314645524	1.58014548442338	0	0	3.63110428236588	2.52857131887076	0.565597175854225	1.16992500144231	0.0840642647884745	0.739848102699327	0.150559676575381	0.903038270112912	1.61823865559545	6.88337643667284	3.56193705962243	0.367371065648529	3.42088657497553	1.67355642399014	0	2.06350294230616	3.60169651648096	0.27500704749987	2.01792190799726	0.505890929729957	0.941106310946431	1.89141918684608	0.20163386116965
TCGA-RB-A7B8-01	1.27671232876712	Dead	0.622930350920177	1.83187724119167	1.89917563048051	0.495695162624069	0.344828496997441	0.137503523749935	2.75060650483559	2.75060650483559	2.57046293102604	0.124328135002202	0.070389327891398	0.669026765509631	0.238786859587116	0.356143810225275	1.86789646399265	2.18586654531133	0.839959587489532	2.97636363573276	0.400537929583729	1.11103131238874	0.16349873228288	0.855989697308481	0.189033824390017	0	4	1.77399632511117	0.344828496997441	1.13093086982645	0.31034012061215	1.0496307677246	0.238786859587116	0.992768430768924	0.963474123974886	3.34482849699744	3.17472598770613	0.454175893185802	1.39506279951758	0.678071905112638	0	1.94485844580754	3.25701061820602	0.678071905112638	0.604071323668861	0.422233000683048	1.54101915313356	1.51096191927738	0.150559676575381
TCGA-S4-A8RO-01	1.43835616438356	Alive	0.298658315564515	1.02856915219677	0.985500430304885	0.31034012061215	0	1.23878685958712	2.24184018356467	2.58014548442338	2.15380533607904	0.0976107966264223	0.0976107966264223	0.687060688339892	0.150559676575381	0.475084882948783	2.14730669878029	0.422233000683048	0.7311832415722	1.96347412397489	0	0.27500704749987	2.16027483140859	0.948600847493356	0.344828496997441	0.070389327891398	2.64616265715789	2.92789645372882	0.176322772640463	0.464668267003444	0.137503523749935	0.53605290024021	0.189033824390017	0.344828496997441	0.948600847493356	1.36176835941915	0	0.53605290024021	3.47897180503294	0.75702324650746	0	1.62293035092018	2.79077	0.485426827170242	0.855989697308481	0.124328135002202	2.41683974191283	2.22032995487956	0.669026765509631
TCGA-XD-AAUI-01	1.0027397260274	Dead	0.454175893185802	1.08406426478847	0.526068811667588	0.333423733725192	0.321928094887362	0.505890929729957	2.79077	2.39231742277876	2.61588707391606	0.422233000683048	0.333423733725192	0	0.344828496997441	0.321928094887362	2.99457972421575	1.31614574229336	0.739848102699327	1.06350294230616	0.464668267003444	0.782408564927373	0.895302621333307	0.839959587489532	0.214124805352847	0.238786859587116	3.37573453858316	1.9560566524124	0.55581615506164	0.594548549550354	0.704871964456353	0.84799690655495	0.20163386116965	0.432959407276106	0.807354922057604	2.99095486039699	2.12763327972587	0.575312330687437	2.26002565596146	0.790772	0.189033824390017	1.60407132366886	3.26603689399532	0.37851162325373	2.43829285157915	0.0565835283663675	1.52105073690096	2.04264433740849	0.214124805352847
TCGA-XN-A8T5-01	1.97260273972603	Alive	0.37851162325373	1.08406426478847	1.36737106564853	0.823749360308273	0.321928094887362	1.54596836910529	2.28095631383106	2.50589092972996	2.03210084316702	0.150559676575381	0	0	0.22650852980868	0.20163386116965	1.25701061820602	2.43829285157915	0.214124805352847	0.238786859587116	0.454175893185802	2.4594316186373	1.74846123300404	0.565597175854225	0	0	3.48800077083407	2.06004738366994	0.485426827170242	0.516015147003665	1.51601514700366	0.7311832415722	0.367371065648529	0.722466024471091	0.422233000683048	3.76447355099267	0	0.432959407276106	1.0496307677246	0.748461233004036	0	1.81147103052984	3.2585189247113	0.565597175854225	1.40053792958373	0.20163386116965	1.49569516262407	0.53605290024021	0
TCGA-YH-A8SY-01	1.06301369863014	Alive	2.04264433740849	1.0071955014042	1.01435529297707	1.25096157353322	0	0.344828496997441	2.48026512205446	3.21412480535285	3.11603199344711	0.111031312388744	0.356143810225275	0.238786859587116	0.137503523749935	0.432959407276106	0.659924558402378	0.941106310946431	0.516015147003665	0.516015147003665	0	0.344828496997441	0.356143810225275	0.713695814843359	0.0426443374084937	0	3.74308405554959	1.72683121703249	0.298658315564515	0.823749360308273	0.124328135002202	0.344828496997441	0.16349873228288	0.464668267003444	0.6959938131099	5.5573488175248	0	0.333423733725192	3.48026512205446	0.55581615506164	0.0976107966264223	1.47508488294878	2.84799690655495	0.84799690655495	1.10433665981474	0.344828496997441	1.71808758396052	2.34482849699744	0
TCGA-Z5-AAPL-01	1.27945205479452	Alive	0.321928094887362	0.739848102699327	0.400537929583729	0	0.286881147788162	0.0565835283663675	3.41953889151378	1.32192809488736	1.30451104180995	0	0.070389327891398	0.263034405833794	0.765534746362977	0.20163386116965	1.04264433740849	2.85798099512757	0.0285691521967709	0.263034405833794	1.85996954822103	1.31034012061215	0.941106310946431	0.903038270112912	0.0426443374084937	0	3.11270013274936	3.26153081524341	0.124328135002202	0.20163386116965	2.78868571061353	0.918386234446348	0.505890929729957	0.613531652917927	0.505890929729957	4.67750824226472	0	0.0565835283663675	1.34482849699744	0.879705766282288	0	2.80529245560071	4.11769504266975	0.31034012061215	0.659924558402378	0.070389327891398	0.321928094887362	0.669026765509631	0
[truncated: 91 more columns]
