# Supplementary material for: lncRNA-based prognostic model for pancreatic cancer centered on the TME with exploratory LLPS connections
Source: Front Oncol. 2026 Jan 23;16:1753321. doi: 10.3389/fonc.2026.1753321 (PMC12875940; doi:10.3389/fonc.2026.1753321)
Supplement: Supplementary file 6 [file DataSheet6.xlsx]

## Sheet: TCGA database
Supplementary Materials-6. Risk scores in the TCGA dataset.
ID	Time (Year)	Survival status	AL157392.3	BX284668.2	FAM83A-AS1	LINC02257	TMEM105	Risk score	Risk level
TCGA-3A-A9IR-01	4.22465753424658	Alive	4.55826763405574	1.32192809488736	0	0	0	0.111777905457066	low
TCGA-3A-A9IO-01	5.32054794520548	Alive	3.60644222813161	1.60880924267552	0.0840642647884745	0	0	0.135180744835194	low
TCGA-LB-A7SX-01	1.07671232876712	Dead	3.75167794568758	1.58496250072116	0.526068811667588	0.475084882948783	0.070389327891398	0.191430670173408	low
TCGA-3A-A9IN-01	5.70958904109589	Alive	2.79493566280354	1.22032995487956	0	0	0	0.250923043634549	low
TCGA-2L-AAQM-01	3.78904109589041	Alive	3.27500704749987	0.956056652412403	0	0	0	0.253502260588749	low
TCGA-IB-A5ST-01	1.73972602739726	Alive	2.83592407425437	1.57046293102604	0.150559676575381	0.27500704749987	0.565597175854225	0.263085281238672	low
TCGA-3A-A9IL-01	7.50958904109589	Alive	3.34340782229781	1.02856915219677	0	0	0.526068811667588	0.269004150349292	low
TCGA-HZ-7923-01	0.86027397260274	Alive	3.92884403671257	0.565597175854225	0.070389327891398	0.137503523749935	0.678071905112638	0.347633775391925	low
TCGA-HZ-A77P-01	0.904109589041096	Alive	3.08746284125034	1.31034012061215	0.356143810225275	0.137503523749935	1.4276061727819	0.363765562518064	low
TCGA-3A-A9IV-01	3.02191780821918	Alive	2.57046293102604	0.918386234446348	0	0.22650852980868	0.16349873228288	0.4112026201085	low
TCGA-XD-AAUH-01	1.08219178082192	Alive	3.97727992349992	0.411426245726465	0.356143810225275	0.137503523749935	0.6959938131099	0.418579031389558	low
TCGA-FB-A4P6-01	2.1013698630137	Alive	3.86492897228979	0.6959938131099	0	0.20163386116965	1.67355642399014	0.429497709398327	low
TCGA-3A-A9IJ-01	5.07945205479452	Alive	2.24792751344359	0.75702324650746	0	0	0.0285691521967709	0.456964377102503	low
TCGA-F2-6880-01	0.808219178082192	Alive	2.04264433740849	0.815575428862573	0	0	0	0.471226531856699	low
TCGA-IB-AAUW-01	0.63013698630137	Dead	3.32337006906127	0.344828496997441	0.0565835283663675	0	0.669026765509631	0.491569567320605	low
TCGA-HZ-8519-01	1.24383561643836	Alive	2.91073266190291	0.604071323668861	0.150559676575381	0.189033824390017	0.344828496997441	0.492090289380665	low
TCGA-IB-AAUV-01	1.10684931506849	Alive	2.9297909977186	0.432959407276106	0.0285691521967709	0.20163386116965	0.0565835283663675	0.502322538625109	low
TCGA-FB-A4P5-01	0.49041095890411	Dead	3.40599235967584	0.333423733725192	0.150559676575381	0.111031312388744	0.53605290024021	0.502544822295536	low
TCGA-3A-A9I7-01	3.62465753424658	Alive	3.15055967657538	1.18903382439002	0.669026765509631	0.941106310946431	0.53605290024021	0.505573208867912	low
TCGA-Z5-AAPL-01	1.27945205479452	Alive	4.11769504266975	0.0840642647884745	0.713695814843359	0.0840642647884745	0.400537929583729	0.506255658251279	low
TCGA-US-A77J-01	1.55616438356164	Dead	3.37295209791183	0.263034405833794	0	0.0840642647884745	0.565597175854225	0.513518427738558	low
TCGA-IB-AAUR-01	0.926027397260274	Alive	4.05658352836637	0.238786859587116	0.214124805352847	0.389566811762726	0.799087306074004	0.52354223374256	low
TCGA-3A-A9IS-01	2.73424657534247	Alive	2.53106949272595	0.432959407276106	0	0	0.070389327891398	0.531064422720645	low
TCGA-XN-A8T5-01	1.97260273972603	Alive	3.2585189247113	0.238786859587116	0	0	0.622930350920177	0.533637785115631	low
TCGA-HZ-8003-01	1.63287671232877	Dead	2.32192809488736	0.815575428862573	0.0840642647884745	0.16349873228288	0.55581615506164	0.545323583873677	low
TCGA-IB-7897-01	1.33150684931507	Dead	3.01256867350306	0.286881147788162	0.070389327891398	0.111031312388744	0.238786859587116	0.552747292380226	low
TCGA-IB-8126-01	1.26575342465753	Alive	2.37016428054021	0.584962500721156	0	0.20163386116965	0.22650852980868	0.58367880092592	low
TCGA-HZ-8002-01	1.0027397260274	Dead	2.87774	0.495695162624069	0	0.333423733725192	0.545968369105292	0.593873649949165	low
TCGA-2J-AABT-01	0.873972602739726	Alive	2.78240856492737	0.454175893185802	0	0.22650852980868	0.505890929729957	0.597123646531383	low
TCGA-3E-AAAY-01	6.26027397260274	Alive	3.81659970653491	0.31034012061215	0.238786859587116	0.286881147788162	1.32192809488736	0.602212942755659	low
TCGA-FB-A78T-01	1.02739726027397	Dead	4.01435529297707	0.37851162325373	0.411426245726465	0.189033824390017	1.85199883711245	0.606632153033733	low
TCGA-HZ-8637-01	1.41643835616438	Dead	3.48800077083407	0.22650852980868	0	0.20163386116965	1.02856915219677	0.608653501467327	low
TCGA-H8-A6C1-01	1.83835616438356	Alive	3.60762622084549	0.0976107966264223	0.137503523749935	0.137503523749935	0.823749360308273	0.609019766193321	low
TCGA-HZ-7920-01	0.646575342465753	Dead	2.53106949272595	0.443606651475615	0.0840642647884745	0.137503523749935	0.31034012061215	0.618565180835873	low
TCGA-F2-A7TX-01	0.26027397260274	Dead	2.17632277264046	0.545968369105292	0.150559676575381	0.0426443374084937	0.263034405833794	0.632185214395583	low
TCGA-HV-A7OP-01	2.67945205479452	Alive	3.48413813120167	0.137503523749935	0.0565835283663675	0.070389327891398	1.15055967657538	0.641631436691707	low
TCGA-LB-A9Q5-01	0.857534246575342	Dead	1.91073266190291	0.925999418556223	0.970853654340484	0.137503523749935	0.070389327891398	0.653597300549292	low
TCGA-HZ-7925-01	1.68219178082192	Dead	1.85199883711245	1.57531233068744	0.432959407276106	0.863938450423971	1.01435529297707	0.654229371458926	low
TCGA-F2-7276-01	0.591780821917808	Dead	2.60407132366886	0.356143810225275	0.411426245726465	0.0976107966264223	0.176322772640463	0.664643512579507	low
TCGA-HZ-7924-01	2.3013698630137	Alive	2.34766565630097	0.594548549550354	0.0285691521967709	0	1.18269229751619	0.690403766055379	low
TCGA-2J-AABK-01	1.32602739726027	Alive	3.52857131887076	0.16349873228288	0.176322772640463	0.0565835283663675	1.4905701304462	0.695564499638871	low
TCGA-HZ-8317-01	1.03561643835616	Dead	2.72246602447109	0.422233000683048	0.31034012061215	0.0840642647884745	0.855989697308481	0.699429325426844	low
TCGA-HZ-A49H-01	1.34520547945205	Alive	3.06695024392463	0.150559676575381	0.22650852980868	0	0.948600847493356	0.721163033578815	low
TCGA-Q3-A5QY-01	1.13972602739726	Alive	3.53729606709084	0.070389327891398	0.918386234446348	0	0.7311832415722	0.721659989473308	low
TCGA-3A-A9I9-01	1.73698630136986	Dead	3.83187724119167	0.443606651475615	1.40599235967584	0.27500704749987	1.25096157353322	0.72532735898314	low
TCGA-IB-AAUP-01	1.18082191780822	Alive	3.32768736417605	0.189033824390017	0.344828496997441	0.443606651475615	0.594548549550354	0.741748056814006	low
TCGA-XN-A8T3-01	2.60547945205479	Alive	3.48413813120167	0.189033824390017	0.0285691521967709	0.495695162624069	1.08406426478847	0.748962992723163	low
TCGA-2J-AABF-01	1.89315068493151	Dead	3.26603689399532	0.333423733725192	0.356143810225275	0.321928094887362	1.18903382439002	0.752946308039156	low
TCGA-2J-AABR-01	1.2	Alive	2.76128527336162	0.22650852980868	0.53605290024021	0.0840642647884745	0.422233000683048	0.758820884964221	low
TCGA-HZ-7926-01	1.41917808219178	Dead	2.04264433740849	1.05658352836637	0.6959938131099	0.137503523749935	1.60407132366886	0.789248003560587	low
TCGA-3A-A9IX-01	2.84109589041096	Alive	3.24031432933371	0.37851162325373	0.6959938131099	0.475084882948783	0.871843648509318	0.800750887384821	low
TCGA-2J-AAB8-01	0.219178082191781	Alive	2.98185265328974	0.613531652917927	0.53605290024021	0.454175893185802	1.53106949272595	0.839812945722417	low
TCGA-IB-7888-01	3.64931506849315	Dead	1.91073266190291	0.214124805352847	0.0565835283663675	0	0.20163386116965	0.858895825404702	low
TCGA-IB-7645-01	4.11506849315068	Dead	2.45680614923047	0.263034405833794	0.111031312388744	0.16349873228288	0.84799690655495	0.870967368273964	low
TCGA-LB-A8F3-01	1.03835616438356	Alive	3.33913738491959	0.214124805352847	0	0.333423733725192	1.89141918684608	0.887742164286105	low
TCGA-S4-A8RP-01	1.92328767123288	Dead	3.82273014794452	0.214124805352847	0.0565835283663675	0.321928094887362	2.59454854955035	0.890843179157457	low
TCGA-FB-AAQ0-01	1.2958904109589	Dead	4.21567859660793	0.070389327891398	0.505890929729957	0.739848102699327	1.56559717585423	0.899605797584869	low
TCGA-IB-7891-01	2.5013698630137	Dead	1.90689059560852	0.356143810225275	0	0.20163386116965	0.485426827170242	0.909223621827244	low
TCGA-F2-7273-01	1.62191780821918	Dead	1.93734439215023	0.464668267003444	0.0976107966264223	0.321928094887362	0.526068811667588	0.911607638883649	low
TCGA-2J-AAB4-01	1.9972602739726	Alive	3.00180224263399	0.20163386116965	0.20163386116965	0.613531652917927	0.748461233004036	0.920462047798631	low
TCGA-3E-AAAZ-01	5.97808219178082	Dead	3.24336442569366	0.367371065648529	0.992768430768924	0.367371065648529	1.30451104180995	0.932908461008825	low
TCGA-FB-AAPY-01	2.9013698630137	Dead	3.43562859405209	0.16349873228288	0.526068811667588	0.344828496997441	1.55090066464752	0.940706797423956	low
TCGA-HZ-7918-01	2.65479452054795	Alive	1.7311832415722	0.298658315564515	0	0	0.604071323668861	0.951691548069459	low
TCGA-IB-7644-01	1.07945205479452	Dead	2.18269229751619	0.31034012061215	0.111031312388744	0.124328135002202	0.985500430304885	0.956211254788975	low
TCGA-Q3-AA2A-01	0.26027397260274	Alive	3.60169651648096	0.150559676575381	0.807354922057604	0.176322772640463	1.85996954822103	0.956708499978967	low
TCGA-3A-A9I5-01	4.91506849315068	Alive	3.19534759832222	0.0565835283663675	0.0565835283663675	0.070389327891398	1.97085365434048	0.965855255534227	low
TCGA-HZ-A4BH-01	0.531506849315069	Alive	2.6667565918848	0.0976107966264223	0.367371065648529	0.298658315564515	0.55581615506164	0.967114630248392	low
TCGA-XD-AAUG-01	1.15068493150685	Alive	2.8972404255748	0.189033824390017	0.389566811762726	0.713695814843359	0.389566811762726	0.97592892506411	low
TCGA-RB-AA9M-01	0.783561643835616	Alive	3.16027483140859	0.389566811762726	1.32192809488736	0.298658315564515	1.28688114778816	0.997886910842933	low
TCGA-YB-A89D-01	0.958904109589041	Alive	2.70708299177171	0.37851162325373	0.526068811667588	0.356143810225275	1.34482849699744	1.01951540873679	low
TCGA-IB-AAUS-01	0.616438356164384	Alive	2.83995958748953	0.176322772640463	0.344828496997441	0.659924558402378	0.584962500721156	1.02300413904509	low
TCGA-F2-A44H-01	1.60547945205479	Alive	2.5033487351675	0.16349873228288	0	0.344828496997441	1.03562390973072	1.03715085000453	low
TCGA-HZ-A49G-01	1.80821917808219	Alive	3.21101219348551	0.176322772640463	1.27500704749987	0.0840642647884745	1.38956681176273	1.04997905110209	low
TCGA-HZ-A4BK-01	1.8	Alive	3.53106949272595	0.263034405833794	0.641546029087524	0.495695162624069	2.02147972741045	1.06286903681883	low
TCGA-IB-AAUQ-01	0.501369863013699	Dead	3.61353165291793	0.22650852980868	1.62760683812965	0.790772	0.495695162624069	1.06430191346768	low
TCGA-2J-AAB9-01	1.71780821917808	Dead	2.67807190511264	0.411426245726465	1.0703893278914	0.485426827170242	0.765534746362977	1.06596348102532	low
TCGA-YY-A8LH-01	5.52328767123288	Alive	3.27052894238072	0.20163386116965	0.16349873228288	0.176322772640463	2.57773093149008	1.07419207296003	low
TCGA-US-A774-01	1.9041095890411	Dead	2.61353165291793	0.454175893185802	0.214124805352847	0.790772	1.10433665981474	1.07458189265314	low
TCGA-IB-A5SP-01	1.32054794520548	Alive	2.93168305705981	0.0976107966264223	0.650764559116902	0	1.66902676550963	1.09045950123974	low
TCGA-HV-A5A6-01	5.57808219178082	Dead	2.87774	0.27500704749987	0.344828496997441	0.189033824390017	2.06350294230616	1.09547254694307	low
TCGA-2J-AABE-01	1.85205479452055	Alive	3.6724253419715	0.214124805352847	0.400537929583729	0.903038270112912	1.71808758396052	1.10844842681379	low
TCGA-S4-A8RM-01	2.01917808219178	Alive	3.83592407425437	0.0426443374084937	0.070389327891398	0.389566811762726	2.78868571061353	1.11267700973397	low
TCGA-IB-7651-01	1.65205479452055	Dead	1.94110631094643	0.16349873228288	0.0143552929770701	0.575312330687437	0.0426443374084937	1.12673689910903	high
TCGA-H6-A45N-01	1.08767123287671	Dead	3.4235781709818	0.333423733725192	1.53605290024021	0.545968369105292	1.30451104180995	1.13463019342391	high
TCGA-HV-A5A4-01	0.635616438356164	Alive	3.3743439890385	0	0.823749360308273	0.16349873228288	1.72246602447109	1.13710635653523	high
TCGA-2J-AABH-01	3.52602739726027	Alive	2.87578006306849	0.150559676575381	0.321928094887362	0.356143810225275	1.59454854955035	1.15228521387668	high
TCGA-HV-A5A5-01	0.791780821917808	Alive	3.10768786931437	0.137503523749935	0.22650852980868	0.748461233004036	1.26303440583379	1.15348164987942	high
TCGA-IB-A6UG-01	0.112328767123288	Dead	3.30742852519225	0.367371065648529	1.79077	0.31034012061215	1.50080205305716	1.16115259693113	high
TCGA-FB-AAQ6-01	0.668493150684932	Dead	3.43162295971329	0.124328135002202	0.443606651475615	0.31034012061215	2.36176835941915	1.16637144133862	high
TCGA-HZ-A49I-01	0.843835616438356	Dead	3.31324585178756	0.189033824390017	0.356143810225275	0.31034012061215	2.54596836910529	1.19510277138463	high
TCGA-US-A77E-01	1.17808219178082	Dead	3.06522762277562	0.070389327891398	0.214124805352847	0.918386234446348	0.879705766282288	1.21261958693541	high
TCGA-HZ-8315-01	0.819178082191781	Dead	3.12598165385472	0.214124805352847	0.495695162624069	0.622930350920177	1.6915341649192	1.22375714523505	high
TCGA-US-A779-01	1.4	Dead	3.5197934862411	0.0565835283663675	0.823749360308273	0	2.72246602447109	1.2385575663336	high
TCGA-2L-AAQL-01	0.8	Dead	2.41953889151378	0.0285691521967709	0.0565835283663675	0.124328135002202	1.61353165291793	1.26815968419087	high
TCGA-HV-AA8X-01	1.45753424657534	Dead	2.78240856492737	0.150559676575381	0.0840642647884745	0.176322772640463	2.38404980679516	1.2689676592252	high
TCGA-HZ-A77O-01	0.438356164383562	Dead	1.78659636189081	0.704871964456353	0.7311832415722	0.22650852980868	1.77399632511117	1.28340352567618	high
TCGA-2J-AABV-01	1.78630136986301	Dead	1.35614381022528	0.0840642647884745	0.0840642647884745	0	0.432959407276106	1.28522579827747	high
TCGA-RB-A7B8-01	1.27671232876712	Dead	3.25701061820602	0.0976107966264223	0.263034405833794	1.15704371014558	0.970853654340484	1.29039820948649	high
TCGA-HZ-A9TJ-01	1.65205479452055	Alive	2.79285535236249	0.070389327891398	0.0426443374084937	0.137503523749935	2.38681094647222	1.30504346530993	high
TCGA-IB-AAUO-01	0.654794520547945	Dead	3.71699089440494	0.0285691521967709	0.516015147003665	0.687060688339892	2.18586654531133	1.32221850135574	high
TCGA-FB-AAPS-01	0.624657534246575	Alive	3.35895882583233	0.0976107966264223	0.124328135002202	1.59454854955035	0.53605290024021	1.32640770380334	high
TCGA-FB-AAPP-01	1.32876712328767	Dead	2.19219416528334	0.124328135002202	0.070389327891398	0	1.93357263826102	1.32727822621717	high
TCGA-IB-7647-01	1.82465753424658	Dead	1.83187724119167	0.176322772640463	0.622930350920177	0.214124805352847	0.613531652917927	1.33909865479422	high
TCGA-XD-AAUI-01	1.0027397260274	Dead	3.26603689399532	0.150559676575381	1.21412480535285	0.55581615506164	1.4905701304462	1.35378229737847	high
TCGA-IB-7652-01	3.05753424657534	Alive	1.92219784839637	0.16349873228288	0.238786859587116	0.250961573533219	1.16992500144231	1.39206871090663	high
TCGA-IB-7654-01	1.3041095890411	Dead	1.57046293102604	0.584962500721156	0.333423733725192	0.443606651475615	1.40053792958373	1.3958231684859	high
TCGA-M8-A5N4-01	1.6	Alive	3.14404636961671	0	1.0496307677246	0.389566811762726	1.55581615506164	1.43043630027913	high
TCGA-2L-AAQI-01	0.282191780821918	Dead	2.71149490665009	0.432959407276106	1.73984810269933	0.27500704749987	1.71369581484336	1.44767729440414	high
TCGA-FB-AAPZ-01	1.96164383561644	Alive	3.03562390973072	0.0143552929770701	0.739848102699327	0.495695162624069	1.58976348698498	1.44810323272119	high
TCGA-HV-AA8V-01	2.52054794520548	Alive	3.28243980500639	0.20163386116965	2.61823865559545	0.400537929583729	0.963474123974886	1.51995566295616	high
TCGA-HZ-8001-01	1.93424657534247	Alive	2.13422093976063	0.111031312388744	0.16349873228288	0.807354922057604	0.739848102699327	1.54495974474594	high
TCGA-FB-AAPQ-01	3.0958904109589	Dead	2.38404980679516	0.16349873228288	0.669026765509631	0.389566811762726	1.57046293102604	1.55513087716048	high
TCGA-HV-A7OL-01	0.69041095890411	Alive	2.10433665981474	0.0143552929770701	0.669026765509631	0.20163386116965	1.10433665981474	1.56618689203549	high
TCGA-HZ-7919-01	1.62465753424658	Dead	2.46727948045998	0.16349873228288	0.925999418556223	0.575312330687437	1.13750352374994	1.57748145094532	high
TCGA-3A-A9IB-01	0.613698630136986	Dead	2.86591881455221	0.250961573533219	1.13750352374994	0.464668267003444	2.06350294230616	1.61290149099424	high
TCGA-IB-A5SO-01	1	Dead	2.80529245560071	0.150559676575381	0.516015147003665	1.23878685958712	0.871843648509318	1.6243777752858	high
TCGA-2J-AABO-01	1.20547945205479	Alive	3.06004738366994	0.0840642647884745	1.0496307677246	0.659924558402378	1.62760683812965	1.62718092711169	high
TCGA-2J-AABA-01	1.66301369863014	Dead	2.97452931248388	0.124328135002202	0.176322772640463	0.925999418556223	1.99276843076892	1.62844225027969	high
TCGA-2L-AAQA-01	0.391780821917808	Dead	3.4262647547021	0.150559676575381	0.263034405833794	1.38956681176273	1.82781902461732	1.64909518592346	high
TCGA-IB-AAUU-01	0.671232876712329	Alive	2.59454854955035	0.27500704749987	0.790772	0.475084882948783	2.16027483140859	1.66066540508176	high
TCGA-IB-8127-01	1.43013698630137	Alive	2.64846544302731	0.214124805352847	0.189033824390017	0.807354922057604	2.05658352836637	1.6666036167511	high
TCGA-FB-AAQ3-01	0.0849315068493151	Dead	2.88752527074159	0.070389327891398	0.956056652412403	0.879705766282288	1.11103131238874	1.67396140887878	high
TCGA-IB-7649-01	1.27945205479452	Dead	1.46466826700344	0.37851162325373	0.475084882948783	0.739848102699327	0.613531652917927	1.67678718837214	high
TCGA-IB-7889-01	1.31780821917808	Dead	2.13422093976063	0.250961573533219	1.06350294230616	0.432959407276106	1.37851162325373	1.7414579514677	high
TCGA-FB-A545-01	2.00547945205479	Dead	3.40053792958373	0.286881147788162	1.91456452349394	0.782408564927373	1.88362081628567	1.75048040285152	high
TCGA-F2-6879-01	0.915068493150685	Dead	2.47767732756531	0.16349873228288	0.20163386116965	0.839959587489532	1.76977173924945	1.75556898322647	high
TCGA-XD-AAUL-01	1.36438356164384	Alive	3.06350294230616	0.137503523749935	0.839959587489532	0.963474123974886	1.70487196445635	1.75853981444405	high
TCGA-HZ-A77Q-01	0.0904109589041096	Alive	2.25701061820602	0.070389327891398	0.887525270741587	0.475084882948783	1.22650852980868	1.78219504743202	high
TCGA-FB-AAQ1-01	0.336986301369863	Dead	2.94860084749336	0.22650852980868	1.42223300068305	0.622930350920177	1.91838623444635	1.79401112303571	high
TCGA-HZ-8636-01	1.49315068493151	Dead	2.52857131887076	0.641546029087524	0.815575428862573	1.13750352374994	2.19534759832222	1.83415992585629	high
TCGA-2L-AAQE-01	1.87397260273973	Dead	3.36317107711924	0.0565835283663675	1.18903382439002	0.53605290024021	2.55090066464752	1.84342281487838	high
TCGA-IB-A5SQ-01	0.6	Dead	2.21723071622067	0.137503523749935	0.475084882948783	0.807354922057604	1.36176835941915	1.89140438243186	high
TCGA-L1-A7W4-01	0.761643835616438	Dead	3.28540221886225	0.0976107966264223	1.89917563048051	0.432959407276106	2.15380533607904	1.90603506310635	high
TCGA-2L-AAQJ-01	1.07945205479452	Dead	2.24184018356467	0.070389327891398	0.622930350920177	0.150559676575381	2.32768736417605	1.90612777209698	high
TCGA-IB-A7M4-01	1.32328767123288	Alive	2.80529245560071	0.22650852980868	1.25701061820602	0.782408564927373	1.87184364850932	1.95055146274377	high
TCGA-F2-A8YN-01	1.41643835616438	Alive	2.88166461932035	0	0.545968369105292	0.807354922057604	2.08065766334523	1.99150839209087	high
TCGA-3A-A9IC-01	2.02191780821918	Dead	2.32768736417605	0.124328135002202	0.454175893185802	1.4541758931858	0.485426827170242	1.99720251391691	high
TCGA-2J-AAB6-01	0.802739726027397	Dead	2.27202318906105	0.0426443374084937	2.90110824301451	2.83995958748953	0.948600847493356	10.0312883849121	high
TCGA-IB-7886-01	0.336986301369863	Dead	2.19534759832222	0.0426443374084937	0.321928094887362	0.443606651475615	2.10433665981474	2.00148112822638	high
TCGA-IB-7887-01	0.301369863013699	Dead	2.56803210477128	0.0565835283663675	0.400537929583729	1.02147972741045	1.56559717585423	2.02020629392737	high
TCGA-OE-A75W-01	0.731506849315068	Dead	4.30815697511476	0	1.28688114778816	1.37851162325373	2.45154083301783	2.02221966308639	high
TCGA-S4-A8RO-01	1.43835616438356	Alive	2.79077	0.286881147788162	2.76553474636298	0.31034012061215	1.56071495447448	2.03966348796331	high
TCGA-HV-A5A3-01	0.350684931506849	Dead	3.61117	0.0840642647884745	2.44890095114513	0.475084882948783	2.29572302453997	2.08414943421714	high
TCGA-IB-7885-01	3.44383561643836	Alive	2.45154083301783	0.111031312388744	1.50080205305716	0.918386234446348	0.871843648509318	2.15622895187956	high
TCGA-3A-A9IH-01	2.7972602739726	Alive	2.73335434061383	0.176322772640463	2.26002565596146	0.584962500721156	1.39506279951758	2.1839337636829	high
TCGA-F2-A44G-01	0.638356164383562	Dead	3.84096670448742	0.124328135002202	1.59454854955035	1.74416109557041	1.53106949272595	2.2732516923891	high
TCGA-FB-AAPU-01	1.04383561643836	Dead	1.81147103052984	0.111031312388744	0.918386234446348	0.22650852980868	2.06695024392463	2.31720041032342	high
TCGA-2J-AABI-01	2.65479452054795	Alive	2.83390207666916	0.0426443374084937	0.189033824390017	1.16349873228288	2.44095219802964	2.36488120730686	high
TCGA-YH-A8SY-01	1.06301369863014	Alive	2.84799690655495	0	1.54596836910529	1.19534759832222	0.985500430304885	2.41132869084612	high
TCGA-HZ-7289-01	1.81095890410959	Dead	0.7311832415722	0.0426443374084937	0.0976107966264223	0.214124805352847	1.33342373372519	2.47176240157635	high
TCGA-3A-A9J0-01	2.03561643835616	Alive	2.38956681176273	0.0565835283663675	0.495695162624069	0.978195629681652	2.17632277264046	2.58282776595016	high
TCGA-IB-A7LX-01	0.684931506849315	Dead	3.68929916053589	0.070389327891398	2.37295209791183	0.782408564927373	2.77399632511117	2.67381930128372	high
TCGA-IB-A6UF-01	1.82465753424658	Alive	3.5298209465287	0.263034405833794	2.99638874644762	1.41142624572647	1.38956681176273	2.76295296558515	high
TCGA-3A-A9IU-01	1.25479452054795	Dead	2.28983446517751	0.137503523749935	1.78240856492737	0.887525270741587	1.63691458035588	2.96483816752415	high
TCGA-PZ-A5RE-01	1.28767123287671	Dead	2.11103131238874	0.0426443374084937	0.933572638261024	1.04264433740849	1.6915341649192	2.99302688927175	high
TCGA-H6-8124-01	1.07397260273973	Alive	2.48284828306847	0.070389327891398	0.333423733725192	2.05311133645956	1.52105073690096	3.43388369762362	high
TCGA-3A-A9IZ-01	0.843835616438356	Dead	2.95046841415012	0.0840642647884745	2.24488705912353	1.48026512205446	1.50080205305716	3.50866399860209	high
TCGA-FB-A5VM-01	1.36438356164384	Dead	2.58255600301406	0.0143552929770701	4.09085343045111	0.422233000683048	1.24488705912353	3.86574499312378	high
TCGA-2J-AABU-01	0.758904109589041	Dead	2.78659636189081	0.189033824390017	2.78240856492737	1.66902676550963	1.27500704749987	4.1580319568143	high
TCGA-IB-7890-01	1.63835616438356	Dead	1.79493566280354	0.250961573533219	2.37016428054021	1.60880924267552	1.03562390973072	4.82800134078514	high
TCGA-IB-A5SS-01	1.26027397260274	Dead	1.72246602447109	0.0976107966264223	1.56071495447448	1.6507645591169	1.37851162325373	5.04040416425852	high
TCGA-IB-7646-01	0.397260273972603	Dead	0.918386234446348	0	0.565597175854225	1.44890095114513	1.44890095114513	5.28793667754373	high
TCGA-FB-AAQ2-01	0.419178082191781	Dead	2.70487196445635	0.124328135002202	3.77294133783134	1.11103131238874	2.15704371014558	5.67749520250235	high
TCGA-IB-7893-01	0.320547945205479	Dead	1.16992500144231	0.124328135002202	0.475084882948783	2.55826763405574	0.903038270112912	6.45958932724848	high
TCGA-HZ-8005-01	0.328767123287671	Dead	1.68706068833989	0.0840642647884745	0.871843648509318	2.27798474729977	1.88362081628567	6.80480846735679	high
