# Supplementary material for: lncRNA-based prognostic model for pancreatic cancer centered on the TME with exploratory LLPS connections
Source: Front Oncol. 2026 Jan 23;16:1753321. doi: 10.3389/fonc.2026.1753321 (PMC12875940; doi:10.3389/fonc.2026.1753321)
Supplement: Supplementary file 7 [file DataSheet7.xlsx]

## Sheet: ICGC database
Supplementary Materials-7. Risk scores in the ICGC dataset.
ID	Time (Year)	Survival Status	AL157392.3	BX284668.2	FAM83A-AS1	LINC02257	TMEM105	Risk score	Risk level
SB11-58-DO51-01	4.82465753424658	Alive	4.95419631038687	0	0	0	4	0.8103	low
SB14-58-DO35-01	0.279452054794521	Dead	4.08746284125034	0	0	0	2.8073549220576	0.834732	low
SA87-57-DO51-01	1.60821917808219	Dead	2	0	0	0	1.58496250072116	1.41223	high
SA74-57-DO51-01	0.89041095890411	Dead	3.4594316186373	3.16992500144231	0	0	0	0.0409403781664061	low
SA91-57-DO49-01	1.86575342465753	Dead	4.90689059560852	2	0	0	1.58496250072116	0.0876856082641055	low
SA30-74-DO51-01	5.14794520547945	Dead	4.64385618977472	2	0	1	0	0.106339438667604	low
SA21-72-DO51-01	11.7506849315069	Dead	3.16992500144231	1.58496250072116	0	0	0	0.161173978067659	low
SB15-58-DO51-01	5.96438356164384	Alive	3.4594316186373	1.58496250072116	0	0	1	0.188330760228922	low
SA68-57-DO51-01	7	Alive	3.90689059560852	1	0	0	0	0.188605071353947	low
SA64-57-DO51-01	1.21643835616438	Dead	3.70043971814109	2	0	0	2.8073549220576	0.202087646880296	low
SB16-58-DO51-01	11.4328767123288	Alive	3.32192809488736	1	0	0	0	0.240161413476154	low
SA52-56-DO51-01	1.29041095890411	Dead	3.58496250072116	1.58496250072116	0	0	2.32192809488736	0.257311461629883	low
SA23-72-DO49-01	3.18904109589041	Alive	5.12928301694497	1	0	0	3.16992500144231	0.272433530302322	low
SA96-57-DO35-01	4.50958904109589	Alive	4.39231742277876	0	0	0	0	0.339768951753174	low
SB09-57-DO51-01	4.9972602739726	Dead	2.58496250072116	2.32192809488736	1	0	3	0.345647260754305	low
SA70-57-DO51-01	3.42739726027397	Alive	4.24792751344359	0	0	0	0	0.360652638721024	low
SB34-38-DO22-01	0.452054794520548	Dead	3	1	0	0	1	0.36126749547845	low
SB27-38-DO22-01	0.654794520547945	Dead	3.32192809488736	1	1.58496250072116	0	0	0.372486825905899	low
SB05-57-DO22-01	1.31506849315068	Dead	2	2	0	0	2.58496250072116	0.38373357416309	low
SA16-69-DO49-01	1.66575342465753	Dead	3.32192809488736	1	0	0	2	0.416522425485103	low
SA26-73-DO51-01	0.86027397260274	Dead	3.8073549220576	0	0	0	0	0.432646858976657	low
SB33-38-DO22-01	1.24931506849315	Dead	4.39231742277876	1	0	1	2	0.450485729455527	low
SA72-57-DO51-01	0.805479452054795	Dead	2	1.58496250072116	0	0	2	0.453241650622597	low
SA80-57-DO51-01	2.92602739726027	Dead	4.52356195605701	0	0	0	1.58496250072116	0.497905411510886	low
SB18-36-DO51-01	0.394520547945205	Dead	4.16992500144231	1	1	0	3.58496250072116	0.598779505125704	low
SB08-57-DO51-01	1.58630136986301	Dead	2.8073549220576	1	0	0	2.58496250072116	0.605204354866087	low
SA58-57-DO51-01	4	Dead	4.16992500144231	1	1	0	3.70043971814109	0.618122081366018	low
SA90-57-DO51-01	0.956164383561644	Dead	5.08746284125034	0	0	0	3.32192809488736	0.636297884803697	low
SA37-77-DO51-01	7.04383561643836	Dead	2	1	0	0	1.58496250072116	0.641481915101648	low
SA83-57-DO51-01	4.92876712328767	Alive	2.8073549220576	0	0	0	0	0.653952996209334	low
SA62-57-DO51-01	0.849315068493151	Dead	3.4594316186373	0	0	0	1	0.657844260916088	low
SB39-39-DO22-01	0.547945205479452	Alive	3.32192809488736	0	0	0	1	0.696294567827961	low
SB23-37-DO22-01	3.30958904109589	Dead	4.32192809488736	1.58496250072116	0	1.58496250072116	4.32192809488736	0.751118350650744	low
SA49-56-DO51-01	0.852054794520548	Dead	4.39231742277876	0	0	0	3	0.776044145493598	low
SB35-38-DO22-01	0.704109589041096	Alive	2.32192809488736	0	0	0	0	0.799168591224776	low
SA61-57-DO22-01	0.534246575342466	Dead	4.52356195605701	0	0	0	3.32192809488736	0.80321464273175	low
SA86-57-DO51-01	0.961643835616438	Dead	3.8073549220576	1	2.32192809488736	0	2.8073549220576	0.809683337886904	low
SB32-38-DO22-01	1.87397260273973	Dead	3.58496250072116	0	0	0	2	0.822562297597491	low
SB07-57-DO51-01	1.89041095890411	Dead	4.95419631038687	0	1.58496250072116	0	2.58496250072116	0.851257045316678	low
SA55-57-DO22-01	4.74794520547945	Alive	3.4594316186373	1	0	1	3	0.872208747202421	low
SB37-39-DO22-01	0.668493150684932	Alive	4	1	1	0	4.75488750216347	0.886418430915104	low
SB01-57-DO51-01	3.92054794520548	Dead	3.32192809488736	1	0	0	4.75488750216347	0.88926995084325	low
SA27-73-DO51-01	0.772602739726027	Dead	2	0	0	0	0	0.912843832106923	low
SB24-37-DO22-01	1.73424657534247	Dead	3.70043971814109	0	0	0	2.58496250072116	0.921283383060045	low
SA67-57-DO22-01	5.6027397260274	Alive	2.58496250072116	0	0	0	1	0.94409174355073	low
SA92-57-DO51-01	0.627397260273973	Alive	2.58496250072116	0	0	0	1	0.94409174355073	low
SA77-57-DO51-01	3.48767123287671	Dead	3.70043971814109	0	0	0	2.8073549220576	0.979454264239105	high
SA99-57-DO22-01	0.712328767123288	Alive	2.8073549220576	0	0	0	1.58496250072116	1.01171144441574	high
SA43-80-DO49-01	3.96712328767123	Dead	2.32192809488736	0	0	0	1	1.05246093766266	high
SB25-37-DO22-01	1.29315068493151	Dead	2.32192809488736	0	0	0	1	1.05246093766266	high
SA88-57-DO51-01	0.504109589041096	Dead	2.32192809488736	0	1	0	0	1.05414042310545	high
SA15-69-DO35-01	4.10684931506849	Dead	3.16992500144231	0	0	0	2.32192809488736	1.06690088789758	high
SA94-57-DO22-01	1.02739726027397	Alive	3.58496250072116	0	0	1.58496250072116	0	1.08235298024672	high
SA18-70-DO51-01	0.961643835616438	Dead	4.75488750216347	0	0	0	4.75488750216347	1.08308938323533	high
SA44-80-DO51-01	3.43287671232877	Alive	1.58496250072116	0	0	0	0	1.08357655443723	high
SA40-79-DO49-01	1.81643835616438	Dead	1	1	0	0	2	1.08698218137097	high
SA36-77-DO51-01	0.386301369863014	Dead	3.4594316186373	0	0	1.58496250072116	0	1.13996308193382	high
SA71-57-DO51-01	0.871232876712329	Dead	3	0	0	0	2.32192809488736	1.14448690321316	high
SA75-57-DO51-01	2.29315068493151	Dead	3	0	0	0	2.32192809488736	1.14448690321316	high
SA35-76-DO49-01	4.06301369863014	Alive	4.39231742277876	0	0	1	2.58496250072116	1.16505327501077	high
SB40-39-DO22-01	0.550684931506849	Dead	3.70043971814109	0	0	0	3.4594316186373	1.17206417929059	high
SA89-57-DO51-01	1.22191780821918	Dead	2	0	0	0	1	1.20216495746717	high
SA60-57-DO51-01	0.857534246575342	Dead	4.70043971814109	0	1.58496250072116	0	3.4594316186373	1.20266895547391	high
SA41-79-DO51-01	3.26301369863014	Dead	4.08746284125034	0	0	0	4.32192809488736	1.26660453092268	high
SA47-56-DO35-01	3.45753424657534	Dead	3.90689059560852	0	0	0	4.32192809488736	1.36470267161231	high
SB17-35-DO22-01	2.26301369863014	Dead	1	0	0	0	0	1.37977878884761	high
SB19-36-DO51-01	3.80547945205479	Dead	1	0	0	0	0	1.37977878884761	high
SB43-39-DO22-01	2.23561643835616	Dead	2.8073549220576	0	0	0	3	1.49365146967555	high
SB26-38-DO22-01	1.24657534246575	Dead	3.4594316186373	0	0	1.58496250072116	1	1.50126847737368	high
SA95-57-DO51-01	4.47397260273973	Alive	1	1	1.58496250072116	0	1.58496250072116	1.5038519463259	high
SA63-57-DO51-01	3.35890410958904	Dead	2.32192809488736	0	0	0	2.32192809488736	1.51448762006198	high
SB30-38-DO22-01	0.641095890410959	Dead	2	0	0	0	2	1.58318491524053	high
SA57-57-DO51-01	0.786301369863014	Dead	3.4594316186373	0	0	1	2.32192809488736	1.59318870578099	high
SB36-39-DO22-01	0.178082191780822	Dead	2.8073549220576	0	1	0	2.32192809488736	1.6346843885782	high
SA17-70-DO49-01	2.24931506849315	Dead	1.58496250072116	0	0	0	1.58496250072116	1.67636941397819	high
SA50-56-DO51-01	0.635616438356164	Dead	1.58496250072116	0	0	0	1.58496250072116	1.67636941397819	high
SA53-56-DO51-01	1.71232876712329	Dead	2.8073549220576	0	0	0	3.4594316186373	1.69504954504956	high
SA34-76-DO51-01	1.9972602739726	Dead	2.32192809488736	0	0	1	1	1.77129286360954	high
SA38-78-DO35-01	0.852054794520548	Dead	3.70043971814109	0	1	1	2.32192809488736	1.90233631482897	high
SA45-56-DO51-01	1.61643835616438	Dead	4	0	1	0	4.90689059560852	2.03486506895438	high
SA59-57-DO51-01	0.989041095890411	Dead	1	0	0	0	2	2.39301059835228	high
SA24-72-DO49-01	2	Dead	1	0	0	0	2	2.39301059835228	high
SB04-57-DO51-01	1.35342465753425	Dead	3.16992500144231	0	0	1	3.4594316186373	2.45593577766178	high
SB13-58-DO22-01	0.794520547945205	Dead	3.8073549220576	0	2	0	4.4594316186373	2.56955026656743	high
SB41-39-DO22-01	0.624657534246575	Dead	2	0	0	0	3.90689059560852	2.67629470534804	high
SA93-57-DO51-01	0.756164383561644	Dead	2	0	0	1	2.32192809488736	2.91144233751503	high
SB31-38-DO22-01	0.742465753424657	Dead	3.16992500144231	0	1	1	3.4594316186373	3.23949315352416	high
SB21-37-DO22-01	2.62465753424658	Dead	1.58496250072116	0	2	0	2	3.2697524839667	high
SB06-57-DO51-01	0.550684931506849	Dead	3	0	0	1.58496250072116	4	4.14561624586136	high
SB28-38-DO22-01	1.1972602739726	Dead	2	0	1.58496250072116	1	2.32192809488736	4.51560431549801	high
