# Supplementary material for: lncRNA-based prognostic model for pancreatic cancer centered on the TME with exploratory LLPS connections
Source: Front Oncol. 2026 Jan 23;16:1753321. doi: 10.3389/fonc.2026.1753321 (PMC12875940; doi:10.3389/fonc.2026.1753321)
Supplement: Supplementary file 8 [file DataSheet8.xlsx]

## Sheet: TMB value
Supplementary Materials-8. TMB values of TCGA samples.
ID	TMB value
TCGA-Q3-A5QY	0.236842
TCGA-IB-AAUR	0.394737
TCGA-IB-AAUS	0.421053
TCGA-Z5-AAPL	0.447368
TCGA-IB-7897	0.526316
TCGA-IB-A5ST	0.526316
TCGA-2J-AABV	0.605263
TCGA-2J-AAB9	0.631579
TCGA-2J-AABR	0.657895
TCGA-XD-AAUH	0.657895
TCGA-3A-A9I7	0.684211
TCGA-2J-AABU	0.710526
TCGA-FB-A4P5	0.736842
TCGA-FB-A4P6	0.736842
TCGA-HZ-A49H	0.736842
TCGA-XD-AAUG	0.736842
TCGA-HZ-8002	0.763158
TCGA-IB-A5SO	0.763158
TCGA-US-A774	0.763158
TCGA-2L-AAQI	0.789474
TCGA-HV-A5A5	0.815789
TCGA-HV-AA8V	0.815789
TCGA-RB-AA9M	0.815789
TCGA-F2-A44H	0.842105
TCGA-2J-AABA	0.868421
TCGA-LB-A9Q5	0.894737
TCGA-2J-AAB8	0.947368
TCGA-3A-A9IX	0.947368
TCGA-3E-AAAY	0.947368
TCGA-FB-AAPY	0.947368
TCGA-HZ-8003	0.947368
TCGA-US-A779	0.947368
TCGA-H6-A45N	0.973684
TCGA-HZ-8317	0.973684
TCGA-PZ-A5RE	0.973684
TCGA-XD-AAUL	0.973684
TCGA-XN-A8T5	0.973684
TCGA-2J-AAB4	1
TCGA-2L-AAQE	1
TCGA-FB-AAQ1	1
TCGA-HZ-A77O	1
TCGA-IB-8126	1
TCGA-2J-AABK	1.02632
TCGA-FB-AAQ3	1.02632
TCGA-Q3-AA2A	1.02632
TCGA-3A-A9I5	1.05263
TCGA-IB-8127	1.05263
TCGA-IB-A5SS	1.05263
TCGA-IB-7644	1.07895
TCGA-IB-7888	1.07895
TCGA-F2-A44G	1.10526
TCGA-FB-AAPS	1.10526
TCGA-3A-A9IB	1.13158
TCGA-FB-AAQ2	1.13158
TCGA-LB-A8F3	1.13158
TCGA-3A-A9IC	1.15789
TCGA-RB-A7B8	1.15789
TCGA-HZ-A77P	1.18421
TCGA-IB-7885	1.18421
TCGA-2J-AABE	1.21053
TCGA-2J-AABH	1.21053
TCGA-FB-AAPZ	1.21053
TCGA-M8-A5N4	1.21053
TCGA-3A-A9IU	1.23684
TCGA-XD-AAUI	1.23684
TCGA-HV-A5A3	1.28947
TCGA-IB-7887	1.28947
TCGA-F2-A7TX	1.31579
TCGA-FB-A545	1.31579
TCGA-FB-AAQ0	1.34211
TCGA-IB-AAUU	1.34211
TCGA-IB-A6UF	1.36842
TCGA-IB-AAUO	1.36842
TCGA-IB-7893	1.39474
TCGA-IB-A5SQ	1.39474
TCGA-2J-AABF	1.42105
TCGA-F2-6879	1.42105
TCGA-FB-A78T	1.42105
TCGA-IB-7891	1.42105
TCGA-3A-A9IH	1.44737
TCGA-3E-AAAZ	1.44737
TCGA-HV-A5A6	1.44737
TCGA-HV-A7OL	1.44737
TCGA-FB-A5VM	1.47368
TCGA-HV-AA8X	1.47368
TCGA-HZ-8315	1.47368
TCGA-IB-AAUP	1.47368
TCGA-IB-7647	1.5
TCGA-HV-A5A4	1.52632
TCGA-HZ-8637	1.52632
TCGA-HZ-A49G	1.52632
TCGA-IB-AAUQ	1.55263
TCGA-H6-8124	1.57895
TCGA-F2-A8YN	1.63158
TCGA-HZ-A4BK	1.63158
TCGA-S4-A8RM	1.63158
TCGA-2L-AAQL	1.65789
TCGA-HZ-8636	1.65789
TCGA-HZ-A49I	1.65789
TCGA-YH-A8SY	1.65789
TCGA-IB-7645	1.71053
TCGA-HZ-7919	1.73684
TCGA-IB-A6UG	1.73684
TCGA-3A-A9IZ	1.76316
TCGA-HZ-8001	1.76316
TCGA-IB-A5SP	1.76316
TCGA-2J-AAB6	1.78947
TCGA-HZ-A77Q	1.78947
TCGA-S4-A8RO	1.78947
TCGA-2J-AABO	1.81579
TCGA-2L-AAQA	1.84211
TCGA-IB-7890	1.92105
TCGA-YY-A8LH	2
TCGA-IB-7649	2.02632
TCGA-IB-7889	2.02632
TCGA-US-A77E	2.02632
TCGA-HZ-A4BH	2.05263
TCGA-IB-7646	2.07895
TCGA-FB-AAPU	2.26316
TCGA-OE-A75W	2.26316
TCGA-3A-A9J0	2.57895
TCGA-3A-A9I9	2.65789
TCGA-2L-AAQJ	2.68421
TCGA-IB-A7M4	2.68421
TCGA-S4-A8RP	2.73684
TCGA-IB-7652	2.76316
TCGA-LB-A7SX	2.92105
TCGA-HZ-8005	3.05263
TCGA-IB-7886	3.26316
TCGA-HZ-7926	3.42105
TCGA-HZ-7925	3.5
TCGA-HZ-A9TJ	3.97368
TCGA-YB-A89D	5.26316
