# Supplementary material for: lncRNA-based prognostic model for pancreatic cancer centered on the TME with exploratory LLPS connections
Source: Front Oncol. 2026 Jan 23;16:1753321. doi: 10.3389/fonc.2026.1753321 (PMC12875940; doi:10.3389/fonc.2026.1753321)
Supplement: Supplementary file 9 [file DataSheet9.xlsx]

## Sheet: Primer sequence
Supplementary Materials-9. Primers for model lncRNA
Name	Type	Sequence
β-Actin (housekeeping gene)	Forward	GTCATTCCAAATATGAGATGCGT
	Reverse	GCATTACATAATTTACACGAAAGCA
AL157392.3>URS0000D58202_9606 Homo sapiens (human) non-protein coding lnc-PRPF18-1:29	Forward	ACTCTCCACACTGTGTTATTCTT
	Reverse	ACAGGGCATCTCTCATTGGTT
BX284668.2>URS0000371447_9606 Homo sapiens (human) novel transcript	Forward	TTGGGAAGAGGGGAGAGACC
	Reverse	AACACCGTTTCCCACATGGA
FAM83A-AS1	Forward	AACATACCCAGTCCAGTCCCTGAC
	Reverse	CCCGAGCCCTCTTATCCTCTATGG
LINC02257	Forward	ACCTCCCTTGGGAGATCAAT
	Reverse	CTTGGGCTAGTCGGTCTGAG
TMEM105	Forward	ATGAAGATAAGAAGGCGA
	Reverse	GGTGAAAAACACGATGAG
